# Supplementary material for: Identification of genetic alterations in pancreatic cancer by the combined use of tissue microdissection and array-based comparative genomic hybridisation
Source: Br J Cancer. 2007 Jan 23;96(2):373–82. doi: 10.1038/sj.bjc.6603563 (PMC2359995; doi:10.1038/sj.bjc.6603563)
Supplement: Supplementary Table 1 [file 6603563x1.xls]

## Sheet: spreadsheet
Supplementary Table 1. The entire data set of all clones used in our array CGH
BAC											Region		Gene included				Overall results
Clone IDa		Ch	Cytoband		Start (bp)	End (bp)	Size (bp)	Sanger_Acc	EMBL_Acc		Size (bp)b		Noc	Plausible candidatesd	Details		Mean log2	Fold changes	p-value
CTB-14E10		1	1p36.33		941583	1144379	202797						11		ENSG00000188157(AGRN_HUMAN)(KNOWN) ENSG00000131591(NP_060361.2)(KNOWN) ENSG00000205232(NULL)(NOVEL) ENSG00000207730(hsa-mir-200b)(NOVEL) ENSG00000207607(hsa-mir-200a)(NOVEL) ENSG00000198976(hsa-mir-429)(NOVEL) ENSG00000205231(Q6ZQQ1_HUMAN)(KNOWN) ENSG00000162571(TTLL10)(KNOWN) ENSG00000186891(TNFRSF18)(KNOWN) ENSG00000186827(TNFRSF4)(KNOWN) ENSG00000078808(SDF4)(KNOWN)		-0.0099084	-1.00689	0.722869
RP11-465B22		1	1p36.33		986153	1117131	130979	bA465B22	AL390719.47				7		ENSG00000131591(NP_060361.2)(KNOWN) ENSG00000205232(NULL)(NOVEL) ENSG00000207730(hsa-mir-200b)(NOVEL) ENSG00000207607(hsa-mir-200a)(NOVEL) ENSG00000198976(hsa-mir-429)(NOVEL) ENSG00000205231(Q6ZQQ1_HUMAN)(KNOWN) ENSG00000162571(TTLL10)(KNOWN)		0.0282767	1.01979	0.306948
RP4-785P20		1	1p36.32		3214521	3355092	140572	dJ785P20	AL354743.33				1		ENSG00000142611(PRDM16)(KNOWN)		-0.0882535	-1.06308	0.0587643
RP11-49J3		1	1p36.31		5866139	5966440	100302	bA49J3	AL356261.23				1		ENSG00000131697(NPHP4)(KNOWN)		-0.145788	-1.10633	0.00198967
RP11-338N10		1	1p36.23		7641507	7707428	65922	bA338N10	AL359881.28				1		ENSG00000171735(CAMTA1)(KNOWN)		-0.0433283	-1.03049	0.344076
RP11-484P7		1	1p36.23		9083937	9084661	725	bA484P7	AC024364		725		1	GPR157	ENSG00000180758(GPR157)(KNOWN)		-0.202732	-1.15088	9.84e-06
RP4-575L21		1	1p36.22		10075582	10170003	94422	dJ575L21	AL096841.6				2		ENSG00000201746(U6)(NOVEL) ENSG00000130939(UBE4B)(KNOWN)		-0.0501167	-1.03535	0.295862
RP4-635E18		1	1p36.22		10986297	11099065	112769	dJ635E18	AL109811.40				5		ENSG00000120948(TARDBP)(KNOWN) ENSG00000009724(MASP2)(KNOWN) ENSG00000116649(SRM)(KNOWN) ENSG00000171824(EXOSC10)(KNOWN) ENSG00000198793(FRAP1)(KNOWN)		-0.00404488	-1.00281	0.928028
RP4-539L13		1	1p36.22		11483207	11618991	135785	dJ539L13			135785		2	PTCHD2	ENSG00000162489(PTCHD2)(KNOWN) ENSG00000204624(Q9UJD7_HUMAN)(KNOWN)		-0.213378	-1.1594	0.000147456
RP11-196P5		1	1p36.22		11765728	11932249	166522	bA196P5	AC025001				10		ENSG00000177000(MTHFR)(KNOWN) ENSG00000116685(KIAA2013)(KNOWN) ENSG00000011021(CLCN6)(KNOWN) ENSG00000175206(NPPA)(KNOWN) ENSG00000204565(Q5JZE0_HUMAN)(KNOWN) ENSG00000120937(NPPB)(KNOWN) ENSG00000199347(U5)(NOVEL) ENSG00000201801(U5)(NOVEL) ENSG00000083444(PLOD1)(KNOWN) ENSG00000177553(Q8NDA9_HUMAN)(KNOWN)		-0.126121	-1.09136	0.00821587
RP4-636F13		1	1p36.22		12351173	12405918	54746	dJ636F13	AL109757.14				2		ENSG00000209457(NULL)(NOVEL) ENSG00000048707(VPS13D)(KNOWN)		-0.136722	-1.0994	0.0150506
RP11-285P3		1	1p36.21		14613711	14690900	77190	bA285P3	AL161427.16				0				-0.14989	-1.10949	0.00111675
RP4-560M15		1	1p36.21		15450328	15479432	29105	dJ560M15	AL158174.8		664678		1	FHAD1	ENSG00000142621(FHAD1)(KNOWN)		-0.306943	-1.23708	9.39e-08
RP11-45I3		1	1p36.13		16660236	16806953	146718	bA45I3	AC015618				9		ENSG00000204374(NULL)(NOVEL) ENSG00000080947(Q8IVE0_HUMAN)(KNOWN) ENSG00000206652(U1)(NOVEL) ENSG00000201556(U1)(NOVEL) ENSG00000197511(Q8NA34_HUMAN)(KNOWN) ENSG00000204373(NULL)(NOVEL) ENSG00000209511(NULL)(NOVEL) ENSG00000209524(NULL)(NOVEL) ENSG00000179571(NP_001034792.1)(KNOWN)		-0.232049	-1.1745	1.42e-05
RP1-37C10		1	1p36.13		17140072	17356569	216498	dJ37C10	AL049569.13				5	MFAP2, ATP13A2, SDHB, PADI2, CROCC	ENSG00000117122(MFAP2)(KNOWN) ENSG00000159363(ATP13A2)(KNOWN) ENSG00000117118(SDHB)(KNOWN) ENSG00000117115(PADI2)(KNOWN) ENSG00000058453(CROCC)(KNOWN)		-0.299002	-1.23029	3.27e-08
RP11-174G17		1	1p36.13		18255125	18370415	115291	bA174G17	AL365209.13				1	IGSF21	ENSG00000117154(IGSF21)(KNOWN)		-0.327903	-1.25519	4.21e-10
RP4-540O3		1	1p36.13		19184476	19258712	74237	dJ540O3	AL139283.13				0				-0.373324	-1.29533	1.67e-10
RP4-745E8		1	1p36.12		20480049	20558818	78770	dJ745E8	AL020998.1				1	FLJ32784	ENSG00000158816(NP_001034589.1)(KNOWN)		-0.342144	-1.26764	7.17e-10
RP11-132G19		1	1p36.12		21921946	22097107	175162	bA132G19	AL590103.12				4	HSPG2, USP48	ENSG00000201269(U7)(NOVEL) ENSG00000187942(LDLRAD2)(KNOWN) ENSG00000142798(HSPG2)(KNOWN) ENSG00000090686(USP48)(KNOWN)		-0.199816	-1.14855	4.51e-06
RP1-184J9		1	1p36.12		23210636	23311487	100852	dJ184J9	AL031428.9				2		ENSG00000004487(AOF2)(KNOWN) ENSG00000169641(LUZP1)(KNOWN)		-0.0242932	-1.01698	0.552916
RP11-509F14		1	1p36.11		24497163	24506624	9462	bA509F14	AL358412.18		2855369		0				-0.263045	-1.20001	2.15e-07
RP11-304H10		1	1p36.11		24599009	24781759	182751	bA304H10					4	NPAL3, DSCR1L2, C1orf130, C1orf201	ENSG00000001461(NPAL3)(KNOWN) ENSG00000117602(DSCR1L2)(KNOWN) ENSG00000184454(C1orf130)(KNOWN) ENSG00000001460(C1orf201)(KNOWN)		-0.211749	-1.15809	5.77e-06
RP3-398I9		1	1p36.11		25064029	25159269	95241	dJ398I9	AL023096.1				1	RUNX3	ENSG00000020633(RUNX3)(KNOWN)		-0.139919	-1.10184	0.000127332
RP4-633N17		1	1p36.11		27233517	27352531	119015	dJ633N17	AL137860.22				2	SLC9A1	ENSG00000204156(Q9BZ61_HUMAN)(KNOWN) ENSG00000090020(SLC9A1)(KNOWN)		-0.172657	-1.12713	2.43e-05
RP1-144C9		1	1p36.11		27575323	27652644	77322	dJ144C9	AL096774.9				3		ENSG00000174950(CD164L2)(KNOWN) ENSG00000181773(GPR3)(KNOWN) ENSG00000158195(WASF2)(KNOWN)		-0.0849141	-1.06062	0.0330594
RP1-159A19		1	1p36.11-p35.3		27730312	27853599	123288	dJ159A19	AL031729.16		123288		3	AHDC1, FGR, CCDC72	ENSG00000126705(AHDC1)(KNOWN) ENSG00000000938(FGR)(KNOWN) ENSG00000186012(CCDC72)(KNOWN)		-0.337667	-1.26371	8e-10
RP4-669K10		1	1p35.3		28699604	28835423	135820	dJ669K10	AL513497.21				13		ENSG00000180198(RCC1)(KNOWN) ENSG00000201808(U17)(NOVEL) ENSG00000200087(U17)(NOVEL) ENSG00000209791(NULL)(NOVEL) ENSG00000197508(NULL)(NOVEL) ENSG00000180098(TRSPAP1)(KNOWN) ENSG00000198320(Q9UHT1_HUMAN)(KNOWN) ENSG00000197989(Q9BXW3_HUMAN)(KNOWN) ENSG00000207311(snoACA61)(NOVEL) ENSG00000207314(snoACA44)(NOVEL) ENSG00000207070(U98)(NOVEL) ENSG00000188060(RAB42)(KNOWN) ENSG00000120656(TAF12)(KNO…		-0.0370259	-1.026	0.202632
RP3-437I16		1	1p35.3		29481122	29601506	120385	dJ437I16	AL049570.11		2867839		1	PTPRU	ENSG00000060656(PTPRU)(KNOWN)		-0.252925	-1.19162	3.65e-09
RP5-893G23		1	1p35.2		30314279	30401538	87260	dJ893G23	AL137076.6				0				-0.214623	-1.1604	1.21e-07
RP11-84A19		1	1p35.2		31985758	32110170	124413	bA84A19	AL354919.16				2	SPOCD1, BAI2	ENSG00000134668(SPOCD1)(KNOWN) ENSG00000121753(BAI2)(KNOWN)		-0.254407	-1.19285	4.2e-09
RP11-277A4		1	1p35.1		32275014	32348960	73947	bA277A4	AL445248.7				5	KHDRBS1, KPNA6, TMEM39B	ENSG00000121775(TMEM39B)(KNOWN) ENSG00000209881(NULL)(NOVEL) ENSG00000209890(NULL)(NOVEL) ENSG00000025800(KPNA6)(KNOWN) ENSG00000121774(KHDRBS1)(KNOWN)		-0.145619	-1.1062	0.000641612
RP11-114B7		1	1p35.1		32873992	33046867	172876	bA114B7	AC114489.2				9		ENSG00000200591(Y)(NOVEL) ENSG00000162521(RBBP4)(KNOWN) ENSG00000207890(hsa-mir-566)(NOVEL) ENSG00000209921(NULL)(NOVEL) ENSG00000162520(SYNC1)(KNOWN) ENSG00000162522(KIAA1522)(KNOWN) ENSG00000203311(NULL)(NOVEL) ENSG00000134684(YARS)(KNOWN) ENSG00000176261(ZBTB8OS)(KNOWN)		-0.0330769	-1.02319	0.491394
RP4-561P1		1	1p35.1		34152076	34253968	101893	dJ561P1	AC116993.2		4227366		1	CSMD2	ENSG00000121904(CSMD2)(KNOWN)		-0.241906	-1.18255	3.11e-05
RP11-327P22		1	1p34.3		34925412	34946064	20653	bA327P22	AL356256.11				0				-0.23051	-1.17325	6.31e-06
RP4-731G4		1	1p34.3		36604260	36743198	138939	dJ731G4	AC119675.2				7	LSM10, C1orf102, MRPS15, CSF3R, STK40	ENSG00000181817(LSM10)(KNOWN) ENSG00000199344(U4)(NOVEL) ENSG00000116885(C1orf102)(KNOWN) ENSG00000201448(E3)(NOVEL) ENSG00000116898(MRPS15)(KNOWN) ENSG00000119535(CSF3R)(KNOWN) ENSG00000196182(STK40)(KNOWN)		-0.144211	-1.10513	0.000406098
RP5-1090M5		1	1p34.3		37168106	37299346	131241	dJ1090M5	AL355386.9				1	GRIK3	ENSG00000163873(GRIK3)(KNOWN)		-0.317963	-1.24657	8.06e-09
RP4-783C10		1	1p34.3		37917612	38013969	96358	dJ783C10	AC104336.2				5	C1orf109, CDCA8, EPHA10	ENSG00000116922(C1orf109)(KNOWN) ENSG00000134690(CDCA8)(KNOWN) ENSG00000183317(EPHA10)(KNOWN) ENSG00000200421(Y)(NOVEL) ENSG00000210067(NULL)(NOVEL)		-0.198155	-1.14723	1.97e-05
RP5-884C9		1	1p34.3		38263828	38379441	115614	dJ884C9	AL139158.11				1	POU3F1	ENSG00000185668(POU3F1)(KNOWN)		-0.258803	-1.19649	8.65e-08
RP11-113D13		1	1p34.3		39307875	39371061	63187	bA113D13	AL355477.14				3		ENSG00000204083(NULL)(NOVEL) ENSG00000206654(U6)(NOVEL) ENSG00000127603(MACF1)(KNOWN)		0.0167916	1.01171	0.638133
RP4-739H11		1	1p34.2		40830672	40960522	129851	dJ739H11	AL031289.1				4		ENSG00000210232(NULL)(NOVEL) ENSG00000117016(RIMS3)(KNOWN) ENSG00000181295(Q8N9K3_HUMAN)(KNOWN) ENSG00000066136(NFYC)(KNOWN)		0.0160725	1.0112	0.63838
RP11-342M1		1	1p34.2		43050116	43131819	81704	bA342M1	AL512353.16				3		ENSG00000164010(ERMAP)(KNOWN) ENSG00000164011(ZNF691)(KNOWN) ENSG00000177868(CCDC23)(KNOWN)		-0.0511725	-1.03611	0.123133
RP11-184I16		1	1p34.1		43920925	44022542	101618	bA184I16	AL451062.12				3		ENSG00000210352(NULL)(NOVEL) ENSG00000126091(ST3GAL3)(KNOWN) ENSG00000066135(JMJD2A)(KNOWN)		-0.0723939	-1.05146	0.0521169
RP11-182I23		1	1p34.1		44522378	44608805	86428	bA182I23	AL390776.16		86428		1	PRNPIP	ENSG00000117419(PRNPIP)(KNOWN)		-0.245438	-1.18545	4.79e-07
RP11-420M12		1	1p34.1		45348865	45523040	174176	bA420M12					1		ENSG00000162415(ZSWIM5)(KNOWN)		0.0254199	1.01778	0.417332
RP4-534D1		1	1p34.1		45524153	45623939	99787	dJ534D1	AL359540.19				6		ENSG00000204034(Q9BRQ9_HUMAN)(KNOWN) ENSG00000186603(GLOXD1)(KNOWN) ENSG00000132781(MUTYH)(KNOWN) ENSG00000132773(TOE1)(KNOWN) ENSG00000210479(NULL)(NOVEL) ENSG00000070759(TESK2)(KNOWN)		0.0824138	1.05879	0.011448
RP11-322N21		1	1p34.1		46382479	46469712	87234	bA322N21	AL672043.15				4		ENSG00000117472(TSPAN1)(KNOWN) ENSG00000085998(POMGNT1)(KNOWN) ENSG00000197700(NULL)(NOVEL) ENSG00000171357(C1orf190)(KNOWN)		-0.119152	-1.0861	0.00184652
RP11-8J9		1	1p33		46884565	47041937	157373	bA8J9	AL593856.8				4		ENSG00000186118(Q6PEX7_HUMAN)(KNOWN) ENSG00000159658(KIAA0494)(KNOWN) ENSG00000142973(CYP4B1)(KNOWN) ENSG00000123472(ATPAF1)(KNOWN)		-0.0865301	-1.06181	0.0106082
RP11-330M19		1	1p33		48002300	48202667	200368	bA330M19	AC096541.2		200368		1		ENSG00000204018(NULL)(NOVEL)		-0.299481	-1.2307	4.77e-09
RP11-428D12		1	1p33		48917309	49103008	185700	bA428D12	AC097062.2				2		ENSG00000162373(NP_078879.1)(KNOWN) ENSG00000186094(Q5VU56_HUMAN)(KNOWN)		-0.165622	-1.12165	0.00109862
RP5-1013G21		1	1p33		50343064	50459755	116692	dJ1013G21					1		ENSG00000162374(ELAVL4)(KNOWN)		-0.0823785	-1.05876	0.0430418
RP1-86A18		1	1p33		50594589	50802780	208192	dJ86A18	AC092391		208192		3	FAF1	ENSG00000142700(Q5TFQ3_HUMAN)(KNOWN) ENSG00000202140(Y)(NOVEL) ENSG00000185104(FAF1)(KNOWN)		0.185659	1.13734	3.36e-06
RP11-253A20		1	1p32.3		51655989	51797658	141670	bA253A20	AC104170.2				2		ENSG00000210578(NULL)(NOVEL) ENSG00000085832(EPS15)(KNOWN)		0.0637136	1.04515	0.055283
RP4-631H13		1	1p32.3		53077411	53193646	116236	dJ631H13	AC099677.2				3		ENSG00000203995(Q6WRX3_HUMAN)(KNOWN) ENSG00000121310(ECHDC2)(KNOWN) ENSG00000116171(SCP2)(KNOWN)		0.00270215	1.00187	0.918735
RP11-117D22		1	1p32.3		53582566	53632120	49555	bA117D22	AC119428.2		403766		1	CPT2	ENSG00000157184(CPT2)(KNOWN)		-0.170456	-1.12541	2.62e-06
RP11-243A18		1	1p32.3		53802593	53986331	183739	bA243A18	AC073432				2	GLIS1	ENSG00000200268(U7)(NOVEL) ENSG00000174332(GLIS1)(KNOWN)		-0.251944	-1.19081	4.09e-08
RP5-1043G4		1	1p32.3		54894393	55023548	129156	dJ1043G4	AL139244.21				3		ENSG00000162396(PARS2)(KNOWN) ENSG00000006555(TTC22)(KNOWN) ENSG00000184313(TTC4)(KNOWN)		-0.0715137	-1.05082	0.0466978
RP5-1070D5		1	1p32.3		55675959	55690981	15023	dJ1070D5	AL645698.1		15023		0				-0.122157	-1.08836	0.000515409
RP4-710M16		1	1p32.2		56595677	56724344	128668	dJ710M16	AC119674.2				0				-0.0985397	-1.07069	0.00181212
RP11-20F20		1	1p32.2		57456434	57628847	172414	bA20F20					1		ENSG00000173406(DAB1)(KNOWN)		-0.10088	-1.07243	0.00364426
RP11-342F23		1	1p32.1		58740479	58790441	49963	bA342F23	AL365187.19				1		ENSG00000162600(OMA1)(KNOWN)		-0.0244724	-1.01711	0.480044
RP11-37M11		1	1p32.1		59939363	60081655	142293	bA37M11	AC096535				2		ENSG00000134709(HOOK1)(KNOWN) ENSG00000172456(NP_060761.2)(KNOWN)		0.0270288	1.01891	0.454106
RP4-668G5		1	1p31.3		61044546	61191260	146715	dJ668G5	AL355795.13				1		ENSG00000162599(NFIA)(KNOWN)		-0.0611495	-1.0433	0.0943502
RP4-662P1		1	1p31.3		62131197	62274422	143226	dJ662P1	AL353802.14				1		ENSG00000132849(INADL)(KNOWN)		0.0770877	1.05489	0.0166829
RP11-5P4		1	1p31.3		63222826	63340665	117840	bA5P4	AL162400.11				0				-0.0542245	-1.0383	0.116953
RP4-537F10		1	1p31.3		64206685	64303918	97234	dJ537F10	AL137859.3				2		ENSG00000207190(U6)(NOVEL) ENSG00000185483(ROR1)(KNOWN)		-0.0995815	-1.07146	0.00929338
RP4-700A9		1	1p31.3		65371357	65460412	89056	dJ700A9	AC099680.2				1		ENSG00000162433(AK3L1)(KNOWN)		-0.026505	-1.01854	0.334826
RP4-759M20		1	1p31.3		66677274	66805768	128495	dJ759M20	AL356913.15		693475		1	SGIP1	ENSG00000118473(SGIP1)(KNOWN)		0.152543	1.11153	0.000163508
RP4-547N15		1	1p31.3		67239504	67370748	131245	dJ547N15	AL133320.8				3	C1orf141, SLC35D1	ENSG00000203963(C1orf141)(KNOWN) ENSG00000210924(NULL)(NOVEL) ENSG00000116704(SLC35D1)(KNOWN)		0.126653	1.09176	0.000877124
RP5-1033K19		1	1p31.3-p31.2		68609845	68712983	103139	dJ1033K19	AL139413.11				2		ENSG00000116745(RPE65)(KNOWN) ENSG00000024526(DEPDC1)(KNOWN)		0.00908922	1.00632	0.798681
RP11-412F21		1	1p31.2		69215584	69364440	148857	bA412F21					0				0.0286154	1.02003	0.280725
RP5-944F13		1	1p31.1		69875730	69989244	113515	dJ944F13	AL117353.6				1		ENSG00000033122(LRRC7)(KNOWN)		0.114336	1.08248	0.0174146
RP5-1006B11		1	1p31.1		70717489	70814713	97225	dJ1006B11					1		ENSG00000184957(NULL)(NOVEL)		0.0582549	1.04121	0.0986448
RP11-175G14		1	1p31.1		71927563	72045513	117951	bA175G14	AL359821.11				1		ENSG00000172260(NEGR1)(KNOWN)		-0.0308689	-1.02163	0.406584
RP11-261J10		1	1p31.1		72813123	72983939	170817	bA261J10	AL513166.7				1		ENSG00000211025(NULL)(NOVEL)		0.0743402	1.05288	0.124714
RP4-716B13		1	1p31.1		73625850	73764334	138485	dJ716B13	AC105273.2				0				0.0756974	1.05387	0.0862125
RP11-250D8		1	1p31.1		74474909	74503104	28196	bA250D8	AC119672.1				1		ENSG00000116783(FPGT)(KNOWN)		0.0676722	1.04802	0.1165
RP11-25F16		1	1p31.1		75234702	75388843	154142	bA25F16	AC023379				1		ENSG00000162624(LHX8)(KNOWN)		-0.00446473	-1.0031	0.90302
RP5-963M5		1	1p31.1		76640828	76740449	99622	dJ963M5	AC099769				1		ENSG00000184005(ST6GALNAC3)(KNOWN)		0.0492181	1.0347	0.205616
RP4-739M21		1	1p31.1		77145557	77248155	102599	dJ739M21	AC096951.2				1		ENSG00000117069(ST6GALNAC5)(KNOWN)		0.0203052	1.01417	0.581595
RP11-306I4		1	1p31.1		77815414	77880693	65280	bA306I4	AC118549.2				2		ENSG00000211104(NULL)(NOVEL) ENSG00000036549(ZZZ3)(KNOWN)		0.083979	1.05994	0.0199782
RP11-143H12		1	1p31.1		78953798	79135725	181928	bA143H12	AC099674.2				1		ENSG00000162618(ELTD1_HUMAN)(KNOWN)		-0.0602916	-1.04268	0.0465256
RP4-653E17		1	1p31.1		81843695	81898453	54759	dJ653E17	AC117944.2				1		ENSG00000117114(LPHN2)(KNOWN)		0.0205182	1.01432	0.587504
RP11-398N17		1	1p31.1		82504367	82595121	90755	bA398N17	AL359269.19				0				0.0645971	1.04579	0.0963295
RP11-338F23		1	1p31.1		83494488	83678494	184007	bA338F23	AC116099.2		184007		0				0.192264	1.14256	1.3e-05
RP11-28I21		1	1p31.1		83633989	83797164	163176	bA28I21	AC022459				0				0.0531104	1.0375	0.184827
RP11-118B23		1	1p22.3		84728027	84853591	125565	bA118B23	AL359762.24				4		ENSG00000174021(GNG5)(KNOWN) ENSG00000122432(SPATA1)(KNOWN) ENSG00000117151(CTBS)(KNOWN) ENSG00000117133(BXDC5)(KNOWN)		0.0856816	1.06119	0.00836906
RP4-604P14		1	1p22.3		84964828	85107408	142581	dJ604P14	AC104169.2				1		ENSG00000171517(EDG7)(KNOWN)		-0.0818556	-1.05838	0.0191854
RP4-722L13		1	1p22.3		85868659	85959828	91170	dJ722L13	AC118551		91170		1	C1orf181	ENSG00000117174(C1orf181)(KNOWN)		0.153591	1.11233	5.95e-05
RP4-612B15		1	1p22.3		86920706	87046530	125825	dJ612B15	AL049597.29				2		ENSG00000097033(SH3GLB1)(KNOWN) ENSG00000198882(NULL)(NOVEL)		-0.0352095	-1.02471	0.286405
RP5-1043L3		1	1p22.3		87450562	87550402	99841	dJ1043L3	AC099062.2				0				-0.108048	-1.07777	0.00739349
RP11-427B20		1	1p22.2		88626861	88735131	108271	bA427B20	AL445438.27				1		ENSG00000211185(NULL)(NOVEL)		0.0468083	1.03298	0.26237
RP11-413E1		1	1p22.2		89836299	90021480	185182	bA413E1	AC093423.2				2		ENSG00000171488(LRRC8C)(KNOWN) ENSG00000211209(NULL)(NOVEL)		-0.0180661	-1.0126	0.6074
RP11-298P9		1	1p22.2		90346809	90447017	100209	bA298P9	AC135468.3				0				-0.0222149	-1.01552	0.475538
RP4-665J23		1	1p22.2		91067447	91151453	84007	dJ665J23	AC091614.3				0				0.0407319	1.02864	0.3221
RP4-621B10		1	1p22.1		92289742	92432467	142726	dJ621B10	AC104836.2				4		ENSG00000203911(XP_942225.1)(NOVEL) ENSG00000189195(BTBD8)(KNOWN) ENSG00000069712(KIAA1107)(KNOWN) ENSG00000172031(ABHD7)(KNOWN)		-0.0709109	-1.05038	0.0327595
RP5-1033H22		1	1p22.1		93768309	93910326	142018	dJ1033H22	AL109613.11		142018		2	BCAR3	ENSG00000137936(BCAR3)(KNOWN) ENSG00000137942(NP_001020119.1)(KNOWN)		-0.179832	-1.13275	5.05e-05
RP11-366L18		1	1p21.3		94637145	94733145	96001	bA366L18	AC118469.2				1		ENSG00000117528(ABCD3)(KNOWN)		-0.0241138	-1.01685	0.46923
RP11-14O19		1	1p21.3		95577488	95621690	44203	bA14O19	AL445218.12				0				-0.0838392	-1.05983	0.0549322
RP11-146P11		1	1p21.3		95756215	95929262	173048	bA146P11	AC096538.2				0				-0.0601136	-1.04255	0.167955
RP11-122C9		1	1p21.3		96868095	97055472	187378	bA122C9	AL357150.7				3		ENSG00000137970(Q3KQU0_HUMAN)(KNOWN) ENSG00000211383(NULL)(NOVEL) ENSG00000117569(PTBP2)(KNOWN)		0.0300934	1.02108	0.448397
RP11-128G13		1	1p21.3		97892513	98003512	111000	bA128G13	AC138135.2				1		ENSG00000188641(DPYD)(KNOWN)		0.00659217	1.00458	0.88253
RP11-17C2		1	1p21.3		98735430	98839846	104417	bA17C2	AL672220.6				0				-0.0223259	-1.0156	0.566287
RP11-260K3		1	1p21.2		99670780	99835817	165038	bA260K3	AC055815				0				-0.00454939	-1.00316	0.899464
RP11-413P11		1	1p21.2		99710406	99835827	125422	bA413P11	AL449063.13				0				0.052629	1.03715	0.206053
RP4-549L20		1	1p21.2		101075342	101207111	131770	dJ549L20	AC104506.2				2		ENSG00000162694(EXTL2)(KNOWN) ENSG00000162695(NP_598003.2)(KNOWN)		-0.048114	-1.03391	0.21839
RP11-421L21		1	1p21.2		101220661	101408985	188325	bA421L21	AC093157.2				3		ENSG00000117543(DPH5_HUMAN)(KNOWN) ENSG00000187114(Q9NXN7_HUMAN)(KNOWN) ENSG00000207085(snoACA47)(NOVEL)		-0.00152251	-1.00106	0.969595
RP11-202K23		1	1p21.1		102366306	102506926	140621	bA202K23	AC114485.2				0				0.0730266	1.05192	0.0897727
RP5-1108M17		1	1p21.1		103893839	104012549	118711	dJ1108M17	AC105272.2				3		ENSG00000197839(AMY2B)(KNOWN) ENSG00000196318(AMY2A)(KNOWN) ENSG00000051415(AMY1B)(KNOWN)		0.219199	1.16409	0.0333506
RP11-118G19		1	1p21.1		105468331	105581702	113372	bA118G19	AL583863.16		113372		0				0.144861	1.10562	0.000353282
RP11-90H3		1	1p21.1		106102370	106261386	159017	bA90H3	AL512844.5				0				0.0377618	1.02652	0.311787
RP5-916A15		1	1p21.1		106759849	106884451	124603	dJ916A15	AC093119.2				0				0.0060779	1.00422	0.879877
RP5-1077K16		1	1p13.3		107388307	107478600	90294	dJ1077K16	AL355539.18				1		ENSG00000198890(PRMT6)(KNOWN)		0.0163292	1.01138	0.707546
RP11-28P8		1	1p13.3		108330015	108512967	182953	bA28P8	AC021401		182953		1	SLC25A24	ENSG00000085491(SLC25A24)(KNOWN)		-0.122131	-1.08834	0.000968338
RP4-667F15		1	1p13.3		109451924	109497780	45857	dJ667F15	AL138933.18				2		ENSG00000116299(KIAA1324)(KNOWN) ENSG00000179902(Q5T5A2_HUMAN)(KNOWN)		-0.0837265	-1.05975	0.0128362
RP5-831G13		1	1p13.3		109816089	109885092	69004	dJ831G13	AL355145.31				5		ENSG00000162650(ATXN7L2)(KNOWN) ENSG00000174151(CYB561D1)(KNOWN) ENSG00000181754(AMIGO1)(KNOWN) ENSG00000156097(GPR61)(KNOWN) ENSG00000143028(SYPL2)(KNOWN)		-0.0584485	-1.04135	0.107027
RP11-284N8		1	1p13.3		110897276	111088458	191183	bA284N8	AL365361.12		1583889		2	KCNA2, KCNA3	ENSG00000177301(KCNA2)(KNOWN) ENSG00000177272(KCNA3)(KNOWN)		-0.207364	-1.15458	3.94e-06
RP11-88H9		1	1p13.2		112311566	112481164	169599	bA88H9	AL512665.11				1	KCND3	ENSG00000171385(KCND3)(KNOWN)		-0.23926	-1.18039	1.13e-06
RP4-770C6		1	1p13.2		112861328	112960667	99340	dJ770C6	AL109932.15				2		ENSG00000007341(ST7L)(KNOWN) ENSG00000134245(WNT2B)(KNOWN)		0.0934236	1.0669	0.00633103
RP11-31F15		1	1p13.2		113304869	113373751	68883	bA31F15	AL390242.17				0				-0.0556441	-1.03932	0.100941
RP5-1037B23		1	1p13.2		114408979	114523076	114098	dJ1037B23	AL162594.13		114098		1	SYT6	ENSG00000134207(SYT6)(KNOWN)		-0.200096	-1.14877	1.22e-06
RP5-1000E10		1	1p13.2		115009146	115149253	140108	dJ1000E10	AL096773.6				6		ENSG00000116748(AMPD1)(KNOWN) ENSG00000209143(NULL)(NOVEL) ENSG00000009307(CSDE1)(KNOWN) ENSG00000201900(Y)(NOVEL) ENSG00000052723(NP_079349.1)(KNOWN) ENSG00000175984(DENND2C)(KNOWN)		-0.04999	-1.03526	0.0605335
RP4-663N10		1	1p13.2		115660445	115837510	177066	dJ663N10	AL512638.5		177066		1	NGFB	ENSG00000134259(NGFB)(KNOWN)		-0.13293	-1.09652	0.00046556
RP4-787H6		1	1p13.1		116580484	116707534	127051	dJ787H6	AL355538.13				1		ENSG00000209170(NULL)(NOVEL)		-0.0527081	-1.03721	0.118774
RP11-27K13		1	1p13.1		117280240	117407086	126847	bA27K13	AL445231.8		126847		4	IGSF2, TTF2, PTGFRN	ENSG00000209147(NULL)(NOVEL) ENSG00000134256(IGSF2)(KNOWN) ENSG00000116830(TTF2)(KNOWN) ENSG00000134247(PTGFRN)(KNOWN)		-0.196262	-1.14573	3.11e-06
RP11-13A12		1	1p12		118390909	118391668	760	bA13A12					1		ENSG00000155761(SPAG17)(KNOWN)		0.0405151	1.02848	0.284168
RP5-881A21		1	1p12		118660892	118685842	24951	dJ881A21	AL512823.8				0				0.0148975	1.01038	0.625467
RP4-610L12		1	1p12		119405867	119480650	74784	dJ610L12	AL359823.15				1		ENSG00000116874(WARS2)(KNOWN)		-0.0507	-1.03577	0.105169
RP11-418J17		1	1p12		119501341	119658498	157158	bA418J17	AL359915.14		157158		1		ENSG00000209203(NULL)(NOVEL)		-0.210781	-1.15731	3.02e-07
RP3-365I19		1	1q21.1		142642781	142787225	144445	dJ365I19	AL078463.11				1		ENSG00000196369(Q5TFB2_HUMAN)(KNOWN)		0.0843575	1.06022	0.01344
RP11-326G21		1	1q21.1		143613589	143768403	154815	bA326G21	AL590452.12		154815		3	PDE4DIP	ENSG00000201685(U2)(NOVEL) ENSG00000168681(XR_001410.1)(KNOWN) ENSG00000178104(PDE4DIP)(KNOWN)		0.121108	1.08757	0.000131815
RP11-315I20		1	1q21.1		144149933	144341526	191594	bA315I20	AL160282.18				13		ENSG00000121851(POLR3GL)(KNOWN) ENSG00000181039(ANKRD34)(KNOWN) ENSG00000152022(LIX1L)(KNOWN) ENSG00000131795(RBM8A)(KNOWN) ENSG00000180290(GNRHR2)(KNOWN) ENSG00000131779(PEX11B)(KNOWN) ENSG00000143127(ITGA10)(KNOWN) ENSG00000198483(ANKRD35)(KNOWN) ENSG00000131788(PIAS3)(KNOWN) ENSG00000186364(NUD17_HUMAN)(KNOWN) ENSG00000186141(POLR3C)(KNOWN) ENSG00000121848(ZNF364)(KNOWN) ENSG00000117289(TXNIP)…		0.0863455	1.06168	0.0151542
RP11-533N14		1	1q21.1		145509311	145622017	112707	bA533N14	AL359207.7		112707		2	ACP6, BCL9	ENSG00000162836(ACP6)(KNOWN) ENSG00000116128(BCL9)(KNOWN)		0.19155	1.14199	2.28e-06
RP11-301M17		1	1q21.1		146153735	146204124	50390	bA301M17	AL451043.14				2		ENSG00000208875(NULL)(NOVEL) ENSG00000199879(U1)(NOVEL)		0.0522915	1.03691	0.11835
RP4-790G17		1	1q21.2		148424833	148557655	132823	dJ790G17	AL138795.21				10		ENSG00000207096(SRP_euk_arch)(NOVEL) ENSG00000143401(ANP32E)(KNOWN) ENSG00000200055(U2)(NOVEL) ENSG00000118298(CA14)(KNOWN) ENSG00000208660(NULL)(NOVEL) ENSG00000117362(APH1A)(KNOWN) ENSG00000118292(C1orf54)(KNOWN) ENSG00000159208(C1orf51)(KNOWN) ENSG00000187145(MRPS21)(KNOWN) ENSG00000198345(NULL)(NOVEL)		0.0976514	1.07003	0.0133117
RP11-98D18		1	1q21.3		149916726	150080114	163389	bA98D18	AL589765.19		1248051		8	TNRC4	ENSG00000159409(TNRC4)(KNOWN) ENSG00000178796(Q8N9Z1_HUMAN)(KNOWN) ENSG00000206980(U6)(NOVEL) ENSG00000143436(MRPL9)(KNOWN) ENSG00000143450(OAZ3)(KNOWN) ENSG00000182134(TDRKH)(KNOWN) ENSG00000143365(RORC)(KNOWN) ENSG00000143376(SNX27)(KNOWN)		0.12716	1.09214	0.000992549
RP1-13P20		1	1q21.3		151048711	151164777	116067	dJ13P20	AL162596.30				4	LCE1B, LCE1A, SMCP, IVL	ENSG00000196734(LCE1B)(KNOWN) ENSG00000186844(LCE1A)(KNOWN) ENSG00000163206(SMCP)(KNOWN) ENSG00000163207(IVL)(KNOWN)		0.142891	1.10412	0.000250557
RP11-216N14		1	1q21.3		151954673	152104838	150166	bA216N14	AL513523.33				7		ENSG00000199565(Y)(NOVEL) ENSG00000143624(INTS3)(KNOWN) ENSG00000208567(NULL)(NOVEL) ENSG00000143547(Q5VUQ9_HUMAN)(KNOWN) ENSG00000143554(SLC27A3)(KNOWN) ENSG00000207039(Y)(NOVEL) ENSG00000143614(GATAD2B)(KNOWN)		0.106334	1.07649	0.00535433
RP11-422P24		1	1q21.3		152158475	152334301	175827	bA422P24	AL358472.54				11		ENSG00000198837(Q5T4K0_HUMAN)(KNOWN) ENSG00000160741(CRTC2)(KNOWN) ENSG00000143570(SLC39A1)(KNOWN) ENSG00000143578(CREB3L4)(KNOWN) ENSG00000143543(JTB)(KNOWN) ENSG00000143545(RAB13)(KNOWN) ENSG00000177954(RPS27)(KNOWN) ENSG00000208558(NULL)(NOVEL) ENSG00000200220(U6)(NOVEL) ENSG00000143552(NUP210L)(KNOWN) ENSG00000143614(GATAD2B)(KNOWN)		0.0412244	1.02899	0.198005
RP11-307C12		1	1q21.3		153110663	153292828	182166	bA307C12	AL451085.20				11		ENSG00000163344(PMVK)(KNOWN) ENSG00000163346(PBXIP1)(KNOWN) ENSG00000163348(PYGO2)(KNOWN) ENSG00000160691(SHC1)(KNOWN) ENSG00000173207(CKS1B)(KNOWN) ENSG00000160688(FLAD1)(KNOWN) ENSG00000163352(LENEP)(KNOWN) ENSG00000160685(ZBTB7B)(KNOWN) ENSG00000163354(DCST2)(KNOWN) ENSG00000163357(DCST1)(KNOWN) ENSG00000143537(ADAM15)(KNOWN)		0.000973342	1.00067	0.977603
RP11-98F1		1	1q22		153539661	153543654	3994	bA98F1	AL353760.34				0				-0.00249591	-1.00173	0.94443
RP11-172I6		1	1q22		154346199	154350727	4529	bA172I6	AL356734.32				1		ENSG00000160789(LMNA)(KNOWN)		-0.0451268	-1.03177	0.242454
RP11-206M24		1	1q23.1		156056126	156056893	768	bA206M24			2170834		1	FCRL1	ENSG00000163534(FCRL1)(KNOWN)		0.196042	1.14555	4.83e-06
RP11-393K10		1	1q23.1		157109728	157141543	31816	bA393K10	AL513208.8				0				0.276081	1.2109	9.15e-10
RP11-190A12		1	1q23.2		158011443	158148306	136864	bA190A12	AL590560.9				6		ENSG00000158716(DUSP23)(KNOWN) ENSG00000181036(FCRL6)(KNOWN) ENSG00000158714(SLAMF8)(KNOWN) ENSG00000188004(VSIG8)(KNOWN) ENSG00000208476(NULL)(NOVEL) ENSG00000158710(TAGLN2)(KNOWN)		0.0881046	1.06297	0.00731389
RP11-137A12		1	1q23.3		159338985	159509999	171015	bA137A12					17		ENSG00000158793(NIT1)(KNOWN) ENSG00000158796(DEDD_HUMAN)(KNOWN) ENSG00000203752(NULL)(NOVEL) ENSG00000143222(UFC1)(KNOWN) ENSG00000143258(USP21)(KNOWN) ENSG00000143224(PPOX)(KNOWN) ENSG00000158850(B4GALT3)(KNOWN) ENSG00000158859(ADAMTS4)(KNOWN) ENSG00000158864(NDUFS2)(KNOWN) ENSG00000158869(FCER1G)(KNOWN) ENSG00000158874(APOA2)(KNOWN) ENSG00000158882(TOMM40L)(KNOWN) ENSG00000143257(NR1I3)(KNOWN) …		0.0338898	1.02377	0.330074
RP11-5K23		1	1q23.3		159679756	159809260	129505	bA5K23	AL590385.23		2649673		2	FCGR2A, FCGR3A	ENSG00000143226(FCGR2A)(KNOWN) ENSG00000203747(FCGR3A)(KNOWN)		0.157788	1.11558	0.000127801
RP11-430G6		1	1q23.3		161223665	161388993	165329	bA430G6	AL583850.5				2	RGS4, RGS5	ENSG00000117152(RGS4)(KNOWN) ENSG00000143248(RGS5)(KNOWN)		0.21908	1.16399	2.01e-06
RP11-541J2		1	1q23.3		162447404	162629428	182025	bA541J2	AL357512.15				1		ENSG00000199849(U5)(NOVEL)		0.216451	1.16187	2.27e-06
RP11-180L13		1	1q23.3		163383027	163567283	184257	bA180L13	AC026931				1		ENSG00000162761(LMX1A)(KNOWN)		0.0699624	1.04969	0.068867
RP11-306I1		1	1q24.1		163809021	163884934	75914	bA306I1	AL356441.16		9318263		2	MGST3	ENSG00000208402(NULL)(NOVEL) ENSG00000143198(MGST3)(KNOWN)		0.186623	1.1381	9.52e-06
RP11-277B15		1	1q24.1		165365982	165486397	120416	bA277B15	AL451050.8				1	POU2F1	ENSG00000143190(POU2F1)(KNOWN)		0.131811	1.09567	0.000382427
RP4-702J19		1	1q24.2		166258688	166307125	48438	dJ702J19	AL033531.10				2	IQWD1	ENSG00000187615(GCSH_HUMAN)(KNOWN) ENSG00000143164(IQWD1)(KNOWN)		0.184008	1.13604	1.06e-05
RP1-206D15		1	1q24.2		167623275	167722849	99575	dJ206D15	AL021068.2				3	C1orf114, SLC19A2, BLZF1	ENSG00000117477(C1orf114)(KNOWN) ENSG00000117479(SLC19A2)(KNOWN) ENSG00000117475(BLZF1)(KNOWN)		0.293881	1.22593	1.73e-09
RP1-97P20		1	1q24.2		168048730	168151811	103082	dJ97P20	AL031297.4				4	SCYL3, C1orf112	ENSG00000000457(SCYL3)(KNOWN) ENSG00000208383(NULL)(NOVEL) ENSG00000208380(NULL)(NOVEL) ENSG00000000460(C1orf112)(KNOWN)		0.25748	1.19539	3.43e-07
RP1-127D3		1	1q24.3		169322708	169484782	162075	dJ127D3	AL021026.1				4	FMO3, FMO2, FMO1	ENSG00000007933(FMO3)(KNOWN) ENSG00000117507(FMO6_HUMAN)(KNOWN) ENSG00000094963(FMO2)(KNOWN) ENSG00000010932(FMO1)(KNOWN)		0.208523	1.1555	1.54e-05
RP11-277C14		1	1q24.3		170129727	170285667	155941	bA277C14	AL121984.14				1	DNM3	ENSG00000197959(DNM3)(KNOWN)		0.22814	1.17132	3.59e-07
RP5-1198E17		1	1q25.1		172093126	172222566	129441	dJ1198E17	AL136170.14				15	ZBTB37, SERPINC1, DARS2	ENSG00000200710(U81)(NOVEL) ENSG00000202394(U47)(NOVEL) ENSG00000201692(snosnR60_Z15)(NOVEL) ENSG00000200729(U79)(NOVEL) ENSG00000208317(NULL)(NOVEL) ENSG00000206607(U44)(NOVEL) ENSG00000208313(NULL)(NOVEL) ENSG00000200016(U24)(NOVEL) ENSG00000208310(NULL)(NOVEL) ENSG00000200954(snoZ18)(NOVEL) ENSG00000185278(ZBTB37)(KNOWN) ENSG00000117601(SERPINC1)(KNOWN) ENSG00000200755(5S_rRNA)(NOVEL) ENSG0000…		0.323544	1.2514	2.7e-09
RP3-433G19		1	1q25.1		173088719	173127283	38565	dJ433G19	AL008735.2				1	RABGAP1L	ENSG00000152061(RABGAP1L)(KNOWN)		0.303062	1.23376	2.84e-09
RP5-1045J21		1	1q25.1		173747461	173886096	138636	dJ1045J21	AL021919.4				1		ENSG00000116147(TNR)(KNOWN)		0.0429317	1.03021	0.310595
RP11-415M14		1	1q25.2		174374254	174386794	12541	bA415M14	AL162736.20		12541		1	RFWD2	ENSG00000143207(RFWD2)(KNOWN)		0.342445	1.2679	1.24e-09
RP3-423N22		1	1q25.2		175137141	175272048	134908	dJ423N22	AL022145.1				2		ENSG00000202609(mmu-mir-488)(NOVEL) ENSG00000152092(ASTN)(KNOWN)		0.106099	1.07631	0.00886373
RP5-1026E2		1	1q25.2		175458778	175559092	100315	dJ1026E2	AL022143.1				1		ENSG00000198797(FAM5B)(KNOWN)		0.0333363	1.02338	0.314627
RP5-990P15		1	1q25.2		176731171	176808171	77001	dJ990P15	AL513013.12				4		ENSG00000184909(C1orf49)(KNOWN) ENSG00000135820(NP_997350.1)(KNOWN) ENSG00000201347(5S_rRNA)(NOVEL) ENSG00000188585(NP_001001689.1)(KNOWN)		0.0863273	1.06166	0.00636793
RP11-12M5		1	1q25.2		177942453	178115483	173031	bA12M5	AL359853.18		3013681		2	C1orf76, TOR1AIP2	ENSG00000143340(C1orf76)(KNOWN) ENSG00000169905(TOR1AIP2)(KNOWN)		0.207349	1.15456	1.55e-06
RP11-46A10		1	1q25.3		179093654	179232659	139006	bA46A10	AL162431.17				3	KIAA1614, STX6, XPR1	ENSG00000135835(KIAA1614)(KNOWN) ENSG00000135823(STX6)(KNOWN) ENSG00000143324(XPR1)(KNOWN)		0.177124	1.13063	5.46e-06
RP11-538D16		1	1q25.3		180286063	180360577	74515	bA538D16	AL355482.13				1		ENSG00000179930(NP_001009992.1)(KNOWN)		0.241865	1.18252	8.01e-08
RP11-71D4		1	1q25.3		180974670	181046133	71464	bA71D4	AL513344.15				1	NPL	ENSG00000135838(NPL)(KNOWN)		0.203989	1.15188	1.25e-06
RP11-181K3		1	1q25.3		181329737	181493820	164084	bA181K3	AL354953.16				3		ENSG00000058085(LAMC2)(KNOWN) ENSG00000157064(NMNAT2)(KNOWN) ENSG00000135862(LAMC1)(KNOWN)		0.0610614	1.04323	0.0131318
RP11-293B7		1	1q25.3		181919047	181949386	30340	bA293B7	AL157899.8				1		ENSG00000143344(RGL1)(KNOWN)		0.0586762	1.04151	0.0704723
RP4-768P8		1	1q25.3		182834417	182874805	40389	dJ768P8	AL358152.9				1		ENSG00000116667(C1orf21)(KNOWN)		0.115297	1.0832	0.00463302
RP5-936P19		1	1q31.1		184949810	185050756	100947	dJ936P19	AL022241.2		100947		0				0.199136	1.14801	6.18e-05
RP11-108M21		1	1q31.1		185443394	185614032	170639	bA108M21	AL391065.6				0				-0.0262709	-1.01838	0.338217
RP11-336D15		1	1q31.1		187406225	187410218	3994	bA336D15	AL513213.11		8303789		0				0.20889	1.1558	4.18e-06
RP11-445K1		1	1q31.1		188252300	188442462	190163	bA445K1	AL365402.17				1	FAM5C	ENSG00000162670(FAM5C)(KNOWN)		0.282305	1.21614	1.73e-06
RP11-463J7		1	1q31.1-q31.2		188892717	189058635	165919	bA463J7	AL139135.15				0				0.194406	1.14425	5.35e-05
RP11-3B17		1	1q31.1-q31.2		188974250	189126140	151891	bA3B17	AC012663				0				0.236362	1.17802	7.08e-06
RP11-440G22		1	1q31.2		190142199	190319491	177293	bA440G22					0				0.292579	1.22483	1.45e-06
RP11-142L4		1	1q31.2		190417312	190511486	94175	bA142L4	AL513175.10				1	RGS18	ENSG00000150681(RGS18)(KNOWN)		0.163733	1.12018	0.000371022
RP11-239J11		1	1q31.2		191355372	191478235	122864	bA239J11	AL390863.9				2	B3GALT2, CDC73	ENSG00000162630(B3GALT2)(KNOWN) ENSG00000134371(CDC73)(KNOWN)		0.240936	1.18176	9.45e-08
RP1-61P15		1	1q31.3		192331625	192424803	93179	dJ61P15	AL356272.14				0				0.334788	1.26119	1.7e-08
RP11-435N12		1	1q31.3		193197924	193377705	179782	bA435N12	AL357932.15				0				0.34219	1.26768	4.75e-10
RP11-552K17		1	1q31.3		194520170	194617850	97681	bA552K17	AL138931.13				1	KCNT2	ENSG00000162687(KCNT2)(KNOWN)		0.271131	1.20675	1.09e-06
RP11-75C23		1	1q31.3		195654060	195710013	55954	bA75C23	AL136322.24				1	CRB1	ENSG00000134376(CRB1)(KNOWN)		0.237783	1.17918	4.42e-06
RP11-404H1		1	1q31.3		196603836	196750596	146761	bA404H1	AL450352.18				0				0.149852	1.10946	0.00136
RP11-152M20		1	1q32.1		197828613	197913713	85101	bA152M20	AL450244.11		885820		0				0.240437	1.18135	8.2e-07
RP11-469A15		1	1q32.1		198548937	198714432	165496	bA469A15	AC104461.2				3	ZNF281	ENSG00000203721(NULL)(NOVEL) ENSG00000208219(NULL)(NOVEL) ENSG00000162702(ZNF281)(KNOWN)		0.184989	1.13681	7.58e-05
RP11-572A16		1	1q32.1		200418733	200596076	177344	bA572A16	AL356953.17				6		ENSG00000133067(LGR6)(KNOWN) ENSG00000208212(NULL)(NOVEL) ENSG00000201419(U7)(NOVEL) ENSG00000208209(NULL)(NOVEL) ENSG00000077152(UBE2T)(KNOWN) ENSG00000077157(PPP1R12B)(KNOWN)		-0.105565	-1.07592	0.00897924
RP11-480I12		1	1q32.1		200974582	201126597	152016	bA480I12	AC098934.3				4		ENSG00000203717(Q6ZUF4_HUMAN)(KNOWN) ENSG00000184774(Q49AQ9_HUMAN)(KNOWN) ENSG00000183155(RABIF)(KNOWN) ENSG00000117139(JARID1B)(KNOWN)		0.0390618	1.02745	0.327828
RP11-739N20		1	1q32.1		202583794	202750872	167079	bA739N20	AL606489.26				3		ENSG00000158615(PPP1R15B)(KNOWN) ENSG00000133056(PIK3C2B)(KNOWN) ENSG00000143850(PLEKHA6)(KNOWN)		0.0698794	1.04963	0.099975
RP11-563I16		1	1q32.1		202668576	202832483	163908	bA563I16					3		ENSG00000198625(MDM4)(KNOWN) ENSG00000200408(5S_rRNA)(NOVEL) ENSG00000133056(PIK3C2B)(KNOWN)		0.0310482	1.02175	0.420647
RP11-430C7		1	1q32.1		202750873	202882857	131985	bA430C7	AL512306.16				3		ENSG00000198625(MDM4)(KNOWN) ENSG00000200408(5S_rRNA)(NOVEL) ENSG00000170382(LRRN5)(KNOWN)		0.00259682	1.0018	0.944467
RP11-383G10		1	1q32.1		203342690	203523561	180872	bA383G10	AC093422.3				3		ENSG00000133059(RIPK5)(KNOWN) ENSG00000133069(TMCC2)(KNOWN) ENSG00000117222(RBBP5)(KNOWN)		0.0407871	1.02867	0.31884
RP11-534L20		1	1q32.1		204706319	204814007	107689	bA534L20	AL354681.8				3		ENSG00000143466(IKBKE)(KNOWN) ENSG00000162888(NP_001020763.1)(KNOWN) ENSG00000136653(RASSF5)(KNOWN)		0.0267806	1.01874	0.494535
RP11-564A8		1	1q32.1		205087940	205280504	192565	bA564A8	AC098935.2				8		ENSG00000162891(IL20)(KNOWN) ENSG00000162892(IL24)(KNOWN) ENSG00000162894(FAIM3)(KNOWN) ENSG00000162896(PIGR)(KNOWN) ENSG00000162897(FCAMR)(KNOWN) ENSG00000208197(NULL)(NOVEL) ENSG00000182795(NP_076427.1)(KNOWN) ENSG00000208196(NULL)(NOVEL)		0.0842047	1.0601	0.0202958
RP11-59A2		1	1q32.2		206612608	206789354	176747	bA59A2	AC096674.3		176747		0				0.170129	1.12516	0.000427097
RP11-385M4		1	1q32.2		207338650	207512566	173917	bA385M4	AC092810.2				0				0.133608	1.09703	0.0014321
RP5-879K22		1	1q32.2		208589468	208727046	137579	dJ879K22	AL034351.1				2		ENSG00000200972(U5)(NOVEL) ENSG00000054392(HHAT)(KNOWN)		0.0601086	1.04254	0.0701108
RP11-354K1		1	1q32.3		209859608	209904751	45144	bA354K1	AL356310.5				1		ENSG00000117650(NEK2)(KNOWN)		0.0284334	1.0199	0.408267
RP11-286E7		1	1q32.3		211304553	211481242	176690	bA286E7	AL512449.6		2454060		1	RPS6KC1	ENSG00000136643(RPS6KC1)(KNOWN)		0.295837	1.2276	4.42e-09
RP11-434B7		1	1q32.3		211479243	211599451	120209	bA434B7	AL583826.16				1	RPS6KC1	ENSG00000136643(RPS6KC1)(KNOWN)		0.176418	1.13007	1.6e-05
RP11-323K10		1	1q41		213140173	213231454	91282	bA323K10	AC099563.3				0				0.19532	1.14498	2.44e-06
RP11-438G15		1	1q41		213686067	213758612	72546	bA438G15	AL451163.8				0				0.234528	1.17652	3.04e-07
RP11-66M7		1	1q41		215209941	215373866	163926	bA66M7	AC096634.2				1		ENSG00000196482(ESRRG)(KNOWN)		0.125782	1.0911	0.00223442
RP11-241C9		1	1q41		215371867	215473408	101542	bA241C9	AL391216.10		4547688		1	ESRRG	ENSG00000196482(ESRRG)(KNOWN)		0.165212	1.12133	0.000165886
RP11-224O19		1	1q41		216532600	216705043	172444	bA224O19	AC096638.2				2	TGFB2	ENSG00000092969(TGFB2)(KNOWN) ENSG00000067533(NP_057136.1)(KNOWN)		0.261979	1.19912	1.36e-08
RP11-392O17		1	1q41		217480858	217657906	177049	bA392O17	AC096642.2				0				0.203674	1.15163	3.96e-06
RP11-492K2		1	1q41		217542815	217743251	200437	bA492K2					0				0.227219	1.17058	1.01e-06
RP11-332J14		1	1q41		218698681	218866026	167346	bA332J14	AC096640.2				2	MARK1	ENSG00000208179(NULL)(NOVEL) ENSG00000116141(MARK1)(KNOWN)		0.306905	1.23705	1.49e-08
RP11-308L13		1	1q41		219894313	219919554	25242	bA308L13	AL356788.6				0				0.285573	1.21889	3.08e-08
RP11-239E10		1	1q41		221352933	221534398	181466	bA239E10	AL359979.10				2		ENSG00000143502(SUSD4)(KNOWN) ENSG00000187554(TLR5)(KNOWN)		0.0680835	1.04832	0.0517084
RP11-105I12		1	1q41		221890430	222001842	111413	bA105I12	AC099065.2				3		ENSG00000208169(NULL)(NOVEL) ENSG00000162909(CAPN2)(KNOWN) ENSG00000203697(XP_371344.2)(NOVEL)		0.0821277	1.05858	0.0430968
RP11-100E13		1	1q42.12		222762747	222926492	163746	bA100E13	AC096537.3				1		ENSG00000143786(CNIH3)(KNOWN)		0.0758779	1.054	0.0545543
RP11-375H24		1	1q42.13		225133240	225194140	60901	bA375H24	AL391628.18				2		ENSG00000163050(CABC1)(KNOWN) ENSG00000143801(PSEN2)(KNOWN)		0.0752841	1.05357	0.0508523
RP11-276J4		1	1q42.13		225649911	225807728	157818	bA276J4					3		ENSG00000197407(Q6P5R2_HUMAN)(KNOWN) ENSG00000208156(NULL)(NOVEL) ENSG00000208155(NULL)(NOVEL)		0.031706	1.02222	0.334245
RP4-799G3		1	1q42.13		226955298	227082936	127639	dJ799G3	AL078624.24		735058		0				0.200611	1.14919	9.6e-06
RP4-679K16		1	1q42.13		227665287	227690355	25069	dJ679K16	AL139252.8				1	NUP133	ENSG00000069248(NUP133)(KNOWN)		0.341161	1.26678	4.74e-10
RP11-99J16		1	1q42.2		229099228	229156924	57697	bA99J16	AL591292.1				1		ENSG00000143643(TTC13)(KNOWN)		0.064111	1.04544	0.101338
RP11-87P4		1	1q42.2		230784451	230922071	137621	bA87P4	AL355274.22				2		ENSG00000208118(NULL)(NOVEL) ENSG00000173409(ARV1)(KNOWN)		0.0762207	1.05425	0.0496875
RP11-528D17		1	1q42.2		231700764	231814183	113420	bA528D17	AL360006.15		9794559		1	ARV1	ENSG00000173409(ARV1)(KNOWN)		0.264493	1.20121	1.68e-07
RP11-509I1		1	1q42.3		233871776	233951876	80101	bA509I1	AL390765.17				2	LYST, GNG4	ENSG00000143669(LYST)(KNOWN) ENSG00000168243(GNG4)(KNOWN)		0.335289	1.26163	1.57e-09
RP5-940F7		1	1q42.3		234155657	234259264	103608	dJ940F7	AL139161.8				1	NID1	ENSG00000116962(NID1)(KNOWN)		0.171429	1.12617	0.000178024
RP11-214M7		1	1q43		235542200	235725748	183549	bA214M7	AL445473.7				1	RYR2	ENSG00000198626(RYR2)(KNOWN)		0.326074	1.2536	3.79e-09
RP11-433N10		1	1q43		236639314	236664614	25301	bA433N10	AL360010.18				0				0.238839	1.18004	2.64e-07
RP11-359A17		1	1q43		237591402	237780910	189509	bA359A17	AC099564.2				0				0.209864	1.15658	1.08e-05
RP11-80B9		1	1q43		238957512	239131145	173634	bA80B9	AL365184.12				1	RGS7	ENSG00000182901(RGS7)(KNOWN)		0.30201	1.23286	4.15e-09
RP11-553N16		1	1q43		240002343	240146309	143967	bA553N16	AL365366.20				2	EXO1, WDR64	ENSG00000174371(EXO1)(KNOWN) ENSG00000162843(WDR64)(KNOWN)		0.226631	1.1701	1.4e-06
RP11-411G13		1	1q43		241339968	241495322	155355	bA411G13	AC092782.2				2	CEP170, SDCCAG8	ENSG00000143702(CEP170)(KNOWN) ENSG00000054282(SDCCAG8)(KNOWN)		0.204108	1.15197	1.42e-07
RP11-13L16		1	1q44		242491517	242647813	156297	bA13L16					2		ENSG00000173728(C1orf100)(KNOWN) ENSG00000035687(ADSS)(KNOWN)		0.0749163	1.0533	0.0764101
RP11-399B15		1	1q44		243222295	243431391	209097	bA399B15					6		ENSG00000207254(U6)(NOVEL) ENSG00000208060(NULL)(NOVEL) ENSG00000196432(Q9H5F0_HUMAN)(KNOWN) ENSG00000201170(U1)(NOVEL) ENSG00000203665(Q6ZUZ0_HUMAN)(KNOWN) ENSG00000203666(EFCAB2)(KNOWN)		0.0862419	1.0616	0.0513471
RP11-551G24		1	1q44		245212315	245280397	68083	bA551G24	AL512637.18		68083		2	ZNF670, ZNF695	ENSG00000135747(ZNF670)(KNOWN) ENSG00000197472(ZNF695)(KNOWN)		0.202419	1.15063	1.82e-05
RP11-438H8		1	1q44		246013817	246181047	167231	bA438H8	AC099571.3				7		ENSG00000196772(OR5AT1)(KNOWN) ENSG00000197591(OR11L1)(KNOWN) ENSG00000162722(TRIM58)(KNOWN) ENSG00000198281(OR2W3)(KNOWN) ENSG00000177462(OR2T8)(KNOWN) ENSG00000177275(OR2AJ1)(KNOWN) ENSG00000196936(OR2L8)(KNOWN)		0.0801372	1.05712	0.0380598
CTB-160H23		1	1q44		247029735	247164041	134307						3		ENSG00000175137(SH3BP5L)(KNOWN) ENSG00000171161(ZNF672)(KNOWN) ENSG00000171163(ZNF692)(KNOWN)		-0.0411476	-1.02893	0.33504
GS1-68F18		2	2p25.3		224263	405255	180993						3		ENSG00000143727(ACP1)(KNOWN) ENSG00000189292(NP_001002919.1)(KNOWN) ENSG00000035115(NP_056492.1)(KNOWN)		0.0246962	1.01727	0.555544
GS1-8L3		2	2p25.3		330000	430000	100001						0				0.0477179	1.03363	0.0804501
RP11-125K7		2	2p25.3		596981	744912	147932	bA125K7	AC009470				2		ENSG00000151353(TMEM18)(KNOWN) ENSG00000162956(Q9BZU2_HUMAN)(KNOWN)		-0.0921344	-1.06595	0.019789
RP11-168K7		2	2p25.3		1612843	1783287	170445	bA168K7	AC009471.5				2		ENSG00000130508(PXDN)(KNOWN) ENSG00000186487(MYT1L_HUMAN)(KNOWN)		-0.0377916	-1.02654	0.16551
RP11-352J11		2	2p25.3		2250133	2390017	139885	bA352J11	AC009232.3				1		ENSG00000186487(MYT1L_HUMAN)(KNOWN)		-0.0594617	-1.04208	0.167097
RP11-292A20		2	2p25.2		4779724	4937997	158274	bA292A20	AC013440				1		ENSG00000210527(NULL)(NOVEL)		0.000746705	1.00052	0.986612
RP11-350H23		2	2p25.2		5764246	5954179	189934	bA350H23	AC010729.8		189934		0				-0.197659	-1.14684	6.84e-05
RP11-485O17		2	2p25.2		6648268	6738494	90227	bA485O17	AC097517.3				0				0.0200718	1.01401	0.66822
RP11-16D24		2	2p25.1		7709562	7828054	118493	bA16D24	AC092580.3				0				0.0118119	1.00822	0.76079
RP11-542B5		2	2p25.1		8031972	8157042	125071	bA542B5	AC007464.4				0				-0.0509767	-1.03597	0.062539
RP11-434B12		2	2p25.1		8605937	8781369	175433	bA434B12	AC011747.8		175433		1	ID2	ENSG00000115738(ID2)(KNOWN)		-0.200614	-1.14919	3.69e-05
RP11-214N9		2	2p25.1		9588276	9685110	96835	bA214N9	AC073195.5				4		ENSG00000210576(NULL)(NOVEL) ENSG00000207086(Y)(NOVEL) ENSG00000134308(YWHAQ)(KNOWN) ENSG00000151694(ADAM17)(KNOWN)		0.0310672	1.02177	0.460977
RP11-83M8		2	2p25.1		10189946	10392995	203050	bA83M8	AC007240.2		203050		4	HPCAL1	ENSG00000163009(NP_872432.1)(KNOWN) ENSG00000206647(snoACA2)(NOVEL) ENSG00000206898(snoACA51)(NOVEL) ENSG00000115756(HPCAL1)(KNOWN)		-0.179183	-1.13224	0.00010487
RP11-345J13		2	2p25.1		11150863	11208496	57634	bA345J13	AC062028.6				2		ENSG00000145063(NP_872392.1)(KNOWN) ENSG00000150873(NP_872306.1)(KNOWN)		0.0109462	1.00762	0.779948
RP11-333O1		2	2p25.1-p24.3		12700490	12904007	203518	bA333O1	AC009486.4				1		ENSG00000071575(TRIB2_HUMAN)(KNOWN)		-0.00898947	-1.00625	0.835441
RP11-132H1		2	2p24.3		13501024	13636845	135822	bA132H1	AC073062.7				1		ENSG00000205739(Q6ZW79_HUMAN)(KNOWN)		0.040916	1.02877	0.349822
RP11-163G14		2	2p24.3		14523373	14693180	169808	bA163G14	AC074003				1		ENSG00000162981(FAM84A)(KNOWN)		-0.0058261	-1.00405	0.881606
RP11-136K18		2	2p24.3		14848829	14852339	3511	bA136K18	AC079253.5				0				-0.076964	-1.0548	0.0842786
RP11-355H10		2	2p24.3		15932229	16129188	196960	bA355H10	AC010145.10		196960		4	MYCN	ENSG00000210765(NULL)(NOVEL) ENSG00000169050(NCYM_HUMAN)(KNOWN) ENSG00000134323(MYCN)(KNOWN) ENSG00000210769(NULL)(NOVEL)		-0.17253	-1.12703	0.00039364
RP11-549D18		2	2p24.3		16245950	16435643	189694	bA549D18	AC010745.4				0				-0.116016	-1.08374	0.00543761
RP11-502F14		2	2p24.3		16384031	16384829	799	bA502F14	AC060818				0				0.00238259	1.00165	0.955613
RP11-262D22		2	2p24.2		17121302	17130519	9218	bA262D22	AC064855.5				0				0.0132798	1.00925	0.738166
RP11-111J6		2	2p24.2		18490085	18666774	176690	bA111J6	AC079148.9				1		ENSG00000207170(U6)(NOVEL)		-0.0670943	-1.0476	0.0629313
RP11-458J18		2	2p24.1		19360511	19511742	151232	bA458J18	AC018741.5				1		ENSG00000143867(OSR1)(KNOWN)		0.0490076	1.03455	0.206269
RP11-23F10		2	2p24.1		21327465	21369660	42196	bA23F10	AC096722.3				0				0.0382632	1.02688	0.302838
RP11-368O18		2	2p24.1		22411645	22617616	205972	bA368O18	AC096570.1				1		ENSG00000206882(5S_rRNA)(NOVEL)		-0.0502593	-1.03545	0.250574
RP11-560C7		2	2p24.1		22998568	23181018	182451	bA560C7	AC016768.10				0				-0.111147	-1.08009	0.0127054
RP11-557N21		2	2p24.1		23723602	23881796	158195	bA557N21	AC009242.5		158195		2	KIAA1240	ENSG00000119778(K1240_HUMAN)(KNOWN) ENSG00000119771(KBTB9_HUMAN)(KNOWN)		-0.174607	-1.12866	6e-05
RP11-169L20		2	2p23.3		24704977	24873681	168705	bA169L20	AC013459.9				4		ENSG00000206732(U6)(NOVEL) ENSG00000184924(NP_001013685.1)(KNOWN) ENSG00000138092(NP_077298.1)(KNOWN) ENSG00000084676(NCOA1)(KNOWN)		-0.00157231	-1.00109	0.968794
RP11-404P12		2	2p23.3		25696967	25870860	173894	bA404P12	AC010150.3				5		ENSG00000205564(Q6XYC1_HUMAN)(KNOWN) ENSG00000201160(Y)(NOVEL) ENSG00000202282(U2)(NOVEL) ENSG00000143970(ASXL2)(KNOWN) ENSG00000138101(DTNB)(KNOWN)		0.00368968	1.00256	0.919609
RP11-106G13		2	2p23.3		26821201	26988191	166991	bA106G13	AC011740.7				2		ENSG00000115163(CENPA)(KNOWN) ENSG00000157851(DPYSL5)(KNOWN)		-0.0455729	-1.03209	0.244099
RP11-413M20		2	2p23.3		27426559	27622439	195881	bA413M20	AC074117.7				11		ENSG00000115211(EIF2B4)(KNOWN) ENSG00000115234(SNX17)(KNOWN) ENSG00000163795(ZNF513)(KNOWN) ENSG00000115241(PPM1G)(KNOWN) ENSG00000115216(NRBP1)(KNOWN) ENSG00000157992(KRTCAP3)(KNOWN) ENSG00000138002(IFT172)(KNOWN) ENSG00000200003(U6)(NOVEL) ENSG00000115226(FNDC4)(KNOWN) ENSG00000084734(GCKR)(KNOWN) ENSG00000115207(GTF3C2)(KNOWN)		-0.0892603	-1.06382	0.00566861
RP11-373D23		2	2p23.2		28414457	28572121	157665	bA373D23	AC104695.2		157665		2	FOSL2, BRE	ENSG00000075426(FOSL2)(KNOWN) ENSG00000158019(BRE)(KNOWN)		-0.137379	-1.09991	0.000517801
RP11-328L16		2	2p23.2		29261112	29451760	190649	bA328L16	AC074096.8				1		ENSG00000171094(ALK)(KNOWN)		-0.101206	-1.07267	0.0174357
RP11-23B13		2	2p23.1		30665578	30833166	167589	bA23B13	AC021294				2		ENSG00000162949(CAPN13)(KNOWN) ENSG00000172954(LYCAT)(KNOWN)		-0.0295116	-1.02067	0.42673
RP11-540E17		2	2p23.1		31456926	31459451	2526	bA540E17	AC010743.8				1		ENSG00000158125(XDH)(KNOWN)		-0.109196	-1.07863	0.00625452
RP11-559D11		2	2p22.3		32483627	32649925	166299	bA559D11			166299		5	BIRC6	ENSG00000205230(NULL)(NOVEL) ENSG00000207653(hsa-mir-558)(NOVEL) ENSG00000203489(NULL)(NOVEL) ENSG00000203488(NULL)(NOVEL) ENSG00000115760(BIRC6)(KNOWN)		0.188647	1.13969	7.32e-06
RP11-258F20		2	2p22.3		33026997	33209840	182844	bA258F20	AC019180				1		ENSG00000049323(LTBP1)(KNOWN)		0.0529046	1.03735	0.120078
RP11-153O16		2	2p22.3		35021165	35111213	90049	bA153O16	AC019064.6				0				0.0876296	1.06262	0.00931288
RP11-288C18		2	2p22.2		36905004	36985551	80548	bA288C18	AC007382.3				2		ENSG00000211150(NULL)(NOVEL) ENSG00000115808(STRN)(KNOWN)		-0.111705	-1.0805	0.00491771
RP11-278G12		2	2p22.2		37652156	37838529	186374	bA278G12	AC006369.3				1		ENSG00000163171(CDC42EP3)(KNOWN)		-0.0833281	-1.05946	0.0270167
RP11-173C1		2	2p22.1		39007268	39187712	180445	bA173C1	AC019171.4				3		ENSG00000177102(Q8N2V9_HUMAN)(KNOWN) ENSG00000206985(U6)(NOVEL) ENSG00000115904(SOS1)(KNOWN)		0.116908	1.08441	0.00591616
RP11-395B14		2	2p22.1		39539270	39691425	152156	bA395B14	AC007388.4				1		ENSG00000211215(NULL)(NOVEL)		-0.0869752	-1.06214	0.00925602
RP11-457F14		2	2p22.1		40346699	40526042	179344	bA457F14	AC007281.3				1		ENSG00000183023(SLC8A1)(KNOWN)		0.0340073	1.02385	0.408374
RP11-478M12		2	2p21		41617683	41797909	180227	bA478M12	AC010739.3				0				0.0917502	1.06566	0.0138142
RP11-299C5		2	2p21		42333794	42516744	182951	bA299C5	AC006038.3				2		ENSG00000115944(COX7A2L)(KNOWN) ENSG00000143924(EML4)(KNOWN)		0.0293155	1.02053	0.404512
RP11-204D19		2	2p21		43518245	43696590	178346	bA204D19	AC092615.3				1		ENSG00000115970(THADA)(KNOWN)		0.0147921	1.01031	0.701425
RP11-24I5		2	2p21		44273702	44440514	166813	bA24I5	AC013717.8				4		ENSG00000211293(NULL)(NOVEL) ENSG00000138079(SLC3A1)(KNOWN) ENSG00000138078(PREPL)(KNOWN) ENSG00000138032(PPM1B)(KNOWN)		0.0260423	1.01822	0.503183
RP11-421J10		2	2p21		45253773	45432483	178711	bA421J10	AC009236.4				1		ENSG00000205054(Q6UXP8_HUMAN)(KNOWN)		-0.0871074	-1.06224	0.0290248
RP11-27C22		2	2p21		45893818	46085030	191213	bA27C22	AC025190				1	PRKCE	ENSG00000171132(PRKCE)(KNOWN)		-0.128191	-1.09292	0.00149065
RP11-110G2		2	2p21		46105071	46296823	191753	bA110G2	AC017006.4		191753		1	PRKCE	ENSG00000171132(PRKCE)(KNOWN)		-0.154681	-1.11318	0.000343531
RP11-436K12		2	2p21-p16.3		47555642	47692791	137150	bA436K12	AC138655.1				3		ENSG00000184261(KCNK12)(KNOWN) ENSG00000198913(Q9H5S2_HUMAN)(KNOWN) ENSG00000095002(MSH2)(KNOWN)		-0.0819909	-1.05848	0.0152995
RP5-960D23		2	2p16.3		47773735	47897750	124016	dJ960D23	AC006509.15				2		ENSG00000116062(MSH6)(KNOWN) ENSG00000138081(FBX11_HUMAN)(KNOWN)		0.00278608	1.00193	0.937081
RP11-19A8		2	2p16.3		48938549	49093138	154590	bA19A8	AC007189.6				1		ENSG00000170820(FSHR)(KNOWN)		-0.0532959	-1.03763	0.163799
RP11-460M2		2	2p16.3		49302563	49511867	209305	bA460M2	AC009975.9				1		ENSG00000206915(U6)(NOVEL)		0.0354125	1.02485	0.325146
RP11-5M9		2	2p16.3		50398943	50560714	161772	bA5M9			161772		2	NRXN1	ENSG00000205000(NULL)(NOVEL) ENSG00000179915(NRX1B_HUMAN)(KNOWN)		0.220685	1.16529	3.77e-05
RP11-319N5		2	2p16.3		50432629	50548257	115629	bA319N5	AC068715.5				1		ENSG00000205000(NULL)(NOVEL)		0.0976707	1.07004	0.0155671
RP11-391D19		2	2p16.3		50949702	51139469	189768	bA391D19	AC007682.3				1		ENSG00000204994(Q49A31_HUMAN)(KNOWN)		-0.0189044	-1.01319	0.434882
RP11-389K20		2	2p16.3		52045693	52231824	186132	bA389K20	AC079304.6				0				0.0319151	1.02237	0.352782
RP11-335O22		2	2p16.3		52193265	52373212	179948	bA335O22	AC018425		179948		0				0.173852	1.12807	1.94e-05
RP11-7H13		2	2p16.2		52903958	53101085	197128	bA7H13	AC010967.3				0				0.040798	1.02868	0.163067
RP11-508L23		2	2p16.2		53793757	53906745	112989	bA508L23	AC007883.3		112989		4	CHAC2, C2orf30, ASB3	ENSG00000143942(CHAC2)(KNOWN) ENSG00000068912(C2orf30)(KNOWN) ENSG00000209033(NULL)(NOVEL) ENSG00000115239(ASB3)(KNOWN)		-0.106556	-1.07665	0.000740937
RP11-30C22		2	2p16.1		54809162	54917397	108236	bA30C22	AC104781.4				0				0.0211888	1.0148	0.521207
RP11-152O18		2	2p16.1		55792089	55796228	4140	bA152O18	AC023343.8				0				0.0137619	1.00958	0.590858
RP11-481J13		2	2p16.1		56202050	56343886	141837	bA481J13	AC007743.3				3		ENSG00000175888(Q8N8T8_HUMAN)(KNOWN) ENSG00000199395(5S_rRNA)(NOVEL) ENSG00000055813(Q96PX6_HUMAN)(KNOWN)		0.0564135	1.03988	0.0925499
RP11-260K8		2	2p16.1		58959329	59141348	182020	bA260K8	AC007077.2				0				0.0541848	1.03827	0.149269
RP11-440P5		2	2p16.1		60553094	60688102	135009	bA440P5	AC009970.10				1		ENSG00000119866(BCL11A)(KNOWN)		-0.0628832	-1.04455	0.0467892
RP11-373L24		2	2p16.1-p15		60927185	61134244	207060	bA373L24	AC010733.8		4818710		5	REL, PEX13	ENSG00000162924(REL)(KNOWN) ENSG00000201076(U4)(NOVEL) ENSG00000162927(NP_653310.1)(KNOWN) ENSG00000209144(NULL)(NOVEL) ENSG00000162928(PEX13)(KNOWN)		0.12322	1.08916	8.51e-05
RP11-479F13		2	2p15		61286584	61378667	92084	bA479F13	AC018889.7				1	USP34	ENSG00000115464(USP34)(KNOWN)		0.207297	1.15452	3.48e-08
RP11-52F10		2	2p15		62595499	62742752	147254	bA52F10	AC073966				0				0.157207	1.11513	9.95e-07
RP11-261A24		2	2p15		63239468	63339572	100105	bA261A24	AC074367.6				3		ENSG00000209139(NULL)(NOVEL) ENSG00000209278(NULL)(NOVEL) ENSG00000143951(NP_056994.2)(KNOWN)		0.291015	1.2235	3.66e-10
RP11-568N6		2	2p14		64478270	64676357	198088	bA568N6	AC008074.3				5		ENSG00000204937(Q6ZSS0_HUMAN)(KNOWN) ENSG00000119862(NP_054900.1)(KNOWN) ENSG00000119844(AFTIN_HUMAN)(KNOWN) ENSG00000196288(Q9HBR8_HUMAN)(KNOWN) ENSG00000209305(NULL)(NOVEL)		0.134133	1.09743	0.000124075
RP11-263L17		2	2p14		65586797	65745895	159099	bA263L17	AC021014				1		ENSG00000208992(NULL)(NOVEL)		0.112236	1.0809	0.000948676
RP11-554F14		2	2p14		66394108	66576570	182463	bA554F14	AC092669.2				1		ENSG00000143995(MEIS1)(KNOWN)		0.0640822	1.04542	0.0591311
RP11-67K11		2	2p14		68007238	68161125	153888	bA67K11	AC079112.4				1		ENSG00000197223(NP_006324.1)(KNOWN)		0.0730855	1.05196	0.0282948
RP11-304A15		2	2p14		68860250	69024244	163995	bA304A15	AC097495.3				2		ENSG00000163217(BMP10)(KNOWN) ENSG00000163219(RHG25_HUMAN)(KNOWN)		0.0489776	1.03453	0.172359
RP11-245N4		2	2p14-p13.3		70374522	70512358	137837	bA245N4	AC022201.4				1		ENSG00000035141(NP_116211.1)(KNOWN)		0.0821729	1.05861	0.00592349
CTB-1011K1		2	2p13.3		70877487	70877988	502	bK11K1					0				0.0190454	1.01329	0.501385
RP11-467P9		2	2p13.3		71113938	71283193	169256	bA467P9	AC007881.4				6		ENSG00000144039(NULL)(NOVEL) ENSG00000208943(NULL)(NOVEL) ENSG00000124357(NAGK)(KNOWN) ENSG00000124370(MCEE)(KNOWN) ENSG00000124383(MPHOSPH10)(KNOWN) ENSG00000124374(Q9ULR5_HUMAN)(KNOWN)		0.00430467	1.00299	0.862415
RP11-343N14		2	2p13.3		72247343	72428558	181216	bA343N14	AC006461.2				1		ENSG00000144036(SEC15L2)(KNOWN)		0.0768265	1.0547	0.0043538
RP11-434P11		2	2p13.2		73670503	73883575	213073	bA434P11	AC092653.3				7		ENSG00000144035(NAT8)(KNOWN) ENSG00000163016(NP_660343.1)(KNOWN) ENSG00000204872(Q6NT18_HUMAN)(KNOWN) ENSG00000144034(TPRKB)(KNOWN) ENSG00000144048(DUSP11)(KNOWN) ENSG00000187833(XP_947107.1)(NOVEL) ENSG00000116127(ALMS1)(KNOWN)		0.0840911	1.06002	0.00151567
RP11-1P9		2	2p13.1		74335426	74424778	89353	bA1P9	AC006030.2		89353		1	SLC4A5	ENSG00000188687(SLC4A5)(KNOWN)		-0.315677	-1.2446	2.51e-13
RP11-335E8		2	2p12		76173054	76356807	183754	bA335E8	AC073091.5		2754058		0				0.160542	1.11771	7.43e-07
RP11-535E19		2	2p12		77131545	77193800	62256	bA535E19	AC016758.7				1		ENSG00000176204(LRTM4_HUMAN)(KNOWN)		0.126823	1.09189	0.000610259
RP11-9O10		2	2p12		77953060	77979896	26837	bA9O10	AC104775.4				0				0.131906	1.09574	0.000249077
RP11-419E14		2	2p12		78739646	78927111	187466	bA419E14	AC018887.10				0				0.229139	1.17214	9.5e-09
RP11-458O14		2	2p12		79819775	79920395	100621	bA458O14	AC096753.5				1		ENSG00000066032(CTNNA2)(KNOWN)		0.0916908	1.06562	0.00596636
RP11-89C12		2	2p12		81618971	81763529	144559	bA89C12	AC013262.7		2013501		1		ENSG00000198702(NP_001034884.1)(KNOWN)		0.123238	1.08918	2.11e-05
RP11-495B16		2	2p12		82611679	82714465	102787	bA495B16	AC109638.2				0				0.139789	1.10174	0.00014082
RP11-548D17		2	2p12		83447785	83632471	184687	bA548D17	AC010744.7				0				0.187974	1.13916	3.73e-07
RP11-513O19		2	2p11.2		85513676	85688465	174790	bA513O19	AC016753.9				11		ENSG00000152292(NP_940884.1)(KNOWN) ENSG00000207207(Y)(NOVEL) ENSG00000208796(NULL)(NOVEL) ENSG00000199936(Y)(NOVEL) ENSG00000168906(MAT2A)(KNOWN) ENSG00000115486(GGCX)(KNOWN) ENSG00000207470(SRP_euk_arch)(NOVEL) ENSG00000118640(VAMP8)(KNOWN) ENSG00000168899(VAMP5)(KNOWN) ENSG00000168894(NP_057578.1)(KNOWN) ENSG00000168890(TMEM150)(KNOWN)		-0.0654593	-1.04642	0.075716
RP11-301O19		2	2p11.2		86132487	86301208	168722	bA301O19	AC009309.4				7		ENSG00000132300(NP_060422.4)(KNOWN) ENSG00000208772(NULL)(NOVEL) ENSG00000132305(IMMT)(KNOWN) ENSG00000200241(Y)(NOVEL) ENSG00000132313(MRPL35)(KNOWN) ENSG00000068615(REEP1)(KNOWN) ENSG00000068654(POLR1A)(KNOWN)		0.0934777	1.06694	0.00431754
RP11-21P18		2	2p11.2		88051696	88214979	163284	bA21P18	AC013819				6		ENSG00000208746(NULL)(NOVEL) ENSG00000207043(U2)(NOVEL) ENSG00000172086(NP_057702.1)(KNOWN) ENSG00000115593(SMYD1_HUMAN)(KNOWN) ENSG00000163586(FABP1)(KNOWN) ENSG00000185304(RGPD4)(KNOWN)		0.0157767	1.011	0.615753
RP11-294I20		2	2p11.2		88939391	89105046	165656	bA294I20	AC023583				5		ENSG00000153586(NULL)(NOVEL) ENSG00000153587(KV5A_HUMAN)(KNOWN) ENSG00000197794(NULL)(NOVEL) ENSG00000204734(NULL)(NOVEL) ENSG00000163245(IGKC)(KNOWN)		-0.015459	-1.01077	0.744234
RP11-316G9		2	2p11.2		89561552	89772753	211202	bA316G9	AC009958.3				10		ENSG00000173782(NULL)(NOVEL) ENSG00000173784(XP_946062.1)(NOVEL) ENSG00000204728(NULL)(NOVEL) ENSG00000176220(NULL)(NOVEL) ENSG00000179191(NULL)(NOVEL) ENSG00000204727(NULL)(NOVEL) ENSG00000184064(XP_947512.1)(NOVEL) ENSG00000184817(XP_941346.1)(NOVEL) ENSG00000204725(NULL)(NOVEL) ENSG00000122156(KV1I_HUMAN)(KNOWN)		-0.0254806	-1.01782	0.609382
RP11-71B7		2	2q11.1		94856761	94981835	125075	bA71B7	AC097374.3		1004780		7	TEKT4	ENSG00000187984(NULL)(NOVEL) ENSG00000208704(NULL)(NOVEL) ENSG00000204715(Q4G0Q5_HUMAN)(KNOWN) ENSG00000163060(TEKT4)(KNOWN) ENSG00000208703(NULL)(NOVEL) ENSG00000208697(NULL)(NOVEL) ENSG00000208694(NULL)(NOVEL)		-0.11775	-1.08504	0.000143133
RP11-34G16		2	2q11.1-q11.2		95675761	95861540	185780	bA34G16	AC008268.3				0				-0.109481	-1.07884	0.000294805
RP11-139J6		2	2q11.2		96130286	96151127	20842	bA139J6	AC092603.2				1		ENSG00000181210(NM_000682.4)(KNOWN)		-0.0393758	-1.02767	0.165207
RP11-363D14		2	2q11.2		96531332	96597791	66460	bA363D14	AC013270.6				2		ENSG00000196843(NP_997646.1)(KNOWN) ENSG00000163121(Q96EH8_HUMAN)(KNOWN)		-0.0533185	-1.03765	0.0473436
RP11-542D13		2	2q11.2		97472514	97700939	228426	bA542D13	AC017099.11				7		ENSG00000187998(NP_066021.1)(KNOWN) ENSG00000196912(Q6IPR0_HUMAN)(KNOWN) ENSG00000204664(XP_932013.1)(NOVEL) ENSG00000135940(COX5B)(KNOWN) ENSG00000115073(ACTR1B)(KNOWN) ENSG00000201806(U4)(NOVEL) ENSG00000115085(ZAP70)(KNOWN)		0.0257142	1.01798	0.451151
RP11-547F10		2	2q11.2		98011952	98199250	187299	bA547F10	AC018691.10				1		ENSG00000168658(NP_659429.3)(KNOWN)		0.0673348	1.04778	0.0989524
RP11-38C17		2	2q11.2		99112042	99179521	67480	bA38C17	AC092587.3				5		ENSG00000170534(C2orf15)(KNOWN) ENSG00000144182(LIPB_HUMAN)(KNOWN) ENSG00000158411(NP_620153.1)(KNOWN) ENSG00000185414(MRPL30)(KNOWN) ENSG00000135951(TSGA10)(KNOWN)		0.0449224	1.03163	0.140958
RP11-549H5		2	2q11.2		99955224	100125797	170574	bA549H5	AC092667.3				1		ENSG00000144218(AFF3)(KNOWN)		-0.0516367	-1.03644	0.0743195
RP11-30G7		2	2q11.2		100125798	100273807	148010	bA30G7	AC104782.5				1		ENSG00000170500(LONRF2)(KNOWN)		-0.0893252	-1.06387	0.00560195
RP11-299H21		2	2q11.2		101071911	101277486	205576	bA299H21	AC013722.8		958468		3	C2orf29, RNF149	ENSG00000207894(hsa-mir-566)(NOVEL) ENSG00000158435(C2orf29)(KNOWN) ENSG00000163162(RNF149)(KNOWN)		0.113472	1.08183	0.000449216
RP11-451C2		2	2q11.2		101984766	102030378	45613	bA451C2	AC007165.4				1	IL1R2	ENSG00000115590(IL1R2)(KNOWN)		0.168355	1.12378	1.05e-05
RP11-373G23		2	2q12.1		102712967	102891930	178964	bA373G23	AC007251.4				2		ENSG00000170417(NP_653233.2)(KNOWN) ENSG00000135953(NP_116107.2)(KNOWN)		-0.0577479	-1.04084	0.0178502
RP11-451G1		2	2q12.1		103816333	103981851	165519	bA451G1	AC013727.7		165519		0				0.164899	1.12109	7.55e-07
RP11-350B7		2	2q12.1		104912262	105047433	135172	bA350B7	AC010884.11				1		ENSG00000135972(MRPS9)(KNOWN)		-0.00025343	-1.00018	0.992217
RP11-526D2		2	2q12.2		105850219	106012104	161886	bA526D2	AC009505.3		161886		2	NCK2	ENSG00000179093(NULL)(NOVEL) ENSG00000071051(NCK2)(KNOWN)		-0.109997	-1.07923	0.000133598
RP11-519H15		2	2q12.3		106847336	107035284	187949	bA519H15	AC005040.2				1		ENSG00000144057(ST6GAL2)(KNOWN)		0.0535895	1.03784	0.0415119
RP11-443K8		2	2q12.3		108131612	108343086	211475	bA443K8	AC019100.4		211475		2	SULT1C1	ENSG00000196228(NP_001008743.1)(KNOWN) ENSG00000198203(SULT1C1)(KNOWN)		0.127341	1.09228	1.29e-05
RP11-566O4		2	2q13		109113179	109319769	206591	bA566O4	AC010906.10				0				-0.0829895	-1.05921	0.00480291
RP11-528G9		2	2q13		110255102	110348651	93550	bA528G9	AC092664.2				2		ENSG00000175701(Q8NCU8_HUMAN)(KNOWN) ENSG00000144061(NPHP1)(KNOWN)		-0.0227915	-1.01592	0.388928
RP11-438K19		2	2q13		111491772	111673269	181498	bA438K19	AC096670.1				3		ENSG00000204581(NP_001001696.1)(KNOWN) ENSG00000153094(BCL2L11)(KNOWN) ENSG00000153093(ACOXL)(KNOWN)		-0.0609581	-1.04316	0.0408938
RP11-368A17		2	2q13		113091657	113230334	138678	bA368A17	AC079922.5				3		ENSG00000144136(SLC20A1)(KNOWN) ENSG00000144130(NT5DC4)(KNOWN) ENSG00000169607(CKAP2L)(KNOWN)		-0.0834797	-1.05957	0.012864
RP11-504G11		2	2q14.1		115568405	115730304	161900	bA504G5	AC013473.8				1		ENSG00000175497(DPP10)(KNOWN)		0.0378165	1.02656	0.13938
RP11-412A2		2	2q14.1		115793564	115936236	142673	bA412A2	AC068939		721200		1	DPP10	ENSG00000175497(DPP10)(KNOWN)		0.175762	1.12956	6.79e-08
RP11-339P1		2	2q14.1		116380901	116514763	133863	bA339P1	AC092633.2				0				0.157563	1.1154	2.99e-07
RP11-59P4		2	2q14.1		117162762	117348560	185799	bA59P4	AC062016.5				0				-0.0170665	-1.0119	0.503877
RP11-19E11		2	2q14.2		119282245	119406283	124039	bA19E11	AC012665.8				1		ENSG00000163064(EN1)(KNOWN)		0.0570952	1.04037	0.0448318
RP11-77A13		2	2q14.2		119406284	119549525	143242	bA77A13	AC013457.7				1		ENSG00000019169(MARCO)(KNOWN)		-0.0413379	-1.02907	0.0944203
RP11-69O6		2	2q14.2		121704118	121873929	169812	bA69O6	AC013399.6				2		ENSG00000074054(CLASP1)(KNOWN) ENSG00000115112(TFCP2L1)(KNOWN)		0.0659018	1.04674	0.0236029
RP11-490M17		2	2q14.3		122905850	122950222	44373	bA490M17	AC019110.7		84305		0				0.182827	1.13511	1.48e-06
RP11-202H24		2	2q14.3		122950223	122990154	39932	bA202H24	AC073632.4				0				0.168936	1.12423	3.7e-06
RP11-48K7		2	2q14.3		127180319	127253883	73565	bA48K7	AC067962.6				0				0.0666131	1.04726	0.024949
RP11-207G14		2	2q21.1		129652992	129799323	146332	bA207G14	AC079586.6				1		ENSG00000204460(NP_001028829.1)(KNOWN)		-0.0304304	-1.02132	0.216915
RP11-32C20		2	2q21.1		130418035	130583445	165411	bA32C20	AC018865.4				5		ENSG00000185023(RAB6C)(KNOWN) ENSG00000180178(NULL)(NOVEL) ENSG00000204458(Q562Q3_HUMAN)(KNOWN) ENSG00000208423(NULL)(NOVEL) ENSG00000196604(XP_937847.1)(NOVEL)		-0.0658043	-1.04667	0.0197766
RP11-510C1		2	2q21.1		131164571	131306971	142401	bA510C1	AC010984.7		142401		2		ENSG00000173302(GP148_HUMAN)(KNOWN) ENSG00000178171(NP_689911.1)(KNOWN)		-0.124594	-1.0902	6.37e-05
RP11-209H16		2	2q21.1		131497953	131669023	171071	bA209H16	AC009477.4				3		ENSG00000152102(NP_001009993.1)(KNOWN) ENSG00000115762(PLEKHB2)(KNOWN) ENSG00000136002(ARHGEF4)(KNOWN)		0.0358735	1.02518	0.285854
RP11-24O13		2	2q21.1		131993057	131995050	1994	bA24O13	AC104778.4				1		ENSG00000152117(Q6ZWB7_HUMAN)(KNOWN)		-0.0217749	-1.01521	0.435938
RP11-1L22		2	2q21.2		132997590	132999583	1994	bA1L22	AC104405.3		1994		2	GPR39	ENSG00000200718(7SK)(NOVEL) ENSG00000183840(GPR39)(KNOWN)		-0.205604	-1.15317	1.2e-07
RP11-105K20		2	2q21.2		133513096	133688729	175634	bA105K20			175634		2		ENSG00000144196(Q9BXZ2_HUMAN)(KNOWN) ENSG00000197755(NP_997364.2)(KNOWN)		0.149984	1.10956	3.14e-05
RP11-250H22		2	2q21.2		133791576	133959201	167626	bA250H22	AC011996.8				3		ENSG00000208327(NULL)(NOVEL) ENSG00000208316(NULL)(NOVEL) ENSG00000197755(NP_997364.2)(KNOWN)		-0.0223681	-1.01563	0.395851
RP11-436E24		2	2q21.2-q21.3		134654310	134835354	181045	bA436E24	AC016906.7				2		ENSG00000208309(NULL)(NOVEL) ENSG00000152127(MGAT5)(KNOWN)		0.0117177	1.00816	0.682689
RP11-289K3		2	2q21.3		135639323	135789225	149903	bA289K3	AC017031.10				2		ENSG00000121988(ZRANB3)(KNOWN) ENSG00000115839(RAB3GAP1)(KNOWN)		0.00974614	1.00678	0.754009
RP11-414I8		2	2q22.1		137366984	137538813	171830	bA414I8	AC027600				1		ENSG00000144229(Q9C0I4_HUMAN)(KNOWN)		0.0529268	1.03737	0.07597
RP11-58C7		2	2q22.1		138125168	138212379	87212	bA58C7	AC016679.9				2		ENSG00000201424(Y)(NOVEL) ENSG00000144229(Q9C0I4_HUMAN)(KNOWN)		0.0439505	1.03093	0.125253
RP11-12M21		2	2q22.1		139529620	139695761	166142	bA12M21	AC012352.7				0				0.0713806	1.05072	0.0125963
RP11-279M2		2	2q22.1		141463319	141562027	98709	bA279M2	AC073319.4				2		ENSG00000201892(Y)(NOVEL) ENSG00000168702(LRP1B)(KNOWN)		0.0232506	1.01625	0.457051
RP11-215D12		2	2q22.2		142692253	142874373	182121	bA215D12	AC016706.6				0				0.0618211	1.04378	0.030693
RP11-190J23		2	2q22.2		143499638	143665061	165424	bA190J23	AC013437.8		3276334		12	ARHGAP15, KYNU	ENSG00000208270(NULL)(NOVEL) ENSG00000208266(NULL)(NOVEL) ENSG00000208265(NULL)(NOVEL) ENSG00000208263(NULL)(NOVEL) ENSG00000208261(NULL)(NOVEL) ENSG00000208260(NULL)(NOVEL) ENSG00000208259(NULL)(NOVEL) ENSG00000208258(NULL)(NOVEL) ENSG00000208256(NULL)(NOVEL) ENSG00000208255(NULL)(NOVEL) ENSG00000075884(ARHGAP15)(KNOWN) ENSG00000115919(KYNU)(KNOWN)		0.142205	1.10359	4.24e-05
RP11-285H23		2	2q22.2-q22.3		144588756	144777874	189119	bA285H23	AC009957.11				1	GTDC1	ENSG00000121964(GTDC1)(KNOWN)		0.199668	1.14843	1.12e-06
RP11-207O14		2	2q22.3		146593562	146775971	182410	bA207O14	AC009476.3				1		ENSG00000199939(U7)(NOVEL)		0.162182	1.11898	1.57e-06
RP11-3P4		2	2q22.3		147927761	148088945	161185	bA3P4	AC016498				2		ENSG00000207161(Y)(NOVEL) ENSG00000202074(U6)(NOVEL)		-0.0330624	-1.02318	0.226068
RP11-16J22		2	2q22.3		148064054	148113041	48988	bA16J22	AC104776.5		48988		0				-0.100566	-1.07219	0.000430755
RP11-329H24		2	2q23.2-q23.3		150165898	150366806	200909	bA329H24	AC007364.3				1		ENSG00000207270(U6)(NOVEL)		0.0883365	1.06314	0.0030867
RP11-62P16		2	2q23.3		150603148	150779641	176494	bA62P16	AC016682.5		434739		0				0.148405	1.10834	4.03e-05
RP11-21M18		2	2q23.3		150864996	151037886	172891	bA21M18	AC093738.2				2	RND3	ENSG00000208244(NULL)(NOVEL) ENSG00000115963(RND3)(KNOWN)		0.126718	1.09181	0.000210576
RP11-311L3		2	2q23.3		151825953	151986377	160425	bA311L3	AC009311.3				5		ENSG00000123609(NMI)(KNOWN) ENSG00000123610(TNFAIP6)(KNOWN) ENSG00000208242(NULL)(NOVEL) ENSG00000080345(RIF1)(KNOWN) ENSG00000184898(C2orf38)(KNOWN)		0.00662824	1.0046	0.805928
RP11-458J7		2	2q23.3		152428256	152611810	183555	bA458J7	AC068547.7				1		ENSG00000182389(CACNB4)(KNOWN)		0.0248496	1.01737	0.468979
RP11-547P13		2	2q23.3		153550158	153749724	199567	bA547P13	AC011901.4				0				0.0986477	1.07077	0.00434122
RP11-21L17		2	2q23.3		154427194	154581044	153851	bA21L17	AC016287				1		ENSG00000144278(GLT13_HUMAN)(KNOWN)		0.0931483	1.0667	0.010183
RP11-266L10		2	2q24.1		155527550	155585853	58304	bA266L10	AC092625.2		1050628		0				0.167237	1.12291	5.57e-05
RP11-228F17		2	2q24.1		156519946	156578177	58232	bA228F17	AC073902.3				0				0.195633	1.14523	2.39e-06
RP11-522N18		2	2q24.1		157052100	157176639	124540	bA522N18	AC011308.8				1		ENSG00000115159(GPD2)(KNOWN)		-0.000434924	-1.0003	0.986635
RP11-301K6		2	2q24.1		158164734	158329834	165101	bA301K6	AC019186.9				2		ENSG00000115170(ACVR1)(KNOWN) ENSG00000123612(ACVR1C)(KNOWN)		0.06478	1.04593	0.00722422
RP11-552E1		2	2q24.1		159108825	159301043	192219	bA552E1	AC005042.2				2		ENSG00000144283(PKP4)(KNOWN) ENSG00000204380(Q6ZTQ2_HUMAN)(KNOWN)		0.0385631	1.02709	0.267046
RP11-23H14		2	2q24.2		160688277	160856293	168017	bA23H14	AC020993		1709868		3	RBMS1, ITGB6	ENSG00000178688(CB012_HUMAN)(KNOWN) ENSG00000153250(RBMS1)(KNOWN) ENSG00000115221(ITGB6)(KNOWN)		0.1891	1.14005	9.35e-06
RP11-440P12		2	2q24.2		161596464	161768144	171681	bA440P12	AC009313.4				1	TANK	ENSG00000136560(TANK_HUMAN)(KNOWN)		0.156311	1.11443	2.94e-05
RP11-576I16		2	2q24.2		162682902	162846382	163481	bA576I16	AC007750.3				3		ENSG00000115263(GCG)(KNOWN) ENSG00000078098(FAP)(KNOWN) ENSG00000115267(IFIH1)(KNOWN)		0.100688	1.07228	0.00355375
RP11-5J4		2	2q24.3		164165855	164240910	75056	bA5J4	AC093727.3				1		ENSG00000182263(FIGN)(KNOWN)		0.107591	1.07743	0.00137675
RP11-272E3		2	2q24.3		165238465	165429463	190999	bA272E3	AC019181.4		599711		4	COBLL1	ENSG00000082438(COBLL1)(KNOWN) ENSG00000206869(U70)(NOVEL) ENSG00000208214(NULL)(NOVEL) ENSG00000199508(5S_rRNA)(NOVEL)		0.253255	1.19189	2.97e-08
RP11-218M2		2	2q24.3		165772205	165838175	65971	bA218M2	AC013438.6				0				0.247619	1.18725	4.74e-08
RP11-2I8		2	2q24.3		166510094	166698159	188066	bA2I8	AC010127.12				3		ENSG00000144285(SCN1A)(KNOWN) ENSG00000199230(Y)(NOVEL) ENSG00000123607(TTC21B)(KNOWN)		0.055785	1.03942	0.052512
RP11-125M15		2	2q24.3		167445843	167642208	196366	bA125M15	AC092601.3				1		ENSG00000163092(CMYA3)(KNOWN)		-0.0616104	-1.04363	0.0281009
RP11-11N16		2	2q24.3		168899606	169089871	190266	bA11N16	AC018932		190266		4	LASS6	ENSG00000208208(NULL)(NOVEL) ENSG00000208207(NULL)(NOVEL) ENSG00000208206(NULL)(NOVEL) ENSG00000172292(LASS6)(KNOWN)		0.235263	1.17712	6.47e-08
RP11-285F23		2	2q24.3		169206756	169395118	188363	bA285F23	AC009475.5				2		ENSG00000163072(NOSTRIN)(KNOWN) ENSG00000172292(LASS6)(KNOWN)		0.0423131	1.02976	0.235778
RP11-141H20		2	2q31.1		169789426	169953565	164140	bA141H20	AC062019				1		ENSG00000081479(LRP2)(KNOWN)		0.0606103	1.04291	0.0830829
RP11-551O2		2	2q31.1		169823899	169935265	111367	bA551O2	AC008178.3		111367		1	LRP2	ENSG00000081479(LRP2)(KNOWN)		0.138459	1.10073	2.43e-05
RP11-389F18		2	2q31.1		170471086	170690261	219176	bA389F18	AC092641.2				2		ENSG00000144357(NP_742067.2)(KNOWN) ENSG00000208204(NULL)(NOVEL)		0.0332263	1.0233	0.29907
RP11-244E6		2	2q31.1		171080925	171261146	180222	bA244E6	AC007277.2		1188473		3	MYO3B	ENSG00000181242(Q75MM1_HUMAN)(KNOWN) ENSG00000204337(Q6ZSI8_HUMAN)(KNOWN) ENSG00000071909(MYO3B)(KNOWN)		0.132832	1.09644	0.000106726
RP11-176L20		2	2q31.1		172134584	172269397	134814	bA176L20	AC064826.6				1	DYNC1I2	ENSG00000077380(DYNC1I2)(KNOWN)		0.14971	1.10935	1.95e-05
RP11-343H10		2	2q31.1		173168753	173325586	156834	bA343H10	AC018712.5				3		ENSG00000208200(NULL)(NOVEL) ENSG00000091428(RAPGEF4)(KNOWN) ENSG00000152256(PDK1)(KNOWN)		0.0505113	1.03563	0.133168
RP11-158L8		2	2q31.1		173997059	174130810	133752	bA158L8	AC073465.5		133752		1		ENSG00000170226(XP_944511.1)(NOVEL)		0.146206	1.10666	6.29e-05
RP11-483E17		2	2q31.1		175049767	175231429	181663	bA483E17	AC010894.10				4		ENSG00000179997(NULL)(NOVEL) ENSG00000206965(U6)(NOVEL) ENSG00000115935(WASPIP)(KNOWN) ENSG00000163328(GPR155)(KNOWN)		0.0538185	1.03801	0.136876
RP11-205B19		2	2q31.1		175978396	176145371	166976	bA205B19	AC069384.6				0				0.102058	1.0733	0.00114767
RP11-157E8		2	2q31.1		177052080	177205498	153419	bA157E8	AC022186				1		ENSG00000163364(Q96D13_HUMAN)(KNOWN)		0.0574941	1.04066	0.0933191
RP11-250N10		2	2q31.2		178079879	178252093	172215	bA250N10	AC073834.6				4		ENSG00000197557(NP_689730.1)(KNOWN) ENSG00000196659(NP_689488.2)(KNOWN) ENSG00000128655(PDE11A)(KNOWN) ENSG00000018510(AGPS)(KNOWN)		0.129088	1.0936	0.00143469
RP11-65L3		2	2q31.2		178966384	179139011	172628	bA65L3	AC009948.3		1149586		9	FKBP7, PLEKHA3, TTN, OSBPL6	ENSG00000202185(U5)(NOVEL) ENSG00000180228(PRKRA)(KNOWN) ENSG00000203325(NULL)(NOVEL) ENSG00000203324(NULL)(NOVEL) ENSG00000204311(NULL)(NOVEL) ENSG00000079150(FKBP7)(KNOWN) ENSG00000116095(PLEKHA3)(KNOWN) ENSG00000155657(TTN)(KNOWN) ENSG00000079156(OSBPL6)(KNOWN)		0.212634	1.1588	2.09e-06
RP11-535B12		2	2q31.2		179945353	180115969	170617	bA535B12	AC068042.5				2	ZNF533	ENSG00000204288(NULL)(NOVEL) ENSG00000144331(ZNF533)(KNOWN)		0.248265	1.18778	2.32e-07
RP11-391P1		2	2q31.2-q31.3		180331396	180481646	150251	bA391P1	AC092642.2				1		ENSG00000144331(ZNF533)(KNOWN)		0.0888405	1.06352	0.00992715
RP11-504G5		2	2q31.3		181817089	181987870	170782	bA504G11	AC027416				0				0.0609383	1.04314	0.057793
RP11-67G7		2	2q31.3-q32.1		182688341	182836554	148214	bA67G7	AC011291.8		148214		1	PPP1R1C	ENSG00000150722(PPP1R1C)(KNOWN)		0.154006	1.11266	2.48e-06
RP11-38H6		2	2q32.1		183145945	183309874	163930	bA38H6	AC073951.5				1	DNAJC10	ENSG00000077232(DNAJC10)(KNOWN)		-0.0263002	-1.0184	0.453271
RP11-571N13		2	2q32.1		184429689	184467238	37550	bA571N13	AC013415.9				0				0.0822681	1.05868	0.00812695
RP11-363K21		2	2q32.1		185140061	185332568	192508	bA363K21	AC096667.1		3217126		2	C2orf10	ENSG00000177812(Q53R30_HUMAN)(KNOWN) ENSG00000170396(C2orf10)(KNOWN)		0.217354	1.1626	2.76e-07
RP11-29E4		2	2q32.1		185796056	186001245	205190	bA29E4	AC021405				0				0.177437	1.13087	1.42e-05
RP11-400O18		2	2q32.1		186322693	186426356	103664	bA400O18	AC008174.2				3		ENSG00000188738(Q6ZTY5_HUMAN)(KNOWN) ENSG00000189277(NM_207482.1)(KNOWN) ENSG00000180922(Q5CZC0_HUMAN)(KNOWN)		0.114317	1.08246	0.000219809
RP11-123G24		2	2q32.1		188197232	188357186	159955	bA123G24	AC068718.6				0				0.136862	1.09951	1.26e-05
RP11-172N20		2	2q32.1		188855759	189025686	169928	bA172N20	AC031979				2		ENSG00000207951(hsa-mir-561)(NOVEL) ENSG00000144366(NP_057399.1)(KNOWN)		0.0946807	1.06783	0.00157046
RP11-455J20		2	2q32.2		190280560	190364670	84111	bA455J20	AC013468.12		84111		5	OSGEPL1, ORMDL1, PMS1	ENSG00000128694(OSGEPL1)(KNOWN) ENSG00000201540(Y)(NOVEL) ENSG00000128699(ORMDL1)(KNOWN) ENSG00000064933(PMS1)(KNOWN) ENSG00000151687(NP_653309.2)(KNOWN)		0.2378	1.17919	1.97e-09
RP11-235L22		2	2q32.2		190468807	190574136	105330	bA235L22	AC019178.7				2		ENSG00000204253(NULL)(NOVEL) ENSG00000208177(NULL)(NOVEL)		0.085068	1.06074	0.00276906
RP11-284E5		2	2q32.2		191161960	191354774	192815	bA284E5	AC006460.4				1		ENSG00000138386(NAB1)(KNOWN)		0.0929086	1.06652	0.00509661
RP11-59L22		2	2q32.3		192914919	193076759	161841	bA59L22	AC023430.18		3837300		0				0.164089	1.12046	4.23e-06
RP11-363G3		2	2q32.3		193770313	193936253	165941	bA363G3	AC092638.2				0				0.172757	1.12721	3.13e-06
RP11-1A1		2	2q32.3		195231805	195411755	179951	bA1A1	AC006196.3				1		ENSG00000201859(U59)(NOVEL)		0.0911523	1.06522	0.000429953
RP11-149P12		2	2q32.3		195826913	195994198	167286	bA149P12	AC073066.5				0				0.175697	1.12951	4.9e-07
RP11-347P5		2	2q32.3		196633334	196752218	118885	bA347P5	AC114760.3				2	STK17B, DNAH7	ENSG00000081320(STK17B)(KNOWN) ENSG00000118997(DNAH7)(KNOWN)		0.125714	1.09105	0.000225894
RP11-172B9		2	2q33.1		197782980	197837353	54374	bA172B9	AC074092.3				1		ENSG00000065413(ANKRD44)(KNOWN)		0.0420232	1.02956	0.138864
RP11-115H23		2	2q33.1		198253850	198296355	42506	bA115H23	AC073058.4		760142		1	MARS2	ENSG00000152428(MARS2)(KNOWN)		0.201113	1.14959	4.73e-08
RP11-439M9		2	2q33.1		198816080	199013991	197912	bA439M9	AC005235.2				0				0.138831	1.10101	8.52e-05
RP11-530J6		2	2q33.1		199989762	200119824	130063	bA530J6	AC017096.8				2		ENSG00000162968(NP_694576.1)(KNOWN) ENSG00000119042(SATB2)(KNOWN)		0.091646	1.06559	0.00640317
RP11-23F11		2	2q33.1		200012080	200209072	196993	bA23F11	AC021296		196993		2	SATB2	ENSG00000162968(NP_694576.1)(KNOWN) ENSG00000119042(SATB2)(KNOWN)		0.17636	1.13003	4.52e-07
RP3-417E16		2	2q33.1		200595236	200680193	84958	dJ417E16	AC004464.1				0				-0.118727	-1.08578	0.0124572
RP11-34K3		2	2q33.1		200708384	200882922	174539	bA34K3	AC074213.7				0				0.0216692	1.01513	0.515588
RP11-13J8		2	2q33.1		201587254	201682327	95074	bA13J8	AC007272.3		95074		6	NDUFB3	ENSG00000119013(NDUFB3)(KNOWN) ENSG00000208152(NULL)(NOVEL) ENSG00000208151(NULL)(NOVEL) ENSG00000183302(Q6ZNV0_HUMAN)(KNOWN) ENSG00000198665(NULL)(NOVEL) ENSG00000155744(NP_776183.1)(KNOWN)		0.1343	1.09756	0.000119938
RP11-309N8		2	2q33.1		202200279	202338549	138271	bA309N8	AC007279.4				4		ENSG00000082126(MPP4)(KNOWN) ENSG00000208142(NULL)(NOVEL) ENSG00000003393(ALS2)(KNOWN) ENSG00000155755(ALS2CR4)(KNOWN)		0.107752	1.07755	0.00117389
RP11-329O10		2	2q33.1		203365607	203380353	14747	bA329O10	AC131950.1		14747		1	ALS2CR14	ENSG00000163596(ALS2CR14)(KNOWN)		0.124068	1.0898	0.000199158
RP11-507C18		2	2q33.2		204715231	204915185	199955	bA507C18	AC009498.4				0				0.0101955	1.00709	0.749012
RP11-15J24		2	2q33.2		205174820	205347296	172477	bA15J24	AC007736.3		172477		1	ALS2CR19	ENSG00000116117(ALS2CR19)(KNOWN)		0.101039	1.07255	0.000330972
RP11-325M10		2	2q33.3		206054358	206242420	188063	bA325M10	AC007385.3				2		ENSG00000204189(Q587I5_HUMAN)(KNOWN) ENSG00000116117(ALS2CR19)(KNOWN)		0.0294053	1.02059	0.358805
RP11-470J24		2	2q33.3		206846958	206994419	147462	bA470J24	AC017081.8				2		ENSG00000204186(Q6ZSN8_HUMAN)(KNOWN) ENSG00000180105(NULL)(NOVEL)		0.070326	1.04995	0.0158201
RP11-309L6		2	2q33.3		207702555	207861195	158641	bA309L6	AC007879.4				1		ENSG00000118263(KLF7)(KNOWN)		0.103178	1.07414	0.00334131
RP11-140C4		2	2q33.3		208715037	208876525	161489	bA140C4	AC016697.8				5		ENSG00000182187(CRYGB)(KNOWN) ENSG00000168582(CRYGA)(KNOWN) ENSG00000188674(XP_371592.1)(NOVEL) ENSG00000138413(IDH1)(KNOWN) ENSG00000115020(FYV1_HUMAN)(KNOWN)		-0.0625766	-1.04433	0.041012
RP11-479L11		2	2q34		209951672	210150211	198540	bA479L11	AC019106.3		868342		1	MAP2	ENSG00000078018(MAP2)(KNOWN)		0.182808	1.13509	8.16e-07
RP11-92L12		2	2q34		210167648	210331732	164085	bA92L12	AC036181				2	MAP2	ENSG00000208106(NULL)(NOVEL) ENSG00000078018(MAP2)(KNOWN)		0.112615	1.08119	0.000101828
RP11-396J8		2	2q34		210627910	210820013	192104	bA396J8	AC006994.4				3	ACADL	ENSG00000115361(ACADL)(KNOWN) ENSG00000144446(NP_001034875.1)(KNOWN) ENSG00000144445(NP_689732.2)(KNOWN)		0.145775	1.10632	4.53e-06
RP11-300D24		2	2q34		211890302	212037638	147337	bA300D24	AC012069.10				1		ENSG00000178568(ERBB4)(KNOWN)		0.104369	1.07502	0.00137215
RP11-560C24		2	2q34		213160973	213345198	184226	bA560C24	AC093865.2		711212		0				0.141221	1.10284	5.9e-06
RP11-105N14		2	2q34		213713153	213872184	159032	bA105N14	AC079610.4				3	SPAG16, ZNFN1A2	ENSG00000196096(Q6ZV57_HUMAN)(KNOWN) ENSG00000144451(SPAG16)(KNOWN) ENSG00000030419(ZNFN1A2)(KNOWN)		0.24351	1.18387	2.72e-09
RP11-489P15		2	2q35		216270829	216400555	129727	bA489P15	AC093850.2				1		ENSG00000201522(U7)(NOVEL)		-0.002032	-1.00141	0.95018
RP11-307A11		2	2q35		217064016	217224225	160210	bA307A11	AC073321.4				3		ENSG00000197756(RPL37A)(KNOWN) ENSG00000175194(Q2VIK4_HUMAN)(KNOWN) ENSG00000115457(IGFBP2)(KNOWN)		-0.0548844	-1.03878	0.104353
RP11-506C8		2	2q35		217224025	217403884	179860	bA506C8	AC007563.2				2		ENSG00000115461(IGFBP5)(KNOWN) ENSG00000115457(IGFBP2)(KNOWN)		-0.0737403	-1.05244	0.0187248
RP11-423F9		2	2q35		217797627	218010176	212550	bA423F9	AC009492.4				0				-0.00855169	-1.00595	0.764933
RP11-378A13		2	2q35		218827093	219018647	191555	bA378A13	AC021016.5				12		ENSG00000179921(GPBAR1)(KNOWN) ENSG00000127837(AAMP)(KNOWN) ENSG00000127838(PNKD)(KNOWN) ENSG00000135926(TMBIM1)(KNOWN) ENSG00000204158(NULL)(NOVEL) ENSG00000177452(NULL)(NOVEL) ENSG00000158428(NP_940961.1)(KNOWN) ENSG00000018280(SLC11A1)(KNOWN) ENSG00000144579(CTDS1_HUMAN)(KNOWN) ENSG00000199121(bta-mir-26b)(NOVEL) ENSG00000127831(VIL1)(KNOWN) ENSG00000163466(ARPC2)(KNOWN)		-0.0589734	-1.04172	0.0791488
RP11-512O7		2	2q35		220236911	220431668	194758	bA512O7	AC009502.4				2		ENSG00000198069(NULL)(NOVEL) ENSG00000176320(NULL)(NOVEL)		-0.0711264	-1.05054	0.0120036
RP11-444B5		2	2q36.1		221335168	221420064	84897	bA444B5	AC093843.2		84897		0				0.221207	1.16571	1.79e-09
RP11-71J24		2	2q36.1		222493290	222674059	180770	bA71J24	AC009302.2				1		ENSG00000197326(XP_934680.1)(NOVEL)		-0.0468627	-1.03302	0.0776143
RP11-397D2		2	2q36.1		222855303	223012639	157337	bA397D2	AC021468				6		ENSG00000163081(NP_694583.1)(KNOWN) ENSG00000188644(Q6PK30_HUMAN)(KNOWN) ENSG00000204134(NULL)(NOVEL) ENSG00000200822(Y)(NOVEL) ENSG00000163082(SGPP2)(KNOWN) ENSG00000135903(PAX3)(KNOWN)		0.0585683	1.04143	0.0432087
RP11-3I22		2	2q36.1		223189276	223293801	104526	bA3I22	AC104772.3				3		ENSG00000124003(MOGAT1)(KNOWN) ENSG00000208067(NULL)(NOVEL) ENSG00000116120(FARSLB)(KNOWN)		0.0679058	1.04819	0.0177838
RP11-551D18		2	2q36.1		224018057	224147409	129353	bA551D18	AC013448.7				0				0.0469965	1.03311	0.0866218
RP11-516C4		2	2q36.2		225556155	225739388	183234	bA516C4	AC017095.7		183234		1	DOCK10	ENSG00000135905(DOCK10)(KNOWN)		0.163116	1.1197	8.53e-07
RP11-86O17		2	2q36.3		226629534	226739370	109837	bA86O17	AC069383.5		109837		0				-0.114908	-1.08291	0.00180184
RP11-211K17		2	2q36.3		227039788	227203287	163500	bA211K17	AC093784.3				1		ENSG00000208062(NULL)(NOVEL)		0.0663411	1.04706	0.0366281
RP11-149O3		2	2q36.3		228366695	228540039	173345	bA149O3	AC073065.6				3		ENSG00000115009(CCL20)(KNOWN) ENSG00000123977(WDR69)(KNOWN) ENSG00000203289(NULL)(NOVEL)		-0.0348969	-1.02448	0.205101
RP11-70L16		2	2q36.3		229316582	229434960	118379	bA70L16	AC073885.5				0				0.0787918	1.05613	0.0112084
RP11-457P23		2	2q36.3		230386956	230587338	200383	bA457P23	AC009973.10		200383		5	FBXO36, TRIP12	ENSG00000208056(NULL)(NOVEL) ENSG00000153832(FBXO36)(KNOWN) ENSG00000208055(NULL)(NOVEL) ENSG00000206725(U6)(NOVEL) ENSG00000153827(TRIP12)(KNOWN)		0.167167	1.12285	1.03e-05
RP11-419H23		2	2q37.1		231787899	231964428	176530	bA419H23	AC018738.4				2		ENSG00000208050(NULL)(NOVEL) ENSG00000135931(ARMC9)(KNOWN)		0.0652069	1.04623	0.0370717
RP11-91N19		2	2q37.1		232987278	233143887	156610	bA91N19	AC012033				6		ENSG00000163295(ALPI)(KNOWN) ENSG00000171551(ECEL1)(KNOWN) ENSG00000135902(CHRND)(KNOWN) ENSG00000196811(CHRNG)(KNOWN) ENSG00000171567(TIGD1)(KNOWN) ENSG00000135930(EIF4E2)(KNOWN)		0.0173865	1.01212	0.529742
RP11-263G22		2	2q37.1		234593055	234701766	108712	bA263G22	AC006037.2				1		ENSG00000072080(SPP2)(KNOWN)		0.0591516	1.04185	0.0735346
RP11-84G18		2	2q37.2		235987110	236175494	188385	bA84G18	AC012305.7				1		ENSG00000157985(CENTG2)(KNOWN)		-0.0531408	-1.03752	0.119764
RP11-260J21		2	2q37.3		237040070	237218852	178783	bA260J21	AC079611.6				2		ENSG00000144476(CMKOR1)(KNOWN) ENSG00000132321(IQCA)(KNOWN)		-0.0370762	-1.02603	0.175301
RP11-497D24		2	2q37.3		238251662	238463736	212075	bA497D24	AC012076.5				4		ENSG00000124831(NP_004726.1)(KNOWN) ENSG00000177483(Q8N7S3_HUMAN)(KNOWN) ENSG00000200932(U39)(NOVEL) ENSG00000132329(RAMP1)(KNOWN)		0.0752652	1.05355	0.0128384
RP11-15L18		2	2q37.3		238922713	239091229	168517	bA15L18	AC011973				3		ENSG00000202099(U6)(NOVEL) ENSG00000065802(ASB1_HUMAN)(KNOWN) ENSG00000204104(TRAF3IP1)(KNOWN)		-0.0415221	-1.0292	0.188393
RP11-546M8		2	2q37.3		239997825	240140444	142620	bA546M8	AC023787.8				0				0.0723386	1.05142	0.026381
RP11-463B12		2	2q37.3		240559949	240731368	171420	bA463B12	AC013469.8				6		ENSG00000182083(OR6B2)(KNOWN) ENSG00000198459(Q8WXC7_HUMAN)(KNOWN) ENSG00000178586(OR6B3)(KNOWN) ENSG00000172428(MYEOV2)(KNOWN) ENSG00000178602(OTOS)(KNOWN) ENSG00000130414(NDUFA10)(KNOWN)		-0.052073	-1.03675	0.0893802
RP11-556H17		2	2q37.3		241620122	241793025	172904	bA556H17	AC005237.2				5		ENSG00000122085(MTERFD2)(KNOWN) ENSG00000115687(PASK)(KNOWN) ENSG00000115685(PPP1R7)(KNOWN) ENSG00000146205(TMEM16G)(KNOWN) ENSG00000162804(SNED1)(KNOWN)		-0.00671674	-1.00467	0.823476
PAC1186B18		3	3p26.3		186817	299430	112614						1		ENSG00000134121(CHL1)(KNOWN)		-0.019642	-1.01371	0.600603
RP11-86C13		3	3p26.3		768338	958276	189939	bA86C13	AC090044.3				0				-0.0630861	-1.0447	0.0823615
RP11-299N3		3	3p26.3		2181272	2367274	186003	bA299N3	AC024057.5				0				0.116488	1.08409	0.00238257
RP11-97C16		3	3p26.3		3117275	3274532	157258	bA97C16	AC024060.6				4		ENSG00000201716(snoACA43)(NOVEL) ENSG00000072756(TRNT1)(KNOWN) ENSG00000113851(CRBN)(KNOWN) ENSG00000091181(IL5RA)(KNOWN)		0.0809174	1.05769	0.0114478
RP11-95E11		3	3p26.3		3134172	3304965	170794	bA95E11	AC023812				2		ENSG00000072756(TRNT1)(KNOWN) ENSG00000113851(CRBN)(KNOWN)		-0.0213897	-1.01494	0.603275
RP11-10H6		3	3p26.3		3156042	3326580	170539	bA10H6	AC020751				2		ENSG00000113851(CRBN)(KNOWN) ENSG00000072756(TRNT1)(KNOWN)		0.10306	1.07405	0.0121028
RP11-183N22		3	3p26.2		4492889	4493650	762	bA183N22					0				0.0019051	1.00132	0.962495
RP11-238A9		3	3p26.2		4562897	4652965	90069	bA238A9	AC090944.2				2		ENSG00000199561(U7)(NOVEL) ENSG00000150995(ITPR1_HUMAN)(KNOWN)		-0.090603	-1.06482	0.0216568
RP11-129J10		3	3p26.2		5125758	5180955	55198	bA129J10	AC021999.5		55198		1	ARL8B	ENSG00000134108(ARL8B)(KNOWN)		-0.15076	-1.11015	0.000571593
RP11-33E18		3	3p26.1		5501957	5696842	194886	bA33E18	AC073515				0				-0.0456703	-1.03216	0.218885
RP11-277D17		3	3p26.1		6595704	6636734	41031	bA277D17	AC025920.12				0				0.0251727	1.0176	0.482224
RP11-167K17		3	3p26.1		6749027	6942291	193265	bA167K17	AC012086				1		ENSG00000196277(GRM7)(KNOWN)		0.0359016	1.0252	0.354018
CTB-1114A6		3	3p26.1		7498176	7537606	39431	bK114A6					1		ENSG00000196277(GRM7)(KNOWN)		0.0765529	1.0545	0.0104544
RP11-329A2		3	3p26.1		7634301	7760384	126084	bA329A2	AC077690.2				1		ENSG00000196277(GRM7)(KNOWN)		0.0161027	1.01122	0.706632
RP11-105K13		3	3p25.3		8869825	9037105	167281	bA105K13	AC026161				4		ENSG00000070950(RAD18)(KNOWN) ENSG00000203659(NULL)(NOVEL) ENSG00000199815(snoACA43)(NOVEL) ENSG00000196220(SRGAP3)(KNOWN)		0.0555868	1.03928	0.119895
RP11-334L22		3	3p25.3		9067341	9236204	168864	bA334L22	AC037193.4		168864		1	SRGAP3	ENSG00000196220(SRGAP3)(KNOWN)		-0.189048	-1.14001	7.51e-06
RP11-439F4		3	3p25.3		9803852	9993473	189622	bA439F4	AC026685				15		ENSG00000206571(NULL)(NOVEL) ENSG00000203658(NULL)(NOVEL) ENSG00000206570(NULL)(NOVEL) ENSG00000156990(RPUSD3)(KNOWN) ENSG00000206569(NULL)(NOVEL) ENSG00000187288(CIDEC)(KNOWN) ENSG00000171135(JAGN1)(KNOWN) ENSG00000163701(IL17RE)(KNOWN) ENSG00000163702(IL17RC)(KNOWN) ENSG00000209751(NULL)(NOVEL) ENSG00000163703(CRELD1)(KNOWN) ENSG00000163704(PRRT3)(KNOWN) ENSG00000125037(TMEM111)(KNOWN) ENSG0000…		-0.0338029	-1.02371	0.28632
RP11-438J1		3	3p25.3		10137483	10347535	210053	bA438J1	AC022384.5		650949		17	VHL, IRAK2, GHRL, SEC13L1, ATP2B2, C3orf10	ENSG00000134133(Q9NZ47_HUMAN)(KNOWN) ENSG00000197804(NULL)(NOVEL) ENSG00000209770(NULL)(NOVEL) ENSG00000209774(NULL)(NOVEL) ENSG00000134086(VHL)(KNOWN) ENSG00000203656(NULL)(NOVEL) ENSG00000134070(IRAK2)(KNOWN) ENSG00000206566(NULL)(NOVEL) ENSG00000209783(NULL)(NOVEL) ENSG00000157014(TATD2_HUMAN)(KNOWN) ENSG00000206565(NULL)(NOVEL) ENSG00000206564(NULL)(NOVEL) ENSG00000157016(NP_001034191.1)(KNOW…		-0.13586	-1.09875	0.000392405
RP11-94A14		3	3p25.3		10613350	10788431	175082	bA94A14	AC011830				1	ATP2B2	ENSG00000157087(ATP2B2)(KNOWN)		-0.20244	-1.15064	7.84e-07
RP11-25C10		3	3p25.1		12420266	12590814	170549	bA25C10	AC024101				5		ENSG00000154743(TSEN2)(KNOWN) ENSG00000200114(5S_rRNA)(NOVEL) ENSG00000209801(NULL)(NOVEL) ENSG00000075975(MKRN2)(KNOWN) ENSG00000132170(PPARG)(KNOWN)		-0.115124	-1.08307	0.004123
RP11-163D23		3	3p25.1		12590779	12735990	145212	bA163D23	AC026170.5				3		ENSG00000132155(RAF1)(KNOWN) ENSG00000209806(NULL)(NOVEL) ENSG00000075975(MKRN2)(KNOWN)		-0.00991695	-1.0069	0.780641
RP11-488M6		3	3p25.1		13474877	13656208	181332	bA488M6	AC090951		181332		2	HDAC11, FBLN2	ENSG00000163517(HDAC11)(KNOWN) ENSG00000163520(FBLN2)(KNOWN)		-0.182908	-1.13517	3.56e-06
RP11-165B2		3	3p25.1		13797747	13964637	166891	bA165B2	AC090884				1		ENSG00000154764(WNT7A)(KNOWN)		0.0050989	1.00354	0.855217
RP11-316A10		3	3p24.3		14886274	15046975	160702	bA316A10	AC090937.2				2		ENSG00000177463(NR2C2)(KNOWN) ENSG00000154783(FGD5)(KNOWN)		-0.0703417	-1.04997	0.0323074
RP11-305L22		3	3p24.3		15628045	15764879	136835	bA305L22	AC026947				3		ENSG00000201362(SRP_euk_arch)(NOVEL) ENSG00000206560(ANKRD28)(KNOWN) ENSG00000169814(BTD)(KNOWN)		-0.0179979	-1.01255	0.635509
RP11-255O19		3	3p24.3		15780358	15940642	160285	bA255O19	AC090945.1				2		ENSG00000207815(hsa-mir-563)(NOVEL) ENSG00000206560(ANKRD28)(KNOWN)		0.0742572	1.05282	0.0517291
RP11-80D24		3	3p24.3		17181366	17345270	163905	bA80D24	AC090959				1		ENSG00000131374(TBC1D5)(KNOWN)		0.0731994	1.05205	0.0711979
RP11-8D23		3	3p24.3		17814951	17960794	145844	bA8D23	AC104297.1				0				-0.108155	-1.07785	0.0129676
RP11-44M22		3	3p24.3		19336535	19494336	157802	bA44M22	AC080134				1		ENSG00000183960(KCNH8)(KNOWN)		0.109535	1.07888	0.00256873
RP11-27J5		3	3p24.3		20636015	20828584	192570	bA27J5	AC104835.3		192570		0				0.164863	1.12106	8.34e-05
RP11-180N14		3	3p24.3		21314358	21484066	169709	bA180N14	AC104183.2				2		ENSG00000163335(Q14560_HUMAN)(KNOWN) ENSG00000151789(ZNF659)(KNOWN)		0.0061885	1.0043	0.843925
RP11-16E8		3	3p24.3		21574260	21742237	167978	bA16E8	AC096914.2				1		ENSG00000151789(ZNF659)(KNOWN)		0.0531303	1.03751	0.14948
RP11-208G16		3	3p24.3		22372629	22514821	142193	bA208G16	AC121253.3				1		ENSG00000132967(Q5T7C0_HUMAN)(KNOWN)		0.109048	1.07852	0.0108454
RP11-89F18		3	3p24.3		23404804	23575751	170948	bA89F18	AC092038.3				1		ENSG00000182247(UBE2E2)(KNOWN)		0.0468499	1.03301	0.196044
RP11-18L17		3	3p24.2		24167259	24311442	144184	bA18L17	AC068890				1		ENSG00000151090(THRB)(KNOWN)		-0.0437903	-1.03082	0.186652
RP11-421F9		3	3p24.2		25447987	25518546	70560	bA421F9	AC133141.2				1		ENSG00000077092(RARB_HUMAN)(KNOWN)		-0.0318678	-1.02233	0.376054
RP11-226E22		3	3p24.1		26718031	26882772	164742	bA226E22	AC103922				1		ENSG00000179796(LRRC3B)(KNOWN)		0.0132359	1.00922	0.681144
RP11-2G22		3	3p24.1		27349564	27531283	181720	bA2G22	AC099535.2		181720		3	NEK10	ENSG00000033867(S4A7_HUMAN)(KNOWN) ENSG00000201033(U1)(NOVEL) ENSG00000163491(NEK10)(KNOWN)		0.122563	1.08867	0.000882263
RP11-11L6		3	3p24.1		28645912	28824358	178447	bA11L6	AC093412.3				0				0.0241268	1.01686	0.509836
RP11-30G4		3	3p24.1		28813263	28966852	153590	bA30G4	AC098970.2				0				-0.0469887	-1.03311	0.283928
RP11-103N21		3	3p24.1		29910388	30018478	108091	bA103N21	AC099048.2				2		ENSG00000203652(NULL)(NOVEL) ENSG00000144642(RBMS3)(KNOWN)		0.074321	1.05287	0.0649146
RP11-69K20		3	3p24.1		30275511	30447593	172083	bA69K20	AC025614.12				1		ENSG00000199927(U3)(NOVEL)		0.019413	1.01355	0.574081
RP11-7I16		3	3p24.1		30704315	30705070	756	bA7I16	AC011040				1		ENSG00000163513(TGFBR2)(KNOWN)		-0.0537005	-1.03792	0.0829235
RP11-48E16		3	3p23		31634821	31812073	177253	bA48E16	AC092024.2				3		ENSG00000175856(NULL)(NOVEL) ENSG00000144645(OSBPL10)(KNOWN) ENSG00000163527(STT3B)(KNOWN)		-0.0573907	-1.04058	0.109149
RP11-524O15		3	3p22.3		32472740	32650842	178103	bA524O15	AC104306.2				2		ENSG00000091317(CMTM6)(KNOWN) ENSG00000144635(DYNC1LI1)(KNOWN)		0.0670777	1.04759	0.0159748
RP11-35C18		3	3p22.3		34534596	34655810	121215	bA35C18	AC018359.7				0				-0.00182647	-1.00127	0.961139
RP11-56P22		3	3p22.3		34981197	35131137	149941	bA56P22	AC093557.4				0				0.0451938	1.03182	0.198904
RP11-380G10		3	3p22.3		35590144	35766135	175992	bA380G10	AC016943.7				2		ENSG00000207625(hsa-mir-128b)(NOVEL) ENSG00000172995(ARP21_HUMAN)(KNOWN)		0.0336352	1.02359	0.416885
RP11-129K12		3	3p22.2		36866838	37036150	169313	bA129K12	AC011816.17				5	MLH1	ENSG00000210181(NULL)(NOVEL) ENSG00000178567(EPM2AIP1)(KNOWN) ENSG00000132355(NULL)(NOVEL) ENSG00000076242(MLH1)(KNOWN) ENSG00000168016(Q8N8K0_HUMAN)(KNOWN)		-0.0923696	-1.06612	0.00814951
RP11-491D6		3	3p22.2		37036151	37136521	100371	bA491D6	AC006583.31				3	MLH1	ENSG00000206645(Y)(NOVEL) ENSG00000093167(LRRFIP2)(KNOWN) ENSG00000076242(MLH1)(KNOWN)		0.109409	1.07879	0.00437445
RP11-331G2		3	3p22.2-p22.1		39137073	39311657	174585	bA331G2	AC092053.3				4		ENSG00000144655(AXUD1)(KNOWN) ENSG00000168334(NP_919269.2)(KNOWN) ENSG00000168329(CX3CR1)(KNOWN) ENSG00000168026(TTC21A)(KNOWN)		-0.111366	-1.08025	0.00107426
RP11-66G8		3	3p22.1		39724379	39836467	112089	bA66G8	AC104163.2				0				0.0475629	1.03352	0.181339
RP11-527M19		3	3p22.1		41172081	41354719	182639	bA527M19	AC104307.2				2		ENSG00000168036(CTNNB1)(KNOWN) ENSG00000168038(Q9UF96_HUMAN)(KNOWN)		-0.0577782	-1.04086	0.0940049
RP4-613B23		3	3p22.1		42629196	42784970	155775	dJ613B23	AC006059.3				6		ENSG00000114853(ZNF651)(KNOWN) ENSG00000210459(NULL)(NOVEL) ENSG00000157119(KBTBD5)(KNOWN) ENSG00000010282(GUP1)(KNOWN) ENSG00000173811(CCDC13)(KNOWN) ENSG00000114857(NKTR)(KNOWN)		-0.108002	-1.07773	0.00737062
RP11-91E8		3	3p21.31		46036466	46093400	56935	bA91E8	AC133140.2		56935		1	XCR1	ENSG00000173578(XCR1)(KNOWN)		-0.15119	-1.11049	4.73e-06
RP4-544D10		3	3p21.31		47295529	47384745	89217	dJ544D10	AC005902.7				2		ENSG00000114648(KLHL18)(KNOWN) ENSG00000088727(KIF9)(KNOWN)		-0.126745	-1.09183	0.00192976
RP11-88B8		3	3p21.31		47860083	47993747	133665	bA88B8	AC139667.5				3		ENSG00000199591(Y)(NOVEL) ENSG00000047849(MAP4)(KNOWN) ENSG00000132153(DHX30)(KNOWN)		-0.113673	-1.08198	0.0113171
RP1-289H18		3	3p21.31		48080483	48208886	128404	dJ289H18			432020		4	MAP4	ENSG00000200780(SRP_euk_arch)(NOVEL) ENSG00000164045(CDC25A)(KNOWN) ENSG00000202460(U7)(NOVEL) ENSG00000047849(MAP4)(KNOWN)		-0.163558	-1.12005	0.000663816
RP11-24C3		3	3p21.31		48357034	48512503	155470	bA24C3	AC104448.2				6	FBXW12, PLXNB1, CCDC51, TREX1	ENSG00000164049(FBXW12)(KNOWN) ENSG00000210612(NULL)(NOVEL) ENSG00000164050(PLXNB1)(KNOWN) ENSG00000164051(CCDC51)(KNOWN) ENSG00000164053(TREX1)(KNOWN) ENSG00000164054(NP_057563.3)(KNOWN)		-0.140336	-1.10216	0.000555395
RP11-3B7		3	3p21.31		49256500	49393338	136839	bA3B7	AC121247.2				8		ENSG00000198620(NP_001006609.1)(KNOWN) ENSG00000188315(C3orf62)(KNOWN) ENSG00000210645(NULL)(NOVEL) ENSG00000199546(Y)(NOVEL) ENSG00000114316(USP4)(KNOWN) ENSG00000197582(GPX1)(KNOWN) ENSG00000067560(RHOA)(KNOWN) ENSG00000173421(CCDC36)(KNOWN)		-0.0507489	-1.0358	0.0772664
RP11-78O10		3	3p21.31		49843918	50006856	162939	bA78O10	AC099330				7		ENSG00000164076(CAMKV)(KNOWN) ENSG00000210668(NULL)(NOVEL) ENSG00000164078(MST1R)(KNOWN) ENSG00000164077(MON1A)(KNOWN) ENSG00000210673(NULL)(NOVEL) ENSG00000004534(RBM6)(KNOWN) ENSG00000183763(TRAIP)(KNOWN)		-0.110022	-1.07924	0.00493662
RP11-89F17		3	3p21.31-p21.2		51390597	51559095	168499	bA89F17	AC092037.2		536573		4	ARMET, RBM15B, DOCK3	ENSG00000145050(ARMET)(KNOWN) ENSG00000179837(RBM15B)(KNOWN) ENSG00000145041(Q8TBD9_HUMAN)(KNOWN) ENSG00000088538(DOCK3)(KNOWN)		-0.10475	-1.07531	0.000649237
RP11-314A5		3	3p21.1		51791953	51927169	135217	bA314A5	AC097636.2				4	IQCF1, IQCF2	ENSG00000173389(IQCF1)(KNOWN) ENSG00000206542(XP_940072.1)(NOVEL) ENSG00000184345(IQCF2)(KNOWN) ENSG00000210724(NULL)(NOVEL)		-0.140243	-1.10209	0.000370374
RP11-447A21		3	3p21.1		52556292	52743025	186734	bA447A21	AC104446.2				5		ENSG00000163939(PB1_HUMAN)(KNOWN) ENSG00000163938(GNL3)(KNOWN) ENSG00000016864(GLT8D1)(KNOWN) ENSG00000114902(SPCS1)(KNOWN) ENSG00000114904(NEK4)(KNOWN)		0.129407	1.09384	0.00378678
RP5-966M1		3	3p21.1		52743026	52839812	96787	dJ966M1	AC006254.10		96787		4	ITIH1, ITIH3, TMEM110, NEK4	ENSG00000055957(ITIH1)(KNOWN) ENSG00000162267(ITIH3)(KNOWN) ENSG00000055955(TMEM110)(KNOWN) ENSG00000114904(NEK4)(KNOWN)		-0.24496	-1.18506	3.1e-07
RP11-122D19		3	3p21.1		54007389	54188449	181061	bA122D19	AC115282.2				2		ENSG00000210776(NULL)(NOVEL) ENSG00000157445(CACNA2D3)(KNOWN)		-0.0906809	-1.06487	0.0349575
RP11-554O1		3	3p14.3		54623583	54778937	155355	bA554O1	AC092057.2		1173999		1	CACNA2D3	ENSG00000157445(CACNA2D3)(KNOWN)		-0.320663	-1.2489	4.62e-08
RP11-58O15		3	3p14.3		55610036	55797581	187546	bA58O15	AC025572.13				2	ERC2	ENSG00000178189(NULL)(NOVEL) ENSG00000187672(ERC2_HUMAN)(KNOWN)		-0.185875	-1.13751	0.000135775
RP11-120C2		3	3p14.3		57340288	57375009	34722	bA120C2	AC121250.2				1		ENSG00000163669(DNHD2)(KNOWN)		0.062524	1.04429	0.0869459
RP11-229A12		3	3p14.3		57370434	57534933	164500	bA229A12	AC092418.3				8		ENSG00000177664(O15436_HUMAN)(KNOWN) ENSG00000210810(NULL)(NOVEL) ENSG00000210813(NULL)(NOVEL) ENSG00000174844(NP_940966.2)(KNOWN) ENSG00000206918(U6)(NOVEL) ENSG00000202428(U6)(NOVEL) ENSG00000206815(U6)(NOVEL) ENSG00000168374(ARF4)(KNOWN)		-0.059845	-1.04235	0.0591343
RP11-80H18		3	3p14.3		58149203	58327212	178010	bA80H18	AC098479.2				4		ENSG00000163687(DNSL3_HUMAN)(KNOWN) ENSG00000163686(ABHD6)(KNOWN) ENSG00000163684(RPP14)(KNOWN) ENSG00000168297(PXK)(KNOWN)		-0.11533	-1.08322	0.00537839
RP11-170K19		3	3p14.2		59701342	59875950	174609	bA170K19	AC093413				0				-0.0991906	-1.07117	0.0295865
RP11-94D19		3	3p14.2		60756896	60927079	170184	bA94D19	AC096917.3				0				-0.0560446	-1.03961	0.210891
RP11-154D3		3	3p14.2		62016747	62182595	165849	bA154D3	AC104849.2		165849		2	ID2B, PTPRG	ENSG00000182801(ID2B)(KNOWN) ENSG00000144724(PTPRG)(KNOWN)		-0.22356	-1.16761	5.45e-06
RP11-108A8		3	3p14.2		63254921	63396321	141401	bA108A8	AC072020				0				-0.0792792	-1.05649	0.0502798
RP11-9A1		3	3p14.1		64198694	64357759	159066	bA9A1	AC103557.1				0				-0.1198	-1.08658	0.00181108
RP11-88H12		3	3p14.1		65182347	65361126	178780	bA88H12	AC121493.1		1836548		1	MAGI1	ENSG00000151276(MAGI1_HUMAN)(KNOWN)		-0.230927	-1.17359	3.21e-06
RP11-24O17		3	3p14.1		66890138	67018894	128757	bA24O17	AC098969.2				0				-0.117045	-1.08451	0.000491055
RP11-79C12		3	3p14.1		68008697	68146379	137683	bA79C12	AC092036				1		ENSG00000183662(FAM19A1)(KNOWN)		-0.0340068	-1.02385	0.268199
RP11-253K11		3	3p14.1		68472738	68646025	173288	bA253K11	AC104167.2				1		ENSG00000183662(FAM19A1)(KNOWN)		-0.0450389	-1.03171	0.210772
RP11-152N21		3	3p14.1		69417957	69541169	123213	bA152N21	AC135851.1		123213		1	FRMD4B	ENSG00000114541(FRMD4B)(KNOWN)		-0.185019	-1.13683	6.77e-06
RP11-154H23		3	3p14.1-p13		71622956	71816508	193553	bA154H23	AC097634.2				2		ENSG00000163412(EIF4E3)(KNOWN) ENSG00000114861(FOXP1)(KNOWN)		-0.116181	-1.08386	0.0013027
RP11-522N9		3	3p13		72457282	72633500	176219	bA522N9	AC104330.2		176219		1	RYBP	ENSG00000163602(RYBP)(KNOWN)		-0.187932	-1.13913	5.98e-06
RP11-252O10		3	3p13		73463946	73612108	148163	bA252O10	AC024102.19				1		ENSG00000121440(PZRN3_HUMAN)(KNOWN)		-0.108798	-1.07833	0.00279215
RP11-20B7		3	3p13		73854898	74026003	171106	bA20B7	AC108702.3				0				-0.108116	-1.07782	0.00607854
RP11-11L10		3	3p12.3		74234096	74391234	157139	bA11L10	AC013625				2		ENSG00000186172(Q58FF5_HUMAN)(KNOWN) ENSG00000211037(NULL)(NOVEL)		-0.00575408	-1.004	0.873753
RP11-220O14		3	3p12.3		77652537	77654544	2008	bA220O14	AC016952.16				1		ENSG00000185008(ROBO2_HUMAN)(KNOWN)		0.0428271	1.03013	0.307347
RP11-16M12		3	3p12.3		78395760	78564986	169227	bA16M12	AC053483		169227		0				-0.135115	-1.09818	0.00012137
RP11-26H10		3	3p12.3		80133749	80297117	163369	bA26H10	AC016220				0				0.0293871	1.02058	0.489556
RP11-510B7		3	3p12.3		80611850	80795918	184069	bA510B7	AC076963				1		ENSG00000211100(NULL)(NOVEL)		-0.0274072	-1.01918	0.575037
RP11-442C9		3	3p12.3		81649526	81740108	90583	bA442C9	AC025029.16				1		ENSG00000114480(GBE1)(KNOWN)		0.074116	1.05272	0.0739661
RP11-359D24		3	3p12.2		81995805	82060895	65091	bA359D24	AC129807.4				0				0.000409773	1.00028	0.990792
RP11-206J21		3	3p12.2		82657795	82799473	141679	bA206J21	AC108743.6				0				0.0159458	1.01111	0.637565
RP11-382L10		3	3p12.1		83811935	83922050	110116	bA382L10	AC129415.1				1		ENSG00000211132(NULL)(NOVEL)		-0.0865404	-1.06182	0.00255793
RP11-474M18		3	3p12.1		84623842	84801874	178033	bA474M18	AC107025.3				0				0.0793671	1.05655	0.053918
RP11-447J13		3	3p12.1		86090396	86268611	178216	bA447J13	AC107024.5				2		ENSG00000201410(snoZ40)(NOVEL) ENSG00000175161(IGSF4D)(KNOWN)		0.0969782	1.06953	0.00645445
RP11-81P15		3	3p12.1-p11.2		87044531	87223753	179223	bA81P15	AC108709.3				1		ENSG00000206538(NP_057290.2)(KNOWN)		0.145302	1.10596	0.00180123
RP11-312H1		3	3p11.2		87569839	87730259	160421	bA312H1	AC116546.1				0				0.047465	1.03345	0.159372
RP11-88I7		3	3q11.2		95519622	95706420	186799	bA88I7	AC108710.3				0				0.00641947	1.00446	0.873532
RP11-12A13		3	3q11.2		96093190	96250469	157280	bA12A13	AC015895		157280		1	WDR82	ENSG00000185141(WDR82)(KNOWN)		0.209781	1.15651	1.21e-07
RP11-12J13		3	3q11.2		97024240	97176860	152621	bA12J13	AC106719.4				0				0.116801	1.08433	0.00529443
RP11-529P9		3	3q11.2		98524225	98714854	190630	bA529P9	AC117470.8				1		ENSG00000080224(Q9UF33-2)(KNOWN)		0.0349634	1.02453	0.329154
RP11-214N20		3	3q11.2		99258539	99288219	29681	bA214N20	AC024892.14				0				0.00925859	1.00644	0.709822
RP11-569H14		3	3q12.1		99858423	99905947	47525	bA569H14	AC016962.38				1		ENSG00000189290(NULL)(NOVEL)		0.0827725	1.05905	0.00272515
RP11-121C1		3	3q12.1		100490741	100545594	54854	bA121C1	AC107297.7				0				0.0200884	1.01402	0.396436
RP11-114I8		3	3q12.1-q12.2		101480701	101632377	151677	bA114I8	AC093003.11				4		ENSG00000114021(NIT2)(KNOWN) ENSG00000154174(TOMM70A)(KNOWN) ENSG00000206535(XP_379203.1)(NOVEL) ENSG00000036054(TBC1D23)(KNOWN)		-0.0396767	-1.02788	0.178985
RP11-49I4		3	3q12.3		102993643	103144288	150646	bA49I4	AC020651.19		150646		2	FAM55C	ENSG00000144802(NP_113607.1)(KNOWN) ENSG00000144815(FAM55C)(KNOWN)		0.192122	1.14244	3.74e-06
RP11-484I19		3	3q12.3		103202967	103378300	175334	bA484I19	AC098564				0				0.0938958	1.06725	0.00378988
RP11-17H6		3	3q12.3		104143418	104174031	30614	bA17H6	AC130408.5		30614		0				0.158199	1.11589	1.36e-06
RP11-40M23		3	3q13.11		105180932	105347897	166966	bA40M23	AC016970.16				0				0.0991509	1.07114	0.00134485
RP11-115B22		3	3q13.11		105815245	105971443	156199	bA115B22	AC021056				0				0.0607019	1.04297	0.104934
RP11-91B3		3	3q13.11		106787071	106966499	179429	bA91B3	AC016138.8				1		ENSG00000114423(CBLB)(KNOWN)		0.0858682	1.06133	0.00467406
RP11-20N7		3	3q13.11		107635525	107671460	35936	bA20N7	AC112127.5				0				0.0938562	1.06722	0.00269754
RP11-561O4		3	3q13.12		108272967	108465288	192322	bA561O4	AC074043.12		192322		0				0.141794	1.10328	3.06e-05
RP11-25F15		3	3q13.12		109236225	109385450	149226	bA25F15	AC019297				2		ENSG00000196776(CD47)(KNOWN) ENSG00000114446(IFT57)(KNOWN)		0.0357802	1.02511	0.306032
RP11-93N14		3	3q13.13		110118060	110272409	154350	bA93N14	AC016948.4				3		ENSG00000211433(NULL)(NOVEL) ENSG00000114487(MORC1)(KNOWN) ENSG00000138472(GUCA1C)(KNOWN)		0.0253912	1.01776	0.394374
RP11-286P15		3	3q13.13		111576106	111691384	115279	bA286P15	AC112506.5				0				0.0635371	1.04502	0.0649682
RP11-553A10		3	3q13.13		112060696	112226455	165760	bA553A10	AC117402.9				1		ENSG00000206532(Q1RN00_HUMAN)(KNOWN)		-0.00334157	-1.00232	0.913135
RP11-402J7		3	3q13.13-q13.2		112791699	112939596	147898	bA402J7	AC055748.21				3		ENSG00000177494(ZBED2)(KNOWN) ENSG00000144824(PHLDB2)(KNOWN) ENSG00000153283(CD96)(KNOWN)		0.0429518	1.03022	0.127142
RP11-572C15		3	3q13.2		113766654	113980367	213714	bA572C15	AC048334.21				2		ENSG00000091986(CCDC80)(KNOWN) ENSG00000138459(SLC35A5)(KNOWN)		0.0115672	1.00805	0.701812
RP11-107J18		3	3q13.2		113980367	113984071	3705	bA107J18	AC069516.12				0				-0.0806814	-1.05752	0.00692581
RP11-239J2		3	3q13.2		114803431	114895032	91602	bA239J2	AC055740.17				3		ENSG00000209204(NULL)(NOVEL) ENSG00000176542(KIAA2018)(KNOWN) ENSG00000072858(SIDT1)(KNOWN)		-0.0545219	-1.03851	0.0677586
RP11-44J2		3	3q13.31		115539059	115697740	158682	bA44J2	AC009419				1		ENSG00000181722(ZBTB20)(KNOWN)		0.0981733	1.07042	0.00571006
RP11-58D2		3	3q13.31		116288762	116400887	112126	bA58D2	AC069063.22				2		ENSG00000181065(Q9P161_HUMAN)(KNOWN) ENSG00000181722(ZBTB20)(KNOWN)		0.0549559	1.03883	0.077775
RP11-249J17		3	3q13.31		117050247	117110596	60350	bA249J17	AC067725.20				1		ENSG00000185565(LSAMP)(KNOWN)		0.00803235	1.00558	0.793239
RP11-324H4		3	3q13.31		118153862	118326556	172695	bA324H4	AC068303.10				1		ENSG00000200372(U5)(NOVEL)		0.0351516	1.02466	0.314874
RP11-165B13		3	3q13.32		119084438	119158437	74000	bA165B13	AC020650.11				0				0.0523493	1.03695	0.112073
RP4-635B5		3	3q13.32		120110923	120259376	148454	dJ635B5	AC007023.3				1		ENSG00000144847(IGSF11)(KNOWN)		0.0262536	1.01836	0.366535
RP11-169N13		3	3q13.33		120928481	121091573	163093	bA169N13	AC069444.17		163093		3	NR1I2, GSK3B, C3orf15	ENSG00000144852(NR1I2)(KNOWN) ENSG00000082701(GSK3B)(KNOWN) ENSG00000183833(C3orf15)(KNOWN)		0.130786	1.09489	4.63e-05
RP11-73F12		3	3q13.33		121091573	121205101	113529	bA73F12	AC078856.13				1		ENSG00000082701(GSK3B)(KNOWN)		0.0581256	1.04111	0.0290096
RP11-767L7		3	3q13.33		121148280	121326590	178311	bA767L7	AC092910.9				3		ENSG00000209302(NULL)(NOVEL) ENSG00000209191(NULL)(NOVEL) ENSG00000082701(GSK3B)(KNOWN)		0.101174	1.07265	0.00102399
RP11-359H3		3	3q13.33		121653170	121848109	194940	bA359H3	AC126182.2				3		ENSG00000196095(NULL)(NOVEL) ENSG00000065518(NDUFB4)(KNOWN) ENSG00000113924(HGD)(KNOWN)		-0.0554413	-1.03918	0.0306212
RP11-480B17		3	3q13.33		122380934	122541241	160308	bA480B17	AC078854.16		160308		1	STXBP5L	ENSG00000145087(STXBP5L)(KNOWN)		0.201262	1.1497	7.78e-08
RP11-299J3		3	3q21.1		123486719	123632323	145605	bA299J3	AC083798.14				6	CSTA, CCDC58, C3orf28, WDR5B, KPNA1, CASR	ENSG00000121552(CSTA)(KNOWN) ENSG00000160124(CCDC58)(KNOWN) ENSG00000114023(C3orf28)(KNOWN) ENSG00000196981(WDR5B)(KNOWN) ENSG00000114030(KPNA1)(KNOWN) ENSG00000036828(CASR)(KNOWN)		0.102888	1.07392	0.00111109
RP11-457E6		3	3q21.1		123901753	124000617	98865	bA457E6	AC048348.25				4		ENSG00000169087(HSPBAP1)(KNOWN) ENSG00000209178(NULL)(NOVEL) ENSG00000138463(DIRC2)(KNOWN) ENSG00000173193(PARP14)(KNOWN)		0.0271043	1.01896	0.330056
RP11-9N20		3	3q21.1		124855434	125034609	179176	bA9N20	AC020634.16		578831		2	MYLK	ENSG00000207002(snoACA5)(NOVEL) ENSG00000065534(MYLK)(KNOWN)		-0.132191	-1.09596	0.000119969
RP11-521J5		3	3q21.1-q21.2		125238538	125434264	195727	bA521J5	AC117401.3				1	KALRN	ENSG00000160145(KALRN)(KNOWN)		-0.137326	-1.09986	0.000423692
RP11-71H17		3	3q21.2		125910478	126076548	166071	bA71H17	AC022336.12				2		ENSG00000082781(ITGB5)(KNOWN) ENSG00000160145(KALRN)(KNOWN)		-0.104298	-1.07497	0.00170199
RP11-205A6		3	3q21.2		127434149	127483270	49122	bA205A6	AC016924.19		49122		0				0.114588	1.08267	8.92e-05
RP11-321A2		3	3q21.3		127987691	128108621	120931	bA321A2	AC092898.15				1		ENSG00000159685(CHCHD6)(KNOWN)		-0.00243708	-1.00169	0.933377
RP11-59J16		3	3q21.3		128599460	128752045	152586	bA59J16	AC016968.24				0				-0.00972739	-1.00677	0.751908
RP11-475N22		3	3q21.3		129634288	129803870	169583	bA475N22	AC080005.24				3		ENSG00000179407(DNAJB8)(KNOWN) ENSG00000179348(GATA2)(KNOWN) ENSG00000198685(C3orf27)(KNOWN)		0.0475727	1.03352	0.112199
RP11-221E20		3	3q21.3		129993751	130058432	64682	bA221E20	AC023598.30				2		ENSG00000172797(Q9P156_HUMAN)(KNOWN) ENSG00000075785(RAB7)(KNOWN)		-0.092908	-1.06652	0.00134042
RP11-129J11		3	3q21.3-q22.1		131459233	131616358	157126	bA129J11	AC093004.2				0				-0.00640653	-1.00445	0.853143
RP11-517B11		3	3q22.1		132615008	132784649	169642	bA517B11	AC107027.9		1344224		4	MRPL3, CPNE4	ENSG00000208924(NULL)(NOVEL) ENSG00000114686(MRPL3)(KNOWN) ENSG00000207074(snoACA58)(NOVEL) ENSG00000196353(CPNE4)(KNOWN)		0.154435	1.11299	2.26e-05
RP11-48F15		3	3q22.1		133822599	133959231	136633	bA48F15	AC022275				2	NPHP3	ENSG00000081307(UE1D1_HUMAN)(KNOWN) ENSG00000113971(NPHP3)(KNOWN)		0.242036	1.18266	2.54e-09
RP11-91K8		3	3q22.1		134620115	134771760	151646	bA91K8	AC022296.34		151646		5	BFSP2	ENSG00000206317(NULL)(NOVEL) ENSG00000208917(NULL)(NOVEL) ENSG00000206316(Q6ZRE5_HUMAN)(KNOWN) ENSG00000201827(snoACA33)(NOVEL) ENSG00000170819(BFSP2)(KNOWN)		-0.144617	-1.10544	1.51e-06
RP11-22E12		3	3q22.2		135843620	136012651	169032	bA22E12	AC016931.21				5		ENSG00000208896(NULL)(NOVEL) ENSG00000201413(5S_rRNA)(NOVEL) ENSG00000189150(Q6ZT74_HUMAN)(KNOWN) ENSG00000154928(P54762-4)(KNOWN) ENSG00000174611(KY)(KNOWN)		-0.0766737	-1.05458	0.0184401
RP11-91O5		3	3q22.2		136539146	136692406	153261	bA91O5	AC015539				0				0.00501836	1.00348	0.867088
RP11-197K1		3	3q22.3		137845262	137888012	42751	bA197K1	AC069514.19				1		ENSG00000118007(STAG1)(KNOWN)		0.0502296	1.03543	0.098584
RP11-269A14		3	3q22.3		138231890	138416930	185041	bA269A14	AC087199				1		ENSG00000206278(NULL)(NOVEL)		0.0348145	1.02443	0.263874
RP11-2A4		3	3q22.3		138893123	139048143	155021	bA2A4	AC007159.4		155021		1	SOX14	ENSG00000168875(SOX14)(KNOWN)		-0.148533	-1.10844	0.00011091
RP11-397E9		3	3q22.3-q23		140271723	140451428	179706	bA397E9	AC080116				1		ENSG00000168784(BPESC1)(KNOWN)		-0.0689842	-1.04898	0.0124747
RP11-89E16		3	3q23		141265360	141410458	145099	bA89E16	AC117396.2				1		ENSG00000158258(CLSTN2)(KNOWN)		-0.0734281	-1.05221	0.0449789
RP11-231L11		3	3q23		142174414	142328307	153894	bA231L11	AC108727.6		153894		2	SPSB4, SLC25A36	ENSG00000175093(SPSB4)(KNOWN) ENSG00000114120(SLC25A36)(KNOWN)		0.153521	1.11228	3.32e-05
RP11-235I18		3	3q23		143078415	143237513	159099	bA235I18	AC010934				4		ENSG00000200389(U6)(NOVEL) ENSG00000201714(Y)(NOVEL) ENSG00000114126(TDP2_HUMAN)(KNOWN) ENSG00000069849(ATP1B3)(KNOWN)		0.077677	1.05532	0.0216671
RP11-160A13		3	3q23		144154881	144312253	157373	bA160A13	AC020648				2		ENSG00000188582(PAQR9)(KNOWN) ENSG00000163714(Q9BR70_HUMAN)(KNOWN)		0.0578459	1.04091	0.0399302
RP11-165M11		3	3q24		144868248	144912572	44325	bA165M11	AC016934.22				1		ENSG00000181804(SLC9A9)(KNOWN)		0.0150525	1.01049	0.608283
RP1-38G8		3	3q24		145241193	145382425	141233	dJ38G8			772490		0				0.130897	1.09497	0.000472242
RP11-200O17		3	3q24		145885183	146013682	128500	bA200O17	AC069426.9				0				0.243363	1.18375	1.63e-08
RP11-88H10		3	3q24		147013411	147184823	171413	bA88H10	AC055758.23				0				-0.0007589	-1.00053	0.98187
RP11-21M4		3	3q24		147739246	147851434	112189	bA21M4	AC116544.1		1947680		3	PLSCR5, PLSCR1	ENSG00000199812(U6)(NOVEL) ENSG00000206213(PLSCR5)(KNOWN) ENSG00000188313(PLSCR1)(KNOWN)		0.199393	1.14822	4.41e-08
RP11-500K7		3	3q24		149208178	149208692	515	bA500K7	AC020727				0				0.187981	1.13917	1.59e-05
RP11-501O2		3	3q24		149312719	149513116	200398	bA501O2	AC025566.22				0				0.146491	1.10687	4.64e-05
RP11-345O2		3	3q24		149511877	149686925	175049	bA345O2	AC069433				0				0.195586	1.14519	2.1e-07
RP11-268J1		3	3q24-q25.1		150340151	150506775	166625	bA268J1	AC072027				2		ENSG00000047457(CP)(KNOWN) ENSG00000163755(HPS3)(KNOWN)		0.0534074	1.03771	0.0461157
RP11-145F16		3	3q25.1		151508468	151678826	170359	bA145F16	AC018545.14		170359		1	TSC22D2	ENSG00000196428(TSC22D2)(KNOWN)		0.241136	1.18192	2.43e-08
RP11-251C9		3	3q25.1		152100272	152279768	179497	bA251C9	AC020636.14				1		ENSG00000163646(USH3A)(KNOWN)		0.091812	1.06571	0.00754463
RP11-3F11		3	3q25.1		153000401	153170589	170189	bA3F11	AC016455				2		ENSG00000114771(AADAC)(KNOWN) ENSG00000198829(SUCNR1)(KNOWN)		0.0396322	1.02785	0.170886
RP11-30J14		3	3q25.1		153144934	153314608	169675	bA30J14	AC016334		770275		0				0.316163	1.24501	6.92e-10
RP11-64O13		3	3q25.1		153173960	153322734	148775	bA64O13	AC022333				0				0.35206	1.27638	1.16e-10
RP11-362A9		3	3q25.2		153502267	153697696	195430	bA362A9	AC026347.17				3	MBNL1	ENSG00000189156(Q6UXP3_HUMAN)(KNOWN) ENSG00000201217(Y)(NOVEL) ENSG00000152601(MBNL1)(KNOWN)		0.230328	1.1731	4.13e-07
RP11-240G5		3	3q25.2		153771209	153915208	144000	bA240G5	AC079622				0				0.197284	1.14654	2e-05
RP11-529G21		3	3q25.2		154240054	154436224	196171	bA529G21	AC117394.10				4		ENSG00000206186(XP_935057.1)(NOVEL) ENSG00000208713(NULL)(NOVEL) ENSG00000181467(RAP2B)(KNOWN) ENSG00000206683(SRP_euk_arch)(NOVEL)		0.0123137	1.00857	0.639824
RP11-223L18		3	3q25.2		154955751	155086892	131142	bA223L18	AC073156.19				0				0.0659411	1.04677	0.02731
RP11-117L15		3	3q25.31		156644066	156810056	165991	bA117L15	AC012022.13				1		ENSG00000114805(PLCH1)(KNOWN)		-0.0105425	-1.00733	0.673268
RP11-111F10		3	3q25.31		157115243	157286192	170950	bA111F10	AC067721.22				3		ENSG00000208661(NULL)(NOVEL) ENSG00000174930(CASRL1)(KNOWN) ENSG00000163655(GMPS)(KNOWN)		0.0563516	1.03983	0.0741027
RP11-6F2		3	3q25.32		158177800	158323315	145516	bA6F2	AC117392.4				2		ENSG00000197980(NP_001004316.1)(KNOWN) ENSG00000200876(7SK)(NOVEL)		-0.0525142	-1.03707	0.0552147
RP11-90N21		3	3q25.32		158817691	158979197	161507	bA90N21	AC026306		962106		0				0.194197	1.14409	7.6e-07
RP11-538P18		3	3q25.32		159590738	159779796	189059	bA538P18	AC106707.9				2	MLF1, RSRC1	ENSG00000178053(MLF1)(KNOWN) ENSG00000174891(RSRC1)(KNOWN)		0.190409	1.14109	2.65e-06
CTD-2049J23		3	3q25.33-q26.1		161081609	161238687	157079	bK2049J23	AC010370.5				2		ENSG00000168811(IL12A)(KNOWN) ENSG00000151967(SCHIP1)(KNOWN)		0.0835788	1.05964	0.00878483
RP11-67F24		3	3q25.33-q26.1		161144699	161320806	176108	bA67F24	AC026118.17				2		ENSG00000168811(IL12A)(KNOWN) ENSG00000184100(NULL)(NOVEL)		0.0796039	1.05673	0.0109641
RP11-203L15		3	3q26.1		162044650	162186776	142127	bA203L15	AC016920.14				1		ENSG00000163590(PPM1L)(KNOWN)		0.0420642	1.02959	0.120061
RP11-498P15		3	3q26.1		163532324	163648094	115771	bA498P15	AC112906.3		3968942		0				0.205145	1.1528	1.38e-06
RP11-90M7		3	3q26.1		164366661	164516629	149969	bA90M7	AC024906				0				0.311159	1.2407	3.7e-10
RP11-491K7		3	3q26.1		166962818	167080218	117401	bA491K7	AC009811.14				1	BCHE	ENSG00000114200(BCHE)(KNOWN)		0.226397	1.16991	9.15e-07
RP11-12N13		3	3q26.1		167343042	167501265	158224	bA12N13	AC104629.10				5		ENSG00000208614(NULL)(NOVEL) ENSG00000208613(NULL)(NOVEL) ENSG00000208609(NULL)(NOVEL) ENSG00000208603(NULL)(NOVEL) ENSG00000208601(NULL)(NOVEL)		0.207171	1.15442	2.1e-06
RP11-264D7		3	3q26.1		168676197	168687921	11725	bA264D7	AC069530.14				1		ENSG00000174776(WDR49)(KNOWN)		0.0881442	1.063	0.0101278
RP11-395F21		3	3q26.2		169546503	169732155	185653	bA395F21	AC061710.16				1		ENSG00000199225(U2)(NOVEL)		0.118303	1.08546	0.0016986
RP11-141C22		3	3q26.2		170366524	170543975	177452	bA141C22	AC067720		177452		0				0.136797	1.09946	0.000246906
RP11-3K16		3	3q26.2		170734214	170932044	197831	bA3K16	AC007849.24				2		ENSG00000184531(NULL)(NOVEL) ENSG00000206777(U6)(NOVEL)		-0.00630665	-1.00438	0.812224
RP11-816J6		3	3q26.2		170929947	170977547	47601	bA816J6	AC078802.14		47601		3	MYNN	ENSG00000200182(Telomerase-vert)(NOVEL) ENSG00000184378(ARPM1_HUMAN)(KNOWN) ENSG00000085274(MYNN)(KNOWN)		0.0990199	1.07105	0.000731996
RP11-362K14		3	3q26.2		170977548	171101034	123487	bA362K14	AC078795.19				4		ENSG00000171757(LRRC34)(KNOWN) ENSG00000188306(XP_293529.4)(NOVEL) ENSG00000114248(LRRC31)(KNOWN) ENSG00000085274(MYNN)(KNOWN)		0.100013	1.07178	0.00143964
RP11-163H6		3	3q26.31		173183497	173348027	164531	bA163H6	AC069259.14		672269		1	FNDC3B	ENSG00000075420(FNDC3B)(KNOWN)		0.161103	1.11814	2.57e-05
RP11-44A1		3	3q26.31		173688016	173855765	167750	bA44A1	AC007051				5	TNFSF10, AADACL1	ENSG00000121858(TNFSF10)(KNOWN) ENSG00000203640(NULL)(NOVEL) ENSG00000203639(NULL)(NOVEL) ENSG00000121876(Q9P1K3_HUMAN)(KNOWN) ENSG00000144959(AADACL1)(KNOWN)		0.127222	1.09219	0.000236362
RP11-569P10		3	3q26.31		174372436	174549467	177032	bA569P10	AC026287				0				-0.0140402	-1.00978	0.616139
RP11-71G7		3	3q26.32		177686929	177849652	162724	bA71G7	AC092938.7				1		ENSG00000203636(NULL)(NOVEL)		-0.00606295	-1.00421	0.841426
RP11-484D18		3	3q26.32		178148582	178318214	169633	bA484D18	AC023235.24		1504799		1	TBL1XR1	ENSG00000177565(TBL1XR1)(KNOWN)		0.148237	1.10821	3.38e-05
RP11-91K9		3	3q26.32		178971537	179129175	157639	bA91K9	AC012031.17				0				0.149655	1.1093	0.00027437
RP11-21C11		3	3q26.32		179511139	179653380	142242	bA21C11	AC013808				1		ENSG00000208463(NULL)(NOVEL)		0.156446	1.11454	5.03e-05
RP11-45I24		3	3q26.33		180867439	181028448	161010	bA45I24	AC015620				5		ENSG00000208446(NULL)(NOVEL) ENSG00000206017(NULL)(NOVEL) ENSG00000203634(NULL)(NOVEL) ENSG00000114757(PEX5L)(KNOWN) ENSG00000058056(USP13)(KNOWN)		0.0687059	1.04878	0.0276676
RP11-420J11		3	3q26.33		181453956	181647163	193208	bA420J11	AC068760.12				0				0.118312	1.08546	0.00328798
RP11-510K16		3	3q26.33		181728709	181786818	58110	bA510K16	AC125618.1		741999		2		ENSG00000201810(U8)(NOVEL) ENSG00000199986(U6)(NOVEL)		0.118625	1.0857	0.000843202
RP11-445C21		3	3q26.33		182297993	182470707	172715	bA445C21	AC090932				1		ENSG00000206932(U6)(NOVEL)		0.187125	1.13849	3.45e-05
RP11-416O18		3	3q26.33		183174953	183353269	178317	bA416O18	AC012081.16				0				0.124225	1.08992	0.00714251
RP11-553E4		3	3q26.33-q27.1		184141428	184305417	163990	bA553E4	AC069429				2		ENSG00000043093(DCUN1D1)(KNOWN) ENSG00000078070(MCCC1)(KNOWN)		0.0664079	1.04711	0.0421033
RP11-14I2		3	3q27.1		184804892	184994134	189243	bA14I2	AC068769.19		189243		3	KLHL24, YEATS2	ENSG00000114796(KLHL24)(KNOWN) ENSG00000198575(NULL)(NOVEL) ENSG00000163872(YEATS2)(KNOWN)		0.152903	1.1118	3.13e-05
RP11-110C15		3	3q27.2		186612227	186768124	155898	bA110C15	AC099661.11				5		ENSG00000208382(NULL)(NOVEL) ENSG00000163900(TMEM41A)(KNOWN) ENSG00000163898(LIPH)(KNOWN) ENSG00000203633(NULL)(NOVEL) ENSG00000073803(MAP3K13)(KNOWN)		0.0141313	1.00984	0.670582
RP11-65J14		3	3q27.2		187299591	187370245	70655	bA65J14	AC112649.9		2619169		2	DGKG, ETV5	ENSG00000058866(DGKG)(KNOWN) ENSG00000171656(ETV5)(KNOWN)		0.204138	1.152	1.86e-06
RP11-119E13		3	3q27.3		188090387	188091023	637	bA119E13	AC012149				0				0.156795	1.11481	0.000119686
RP11-88P6		3	3q27.3		188695471	188860114	164644	bA88P6	AC018919.13				0				0.159729	1.11708	0.000295999
RP11-298A18		3	3q28		189733868	189918759	184892	bA298A18	AC063932.14				2	LPP	ENSG00000207651(hsa-mir-28)(NOVEL) ENSG00000145012(LPP)(KNOWN)		0.183252	1.13544	0.000104014
RP11-178K17		3	3q28		190563331	190731932	168602	bA178K17	AC018898.17				0				0.0796493	1.05676	0.0232917
RP11-392H18		3	3q28		191495495	191657011	161517	bA392H18	AC009520.16				3		ENSG00000163347(CLDN1)(KNOWN) ENSG00000113946(CLDN16)(KNOWN) ENSG00000198398(NP_997199.1)(KNOWN)		0.0895028	1.064	0.0310565
RP11-211P13		3	3q28		191651334	191835535	184202	bA211P13	AC008249.14				1		ENSG00000196083(IL1RAP)(KNOWN)		0.0917132	1.06563	0.0316016
RP11-525C11		3	3q28		192500451	192584204	83754	bA525C11	AC068645.11		83754		1	CCDC50	ENSG00000152492(CCDC50)(KNOWN)		0.256265	1.19438	5.35e-07
RP11-466I16		3	3q28		193387515	193550113	162599	bA466I16	AC072033				1		ENSG00000114279(FGF12)(KNOWN)		0.0857937	1.06127	0.0904071
RP11-47G2		3	3q28-3q29		193748164	193916444	168281	bA47G2	AC072037		168281		0				0.161368	1.11835	0.000218759
RP11-56C4		3	3q29		193972699	194023813	51115	bA56C4	AC090025.10				1		ENSG00000180611(C3orf59)(KNOWN)		0.0709139	1.05038	0.0644385
RP11-279P10		3	3q29		195537798	195629784	91987	bA279P10	AC125362.6				5		ENSG00000178772(CPN2_HUMAN)(KNOWN) ENSG00000172061(LRRC15)(KNOWN) ENSG00000178732(GP5)(KNOWN) ENSG00000205824(NULL)(NOVEL) ENSG00000133657(AT133_HUMAN)(KNOWN)		0.0405939	1.02854	0.357757
RP11-506F8		3	3q29		196614673	196768568	153896	bA506F8	AC091633.22		153896		5	PPP1R2, CENTB2	ENSG00000207368(Y)(NOVEL) ENSG00000208306(NULL)(NOVEL) ENSG00000184203(PPP1R2)(KNOWN) ENSG00000208305(NULL)(NOVEL) ENSG00000114331(CENTB2)(KNOWN)		0.219573	1.16439	5.67e-05
RP5-1087L12		3	3q29		197030993	197149707	118715	dJ1087L12	AC006255				4		ENSG00000061938(TNK2)(KNOWN) ENSG00000198174(Q8N9P1_HUMAN)(KNOWN) ENSG00000208300(NULL)(NOVEL) ENSG00000201400(U2)(NOVEL)		-0.0431765	-1.03038	0.243294
RP11-252K11		3	3q29		197391699	197392378	680	bA252K11	AC026308				0				0.0538014	1.038	0.175943
RP11-114F20		3	3q29		198339450	198528158	188709	bA114F20	AC092937.8				1		ENSG00000075711(DLG1)(KNOWN)		0.063739	1.04517	0.227122
CTC-196F4		3	3q29		198377122	198548609	171488						1		ENSG00000075711(DLG1)(KNOWN)		0.085228	1.06086	0.204401
CTC-36P21		4	4p16.3		55628	207197	151570				151570		5	ZNF595	ENSG00000196884(Q658L4_HUMAN)(KNOWN) ENSG00000197135(NULL)(NOVEL) ENSG00000203599(NULL)(NOVEL) ENSG00000198155(NP_001034847.1)(KNOWN) ENSG00000197701(ZNF595)(KNOWN)		-0.232458	-1.17483	3.15e-09
RP11-572O17		4	4p16.3		1595351	1782573	187223	bA572O17	AC016773.8				6		ENSG00000174137(FAM53A)(KNOWN) ENSG00000207009(Y)(NOVEL) ENSG00000163950(SLBP)(KNOWN) ENSG00000168936(TMEM129)(KNOWN) ENSG00000013810(TACC3)(KNOWN) ENSG00000068078(FGFR3)(KNOWN)		-0.0901386	-1.06447	0.00694345
RP3-323A24		4	4p16.3		2718558	2868527	149970	dJ323A24	AL121750.22				3		ENSG00000087266(3BP2_HUMAN)(KNOWN) ENSG00000087274(ADD1)(KNOWN) ENSG00000168884(TNIP2)(KNOWN)		-0.0538929	-1.03806	0.0763539
RP11-492I23		4	4p16.2		3367127	3557717	190591	bA492I23	AC074370		999843		6	HGFAC, LRPAP1, RGS12	ENSG00000109758(HGFAC)(KNOWN) ENSG00000175920(NP_775931.2)(KNOWN) ENSG00000206074(Q96I42_HUMAN)(KNOWN) ENSG00000163956(LRPAP1)(KNOWN) ENSG00000181713(NP_775932.1)(KNOWN) ENSG00000159788(RGS12)(KNOWN)		-0.138863	-1.10104	3.72e-06
RP11-324I10		4	4p16.2		4175374	4366969	191596	bA324I10	AC011744.8				5	OTOP1, TMEM128, ZNF509	ENSG00000188954(NULL)(NOVEL) ENSG00000163982(OTOP1)(KNOWN) ENSG00000132406(TMEM128)(KNOWN) ENSG00000145220(LYAR_HUMAN)(KNOWN) ENSG00000168826(ZNF509)(KNOWN)		-0.161659	-1.11857	1.2e-05
RP11-211H6		4	4p16.2		4919317	5078151	158835	bA211H6	AC025130				2		ENSG00000200761(7SK)(NOVEL) ENSG00000170891(CYTL1)(KNOWN)		-0.0973026	-1.06977	0.00205546
RP11-326O23		4	4p16.2-p16.1		5094062	5290921	196860	bA326O23	AC096740.3		3219416		1	STK32B	ENSG00000152953(STK32B)(KNOWN)		-0.237409	-1.17887	9.87e-10
RP11-338K13		4	4p16.1		7937433	8149530	212098	bA338K13	AC097381.3				4	ABLIM2	ENSG00000178571(NP_981968.1)(KNOWN) ENSG00000207807(hsa-mir-95)(NOVEL) ENSG00000163995(ABLIM2)(KNOWN) ENSG00000196526(NP_940997.1)(KNOWN)		-0.168155	-1.12362	0.000114431
RP11-117J13		4	4p16.1		8151527	8313477	161951	bA117J13	AC104650.2				3	SH3TC1, ABLIM2	ENSG00000125089(SH3TC1)(KNOWN) ENSG00000205965(Q6ZTX6_HUMAN)(KNOWN) ENSG00000163995(ABLIM2)(KNOWN)		-0.241005	-1.18182	2.54e-08
RP11-61G19		4	4p16.1		10242369	10371952	129584	bA61G19	AC084048.5				1		ENSG00000109684(NP_443196.1)(KNOWN)		0.0369693	1.02596	0.249064
RP11-270I3		4	4p16.1		10640517	10803372	162856	bA270I3	AC027625.5				0				-0.00267372	-1.00186	0.922156
RP11-168E17		4	4p15.33		11490644	11562120	71477	bA168E17	AC108037.3				0				0.00753678	1.00524	0.800436
RP11-22A3		4	4p15.33		12410325	12584750	174426	bA22A3	AC007370.7				0				-0.0101108	-1.00703	0.742892
RP11-341G5		4	4p15.33		13514709	13608854	94146	bA341G5	AC095052.3				0				0.032258	1.02261	0.296738
RP11-446J8		4	4p15.32		16019234	16183206	163973	bA446J8	AC097515.5				1		ENSG00000169744(LDB2)(KNOWN)		-0.0288869	-1.02022	0.328905
RP11-441O12		4	4p15.32		18028014	18213766	185753	bA441O12	AC021990				1		ENSG00000209956(NULL)(NOVEL)		0.0486518	1.0343	0.104478
RP11-3J1		4	4p15.31		18737376	18858211	120836	bA3J1	AC097457.2				1		ENSG00000209240(NULL)(NOVEL)		-0.0615826	-1.04361	0.0230456
RP11-339D20		4	4p15.31		19642622	19763590	120969	bA339D20	AC098862.3				0				-0.0104122	-1.00724	0.71844
RP11-362J17		4	4p15.31		20347899	20529941	182043	bA362J17	AC097505.2				2		ENSG00000163138(NP_659485.1)(KNOWN) ENSG00000185774(KCNIP4)(KNOWN)		-0.0274559	-1.01921	0.397233
RP11-10G12		4	4p15.31		22163781	22288928	125148	bA10G12	AC098583.2		125148		1		ENSG00000163144(NULL)(NOVEL)		-0.145725	-1.10629	1.62e-05
RP11-406E22		4	4p15.31		22956884	22976809	19926	bA406E22	AC098676.2				0				0.0303744	1.02128	0.295092
RP11-192P23		4	4p15.2		24079132	24248259	169128	bA192P23	AC115110.3				3		ENSG00000207697(hsa-mir-573)(NOVEL) ENSG00000109606(DHX15)(KNOWN) ENSG00000210009(NULL)(NOVEL)		0.0334907	1.02349	0.337369
RP11-421A17		4	4p15.2		25403239	25406334	3096	bA421A17	AC020706.6				1		ENSG00000091490(NP_056002.1)(KNOWN)		0.0323686	1.02269	0.297027
RP11-415C15		4	4p15.2		26746608	26896159	149552	bA415C15	AC024132.7				2		ENSG00000205830(NP_997373.1)(KNOWN) ENSG00000200561(Y)(NOVEL)		-0.0485517	-1.03423	0.150197
RP11-292B1		4	4p15.1		28346605	28448535	101931	bA292B1	AC096566.2				0				0.0553793	1.03913	0.109044
RP11-519A11		4	4p15.1		28748334	28909642	161309	bA519A11	AC027460		161309		0				0.165499	1.12155	1.15e-05
RP11-390C19		4	4p15.1		29381036	29556502	175467	bA390C19	AC097510.3				0				0.0312706	1.02191	0.264588
RP11-478O20		4	4p15.1		31129762	31286231	156470	bA478O20	AC041018				0				0.111341	1.08023	0.0027563
RP11-280K20		4	4p15.1		31500912	31664000	163089	bA280K20	AC097654.2				0				-0.00722092	-1.00502	0.793712
RP11-20M7		4	4p15.1		32138110	32290383	152274	bA20M7	AC108202.3				0				0.0358594	1.02517	0.254052
RP11-79E3		4	4p15.1		33550507	33712878	162372	bA79E3	AC016687.5				0				0.089582	1.06406	0.00494489
RP11-24H13		4	4p15.1		34561876	34578239	16364	bA24H13	AC093741.3		16364		0				0.199558	1.14835	7.09e-07
RP11-135M12		4	4p15.1		35206808	35398317	191510	bA135M12	AC096735.3				0				0.0821949	1.05863	0.00423008
RP11-103J17		4	4p14		36674852	36836152	161301	bA103J17	AL136537.4				0				0.027881	1.01951	0.321509
RP11-36B15		4	4p14		37192086	37351155	159070	bA36B15	AC027607.7				2		ENSG00000181826(Q8IUW5_HUMAN)(KNOWN) ENSG00000154274(C4orf19)(KNOWN)		-0.0737378	-1.05244	0.0338184
RP11-392K14		4	4p14		37704873	37790197	85325	bA392K14	AC108933.3		85325		1	TBC1D1	ENSG00000065882(TBC1D1)(KNOWN)		-0.166157	-1.12207	2.32e-05
RP11-213G21		4	4p14		38175651	38270132	94482	bA213G21	AC096739.3				0				-0.0597671	-1.0423	0.078529
RP11-227F19		4	4p13		41340065	41525131	185067	bA227F19	AC105389.3				3		ENSG00000109132(PHOX2B)(KNOWN) ENSG00000200338(U1)(NOVEL) ENSG00000064042(NP_055803.1)(KNOWN)		-0.000647299	-1.00045	0.984596
RP11-109E24		4	4p13		42330834	42508587	177754	bA109E24	AC096734.3				1		ENSG00000124406(ATP8A1)(KNOWN)		0.0200098	1.01397	0.457303
RP11-55C6		4	4p13		44529011	44675684	146674	bA55C6	AC093755.2				0				0.105305	1.07572	0.00143153
RP11-416A5		4	4p12		45608185	45778656	170472	bA416A5	AC095058.3		170472		2	GABRG1	ENSG00000199670(7SK)(NOVEL) ENSG00000163285(GABRG1)(KNOWN)		0.176138	1.12986	0.000109254
RP11-100N21		4	4p12		47264009	47432186	168178	bA100N21	AC092597.1				2		ENSG00000145244(CORIN)(KNOWN) ENSG00000145246(ATP10D)(KNOWN)		0.0498101	1.03513	0.13195
RP11-415L23		4	4p12		47677783	47787969	110187	bA415L23	AC096749.2				3		ENSG00000163293(NPAL1)(KNOWN) ENSG00000074966(TXK)(KNOWN) ENSG00000198515(CNGA1)(KNOWN)		-0.00017819	-1.00012	0.995009
RP11-19F13		4	4p12		48565289	48589289	24001	bA19F13	AC105444.2				1		ENSG00000145247(OCIAD2)(KNOWN)		0.0426364	1.02999	0.134663
RP11-365H22		4	4q11-q12		52354875	52530859	175985	bA365H22	AC027271.7				1		ENSG00000109184(DCUN1D4)(KNOWN)		0.107187	1.07713	0.00719636
RP11-157C8		4	4q12		53060094	53207986	147893	bA157C8	AC012538		147893		4	USP46	ENSG00000210458(NULL)(NOVEL) ENSG00000196330(Q9HAB5_HUMAN)(KNOWN) ENSG00000210468(NULL)(NOVEL) ENSG00000109189(USP46)(KNOWN)		-0.138787	-1.10098	5.53e-05
RP11-18M17		4	4q12		54114627	54202797	88171	bA18M17	AC095040.3				2		ENSG00000173966(XP_941557.1)(NOVEL) ENSG00000072201(LNX1)(KNOWN)		-0.0829564	-1.05919	0.0221173
RP11-12J3		4	4q12		54523234	54684548	161315	bA12J3	AC016856				4		ENSG00000186244(NP_001011538.1)(KNOWN) ENSG00000109220(CHIC2)(KNOWN) ENSG00000180613(GSH2_HUMAN)(KNOWN) ENSG00000210495(NULL)(NOVEL)		-0.0025468	-1.00177	0.940309
RP11-231C18		4	4q12		54822092	54952255	130164	bA231C18	AC098587.5				1		ENSG00000134853(PDGFRA)(KNOWN)		0.0816861	1.05825	0.0252324
RP11-148K14		4	4q12		55856180	55928233	72054	bA148K14	AC064824.5				1		ENSG00000128039(NP_078868.1)(KNOWN)		-0.0627817	-1.04448	0.0717264
RP11-738E22		4	4q12		57447067	57648540	201474	bA738E22	AC069307.7				5		ENSG00000084093(REST)(KNOWN) ENSG00000084092(C4orf14)(KNOWN) ENSG00000047315(POLR2B)(KNOWN) ENSG00000210626(NULL)(NOVEL) ENSG00000163453(IGFBP7)(KNOWN)		-0.0271376	-1.01899	0.543897
RP11-4O3		4	4q12		58185985	58347784	161800	bA4O3	AC093725.3				0				-0.00698798	-1.00486	0.810001
RP11-340A13		4	4q13.1		59533295	59706393	173099	bA340A13	AC097501.3		173099		0				0.129874	1.0942	0.000596344
RP11-525J21		4	4q13.1		60219569	60356792	137224	bA525J21	AC093857.2				0				0.0571523	1.04041	0.0898048
RP11-507B10		4	4q13.1		60813753	60999845	186093	bA507B10	AC020556.7				0				-0.0930684	-1.06664	0.0147281
RP11-16N2		4	4q13.1		61650878	61742151	91274	bA16N2	AC096652.1		91274		0				0.0997708	1.0716	0.000794047
RP11-24I7		4	4q13.1		62331990	62451691	119702	bA24I7	AC096723.3				1		ENSG00000150471(LPHN3)(KNOWN)		0.079391	1.05657	0.00964388
RP11-553E5		4	4q13.1		63770879	63971387	200509	bA553E5	AC021856.7				0				-0.00460001	-1.00319	0.884107
RP11-204H9		4	4q13.1		64867896	65032899	165004	bA204H9	AC023110.8				1		ENSG00000205678(NP_001010874.2)(KNOWN)		-0.00588896	-1.00409	0.829988
RP11-423P14		4	4q13.1		65766214	65968121	201908	bA423P14	AC018683.4				1		ENSG00000145242(EPHA5)(KNOWN)		0.0368831	1.0259	0.27031
RP11-211G17		4	4q13.2		67052690	67102567	49878	bA211G17	AC112233.3				0				-0.0416464	-1.02929	0.147446
RP11-540I12		4	4q13.2		67263283	67429978	166696	bA540I12	AC018469.5		166696		0				0.158393	1.11604	3.64e-05
RP11-35D5		4	4q13.2		68490252	68645329	155078	bA35D5	AC096727.3				4		ENSG00000207428(U6)(NOVEL) ENSG00000178620(GRINL1B)(KNOWN) ENSG00000198092(TMPRSS11F)(KNOWN) ENSG00000187054(TMPRSS11A)(KNOWN)		-0.066058	-1.04685	0.024215
RP11-183M3		4	4q13.2		68644475	68645263	789	bA183M3	AC078823		789		1	TMPRSS11F	ENSG00000198092(TMPRSS11F)(KNOWN)		-0.112453	-1.08106	0.000252223
RP11-468N14		4	4q13.2		69696766	69912765	216000	bA468N14	AC021146.7				4		ENSG00000109181(UGT2B10)(KNOWN) ENSG00000205660(NULL)(NOVEL) ENSG00000135220(UGT2A3)(KNOWN) ENSG00000198277(UDB11_HUMAN)(KNOWN)		-0.0992786	-1.07124	0.00121019
RP11-92H22		4	4q13.3		71879338	72031750	152413	bA92H22	AC021989.8				6		ENSG00000210808(NULL)(NOVEL) ENSG00000132463(GRSF1)(KNOWN) ENSG00000210811(NULL)(NOVEL) ENSG00000207007(U6)(NOVEL) ENSG00000173542(MOBKL1A)(KNOWN) ENSG00000018189(RUFY3)(KNOWN)		0.144443	1.1053	0.00106017
RP11-1J11		4	4q13.3		72265535	72403640	138106	bA1J11	AC096713.3		138106		1	SLC4A4	ENSG00000080493(SLC4A4)(KNOWN)		-0.207206	-1.15445	8.37e-09
RP11-373J21		4	4q13.3		73321374	73496366	174993	bA373J21	AC095056.3				1		ENSG00000156140(ADAMTS3)(KNOWN)		-0.0329458	-1.0231	0.325596
RP11-447E20		4	4q13.3		74788409	74864817	76409	bA447E20	AC112518.1				3		ENSG00000210851(NULL)(NOVEL) ENSG00000209060(NULL)(NOVEL) ENSG00000169429(IL8)(KNOWN)		-0.0488577	-1.03445	0.120912
RP11-2G10		4	4q13.3		75136723	75305982	169260	bA2G10	AC013573				4		ENSG00000179378(PPBPL2)(KNOWN) ENSG00000081041(CXCL2)(KNOWN) ENSG00000179349(Q86XA1_HUMAN)(KNOWN) ENSG00000163738(MTHFD2L)(KNOWN)		0.0420548	1.02958	0.19629
RP11-567N4		4	4q21.1		76536742	76731104	194363	bA567N4	AC096759.3				5		ENSG00000163743(RCHY1)(KNOWN) ENSG00000183539(Q9UHS6_HUMAN)(KNOWN) ENSG00000174796(THAP6)(KNOWN) ENSG00000174792(NP_848592.1)(KNOWN) ENSG00000138769(CDKL2)(KNOWN)		0.106852	1.07688	0.00204548
RP11-556F3		4	4q21.1		77680481	77681311	831	bA556F3	AC060833				1		ENSG00000138771(NP_065910.1)(KNOWN)		-0.0481674	-1.03395	0.162497
RP11-224D4		4	4q21.1		77782571	77837595	55025	bA224D4	AC107051.4		55025		1		ENSG00000138771(NP_065910.1)(KNOWN)		-0.136893	-1.09953	0.000209853
RP11-1E1		4	4q21.1		78196273	78340858	144586	bA1E1	AC104771.4				4		ENSG00000178382(NULL)(NOVEL) ENSG00000201641(U6)(NOVEL) ENSG00000138764(CCNG2)(KNOWN) ENSG00000118816(CCNI)(KNOWN)		-0.0896242	-1.06409	0.00145773
RP11-438E5		4	4q21.21		80383876	80545132	161257	bA438E5	AC023277.5				1		ENSG00000156269(Q9BSU3_HUMAN)(KNOWN)		-0.0387548	-1.02723	0.136628
RP11-377G16		4	4q21.21		81316227	81510378	194152	bA377G16	AC021127.9		194152		3	PRDM8, FGF5	ENSG00000152784(PRDM8)(KNOWN) ENSG00000138675(FGF5)(KNOWN) ENSG00000197826(NP_689983.1)(KNOWN)		-0.124116	-1.08984	1.53e-05
RP11-258N2		4	4q21.21		81508059	81673181	165123	bA258N2	AC024378				1		ENSG00000197826(NP_689983.1)(KNOWN)		-0.0106328	-1.0074	0.711969
RP11-100N20		4	4q21.21		82216308	82331001	114694	bA100N20	AC139722.1		114694		1	PRKG2	ENSG00000138669(PRKG2)(KNOWN)		0.116287	1.08394	0.000147381
RP11-263F19		4	4q21.22		83262657	83346965	84309	bA263F19	AC095049.3				1		ENSG00000202485(U6)(NOVEL)		0.0845866	1.06038	0.00565191
RP11-397K17		4	4q21.23		84626781	84801949	175169	bA397K17	AC069056		175169		3		ENSG00000138678(NP_116106.2)(KNOWN) ENSG00000182248(Q8NI66_HUMAN)(KNOWN) ENSG00000201633(Y)(NOVEL)		-0.210905	-1.15741	8.49e-09
RP11-176K15		4	4q21.23		85165676	85311402	145727	bA176K15	AC079160.5				0				-0.0823611	-1.05875	0.00512248
RP11-123I8		4	4q21.23		86425866	86431147	5282	bA123I8	AC131947.1				0				0.0493542	1.0348	0.0935424
RP11-19C20		4	4q21.3		87473553	87642860	169308	bA19C20	AC011658				1		ENSG00000109339(MAPK10)(KNOWN)		0.0442788	1.03117	0.115103
RP11-113G13		4	4q22.1		88909478	89095101	185624	bA113G13	AC093768.3				3		ENSG00000029559(IBSP)(KNOWN) ENSG00000152595(MEPE)(KNOWN) ENSG00000183199(Q58FF7_HUMAN)(KNOWN)		-0.0328108	-1.023	0.224295
RP11-17P8		4	4q22.1		89621629	89807633	186005	bA17P8	AC023521				4		ENSG00000145337(PIGY)(KNOWN) ENSG00000211121(NULL)(NOVEL) ENSG00000138641(HERC3)(KNOWN) ENSG00000138646(HERC5)(KNOWN)		-0.0303274	-1.02124	0.325755
RP11-502A23		4	4q22.1		90029276	90198548	169273	bA502A23	AC079141.7				1		ENSG00000138640(FAM13A1)(KNOWN)		0.0685096	1.04863	0.0179323
RP11-115D19		4	4q22.1		90755173	90922656	167484	bA115D19	AC097478.2				2		ENSG00000199307(U5)(NOVEL) ENSG00000145335(SNCA)(KNOWN)		0.0735413	1.0523	0.0158493
RP11-11N6		4	4q22.1		91753755	91900370	146616	bA11N6	AC093729.2				1		ENSG00000184305(NP_997374.1)(KNOWN)		0.0691174	1.04907	0.0149036
RP11-9B6		4	4q22.1		93421437	93529296	107860	bA9B6	AC112695.3				1		ENSG00000152208(GRID2)(KNOWN)		0.0267119	1.01869	0.354343
RP11-44P19		4	4q22.1		93630873	93775737	144865	bA44P19	AC018575				1		ENSG00000152208(GRID2)(KNOWN)		0.0816088	1.0582	0.0100851
RP11-16I17		4	4q22.2		94662870	94836378	173509	bA16I17	AC093733.2				1		ENSG00000152208(GRID2)(KNOWN)		-0.0707682	-1.05028	0.00572906
RP11-10L11		4	4q22.3		96358705	96515910	157206	bA10L11	AC098584.2				1		ENSG00000182168(UNC5C)(KNOWN)		0.082428	1.0588	0.00633791
RP11-354C17		4	4q22.3		97073538	97124201	50664	bA354C17	AC095054.3				0				0.0567832	1.04014	0.118959
RP11-242D9		4	4q22.3		98622890	98833453	210564	bA242D9	AC034154.6				1		ENSG00000163116(NP_777612.1)(KNOWN)		0.0449039	1.03161	0.112264
RP11-240J11		4	4q22.3		98832380	98895589	63210	bA240J11	AC131949.1				1		ENSG00000163116(NP_777612.1)(KNOWN)		-0.0193717	-1.01352	0.487876
RP11-428B4		4	4q23		99946600	100058902	112303	bA428B4	AC093836.3				1		ENSG00000151247(EIF4E)(KNOWN)		0.0641871	1.0455	0.0482924
RP11-56D20		4	4q23		101150836	101325274	174439	bA56D20	AC009614				0				0.0154839	1.01079	0.584874
RP11-13F20		4	4q23		101510577	101670097	159521	bA13F20	AC097459.3				1		ENSG00000164035(EMCN)(KNOWN)		0.0665396	1.0472	0.0281784
RP11-167N19		4	4q23		101813198	101961364	148167	bA167N19	AC034150.6				0				0.0164783	1.01149	0.582714
RP11-110C16		4	4q24		103067218	103220633	153416	bA110C16	AC023853				1		ENSG00000153064(BANK1)(KNOWN)		0.0568108	1.04016	0.0613932
RP11-438P8		4	4q24		104406898	104431241	24344	bA438P8	AC096671.1				0				0.064559	1.04577	0.0117056
RP11-174B22		4	4q24		104431242	104513122	81881	bA174B22	AC113609.3				0				0.0186222	1.01299	0.595423
RP11-122B24		4	4q24		105288367	105355835	67469	bA122B24	AC074088.5				0				0.0595003	1.0421	0.0458939
RP11-16G16		4	4q24		106336237	106507303	171067	bA16G16	AC026029.8				3		ENSG00000138779(Q9HCM6_HUMAN)(KNOWN) ENSG00000211283(NULL)(NOVEL) ENSG00000168769(NP_060098.2)(KNOWN)		0.0254026	1.01776	0.369533
RP11-208O6		4	4q24		107027991	107064932	36942	bA208O6	AC093782.3		36942		1		ENSG00000168743(NP_001028219.1)(KNOWN)		0.139791	1.10175	1.81e-05
RP11-88D10		4	4q24-q25		107736688	107943788	207101	bA88D10	AC016029				0				-0.0351377	-1.02465	0.223752
RP11-109F18		4	4q25		108646932	108795103	148172	bA109F18	AC098586.3				0				-0.0379803	-1.02668	0.186087
RP11-75N20		4	4q25		109877028	110025600	148573	bA75N20	AC097473.3				2		ENSG00000164089(AGXT2L1)(KNOWN) ENSG00000188517(COL25A1)(KNOWN)		-0.0130697	-1.0091	0.689723
RP11-57A22		4	4q25		110057781	110225193	167413	bA57A22	AC009571				1		ENSG00000188517(COL25A1)(KNOWN)		-0.115746	-1.08354	0.00270841
RP11-380D23		4	4q25		111660447	111860073	199627	bA380D23	AC017068.7		199627		2	PITX2, ENPEP	ENSG00000164093(PITX2)(KNOWN) ENSG00000138792(ENPEP)(KNOWN)		-0.0981271	-1.07038	0.000223424
RP11-326N15		4	4q25		112359892	112502402	142511	bA326N15	AC097498.3				1		ENSG00000200963(U6)(NOVEL)		-0.0400707	-1.02816	0.2639
RP11-402J6		4	4q25		113599819	113777515	177697	bA402J6	AC023886.7				3		ENSG00000178403(NEUROG2)(KNOWN) ENSG00000188014(NP_619643.2)(KNOWN) ENSG00000138658(C4orf21)(KNOWN)		0.0602614	1.04265	0.0175887
RP11-419E3		4	4q26		116321032	116470420	149389	bA419E3	AC097513.2				0				-0.0244927	-1.01712	0.498958
RP11-25B14		4	4q26		116748169	116935082	186914	bA25B14	AC093744.2				0				0.00953843	1.00663	0.758818
RP11-55L3		4	4q26		117579708	117743758	164051	bA55L3	AC106892.3				0				0.0768439	1.05471	0.0267317
RP11-510D4		4	4q26		118641765	118817790	176026	bA510D4	AC092661.2				0				-0.0264215	-1.01848	0.441038
RP11-100C9		4	4q26		119888512	120033602	145091	bA100C9	AC108030.4		145091		2	SYNPO2, SEC24D	ENSG00000172403(SYNPO2)(KNOWN) ENSG00000150961(SEC24D)(KNOWN)		-0.12602	-1.09128	0.000977605
RP11-414D7		4	4q27		121243300	121302803	59504	bA414D7	AC025237.7				0				0.00573412	1.00398	0.86318
RP11-501E14		4	4q27		121715814	121904034	188221	bA501E14	AC025741.5				1		ENSG00000138738(PRDM5)(KNOWN)		0.00372436	1.00258	0.905879
RP11-381N20		4	4q28.1		124552339	124675489	123151	bA381N20	AC093821.3				0				-0.0295359	-1.02068	0.256501
RP11-93I21		4	4q28.1		125513755	125668337	154583	bA93I21	AC097474.3				0				0.0159296	1.0111	0.621599
RP11-15O17		4	4q28.1		126354712	126517758	163047	bA15O17	AC079835.5				1		ENSG00000201297(Y)(NOVEL)		0.0832239	1.05938	0.0414378
RP11-282B13		4	4q28.1		127250441	127434004	183564	bA282B13	AC023119.8				0				0.0306282	1.02146	0.287885
RP11-555L17		4	4q28.2		129322994	129526144	203151	bA555L17	AC025520		203151		2	PGRMC2, LARP2	ENSG00000164040(PGRMC2)(KNOWN) ENSG00000138709(LARP2)(KNOWN)		-0.141149	-1.10278	7.93e-05
RP11-209D20		4	4q28.2		130001104	130120812	119709	bA209D20	AC093783.2				2		ENSG00000151466(NP_653244.1)(KNOWN) ENSG00000077684(NP_955352.1)(KNOWN)		0.100037	1.0718	0.00210042
RP11-125F12		4	4q28.2		131096085	131197650	101566	bA125F12	AC097481.3				0				-0.054463	-1.03847	0.0387562
RP11-314N14		4	4q28.3		132653555	132677577	24023	bA314N14	AC105392.1		24023		0				0.150379	1.10986	0.000101782
RP11-149A7		4	4q28.3		133664206	133834624	170419	bA149A7	AC098858.3				0				-0.0162529	-1.01133	0.621807
RP11-335K21		4	4q28.3		134372074	134522870	150797	bA335K21	AC108052.3				0				-0.0142728	-1.00994	0.618332
RP11-400D2		4	4q28.3		135464064	135638813	174750	bA400D2	AC096748.1				0				-0.0203592	-1.01421	0.436694
RP11-63M2		4	4q28.3		138014415	138174314	159900	bA63M2	AC096729.3				0				-0.029118	-1.02039	0.347377
RP11-425J20		4	4q28.3		138445740	138620766	175027	bA425J20	AC097514.3				0				0.0688619	1.04889	0.0380899
RP11-98O2		4	4q31.1		139829360	139995928	166569	bA98O2	AC093766.3				0				-0.123495	-1.08937	0.00116746
RP11-69O1		4	4q31.1-q31.21		141603576	141774273	170698	bA69O1	AC025490				5		ENSG00000179387(ELMOD2)(KNOWN) ENSG00000109424(UCP1)(KNOWN) ENSG00000208910(NULL)(NOVEL) ENSG00000109436(TBC1D9)(KNOWN) ENSG00000205301(NP_001030012.1)(KNOWN)		0.0234355	1.01638	0.475577
RP11-362F19		4	4q31.21		142401187	142585401	184215	bA362F19	AC097504.3				1		ENSG00000208891(NULL)(NOVEL)		0.023731	1.01659	0.469247
RP11-141I1		4	4q31.21		143754328	143872121	117794	bA141I1	AC138657.1				0				-0.0373336	-1.02622	0.2895
RP11-364L4		4	4q31.21		144367994	144531240	163247	bA364L4	AC097658.2				4		ENSG00000200049(Y)(NOVEL) ENSG00000178972(NULL)(NOVEL) ENSG00000164159(XP_943197.1)(NOVEL) ENSG00000109458(GAB1)(KNOWN)		-0.0808879	-1.05767	0.0282444
RP11-301H24		4	4q31.22		146558547	146722475	163929	bA301H24	AC093796.3				3		ENSG00000170365(SMAD1)(KNOWN) ENSG00000180484(NULL)(NOVEL) ENSG00000205283(NULL)(NOVEL)		0.0058299	1.00405	0.852765
RP11-181K12		4	4q31.22		146929833	147087801	157969	bA181K12	AC104791.3				1		ENSG00000151612(NP_849157.1)(KNOWN)		-0.0107267	-1.00746	0.737261
RP11-425A23		4	4q31.23		148754633	148949857	195225	bA425A23	AC093835.3				6		ENSG00000164168(TMEM34)(KNOWN) ENSG00000164169(NP_612373.2)(KNOWN) ENSG00000203392(NULL)(NOVEL) ENSG00000180003(Q8N8X7_HUMAN)(KNOWN) ENSG00000208847(NULL)(NOVEL) ENSG00000071205(ARHGAP10)(KNOWN)		-0.0336886	-1.02363	0.348686
RP11-503L19		4	4q31.23		149764895	149896425	131531	bA503L19	AC108935.5				0				-0.00347877	-1.00241	0.910437
RP11-481K13		4	4q31.23		150581329	150736953	155625	bA481K13	AC027058.9				0				0.00701019	1.00487	0.807462
RP11-64M20		4	4q31.3		151573175	151716754	143580	bA64M20	AC097373.3				1		ENSG00000198589(LRBA)(KNOWN)		-0.0872131	-1.06232	0.0582062
RP11-164P12		4	4q31.3		152766843	152906036	139194	bA164P12	AC092611.3				2		ENSG00000059691(PET112L)(KNOWN) ENSG00000164142(Q6ZUS2_HUMAN)(KNOWN)		-0.0883875	-1.06318	0.0178594
RP11-503L23		4	4q31.3		152963159	153047677	84519	bA503L23	AC112242.3		84519		0				-0.204178	-1.15203	1.77e-06
RP11-259G7		4	4q31.3		154858444	155057548	199105	bA259G7	AC020703.7				2		ENSG00000145423(SFRP2)(KNOWN) ENSG00000145428(RNF175)(KNOWN)		-0.0100386	-1.00698	0.775075
RP11-27G13		4	4q32.1		156373845	156550048	176204	bA27G13	AC097467.1				1		ENSG00000164114(NP_001034669.1)(KNOWN)		0.0336403	1.02359	0.270918
RP11-264E11		4	4q32.1		156624370	156778344	153975	bA264E11	AC032017				0				-0.104161	-1.07487	0.00308757
RP11-171N4		4	4q32.1		157665354	157836342	170989	bA171N4	AC096736.3				0				0.0243283	1.01701	0.395592
RP11-17C4		4	4q32.1		158576037	158701473	125437	bA17C4	AC105312.2				0				0.0697598	1.04954	0.022305
RP11-6C14		4	4q32.1		160913163	161053242	140080	bA6C14	AC079748.5				0				0.00423815	1.00294	0.886722
RP11-1G8		4	4q32.2		163467846	163611458	143613	bA1G8	AC105284				1		ENSG00000208630(NULL)(NOVEL)		-0.0665791	-1.04723	0.0195536
RP11-218F10		4	4q32.3		164527241	164686093	158853	bA218F10	AC093788.3		158853		3	TKTL2, MARCH1	ENSG00000151005(TKTL2)(KNOWN) ENSG00000198498(NP_060822.1)(KNOWN) ENSG00000145416(MARCH1)(KNOWN)		-0.111325	-1.08022	0.000399504
RP11-336N6		4	4q32.3		166240478	166417001	176524	bA336N6	AC055120.5				3		ENSG00000200974(U4)(NOVEL) ENSG00000109466(KLHL2)(KNOWN) ENSG00000170088(NP_689894.1)(KNOWN)		-0.0769331	-1.05477	0.0257774
RP11-25N12		4	4q32.3		166740143	166917702	177560	bA25N12	AC021374				0				-0.0772288	-1.05499	0.0301112
RP11-440L13		4	4q32.3		167847352	168019175	171824	bA440L13	AC020599.4				1		ENSG00000196104(SPOCK3)(KNOWN)		-0.0848691	-1.06059	0.00248093
RP11-213L8		4	4q33		171956844	172113114	156271	bA213L8	AC097486.2				0				0.0410296	1.02885	0.231024
RP11-13N11		4	4q33		171958495	172124798	166304	bA13N11	AC021777				0				0.0290212	1.02032	0.436266
RP11-384D10		4	4q34.1		172313670	172377198	63529	bA384D10	AC092639.2				0				0.0465204	1.03277	0.137926
RP11-119J20		4	4q34.1		173240623	173408179	167557	bA119J20	AC024706.6				1		ENSG00000174473(NP_001030017.1)(KNOWN)		0.0745493	1.05303	0.0070481
RP11-140M23		4	4q34.1		173960100	174135022	174923	bA140M23	AC095045.2				1		ENSG00000174473(NP_001030017.1)(KNOWN)		-0.0837382	-1.05976	0.00884351
RP11-148L24		4	4q34.1		175343072	175486570	143499	bA148L24	AC097653.2				2		ENSG00000164117(FBXO8)(KNOWN) ENSG00000164118(NP_001035247.1)(KNOWN)		-0.0341231	-1.02393	0.357648
RP11-287F9		4	4q34.1		176347359	176566236	218878	bA287F9	AC095050.3		218878		0				-0.187568	-1.13884	1.68e-07
RP11-87F15		4	4q34.2		177405896	177623816	217921	bA87F15	AC019163.8				2		ENSG00000129128(SPCS3)(KNOWN) ENSG00000164122(ASB5)(KNOWN)		-0.0875647	-1.06258	0.0054347
CTC-1499I20		4	4q34.3		179303625	179403709	100085	bK499I20					0				0.00226925	1.00157	0.937996
RP11-84H6		4	4q34.3		179406094	179461528	55435	bA84H6	AC095041.3				0				-0.040058	-1.02816	0.302487
RP11-495H13		4	4q34.3		179834806	180006551	171746	bA495H13	AC017087.5				0				-0.0573442	-1.04055	0.122486
RP11-396I22		4	4q34.3		181215945	181420733	204789	bA396I22	AC096747.3				0				-0.0643969	-1.04565	0.0333892
RP11-226A18		4	4q34.3		182025703	182175741	150039	bA226A18	AC097489.2				0				-0.0796922	-1.05679	0.0367484
RP11-62B7		4	4q34.3		182513493	182549904	36412	bA62B7	AC093757.3				0				0.0196707	1.01373	0.533735
RP11-59I16		4	4q35.1		184232930	184404421	171492	bA59I16	AC011818				5		ENSG00000177310(NP_694553.1)(KNOWN) ENSG00000199425(U7)(NOVEL) ENSG00000208491(NULL)(NOVEL) ENSG00000205146(NULL)(NOVEL) ENSG00000151718(WWC2)(KNOWN)		-0.0265977	-1.01861	0.448749
RP11-451F20		4	4q35.1		184365840	184561883	196044	bA451F20	AC093844.3				7		ENSG00000205146(NULL)(NOVEL) ENSG00000208488(NULL)(NOVEL) ENSG00000177300(CLDN22)(KNOWN) ENSG00000185758(NULL)(NOVEL) ENSG00000208483(NULL)(NOVEL) ENSG00000198495(NULL)(NOVEL) ENSG00000151718(WWC2)(KNOWN)		-0.0219607	-1.01534	0.558336
RP11-228F3		4	4q35.1		185872338	186040225	167888	bA228F3	AC024441		948061		2	ACSL1, MLF1IP	ENSG00000151726(ACSL1)(KNOWN) ENSG00000151725(MLF1IP)(KNOWN)		-0.172446	-1.12697	0.000118296
RP11-301L8		4	4q35.1		186652578	186820398	167821	bA301L8	AC093797.3				3	PDLIM3, SORBS2	ENSG00000205127(Q6ZPB9_HUMAN)(KNOWN) ENSG00000154553(PDLIM3)(KNOWN) ENSG00000154556(SORBS2)(KNOWN)		-0.122831	-1.08887	9.36e-05
RP11-279K24		4	4q35.1		187170026	187291316	121291	bA279K24	AC104070.3				2		ENSG00000200497(U4)(NOVEL) ENSG00000164342(TLR3)(KNOWN)		-0.0545123	-1.03851	0.089662
RP11-91J3		4	4q35.2		188522244	188674927	152684	bA91J3	AC093763.3		152684		0				-0.126364	-1.09154	0.000498066
RP11-347K3		4	4q35.2		189700508	189778943	78436	bA347K3	AC114759.3				0				-0.0901545	-1.06448	0.0211137
RP11-354H17		4	4q35.2		189958830	190149921	191092	bA354H17	AC017063.8				0				-0.0228519	-1.01597	0.52114
RP11-45F23		4	4q35.2		190520006	190668424	148419	bA45F23	AC020698.4		500210		1		ENSG00000205100(Q58FG1_HUMAN)(KNOWN)		-0.197895	-1.14702	3.28e-06
CTC-963K6		4	4q35.2		190938607	191020215	81609						0				-0.218699	-1.16368	0.000395889
CTD-2265D9		5	5p15.33		2570683	2671745	101063	bK2265D9	AC026791.4				0				0.0631806	1.04477	0.190168
RP11-20K9		5	5p15.33		3172060	3340431	168372	bA20K9	AC013801				0				0.0178141	1.01242	0.685766
RP11-121L11		5	5p15.33		3426806	3597254	170449	bA121L11	AC026743.4		170449		0				-0.0957341	-1.06861	0.000150568
RP11-13H10		5	5p15.33-p15.32		4351733	4533614	181882	bA13H10	AC011582				0				0.099463	1.07137	0.0137494
RP11-137P5		5	5p15.32		5500139	5686966	186828	bA137P5	AC022438				1		ENSG00000164151(Q6ZT40_HUMAN)(KNOWN)		0.0866241	1.06188	0.0372003
RP11-245L6		5	5p15.32		5879129	5995464	116336	bA245L6	AC026745.8		116336		0				0.164794	1.12101	0.000194333
CTD-2324F15		5	5p15.31		6350940	6430016	79077	bK2324F15	AC010635.6				2		ENSG00000179146(NP_001001702.1)(KNOWN) ENSG00000133398(MED10)(KNOWN)		0.0698248	1.04959	0.0867671
RP11-114M17		5	5p15.31		6515876	6708632	192757	bA114M17					2		ENSG00000037474(NSUN2)(KNOWN) ENSG00000145545(SRD5A1)(KNOWN)		-0.0776237	-1.05528	0.108218
CTD-2346M20		5	5p15.31		7449057	7530186	81130	bK2346M20	AC024577.5		3046880		1	ADCY2	ENSG00000078295(ADCY2)(KNOWN)		0.170784	1.12567	0.000704857
RP11-132J20		5	5p15.2		8413255	8600646	187392	bA132J20	AC017010				0				0.143289	1.10442	0.000972814
RP11-32D12		5	5p15.2		9436026	9606181	170156	bA32D12	AC053485				1	SEMA5A	ENSG00000112902(SEMA5A)(KNOWN)		0.16607	1.122	0.00058283
CTD-2274H20		5	5p15.2		10359620	10495937	136318	bK2274H20	AC025184				5	ROPN1L	ENSG00000200365(Y)(NOVEL) ENSG00000145495(MARCH6)(KNOWN) ENSG00000209963(NULL)(NOVEL) ENSG00000145491(ROPN1L)(KNOWN) ENSG00000164237(NP_620164.1)(KNOWN)		0.181322	1.13392	6e-05
RP11-215G15		5	5p15.2		10644705	10722894	78190	bA215G15	AC106760.2				1		ENSG00000164236(XP_293937.5)(NOVEL)		-0.0171281	-1.01194	0.629029
RP3-502L6		5	5p15.2		10925533	11148940	223408	dJ502L6	AC005610.1		223408		2	CTNND2	ENSG00000207312(U6)(NOVEL) ENSG00000169862(CTNND2)(KNOWN)		0.178592	1.13178	7.97e-05
RP11-44C2		5	5p15.2		12130015	12216435	86421	bA44C2	AC108118.2				0				0.0495997	1.03498	0.222491
RP1-64M18		5	5p15.2		12216436	12262940	46505	dJ64M18	AC005739.1				0				-0.000891295	-1.00062	0.974363
RP11-269G2		5	5p15.2		13256877	13346110	89234	bA269G2	AC109461.3		2058480		0				0.174652	1.12869	0.000163835
RP11-415K6		5	5p15.2		14596450	14781468	185019	bA415K6	AC026749				6	FAM105A, ANKH	ENSG00000145569(FAM105A)(KNOWN) ENSG00000203568(XM_941038.1)(NOVEL) ENSG00000183920(NULL)(NOVEL) ENSG00000154124(NP_612357.3)(KNOWN) ENSG00000185370(Q8WZ02_HUMAN)(KNOWN) ENSG00000154122(ANKH)(KNOWN)		0.147749	1.10784	0.000522447
RP1-137K24		5	5p15.1		15191411	15315356	123946	dJ137K24	AC016648.5				0				0.233744	1.17588	3.92e-06
RP11-19O2		5	5p15.1		16193635	16358453	164819	bA19O2	AC092335.2				1		ENSG00000205914(NULL)(NOVEL)		0.145811	1.10635	0.00178184
RP1-167G20		5	5p15.1		16354087	16529263	175177	dJ167G20	AC020980.6		175177		2	ZNF622	ENSG00000173545(ZNF622)(KNOWN) ENSG00000154153(NP_001030022.1)(KNOWN)		0.177008	1.13054	5.37e-05
RP11-21H5		5	5p15.1		16365822	16546966	181145	bA21H5	AC015504				2		ENSG00000173545(ZNF622)(KNOWN) ENSG00000154153(NP_001030022.1)(KNOWN)		0.0617041	1.0437	0.0942137
RP11-260E18		5	5p15.1		16623433	16726662	103230	bA260E18	AC024588.4				3		ENSG00000201370(Y)(NOVEL) ENSG00000145555(MYO10_HUMAN)(KNOWN) ENSG00000154153(NP_001030022.1)(KNOWN)		0.0432773	1.03045	0.151652
RP11-553J15		5	5p15.1		17110139	17284381	174243	bA553J15	AC022936				4		ENSG00000206814(Y)(NOVEL) ENSG00000209068(NULL)(NOVEL) ENSG00000176793(Q8NB94_HUMAN)(KNOWN) ENSG00000176788(BASP1)(KNOWN)		0.127714	1.09256	0.00254693
RP11-414I19		5	5p14.3		20429524	20595579	166056	bA414I19	AC109474.2		8488485		0				0.170743	1.12564	0.000211321
RP11-192H6		5	5p14.1		25187395	25333181	145787	bA192H6	AC099499.2				0				0.263384	1.20029	1.21e-06
RP11-351N6		5	5p14.1		26353438	26539899	186462	bA351N6	AC025475.5				0				0.21496	1.16067	9.79e-06
CTD-2219P12		5	5p14.1		27359951	27463814	103864	bK2219P12	AC010439				0				0.292199	1.22451	6.94e-07
RP11-46C20		5	5p14.1		27524331	27641965	117635	bA46C20	AC093533.2				0				0.186527	1.13802	2.43e-06
RP11-37M16		5	5p14.1		28851494	28918008	66515	bA37M16	AC009757.8				0				0.265139	1.20175	8.68e-08
RP11-16A6		5	5p13.3		31326937	31504934	177998	bA16A6	AC008159				2		ENSG00000113360(RNASEN)(KNOWN) ENSG00000113361(CDH6)(KNOWN)		-0.000771849	-1.00054	0.981647
RP11-53L13		5	5p13.3		32742919	32916357	173439	bA53L13	AC026751				2		ENSG00000113389(NPR3)(KNOWN) ENSG00000181495(C5orf23)(KNOWN)		0.0592166	1.0419	0.139504
CTD-2052F19		5	5p13.2		34971009	35043293	72285	bK2052F19	AC008795.7		542586		2	AGXT2	ENSG00000113492(AGXT2)(KNOWN) ENSG00000168724(NP_001012339.2)(KNOWN)		0.169473	1.12465	4.53e-05
CTD-2291F22		5	5p13.2		35388192	35513594	125403	bK2291F22	AC008929.3				1		ENSG00000201368(U3)(NOVEL)		0.219705	1.1645	4.96e-07
CTD-2267H19		5	5p13.2		36275837	36380871	105035	bK2267H19	AC026439				2		ENSG00000164188(NP_659437.2)(KNOWN) ENSG00000152620(NP_694558.1)(KNOWN)		0.072761	1.05173	0.0161036
RP11-7M4		5	5p13.2		36988555	37177051	188497	bA7M4	AC019267		188497		2	NIPBL	ENSG00000197603(NP_075561.2)(KNOWN) ENSG00000164190(NIPBL)(KNOWN)		0.162637	1.11933	1.25e-05
CTD-2007F2		5	5p13.2		38200569	38306406	105838	bK2007F2	AC010338.7				1		ENSG00000164318(NP_877950.1)(KNOWN)		0.10355	1.07441	0.00163962
RP11-15A14		5	5p13.1		39226026	39422569	196544	bA15A14	AC007914		2603360		3	DAB2, FYB	ENSG00000113600(C9)(KNOWN) ENSG00000153071(DAB2)(KNOWN) ENSG00000082074(FYB)(KNOWN)		0.14836	1.10831	0.000168676
RP11-17J3		5	5p13.1		40113144	40281744	168601	bA17J3	AC010165				0				0.288902	1.22171	1.74e-09
RP11-274J22		5	5p13.1		41662376	41829385	167010	bA274J22	AC025384				1	OXCT1	ENSG00000083720(OXCT1)(KNOWN)		0.175749	1.12955	7.08e-05
RP11-575G10		5	5p12		42897645	42898147	503	bA575G10	AC019232				0				0.0814167	1.05806	0.0340266
RP11-269M20		5	5q11.1		49907775	50093939	186165	bA269M20	AC112187.2				2		ENSG00000205743(Q6ZV07_HUMAN)(KNOWN) ENSG00000151883(PARP8)(KNOWN)		0.0652521	1.04627	0.0176447
CTD-2276O24		5	5q11.1		50061482	50168170	106689	bK2276O24	AC008919.9		4667197		1	PARP8	ENSG00000151883(PARP8)(KNOWN)		0.254463	1.19289	4.31e-08
RP4-592P18		5	5q11.2		51083837	51232444	148608	dJ592P18	AC087405				0				0.132672	1.09632	7.06e-05
RP11-92M7		5	5q11.2		52909243	53065314	156072	bA92M7	AC020977				2	NDUFS4	ENSG00000200803(Y)(NOVEL) ENSG00000164258(NDUFS4)(KNOWN)		0.137111	1.0997	8.11e-07
CTD-2022G9		5	5q11.2		53469539	53470279	741	bK2022G9	AC008777				1		ENSG00000185305(NULL)(NOVEL)		0.228831	1.17189	1.42e-08
RP11-506H20		5	5q11.2		54562681	54725678	162998	bA506H20	AC020728.4				3	UNG2, DHX29, SKIV2L2	ENSG00000152669(UNG2)(KNOWN) ENSG00000067248(DHX29)(KNOWN) ENSG00000039123(SKIV2L2)(KNOWN)		0.118144	1.08534	4.74e-05
RP11-412L4		5	5q11.2		55546666	55547446	781	bA412L4	AC016639				1		ENSG00000164512(NP_078945.2)(KNOWN)		-0.0636155	-1.04508	0.0376241
RP4-572A3		5	5q11.2		56921507	57065064	143558	dJ572A3	AC006142				0				0.0736784	1.0524	0.0348429
RP11-495K20		5	5q11.2		58128952	58280997	152046	bA495K20	AC066693				1		ENSG00000152932(RAB3C)(KNOWN)		0.0548157	1.03873	0.0544256
RP11-16B11		5	5q12.1		59340905	59341702	798	bA16B11	AC011929				0				0.089203	1.06378	0.0020062
RP11-210O14		5	5q12.1		60203738	60204277	540	bA210O14	AC021601		1565266		0				0.150218	1.10974	1.38e-05
RP11-313P15		5	5q12.1		60735461	60791039	55579	bA313P15	AC016636.6				0				0.130692	1.09482	0.000946382
RP11-34J15		5	5q12.1		61659573	61769004	109432	bA34J15	AC016637.7				2	KIF2, IPO11	ENSG00000086200(IPO11_HUMAN)(KNOWN) ENSG00000068796(KIF2)(KNOWN)		0.124475	1.09011	2.46e-05
RP11-432A10		5	5q12.1		62041315	62191844	150530	bA432A10	AC025477.6				3		ENSG00000181413(Q5TBE2_HUMAN)(KNOWN) ENSG00000205657(Q6RGF6_HUMAN)(KNOWN) ENSG00000205656(Q6RGG0_HUMAN)(KNOWN)		0.0454491	1.032	0.0657315
RP11-18K15		5	5q12.2		63325516	63499151	173636	bA18K15	AC018420		3562500		0				0.130382	1.09458	0.000169735
RP11-19B7		5	5q12.3		64142336	64300795	158460	bA19B7	AC011657				1	SDCCAG10	ENSG00000153015(SDCCAG10)(KNOWN)		0.186763	1.13821	4.35e-07
RP11-480H11		5	5q12.3		65059150	65239020	179871	bA480H11	AC016643.6				1	NLN	ENSG00000123213(NLN)(KNOWN)		0.131306	1.09529	3.09e-05
CTC-536A23		5	5q12.3		65352862	65454024	101163	bK1536A23	AC008563				1	ERBB2IP	ENSG00000112851(ERBB2IP)(KNOWN)		0.180333	1.13315	5.93e-08
RP11-402F5		5	5q13.1		66695993	66888015	192023	bA402F5	AC024429				0				0.117566	1.0849	0.000532797
RP11-494P23		5	5q13.1		67322915	67501695	178781	bA494P23	AC019283				0				0.0886803	1.0634	0.00258403
RP11-497H16		5	5q13.2		69721541	69918119	196579	bA497H16	AC146944.1		196579		5	SMA5	ENSG00000205567(XP_937526.1)(NOVEL) ENSG00000198306(XP_496754.2)(NOVEL) ENSG00000197370(NULL)(NOVEL) ENSG00000205565(NULL)(NOVEL) ENSG00000196302(GUSL4_HUMAN)(KNOWN)		0.163561	1.12005	0.000833401
RP1-215P15		5	5q13.2		70179512	70309338	129827	dJ215P15	AC004999				3		ENSG00000172058(SERF1A)(KNOWN) ENSG00000172062(SMN1)(KNOWN) ENSG00000081770(BIRC1)(KNOWN)		0.0545105	1.03851	0.276755
RP11-115I6		5	5q13.2		71659788	71823446	163659	bA115I6	AC013508				2		ENSG00000178175(ZNF366)(KNOWN) ENSG00000049883(PTCD2)(KNOWN)		0.113496	1.08185	0.00392579
CTC-533D18		5	5q13.2		72794427	72920172	125746	bK1533D18	AC010279.5		125746		6	BTF3, ANKRA2, UTP15	ENSG00000145741(BTF3)(KNOWN) ENSG00000187103(NULL)(NOVEL) ENSG00000164331(ANKRA2)(KNOWN) ENSG00000164338(UTP15)(KNOWN) ENSG00000181691(Q9P1F9_HUMAN)(KNOWN) ENSG00000200679(Y)(NOVEL)		0.123667	1.0895	0.000432446
RP11-399M5		5	5q13.2-q13.3		73126031	73314954	188924	bA399M5	AC023885				4		ENSG00000184084(NULL)(NOVEL) ENSG00000199312(U7)(NOVEL) ENSG00000038102(Q9H6W0_HUMAN)(KNOWN) ENSG00000164341(Q8N1W1_HUMAN)(KNOWN)		-0.0730057	-1.05191	0.0166423
RP11-97L2		5	5q13.3		73817311	73818090	780	bA97L2	AC041042				0				-0.00635993	-1.00442	0.852003
CTC-1347N9		5	5q13.3		73872906	73873453	548	bK347N9			1097892		0				0.156101	1.11427	7.61e-05
CTD-2174D2		5	5q13.3		74851293	74970797	119505	bK2174D2	AC026424.5				2	POLK	ENSG00000202173(U7)(NOVEL) ENSG00000122008(POLK)(KNOWN)		0.236257	1.17793	2.96e-10
CTD-2200O3		5	5q13.3		75600638	75734191	133554	bK2200O3	AC008874				2		ENSG00000171601(NULL)(NOVEL) ENSG00000122012(SV2C)(KNOWN)		-0.0108584	-1.00755	0.693792
RP11-2J21		5	5q14.1		77156061	77320968	164908	bA2J21	AC015785				0				0.0690962	1.04906	0.0217814
RP11-667P13		5	5q14.1		78198045	78198547	503	bA667P13					1		ENSG00000113273(ARSB)(KNOWN)		-0.00245131	-1.0017	0.928254
RP11-21K15		5	5q14.1		78203689	78284615	80927	bA21K15	AC114963.2				1		ENSG00000113273(ARSB)(KNOWN)		0.0803679	1.05729	0.0721089
CTC-431G16		5	5q14.1		79093741	79219539	125799	bK1431G16	AC008496.6				1		ENSG00000164309(CMYA5)(KNOWN)		0.0110553	1.00769	0.702229
RP11-30D15		5	5q14.1		79172773	79351477	178705	bA30D15	AC024617				1		ENSG00000177034(NP_001010891.1)(KNOWN)		0.0675462	1.04793	0.0351706
RP11-538B23		5	5q14.1		79936331	80082792	146462	bA538B23	AC022223				4		ENSG00000211064(NULL)(NOVEL) ENSG00000211069(NULL)(NOVEL) ENSG00000198552(NULL)(NOVEL) ENSG00000113318(MSH3)(KNOWN)		0.0328308	1.02302	0.196721
RP11-241J12		5	5q14.1		80075105	80216216	141112	bA241J12	AC022493.12		6397296		1	MSH3	ENSG00000113318(MSH3)(KNOWN)		0.184824	1.13668	5.15e-08
RP11-463C5		5	5q14.2		82570102	82742889	172788	bA463C5	AC023134				1	XRCC4	ENSG00000152422(XRCC4)(KNOWN)		0.10698	1.07697	0.000293508
CTC-480C2		5	5q14.3		84860884	85040367	179484	bK1480C2	AC010595.7				1		ENSG00000184184(NULL)(NOVEL)		0.227096	1.17048	4.37e-05
RP11-72L22		5	5q14.3		86341428	86472400	130973	bA72L22	AC109492.2				1		ENSG00000197166(NP_001034870.1)(KNOWN)		0.154884	1.11333	5.15e-07
RP11-3H15		5	5q14.3		87297507	87443969	146463	bA3H15	AC114971.2				0				0.0797561	1.05684	0.00224969
RP11-512I16		5	5q14.3		87676680	87711396	34717	bA512I16	AC114978.2		3287683		0				0.151096	1.11041	7.48e-06
RP11-24O11		5	5q14.3		88149138	88309856	160719	bA24O11	AC019295				1	MEF2C	ENSG00000081189(MEF2C)(KNOWN)		0.199473	1.14828	4.78e-07
RP11-302L17		5	5q14.3		89564662	89728632	163971	bA302L17	AC025923				1	CETN3	ENSG00000153140(CETN3)(KNOWN)		0.158051	1.11578	2.34e-07
RP11-12D3		5	5q14.3		90806344	90964362	158019	bA12D3	AC013777				0				0.172212	1.12678	6.17e-09
CTD-2011L22		5	5q15		92074742	92092165	17424	bK2011L22	AC026781.5				0				0.0728086	1.05176	0.0607388
RP11-20O13		5	5q15		93129507	93173459	43953	bA20O13	AC099501.2				1		ENSG00000113391(C5orf21)(KNOWN)		0.0440541	1.03101	0.0716452
RP11-39B14		5	5q15		93540085	93709247	169163	bA39B14	AC021484		1123080		1		ENSG00000198112(Q6ZNN2_HUMAN)(KNOWN)		0.161301	1.1183	2.33e-06
CTC-366N20		5	5q15		94527791	94663165	135375	bK1366N20	AC008471				1	MCTP1	ENSG00000175471(MCTP1)(KNOWN)		0.0951164	1.06815	0.000913159
RP11-526D16		5	5q15		95842138	96007440	165303	bA526D16	AC021432				0				0.0864899	1.06178	0.00128707
RP11-3G13		5	5q15		96944782	97113079	168298	bA3G13	AC010816				2		ENSG00000211332(NULL)(NOVEL) ENSG00000211336(NULL)(NOVEL)		-0.0282733	-1.01979	0.208395
CTC-564E20		5	5q21.1		98073104	98073634	531	bK1564E20	AC016567		1928565		0				0.153444	1.11222	3.76e-07
RP11-195A20		5	5q21.1		98954115	99111442	157328	bA195A20	AC021840				0				0.120033	1.08676	3.28e-05
CTD-2068C11		5	5q21.1		99850207	100001668	151462	bK2068C11	AC010382				1		ENSG00000174132(NP_940909.1)(KNOWN)		0.254107	1.1926	2.66e-12
RP11-418P19		5	5q21.1		100715359	100906849	191491	bA418P19	AC113395.2				0				0.0655783	1.0465	0.0221193
RP11-560F8		5	5q21.1		100991080	101181927	190848	bA560F8	AC113416.2				0				0.0667041	1.04732	0.00563802
CTC-425H14		5	5q21.1		102359813	102448737	88925	bK1425H14	AC010250.7		830276		2	PAM	ENSG00000175749(NULL)(NOVEL) ENSG00000145730(PAM)(KNOWN)		0.222973	1.16714	1.86e-10
RP11-528K12		5	5q21.2		102992405	103190088	197684	bA528K12	AC037494				0				0.113456	1.08182	0.00021862
RP11-319P13		5	5q21.3		106747796	106920923	173128	bA319P13	AC073175				1		ENSG00000184349(EFNA5)(KNOWN)		0.0403004	1.02833	0.119022
RP11-17L14		5	5q21.3		107339380	107503471	164092	bA17L14	AC011794		840671		1	FBXL17	ENSG00000145743(FBXL17)(KNOWN)		0.21416	1.16003	9.23e-10
CTC-329H14		5	5q21.3		108038303	108180050	141748	bK1329H14	AC034207.6				1	FER	ENSG00000151422(FER)(KNOWN)		0.143824	1.10483	3.43e-07
RP11-276O18		5	5q21.3		109349873	109506373	156501	bA276O18	AC019350				0				0.0296692	1.02078	0.274167
CTC-534K6		5	5q22.1		110059851	110181740	121890	bK1534K6	AC018756		2182649		1		ENSG00000164209(NP_620128.1)(KNOWN)		0.1314	1.09536	2.52e-05
RP11-3B10		5	5q22.2		111992074	112162419	170346	bA3B10	AC013770				2	APC	ENSG00000209128(NULL)(NOVEL) ENSG00000134982(APC)(KNOWN)		0.129266	1.09374	2.28e-06
CTC-1554D6		5	5q22.2		112074297	112242499	168203	bK554D6					4	APC, SRP19, REEP5	ENSG00000134982(APC)(KNOWN) ENSG00000209128(NULL)(NOVEL) ENSG00000153037(SRP19)(KNOWN) ENSG00000129625(REEP5)(KNOWN)		0.175993	1.12974	2.78e-08
RP11-467F22		5	5q22.2		112488822	112695558	206737	bA467F22	AC126917.1				1		ENSG00000171444(MCC)(KNOWN)		-0.00348224	-1.00242	0.890785
RP11-153B10		5	5q22.3		113303877	113366022	62146	bA153B10	AC094099.3		62146		0				0.0871548	1.06227	0.000917323
RP11-115D4		5	5q22.3		114441173	114603245	162073	bA115D4	AC016663				2		ENSG00000152503(TRIM36)(KNOWN) ENSG00000164219(PGGT1B)(KNOWN)		0.0705842	1.05014	0.00390823
CTC-453E13		5	5q22.3-q23.1		115147000	115297134	150135	bK1453E13	AC022111				3		ENSG00000129596(CDO1)(KNOWN) ENSG00000145782(ATG12)(KNOWN) ENSG00000177879(AP3S1)(KNOWN)		0.0151245	1.01054	0.627991
RP11-249M12		5	5q23.1		115965999	116138287	172289	bA249M12	AC126767.2				1		ENSG00000197575(NULL)(NOVEL)		-0.0268338	-1.01877	0.280889
RP11-567A12		5	5q23.1		117322500	117479092	156593	bA567A12	AC122716.2		156593		0				0.117572	1.08491	0.000311378
RP11-321G16		5	5q23.1		118271452	118444329	172878	bA321G16	AC017044				5		ENSG00000197744(Q15202_HUMAN)(KNOWN) ENSG00000201777(U6)(NOVEL) ENSG00000209207(NULL)(NOVEL) ENSG00000172869(DMXL1)(KNOWN) ENSG00000169570(DTWD2)(KNOWN)		0.0741881	1.05277	0.00451746
CTC-461G12		5	5q23.1		118981262	119111489	130228	bK1461G12	AC008520		2245216		1		ENSG00000164334(NP_877438.1)(KNOWN)		0.114948	1.08294	6.85e-05
RP11-13K8		5	5q23.1		119668835	119831950	163116	bA13K8	AC011280				2		ENSG00000209202(NULL)(NOVEL) ENSG00000184838(NP_057728.1)(KNOWN)		0.181088	1.13374	2.01e-08
RP11-565F4		5	5q23.1		119956077	120134621	178545	bA565F4	AC093301.3				2		ENSG00000200548(U4)(NOVEL) ENSG00000184838(NP_057728.1)(KNOWN)		0.100873	1.07242	0.000223011
RP11-11P11		5	5q23.1		121061430	121226477	165048	bA11P11	AC011181				1	FTMT	ENSG00000181867(FTMT)(KNOWN)		0.205721	1.15326	5.61e-10
RP11-14L4		5	5q23.2		122463059	122626530	163472	bA14L4	AC023974				1		ENSG00000061455(PRDM6_HUMAN)(KNOWN)		0.0602977	1.04268	0.0153925
RP11-48C14		5	5q23.2		124179322	124350943	171622	bA48C14	AC016676				0				0.0415127	1.02919	0.1445
RP11-394D6		5	5q23.2		125160995	125355179	194185	bA394D6	AC011255				0				-0.00443057	-1.00308	0.855415
RP11-434D11		5	5q23.2		126090944	126232851	141908	bA434D11	AC137794.2				3		ENSG00000208951(NULL)(NOVEL) ENSG00000113368(LMNB1)(KNOWN) ENSG00000197968(Q8N231_HUMAN)(KNOWN)		0.102033	1.07329	0.00174467
CTB-54G2		5	5q23.2		126657706	126865341	207636	bK1054G2	AC008682.6				1		ENSG00000145794(MEGF10)(KNOWN)		0.0431036	1.03033	0.0881285
CTC-352M6		5	5q23.3		127597190	127759109	161920	bK1352M6	AC025169.5		161920		2	FBN2	ENSG00000207290(Y)(NOVEL) ENSG00000138829(FBN2)(KNOWN)		0.109373	1.07876	4.15e-05
RP1-117N3		5	5q23.3		128354467	128454909	100443	dJ117N3	AC006959.1				1		ENSG00000113396(S27A6_HUMAN)(KNOWN)		-0.15608	-1.11426	0.00645167
RP1-179P12		5	5q23.3		129269732	129450042	180311	dJ179P12	AC011434		330261		2	CSS3	ENSG00000208941(NULL)(NOVEL) ENSG00000198108(CHSS3_HUMAN)(KNOWN)		0.250491	1.18961	4.04e-11
RP1-236L2		5	5q23.3		129569617	129599992	30376	dJ236L2	AC003955.1				0				0.138823	1.10101	6.3e-07
RP11-114H7		5	5q23.3-q31.1		130306745	130412531	105787	bA114H7	AC113367.2				0				0.0172636	1.01204	0.462787
RP1-247F3		5	5q31.1		130616593	130630517	13925	dJ247F3	AC004777.1		474188		1		ENSG00000158985(NP_064625.1)(KNOWN)		0.105001	1.07549	0.000366915
RP1-66P19		5	5q31.1		131009149	131090780	81632	dJ66P19	AC004620				2	RAPGEF6	ENSG00000177622(NULL)(NOVEL) ENSG00000158987(RAPGEF6)(KNOWN)		0.128634	1.09326	6.25e-06
RP1-241C15		5	5q31.1		131365774	131577988	212215	dJ241C15	AC009175				4		ENSG00000164399(IL3)(KNOWN) ENSG00000164400(CSF2)(KNOWN) ENSG00000072682(P4HA2)(KNOWN) ENSG00000164398(ACSL6)(KNOWN)		-0.0525055	-1.03706	0.0846544
CTB-104P14		5	5q31.1		131686843	131731311	44469	bK1104P14	AC008599.7				2		ENSG00000205161(NP_001001704.1)(KNOWN) ENSG00000197208(SLC22A4)(KNOWN)		-0.00924912	-1.00643	0.760539
RP11-729C24		5	5q31.1		131817042	131977001	159960	bA729C24	AC079320				5		ENSG00000202533(Y)(NOVEL) ENSG00000125347(IRF1)(KNOWN) ENSG00000113525(IL5)(KNOWN) ENSG00000113522(RAD50)(KNOWN) ENSG00000197536(NP_001013739.1)(KNOWN)		-0.0445984	-1.0314	0.20894
CTB-49A3		5	5q31.1		132506140	132704549	198410	bK1049A3	AC010307.7		198410		1		ENSG00000053108(NP_055897.1)(KNOWN)		-0.143076	-1.10426	1.69e-05
CTB-28J9		5	5q31.2		135549762	135738309	188548	bK1028J9	AC008661.6				1		ENSG00000069018(TRPC7)(KNOWN)		-0.0953405	-1.06832	0.00113067
RP11-114H21		5	5q31.2		135739990	135899842	159853	bA114H21	AC112178.2				0				0.0393551	1.02765	0.100074
RP1-244J5		5	5q31.2		136365521	136366234	714	dJ244J5	AC004592				1		ENSG00000152377(SPOCK1)(KNOWN)		-0.0619972	-1.04391	0.0157446
RP1-186K10		5	5q31.2		136892127	137064639	172513	dJ186K10	AC004021				1		ENSG00000146021(KLHL3)(KNOWN)		-0.0480433	-1.03386	0.0574441
RP11-256P1		5	5q31.2		137635258	137734281	99024	bA256P1	AC104116.3				4		ENSG00000158402(CDC25C)(KNOWN) ENSG00000120709(FAM53C)(KNOWN) ENSG00000120733(JMJD1B)(KNOWN) ENSG00000146013(GFRA3)(KNOWN)		-0.0909391	-1.06506	0.00517317
RP1-98O22		5	5q31.2		137758103	137758844	742	dJ98O22	AC004821				1		ENSG00000120733(JMJD1B)(KNOWN)		0.0126385	1.0088	0.688677
CTB-46B19		5	5q31.2		138230413	138414953	184541	bK1046B19	AC011405.6				4		ENSG00000146006(LRRTM2)(KNOWN) ENSG00000201532(5S_rRNA)(NOVEL) ENSG00000120725(SIL1)(KNOWN) ENSG00000044115(CTNNA1)(KNOWN)		-0.0565606	-1.03998	0.0525399
CTB-133C10		5	5q31.3		139529321	139663275	133955	bK1133C10	AC011380.6				2		ENSG00000120306(NP_115788.1)(KNOWN) ENSG00000113068(PFDN1)(KNOWN)		0.0992993	1.07125	0.00125471
RP11-515C16		5	5q31.3		139904059	140124593	220535	bA515C16	AC116353.2				17		ENSG00000113108(APBB3)(KNOWN) ENSG00000176087(SLC35A4)(KNOWN) ENSG00000200235(snoACA27)(NOVEL) ENSG00000170458(CD14)(KNOWN) ENSG00000113141(IK)(KNOWN) ENSG00000113119(NP_060972.3)(KNOWN) ENSG00000131495(NDUFA2)(KNOWN) ENSG00000120314(NP_060176.2)(KNOWN) ENSG00000183403(DND1)(KNOWN) ENSG00000170445(HARS)(KNOWN) ENSG00000112855(HARSL)(KNOWN) ENSG00000146007(ZMAT2)(KNOWN) ENSG00000199990(Vault)(NOVE…		0.0138737	1.00966	0.670838
CTD-2323H12		5	5q31.3		141041469	141198799	157331	bK2323H12	AC010484		157331		1	CENTD3	ENSG00000120318(CENTD3)(KNOWN)		-0.138543	-1.10079	4.43e-05
CTD-2332G20		5	5q31.3		141852268	141998278	146011	bK2332G20	AC010489				2		ENSG00000201373(snoMBI-87)(NOVEL) ENSG00000113578(FGF1)(KNOWN)		0.0400753	1.02817	0.133052
CTD-2185H17		5	5q31.3		142505106	142742827	237722	bK2185H17	AC012634				2		ENSG00000113580(NR3C1)(KNOWN) ENSG00000145819(RHG26_HUMAN)(KNOWN)		0.0785347	1.05594	0.00252621
RP11-226O9		5	5q32		143298228	143480824	182597	bA226O9	AC025981		2049630		0				0.18647	1.13798	6.88e-09
RP11-25F13		5	5q32		144610138	144777056	166919	bA25F13	AC018453				0				0.0932878	1.0668	0.000593504
CTC-370H24		5	5q32		145164596	145347857	183262	bK1370H24	AC011359.5				3		ENSG00000204928(XP_931679.1)(NOVEL) ENSG00000156463(NP_689763.2)(KNOWN) ENSG00000186314(NP_892005.1)(KNOWN)		0.176589	1.13021	1.38e-07
RP11-481E16		5	5q32		146313344	146482537	169194	bA481E16	AC022527				1		ENSG00000156475(2ABB_HUMAN)(KNOWN)		0.0442877	1.03117	0.0916038
CTB-107A22		5	5q32		146972544	147089688	117145	bK1107A22	AC011370.4		117145		1	JAKMIP2	ENSG00000176049(JAKMIP2)(KNOWN)		0.204487	1.15228	3.68e-09
RP11-394O4		5	5q33.1		148643204	148821858	178655	bA394O4	AC131025.1		178655		6	GRPEL2, IL17B	ENSG00000164284(GRPEL2)(KNOWN) ENSG00000145882(NP_076933.2)(KNOWN) ENSG00000127743(IL17B)(KNOWN) ENSG00000208035(hsa-mir-143)(NOVEL) ENSG00000207700(hsa-mir-145)(NOVEL) ENSG00000157510(NP_689619.1)(KNOWN)		-0.140974	-1.10265	0.000178642
CTC-307M15		5	5q33.1		149174490	149349990	175501	bK1307M15	AC008427.9				4		ENSG00000200334(Y)(NOVEL) ENSG00000208637(NULL)(NOVEL) ENSG00000155850(SLC26A2)(KNOWN) ENSG00000155846(PPARGC1B)(KNOWN)		-0.0174241	-1.01215	0.558675
CTB-1013H5		5	5q33.1		149407439	149494253	86815	bK13H5					5		ENSG00000182578(CSF1R)(KNOWN) ENSG00000169216(O95036_HUMAN)(KNOWN) ENSG00000199409(Y)(NOVEL) ENSG00000113721(PDGFRB)(KNOWN) ENSG00000113716(SMF_HUMAN)(KNOWN)		-0.0270833	-1.01895	0.294995
CTB-137O22		5	5q33.1		149978532	150055332	76801	bK1137O22	AC022091				4		ENSG00000164591(MYOZ3)(KNOWN) ENSG00000177512(Q96MU4_HUMAN)(KNOWN) ENSG00000086589(RBM22)(KNOWN) ENSG00000171992(SYNPO)(KNOWN)		0.0101376	1.00705	0.70223
CTC-209K13		5	5q33.1		151319679	151506795	187117	bK1209K13	AC016545				0				-0.0434474	-1.03057	0.0834399
RP11-26B2		5	5q33.2		152539684	152728888	189205	bA26B2	AC021800				0				0.0721549	1.05129	0.00447287
RP11-494C5		5	5q33.2		152817260	152985165	167906	bA494C5	AC025156.21				1		ENSG00000155511(GRIA1)(KNOWN)		0.0258698	1.01809	0.293609
CTC-263A14		5	5q33.2		154417750	154418252	503	bK1263A14	AC026694		503		0				0.111084	1.08004	0.000139335
RP11-265I24		5	5q33.2		154482189	154600067	117879	bA265I24	AC110004.2				0				0.0370534	1.02602	0.183204
CTB-3C20		5	5q33.3		155606865	155624831	17967	bK1003C20	AC010304.8		874459		0				0.281536	1.21549	3.96e-10
CTB-120L21		5	5q33.3		156441856	156481323	39468	bK1120L21	AC011377.6				1	HAVCR2	ENSG00000135077(HAVCR2)(KNOWN)		0.188516	1.13959	3.62e-08
RP11-102A1		5	5q33.3		157180105	157349297	169193	bA102A1	AC007526				2		ENSG00000200239(U2)(NOVEL) ENSG00000113282(EPN4_HUMAN)(KNOWN)		0.0631798	1.04477	0.0406346
RP11-391B7		5	5q33.3		157384965	157573351	188387	bA391B7	AL136059				0				-0.0334449	-1.02345	0.206876
CTC-279E3		5	5q33.3		159195207	159278867	83661	bK1279E3	AC011343.3				1		ENSG00000170214(ADRA1B)(KNOWN)		0.0709583	1.05041	0.00845908
CTC-320C6		5	5q34		163176794	163287813	111020	bK1320C6	AC008432.5		2664257		0				0.104726	1.07529	0.00040336
RP11-469G19		5	5q34		164752357	164922098	169742	bA469G19	AC079788				0				0.14462	1.10544	2.98e-07
RP11-170P5		5	5q34		165677723	165841050	163328	bA170P5	AC073915				1		ENSG00000179220(NULL)(NOVEL)		0.11037	1.0795	0.000204101
RP11-511M9		5	5q34		165789662	165925473	135812	bA511M9	AC091972.2				0				0.0602859	1.04267	0.0266626
CTB-180C19		5	5q34		166550287	166647640	97354	bK1180C19	AC008642.5		97354		1		ENSG00000204785(NULL)(NOVEL)		0.125702	1.09104	6.63e-05
CTB-55A14		5	5q35.1		167592450	167807599	215150	bK1055A14	AC026689.6		215150		3	WWC1	ENSG00000208453(NULL)(NOVEL) ENSG00000113645(WWC1)(KNOWN) ENSG00000145934(Q9NT68_HUMAN)(KNOWN)		-0.15101	-1.11035	2.8e-05
RP11-420L4		5	5q35.1		169138790	169139510	721	bA420L4	AC023084				1		ENSG00000134516(DOCK2)(KNOWN)		-0.0383912	-1.02697	0.172595
RP11-20O22		5	5q35.1		171046969	171113733	66765	bA20O22	AC022440.7				0				-0.0525533	-1.0371	0.0640621
CTB-54I1		5	5q35.1		171714383	171955339	240957	bK1054I1	AC011407.6		240957		1		ENSG00000174705(NP_001017995.1)(KNOWN)		-0.128586	-1.09322	0.000165372
RP11-489P1		5	5q35.2		173800904	173985872	184969	bA489P1	AC026552				0				0.0204721	1.01429	0.533417
CTB-73D21		5	5q35.2		174509436	174643725	134290	bK1073D21	AC008699.6				0				-0.0758905	-1.05401	0.009285
CTC-355H1		5	5q35.2		175139848	175176805	36958	bK1355H1	AC010241.5		36958		1	CPLX2	ENSG00000145920(CPLX2)(KNOWN)		-0.10853	-1.07813	0.000715911
CTB-87L24		5	5q35.2		175835967	175892322	56356	bK1087L24	AC010316.7				2		ENSG00000146083(RNF44)(KNOWN) ENSG00000113194(UBXD8)(KNOWN)		0.0344198	1.02414	0.210698
CTC-1286C20		5	5q35.2-q35.3		176391379	176542031	150653	bK286C20					4		ENSG00000160867(FGFR4)(KNOWN) ENSG00000165671(NSD1)(KNOWN) ENSG00000087206(RXINP_HUMAN)(KNOWN) ENSG00000113761(ZN346_HUMAN)(KNOWN)		0.0667822	1.04738	0.0274071
RP11-564G9		5	5q35.3		176797689	176798343	655	bA564G9	AC023788				1		ENSG00000198055(GRK6)(KNOWN)		0.0599882	1.04246	0.0184551
RP11-281O15		5	5q35.3		178243599	178455573	211975	bA281O15	AC104117.2				7		ENSG00000206624(U1)(NOVEL) ENSG00000198939(ZFP2)(KNOWN) ENSG00000178187(ZN454_HUMAN)(KNOWN) ENSG00000113262(GRM6)(KNOWN) ENSG00000197083(XP_293828.5)(NOVEL) ENSG00000177932(ZNF354C)(KNOWN) ENSG00000178338(ZNF354B)(KNOWN)		0.111276	1.08018	0.00214774
RP11-451H23		5	5q35.3		179870132	180060155	190024	bA451H23	AC122714.2		190024		4	SCGB3A1, FLT4, CNOT6	ENSG00000161055(SCGB3A1)(KNOWN) ENSG00000037280(FLT4)(KNOWN) ENSG00000178336(Q8NHB0_HUMAN)(KNOWN) ENSG00000113300(CNOT6)(KNOWN)		0.0892289	1.0638	0.000707278
CTC-240G13		5	5q35.3		180512398	180626608	114211						9		ENSG00000182613(OR2V2)(KNOWN) ENSG00000208343(NULL)(NOVEL) ENSG00000146054(TRIM7)(KNOWN) ENSG00000146063(TRIM41)(KNOWN) ENSG00000204628(GNB2L1)(KNOWN) ENSG00000208342(NULL)(NOVEL) ENSG00000201067(U95)(NOVEL) ENSG00000183952(Q9H5Q9_HUMAN)(KNOWN) ENSG00000183718(TRIM52)(KNOWN)		-0.0776321	-1.05528	0.0545361
CTB-62I11		6	6p25.3		90997	207636	116640				116640		1		ENSG00000205653(NP_001034981.1)(KNOWN)		-0.197492	-1.1467	5.03e-07
RP11-13J16		6	6p25.3		1240996	1301756	60761	bA13J16	AL499606.18				1		ENSG00000164379(FOXQ1)(KNOWN)		-0.0723963	-1.05146	0.0127407
RP1-136B1		6	6p25.2		2316509	2413122	96614	dJ136B1	AL031768.9		1108535		3		ENSG00000196211(NULL)(NOVEL) ENSG00000203565(NULL)(NOVEL) ENSG00000203564(NULL)(NOVEL)		-0.131014	-1.09506	0.000364729
RP11-15N12		6	6p25.2		3292049	3425043	132995	bA15N12	AL160398.27				1	C6orf85	ENSG00000137266(C6orf85)(KNOWN)		-0.237007	-1.17855	2.14e-06
RP11-174B19		6	6p25.1		5151674	5170849	19176	bA174B19	AL162381.16				1		ENSG00000182404(C6orf149)(KNOWN)		-0.0810762	-1.05781	0.0575209
RP11-232H4		6	6p25.1		6151264	6169479	18216	bA232H4	AL391420.16				1		ENSG00000124491(F13A1)(KNOWN)		-0.106834	-1.07686	0.00987451
RP11-163I22		6	6p25.1		6217514	6382300	164787	bA163I22	AC026544				1		ENSG00000124491(F13A1)(KNOWN)		-0.137028	-1.09964	0.00131737
RP11-320C15		6	6p25.1		6705338	6770147	64810	bA320C15	AL391535.11		870346		0				-0.200687	-1.14925	2.81e-05
RP3-336K20		6	6p24.3		7544150	7575683	31534	dJ336K20	AL390026.1				1	C6orf151	ENSG00000168566(C6orf151)(KNOWN)		-0.155304	-1.11366	0.000154988
RP11-196B15		6	6p24.3		7898162	8078796	180635	bA196B15	AC025491				3		ENSG00000173780(Q8TBY6_HUMAN)(KNOWN) ENSG00000124802(EEF1E1)(KNOWN) ENSG00000188428(MUTED)(KNOWN)		-0.0667982	-1.04739	0.0625791
RP11-385L2		6	6p24.3		8598346	8599694	1349	bA385L2	AL161437.13				0				0.037698	1.02647	0.398836
RP1-90O12		6	6p24.3		9634250	9733185	98936	dJ90O12	AL031906.1		1050623		0				-0.17721	-1.13069	7.17e-05
RP11-360O19		6	6p24.3-p24.2		10597237	10684872	87636	bA360O19	AL139039.17				1	GCNT2	ENSG00000111846(GCNT2)(KNOWN)		-0.174607	-1.12866	3.69e-05
RP3-510L9		6	6p24.1		11352273	11482926	130654	dJ510L9	AL022098.1				1		ENSG00000111859(NEDD9)(KNOWN)		-0.124563	-1.09018	0.00609186
RP11-97A19		6	6p24.1		12430744	12449045	18302	bA97A19	AL450266.9				0				-0.118189	-1.08537	0.010881
RP1-257A7		6	6p24.1		13285332	13413248	127917	dJ257A7	AL008729.1				4		ENSG00000206702(U1)(NOVEL) ENSG00000181236(Q8NAY6_HUMAN)(KNOWN) ENSG00000145979(TBC1D7)(KNOWN) ENSG00000112137(PHAR1_HUMAN)(KNOWN)		-0.116458	-1.08407	0.00415517
RP3-365E2		6	6p23		14536103	14673832	137730	dJ365E2	AL009177.1		1782626		0				-0.228184	-1.17136	2.3e-06
RP1-232K4		6	6p23-p22.3		15434571	15630732	196162	dJ232K4	AL021938.1				1	JARID2	ENSG00000008083(JARID2)(KNOWN)		-0.332608	-1.25929	9.68e-10
RP1-13D10		6	6p22.3		16165681	16318728	153048	dJ13D10	AL021407.1				3	MYLIP	ENSG00000007944(MYLIP)(KNOWN) ENSG00000210078(NULL)(NOVEL) ENSG00000210092(NULL)(NOVEL)		-0.183613	-1.13572	9.13e-06
RP11-68J15		6	6p22.3		17735571	17805613	70043	bA68J15	AL157776.15				1		ENSG00000124789(NUP153)(KNOWN)		0.130025	1.09431	0.00333875
RP11-408C8		6	6p22.3		18937804	19079559	141756	bA408C8	AL355382.6				0				-0.022376	-1.01563	0.618686
RP4-625H18		6	6p22.3		19863670	20018592	154923	dJ625H18	AL022726.1				1		ENSG00000172201(ID4)(KNOWN)		-0.104445	-1.07508	0.00648857
RP3-444C7		6	6p22.3		20630894	20759064	128171	dJ444C7	AL033521.2				1		ENSG00000145996(CDKAL1)(KNOWN)		-0.0463791	-1.03267	0.216437
RP11-204E9		6	6p22.3		21543541	21694512	150972	bA204E9	AL512380.20				0				-0.0168809	-1.01177	0.666626
RP11-33I5		6	6p22.3		22580401	22666188	85788	bA33I5	AL360158.18				0				-0.0788006	-1.05614	0.0866556
RP11-289M23		6	6p22.3-p22.2		23499374	23534047	34674	bA289M23	AL157370.7				0				-0.126307	-1.0915	0.00766708
RP11-176J5		6	6p22.2		24254612	24267701	13090	bA176J5	AL139388.5				2		ENSG00000146038(DCDC2)(KNOWN) ENSG00000152954(VMP)(KNOWN)		-0.0840136	-1.05996	0.0350503
RP11-289G11		6	6p22.2		25494592	25630305	135714	bA289G11	AL160037.17				2		ENSG00000210368(NULL)(NOVEL) ENSG00000079691(Q5VZK9_HUMAN)(KNOWN)		-0.11629	-1.08394	0.0139256
RP1-34B20		6	6p22.1		26302826	26392126	89301	dJ34B20	AL031777.5		89301		16	HIST1H3A, HIST1H2AD, HIST1H2BF, HIST1H4D, HIST1H2BF, HIST1H2AE, HIST1H3A, HIST1H1D, HIST1H4D, HIST1H4G, HIST1H3F, HIST1H2BH, HIST1H3G, HIST1H2APS4, HIST1H2BF, HIST1H4D	ENSG00000197409(HIST1H3A)(KNOWN) ENSG00000124642(HIST1H2AD)(KNOWN) ENSG00000197846(HIST1H2BF)(KNOWN) ENSG00000198518(HIST1H4D)(KNOWN) ENSG00000187990(HIST1H2BF)(KNOWN) ENSG00000168274(HIST1H2AE)(KNOWN) ENSG00000196966(HIST1H3A)(KNOWN) ENSG00000124575(HIST1H1D)(KNOWN) ENSG00000198327(HIST1H4D)(KNOWN) ENSG00000124578(HIST1H4G)(KNOWN) ENSG00000112727(HIST1H3F)(KNOWN) ENSG00000197459(HIST1H2BH)(KNOWN…		-0.155773	-1.11402	0.000737768
RP1-86C11		6	6p22.1		27152454	27241469	89016	dJ86C11	AL021807.2				6		ENSG00000200286(U2)(NOVEL) ENSG00000124635(HIST1H2BJ)(KNOWN) ENSG00000196787(HIST1H2AI)(KNOWN) ENSG00000198339(HIST1H4D)(KNOWN) ENSG00000197903(HIST1H2BK)(KNOWN) ENSG00000184825(HIST1H2AH)(KNOWN)		-0.105138	-1.0756	0.0126385
RP1-153G14		6	6p22.1		27444496	27526951	82456	dJ153G14	AL031118.22				5		ENSG00000197926(NP_001013741.1)(KNOWN) ENSG00000124613(Q9UJN7_HUMAN)(KNOWN) ENSG00000198627(Q8N1R7_HUMAN)(KNOWN) ENSG00000146111(Q9UJN8_HUMAN)(KNOWN) ENSG00000096654(ZNF184)(KNOWN)		-0.042764	-1.03009	0.291262
RP1-265C24		6	6p22.1		28187158	28242637	55480	dJ265C24	AL358933.15		580064		4	ZNF435, ZNF192	ENSG00000204759(Q6ZRY0_HUMAN)(KNOWN) ENSG00000196812(ZNF435)(KNOWN) ENSG00000198315(ZNF192)(KNOWN) ENSG00000210491(NULL)(NOVEL)		-0.303354	-1.23401	1.59e-11
RP11-373N24		6	6p22.1		28681270	28767221	85952	bA373N24	AL121932.19				1		ENSG00000210508(NULL)(NOVEL)		-0.201031	-1.14952	4.49e-07
RP11-150A6		6	6p22.1		29321047	29495843	174797	bA150A6	AL096770				7		ENSG00000204697(Q8NGU7_HUMAN)(KNOWN) ENSG00000204696(NULL)(NOVEL) ENSG00000204695(OR5U1)(KNOWN) ENSG00000204690(OR12D2)(KNOWN) ENSG00000204694(OR11A1)(KNOWN) ENSG00000204692(OR12D3)(KNOWN) ENSG00000204689(OR10C1)(KNOWN)		0.00716889	1.00498	0.852013
RP1-34F7		6	6p21.32		32031967	32200774	168808	dJ34F7	AL049547		3962356		10	DOM3Z, STK19, C4A, CYP21A2, CREBL1, RDBP	ENSG00000204351(NP_008860.4)(KNOWN) ENSG00000204348(DOM3Z)(KNOWN) ENSG00000204344(STK19)(KNOWN) ENSG00000204342(NP_001002029.1)(KNOWN) ENSG00000204338(NULL)(NOVEL) ENSG00000198493(Q16473_HUMAN)(KNOWN) ENSG00000204319(C4A)(KNOWN) ENSG00000198457(CYP21A2)(KNOWN) ENSG00000168477(CREBL1)(KNOWN) ENSG00000204356(RDBP)(KNOWN)		-0.323934	-1.25174	2.89e-08
RP5-1077I5		6	6p21.32		32404070	32498505	94436	dJ1077I5	AL034394				2	BTNL2	ENSG00000204290(BTNL2)(KNOWN) ENSG00000204296(CF010_HUMAN)(KNOWN)		-0.177623	-1.13102	0.000117996
RP11-175A4		6	6p21.32		33521322	33568425	47104	bA175A4	AL161903.19				1	ZBTB9	ENSG00000197283(ZBTB9)(KNOWN)		-0.155926	-1.11414	0.000225523
RP3-468B3		6	6p21.31		33876260	34013145	136886	dJ468B3	AL138889.9				1	MLN	ENSG00000096395(MLN)(KNOWN)		-0.219887	-1.16464	6.05e-06
RP3-349A12		6	6p21.31		34918527	35050197	131671	dJ349A12	AL033520.16				4		ENSG00000200691(Y)(NOVEL) ENSG00000064995(TAF11)(KNOWN) ENSG00000064999(ANKS1_HUMAN)(KNOWN) ENSG00000065060(URFB1_HUMAN)(KNOWN)		-0.101951	-1.07322	0.0148707
RP1-90K10		6	6p21.2		36944620	37077773	133154	dJ90K10	AL122034.29		133154		5	C6orf89, PI16, MTCH1, PPIL1	ENSG00000198663(C6orf89)(KNOWN) ENSG00000204132(NULL)(NOVEL) ENSG00000164530(PI16)(KNOWN) ENSG00000137409(MTCH1)(KNOWN) ENSG00000137168(PPIL1)(KNOWN)		-0.219458	-1.1643	4.45e-07
RP3-441A12		6	6p21.2		37889292	38009626	120335	dJ441A12	AL121574.19				3		ENSG00000210744(NULL)(NOVEL) ENSG00000200597(U1)(NOVEL) ENSG00000156639(ZFAND3)(KNOWN)		-0.0555701	-1.03927	0.172599
RP3-350J21		6	6p21.2		39022180	39078688	56509	dJ350J21	AL353700.14				1		ENSG00000124721(DNAH8)(KNOWN)		-0.13812	-1.10047	0.0021796
RP1-278E11		6	6p21.2		39977164	40076642	99479	dJ278E11	AL136089.15		1053064		3	MOCS1, DAAM2	ENSG00000124615(MOCS1)(KNOWN) ENSG00000210782(NULL)(NOVEL) ENSG00000146122(DAAM2)(KNOWN)		-0.144985	-1.10572	0.000703996
RP11-162O6		6	6p21.1		40860313	41030209	169897	bA162O6	AL353674.17				0				-0.216544	-1.16195	4.11e-06
RP11-533O20		6	6p21.1		42026550	42131628	105079	bA533O20	AL513008.14				4		ENSG00000197513(NULL)(NOVEL) ENSG00000206875(U6)(NOVEL) ENSG00000137413(NP_612639.1)(KNOWN) ENSG00000112576(CCND3)(KNOWN)		-0.0579514	-1.04099	0.176443
RP11-501I18		6	6p21.1		42815771	42914110	98340	bA501I18	AL353716.18				2		ENSG00000124659(TBCC)(KNOWN) ENSG00000112624(NP_056164.1)(KNOWN)		-0.114906	-1.0829	0.0108081
RP11-227E22		6	6p21.1		43965908	44050879	84972	bA227E22	AL365499.19		84972		1		ENSG00000181599(Q8N985_HUMAN)(KNOWN)		-0.197965	-1.14708	0.000768205
RP11-554O14		6	6p21.1		44987769	45164736	176968	bA554O14	AL161905.15				1		ENSG00000196284(SUPT3H)(KNOWN)		0.123528	1.0894	0.00459762
RP11-546O15		6	6p12.3		45777368	45960349	182982	bA546O15	AL355522.11				0				-0.0346222	-1.02429	0.423498
RP3-365O12		6	6p12.3		46918495	47036031	117537	dJ365O12	AL096772.5		117537		1	GPR116	ENSG00000069122(GPR116)(KNOWN)		-0.146784	-1.1071	0.000644839
RP3-402H5		6	6p12.3		47870439	48002405	131967	dJ402H5	AL161622.12				3		ENSG00000200340(U1)(NOVEL) ENSG00000124814(NP_001013754.1)(KNOWN) ENSG00000124818(OPN5)(KNOWN)		-0.0479966	-1.03383	0.302592
RP11-334H12		6	6p12.3		48824592	48956050	131459	bA334H12	AL391538.11				0				0.00371886	1.00258	0.92423
RP3-442L6		6	6p12.3		49686791	49805314	118524	dJ442L6	AL121950.8				3		ENSG00000124490(CRISP2)(KNOWN) ENSG00000096006(CRISP3)(KNOWN) ENSG00000112077(RHAG)(KNOWN)		-0.0790221	-1.0563	0.0414428
RP3-336H9		6	6p12.3		50775801	50907374	131574	dJ336H9	AL031224.1				2		ENSG00000008197(TFAP2D)(KNOWN) ENSG00000008196(TFAP2B)(KNOWN)		-0.0525532	-1.0371	0.252788
RP11-529A21		6	6p12.2		51408727	51472574	63848	bA529A21	AL365219.17				0				0.0522383	1.03687	0.281926
RP11-255M9		6	6p12.2		52320875	52365650	44776	bA255M9	AL138722.15				1		ENSG00000170915(PAQR8)(KNOWN)		0.00165086	1.00114	0.964175
RP3-341E18		6	6p12.1		52995928	53088485	92558	dJ341E18	AL031178.1				5		ENSG00000198002(Q96MK9_HUMAN)(KNOWN) ENSG00000112146(FBXO9)(KNOWN) ENSG00000211038(NULL)(NOVEL) ENSG00000211047(NULL)(NOVEL) ENSG00000112144(ICK)(KNOWN)		-0.0380408	-1.02672	0.356632
RP11-362K18		6	6p12.1		54103953	54130898	26946	bA362K18	AL365328.18				1		ENSG00000146147(C6orf142)(KNOWN)		-0.0167733	-1.01169	0.69659
RP11-524H19		6	6p12.1		54743356	54856430	113075	bA524H19	AL512363.11				2		ENSG00000211075(NULL)(NOVEL) ENSG00000168143(NP_001010872.1)(KNOWN)		0.0615719	1.0436	0.104406
RP11-472M19		6	6p12.1		56747375	56905292	157918	bA472M19	AL512422.19				1		ENSG00000151914(DST)(KNOWN)		-0.00436377	-1.00303	0.90787
RP3-422B11		6	6p11.2		57292500	57422028	129529	dJ422B11	AL121975.9				1		ENSG00000146143(PRIM2A)(KNOWN)		-0.0579224	-1.04097	0.104394
RP11-199A24		6	6p11.1		58610220	58788604	178385	bA199A24	AL445250.4				0				0.0494924	1.0349	0.237572
RP11-506N21		6	6q11.1		62639102	62725300	86199	bA506N21	AL355347.16				1		ENSG00000112232(KHDRBS2)(KNOWN)		0.00845926	1.00588	0.867825
RP11-767J14		6	6q12		63764581	63875481	110901	bA767J14	AL359675.10		110901		0				-0.227464	-1.17078	2.07e-09
RP11-349P19		6	6q12		65158448	65208779	50332	bA349P19	AL357375.13				0				0.0259086	1.01812	0.503454
RP1-40C9		6	6q12		65839972	65862416	22445	dJ40C9	AL353669.7				0				-0.0122361	-1.00852	0.601086
RP3-324B8		6	6q12		66901062	67021596	120535	dJ324B8	AL132793.24				0				-0.112132	-1.08082	0.00653166
RP11-409K15		6	6q12		68213162	68318818	105657	bA409K15	AL365503.10				2		ENSG00000211117(NULL)(NOVEL) ENSG00000201015(U6)(NOVEL)		0.0462811	1.0326	0.293771
RP1-46B1		6	6q12		69438689	69596892	158204	dJ46B1	AL035469.7				1		ENSG00000135298(BAI3)(KNOWN)		-0.0633712	-1.0449	0.168569
RP1-160B9		6	6q12-q13		69937981	70007502	69522	dJ160B9	AL158051.10				1		ENSG00000135298(BAI3)(KNOWN)		-0.0875581	-1.06257	0.01884
RP11-462G2		6	6q13		71121392	71183718	62327	bA462G2	AL365226.9				1		ENSG00000082269(KIAA1411)(KNOWN)		-0.0517483	-1.03652	0.155574
RP11-111D8		6	6q13		72159825	72169003	9179	bA111D8	AL451186.13				0				-0.0778665	-1.05546	0.0440576
RP11-256L9		6	6q13		73180824	73217550	36727	bA256L9	AL512289.18				0				-0.0201035	-1.01403	0.62344
RP1-234P15		6	6q14.1		75947840	76073480	125641	dJ234P15	AL080250.11				3		ENSG00000112695(COX7A2)(KNOWN) ENSG00000112697(TMEM30A)(KNOWN) ENSG00000111799(COL12A1)(KNOWN)		-0.11624	-1.08391	0.00320521
RP3-472A9		6	6q14.1		76600011	76685205	85195	dJ472A9	AL136093.8				3		ENSG00000211274(NULL)(NOVEL) ENSG00000211277(NULL)(NOVEL) ENSG00000196586(MYO6)(KNOWN)		-0.0179499	-1.01252	0.607789
RP11-343P23		6	6q14.1		77623996	77788369	164374	bA343P23	AL355612.8				0				-0.0356176	-1.025	0.369836
RP5-995C14		6	6q14.1		78694013	78822247	128235	dJ995C14	AL050340.8				0				-0.0109985	-1.00765	0.775534
RP11-173D14		6	6q14.1		79534513	79708816	174304	bA173D14	AL450327.12				2		ENSG00000146243(NP_001010844.1)(KNOWN) ENSG00000146247(PHIP)(KNOWN)		0.100581	1.07221	0.00940187
RP11-296E7		6	6q14.1		80815400	80852964	37565	bA296E7	AL591135.4				0				-0.051213	-1.03614	0.134377
RP11-707H15		6	6q14.1		81474348	81664223	189876	bA707H15	AL357892.13				0				0.00237254	1.00165	0.93991
RP11-379B8		6	6q14.1		82589542	82669014	79473	bA379B8	AL355294.14		972916		0				-0.15867	-1.11626	0.000419667
RP11-25O6		6	6q14.1		83405494	83562457	156964	bA25O6	AL450333.13				0				-0.130594	-1.09474	0.000527004
RP1-120N9		6	6q14.2		84309049	84476066	167018	dJ120N9	AL109915.10				1		ENSG00000065609(SNAP91)(KNOWN)		-0.00843711	-1.00587	0.823419
RP11-223L24		6	6q14.3		85028178	85089451	61274	bA223L24	AL391815.6				0				-0.0896323	-1.0641	0.0455424
RP11-30P6		6	6q14.3		86051994	86222225	170232	bA30P6	AL135903.12		170232		1		ENSG00000207840(hsa-mir-622)(NOVEL)		-0.119968	-1.08671	0.000784447
RP11-106G15		6	6q15		88309107	88415806	106700	bA106G15	AL451126.18				2		ENSG00000135336(ORC3L)(KNOWN) ENSG00000146282(RARSL)(KNOWN)		-0.000854871	-1.00059	0.980977
RP1-23D17		6	6q15		88811014	88923225	112212	dJ23D17	AL136096.7		112212		2	SPACA1, CNR1	ENSG00000118434(SPACA1)(KNOWN) ENSG00000118432(CNR1)(KNOWN)		-0.15718	-1.11511	0.000472728
RP1-122O8		6	6q15		90373901	90514111	140211	dJ122O8	AL096678.8				3		ENSG00000083099(NP_065199.1)(KNOWN) ENSG00000112159(MDN1)(KNOWN) ENSG00000135299(ANKRD6)(KNOWN)		-0.0968814	-1.06946	0.028727
RP1-154G14		6	6q15		91251386	91352280	100895	dJ154G14	AL121964.16				1		ENSG00000135341(MAP3K7)(KNOWN)		-0.105107	-1.07557	0.00833004
RP11-21G12		6	6q16.1		93190239	93225251	35013	bA21G12	AL591304.1				0				-0.0397905	-1.02796	0.364052
RP11-538A16		6	6q16.1		93629576	93823839	194264	bA538A16	AL356956.11				0				-0.0599497	-1.04243	0.125592
RP11-58A9		6	6q16.1		94781871	94898446	116576	bA58A9	AL356971.10				0				0.0143665	1.01001	0.676695
RP11-572N15		6	6q16.1		96322017	96469450	147434	bA572N15	AL390789.13				0				-0.0883321	-1.06314	0.0304836
RP11-4D24		6	6q16.1		96958620	97139258	180639	bA4D24	AC013304				2		ENSG00000014123(KIAA0776)(KNOWN) ENSG00000112214(FHL5)(KNOWN)		0.0344788	1.02419	0.3527
RP3-393D12		6	6q16.1		97092087	97184903	92817	dJ393D12	AL132776.11				2		ENSG00000112214(FHL5)(KNOWN) ENSG00000014123(KIAA0776)(KNOWN)		0.0413537	1.02908	0.360901
RP3-418C23		6	6q16.1		97824209	97924319	100111	dJ418C23	AL353679.18				1		ENSG00000146263(NP_940870.1)(KNOWN)		-0.055403	-1.03915	0.1143
RP1-273N12		6	6q16.2		99385962	99512744	126783	dJ273N12	AL022395.2				2		ENSG00000184486(POU3F2)(KNOWN) ENSG00000112234(FBXL4)(KNOWN)		0.0124974	1.0087	0.739726
RP11-98I9		6	6q16.3		99909276	100037180	127905	bA98I9	AL513550.9				3		ENSG00000132423(COQ3)(KNOWN) ENSG00000132424(C6orf111)(KNOWN) ENSG00000123552(Q5T062_HUMAN)(KNOWN)		0.025373	1.01774	0.399492
RP11-117M4		6	6q16.3		100808566	100935179	126614	bA117M4	AL583822.6				0				-0.0795499	-1.05669	0.0511571
RP1-167P23		6	6q16.3		101487105	101513554	26450	dJ167P23	AL161720.15		807526		1		ENSG00000209227(NULL)(NOVEL)		-0.114773	-1.0828	0.000686105
RP11-347H8		6	6q16.3		102119094	102294630	175537	bA347H8	AL356438				1	GRIK2	ENSG00000164418(GRIK2)(KNOWN)		-0.128459	-1.09313	0.000545648
RP3-449G2		6	6q16.3		103440994	103493022	52029	dJ449G2	AL136975.6				0				-0.0983971	-1.07058	0.0197042
RP1-244F1		6	6q16.3		104543591	104626212	82622	dJ244F1	AL021330.1				0				-0.101994	-1.07326	0.00837825
RP11-685G11		6	6q21		104973378	105097883	124506	bA685G11	AL357522.10		1145897		0				-0.114501	-1.0826	1.04e-05
RP3-454N4		6	6q21		106038505	106119274	80770	dJ454N4	AL096794.3				0				-0.231517	-1.17407	1.48e-05
RP3-448K1		6	6q21		107058235	107112040	53806	dJ448K1	AL359292.12				1		ENSG00000112297(AIM1)(KNOWN)		-0.120007	-1.08674	0.00839846
RP11-35D6		6	6q21		108154127	108214984	60858	bA35D6	AL512592.14		4332708		1		ENSG00000146285(NP_932347.1)(KNOWN)		-0.296363	-1.22804	3.56e-08
RP3-429G5		6	6q21		108582846	108647028	64183	dJ429G5	AL078596.8				2	NR2E1, SNX3	ENSG00000112333(NR2E1)(KNOWN) ENSG00000112335(SNX3)(KNOWN)		-0.16498	-1.12115	7.33e-05
RP1-71D21		6	6q21		110665465	110738634	73170	dJ71D21	AL445068.6				2	CDC40	ENSG00000053328(Q5T253_HUMAN)(KNOWN) ENSG00000168438(CDC40)(KNOWN)		-0.121964	-1.08822	0.000681774
RP5-1112D6		6	6q21		111684663	111819967	135305	dJ1112D6	AL080317.11				3	KIAA1919, REV3L	ENSG00000173214(KIAA1919)(KNOWN) ENSG00000203788(Q6ZMM1_HUMAN)(KNOWN) ENSG00000009413(REV3L)(KNOWN)		-0.187839	-1.13906	2.53e-07
RP1-276A6		6	6q21		112428375	112486834	58460	dJ276A6	AL512299.20				1	WISP3	ENSG00000112761(WISP3)(KNOWN)		-0.131537	-1.09546	0.00077293
RP11-505K1		6	6q21		113213600	113374409	160810	bA505K1	AL360085.26				0				-0.105903	-1.07617	0.011678
RP11-346K2		6	6q22.1		114623555	114664099	40545	bA346K2	AL500524.10		40545		1		ENSG00000208801(NULL)(NOVEL)		-0.17352	-1.12781	0.000280717
RP3-383B8		6	6q22.1		115381820	115432628	50809	dJ383B8	AL356959.9				0				-0.103821	-1.07462	0.00132699
RP11-721G11		6	6q22.1		116166720	116274627	107908	bA721G11	AL360155.11				0				-0.049037	-1.03457	0.225328
RP3-412I7		6	6q22.1-q22.2		117034018	117169434	135417	dJ412I7	AL132795.12				3		ENSG00000111834(RSHL3)(KNOWN) ENSG00000153975(C6orf113)(KNOWN) ENSG00000196911(KPNA5)(KNOWN)		-0.0508252	-1.03586	0.15575
RP1-230I3		6	6q22.31		118676280	118787944	111665	dJ230I3	AL133379.3		111665		1		ENSG00000196376(NP_001025029.1)(KNOWN)		-0.207587	-1.15476	5.68e-06
RP3-329H16		6	6q22.31		119659623	119659755	133	dJ329H16	AL138886.6				1		ENSG00000111885(MAN1A1)(KNOWN)		-0.110272	-1.07943	0.0129656
RP3-475J3		6	6q22.31		120527767	120592617	64851	dJ475J3	AL139105.17				0				-2.27935e-06	-1	0.999947
RP11-301B7		6	6q22.31		121468968	121565282	96315	bA301B7	AL365508.19				1		ENSG00000146350(C6orf170)(KNOWN)		-0.0514034	-1.03627	0.127986
RP1-87H18		6	6q22.31		122617539	122660587	43049	dJ87H18	AL121846.6				0				-0.031346	-1.02197	0.436829
RP11-95G17		6	6q22.31		122952160	123105836	153677	bA95G17	AL512283.12				1		ENSG00000135549(PKIB)(KNOWN)		-0.0405794	-1.02853	0.381184
RP4-726A1		6	6q22.31		124382750	124503648	120899	dJ726A1	AL109842.7				1		ENSG00000188580(TCBA1)(KNOWN)		0.0292153	1.02046	0.46047
RP1-84N20		6	6q22.31		125389373	125541247	151875	dJ84N20	AL136128.9				2		ENSG00000111907(TPD52L1)(KNOWN) ENSG00000146373(IBRDC1)(KNOWN)		-0.127738	-1.09258	0.00171741
RP11-524A17		6	6q22.32		126458967	126536599	77633	bA524A17	AL162580.20				0				-0.1358	-1.0987	0.00259076
RP11-416F22		6	6q22.33		127384317	127386981	2665	bA416F22	AL590791.1				0				-0.114002	-1.08223	0.00808875
RP11-384A24		6	6q22.33		128448580	128569787	121208	bA384A24	AL451073.17				1		ENSG00000152894(PTPRK)(KNOWN)		-0.104812	-1.07535	0.0223229
RP11-530M23		6	6q22.33		129664369	129803491	139123	bA530M23	AL513527.9				1		ENSG00000196569(LAMA2)(KNOWN)		0.00384674	1.00267	0.935272
RP11-593A16		6	6q22.33-q23.1		130232385	130405200	172816	bA593A16	AL356579.24				1	L3MBTL3	ENSG00000198945(LMBL3_HUMAN)(KNOWN)		-0.137191	-1.09976	0.00101069
RP11-692C10		6	6q23.2		131369615	131438917	69303	bA692C10	AL357496.18				1		ENSG00000079819(EPB41L2)(KNOWN)		-0.129994	-1.09429	0.00202133
RP3-323K23		6	6q23.2		132156221	132190222	34002	dJ323K23	AL139805.15				3		ENSG00000200895(7SK)(NOVEL) ENSG00000203751(NULL)(NOVEL) ENSG00000197594(ENPP1)(KNOWN)		-0.0527593	-1.03725	0.176185
RP11-295F4		6	6q23.2		132876667	133017694	141028	bA295F4	AL513524.8				7		ENSG00000188604(TAAR9)(KNOWN) ENSG00000146385(TAAR8)(KNOWN) ENSG00000146383(TAAR6)(KNOWN) ENSG00000135569(TAAR5)(KNOWN) ENSG00000179073(NULL)(NOVEL) ENSG00000146378(TAAR2)(KNOWN) ENSG00000146399(TAAR1)(KNOWN)		-0.0442678	-1.03116	0.300679
RP1-283K11		6	6q23.2		133724854	133865436	140583	dJ283K11	AL024497.5				1		ENSG00000112319(EYA4)(KNOWN)		-0.104776	-1.07533	0.00264541
RP11-557H15		6	6q23.2		134784497	134979517	195021	bA557H15	AL078590.28				0				0.0264615	1.01851	0.541613
RP1-32B1		6	6q23.3		135475518	135663804	188287	dJ32B1	AL023693.25				3	MYB	ENSG00000118513(MYB)(KNOWN) ENSG00000207689(hsa-mir-548a-2)(NOVEL) ENSG00000135541(AHI1)(KNOWN)		-0.0517966	-1.03655	0.193209
RP11-448D5		6	6q23.3		137232244	137232437	194	bA448D5	AL357082.15				1		ENSG00000112357(PEX7)(KNOWN)		0.0457462	1.03222	0.240376
RP11-95M15		6	6q23.3		137962575	138077798	115224	bA95M15	AL356234.18				0				-0.126567	-1.09169	0.00169601
RP11-15H7		6	6q24.1		139976115	140131794	155680	bA15H7	AL390205.17				0				-0.0232784	-1.01627	0.527041
RP3-460G2		6	6q24.1		141124534	141227085	102552	dJ460G2	AL035446.4				0				-0.0419114	-1.02948	0.361293
RP11-368P1		6	6q24.1		142222367	142361452	139086	bA368P1	AL356127.8				0				-0.0711672	-1.05057	0.0575359
RP11-86O4		6	6q24.2		143501404	143622432	121029	bA86O4	AL391726.8				1		ENSG00000146416(AIG1)(KNOWN)		-0.112059	-1.08077	0.00379723
RP11-3B11		6	6q24.2		144509482	144514258	4777	bA3B11	AL512354.13				1		ENSG00000135604(STX11)(KNOWN)		-0.0788967	-1.05621	0.0456459
RP11-386H19		6	6q24.2		145089782	145171242	81461	bA386H19	AL513184.7				1		ENSG00000152818(UTRN)(KNOWN)		-0.0181784	-1.01268	0.708833
RP11-545I5		6	6q24.3		146157896	146266194	108299	bA545I5	AL356599.19				2		ENSG00000118496(FBXO30)(KNOWN) ENSG00000146414(SHPRH)(KNOWN)		-0.058746	-1.04156	0.211706
RP11-631F7		6	6q24.3		148426158	148609993	183836	bA631F7	AL359382.23		2220681		0				-0.20838	-1.15539	1.66e-05
RP1-111D6		6	6q25.1		149547579	149673910	126332	dJ111D6	AL031056.1				1		ENSG00000208548(NULL)(NOVEL)		-0.211642	-1.15801	2.92e-05
RP5-1179L24		6	6q25.1		150539735	150646838	107104	dJ1179L24	AL096708.34				1	PPP1R14C	ENSG00000198729(PPP1R14C)(KNOWN)		-0.217777	-1.16294	1.7e-05
RP1-297M16		6	6q25.1		151496433	151562014	65582	dJ297M16	AL138733.15				0				-0.0865549	-1.06183	0.0442999
RP3-443C4		6	6q25.1		152121130	152188475	67346	dJ443C4	AL356311.6				3		ENSG00000203718(NULL)(NOVEL) ENSG00000181271(Q00849_HUMAN)(KNOWN) ENSG00000091831(ESR1)(KNOWN)		0.00966907	1.00672	0.790476
RP11-450E24		6	6q25.1		152186476	152326162	139687	bA450E24	AL590993.14				2		ENSG00000208494(NULL)(NOVEL) ENSG00000091831(ESR1)(KNOWN)		-0.0676546	-1.04801	0.0995824
RP1-63I5		6	6q25.1		152324163	152411867	87705	dJ63I5	AL049821.6				1	ESR1	ENSG00000091831(ESR1)(KNOWN)		-0.152188	-1.11125	0.00109805
RP1-130E4		6	6q25.1		152411768	152520660	108893	dJ130E4	AL078582.13		108893		2	SYNE1, ESR1	ENSG00000131018(SYNE1)(KNOWN) ENSG00000091831(ESR1)(KNOWN)		-0.171876	-1.12652	0.000217065
RP4-546K19		6	6q25.2		153104985	153131413	26429	dJ546K19	AL133356.10				1		ENSG00000146469(VIP)(KNOWN)		-0.073701	-1.05241	0.0967145
RP11-495B4		6	6q25.2		154042907	154157510	114604	bA495B4	AL391376.8				1		ENSG00000199246(U6)(NOVEL)		0.0729037	1.05183	0.11834
RP1-66H9		6	6q25.2		155289734	155381577	91844	dJ66H9	AL136228.8		3151045		1	TIAM2	ENSG00000146426(TIAM2)(KNOWN)		-0.18964	-1.14048	1.86e-05
RP11-100E6		6	6q25.3		155961812	156120703	158892	bA100E6	AL512410.14				1		ENSG00000200012(U7)(NOVEL)		-0.188554	-1.13962	0.000243466
RP3-336G18		6	6q25.3		156885767	156988048	102282	dJ336G18	AL158033.18				1		ENSG00000208442(NULL)(NOVEL)		-0.251818	-1.19071	1.21e-06
RP11-266C7		6	6q25.3		158279904	158440778	160875	bA266C7	AL139330.17				2	SYNJ2, SNX9	ENSG00000078269(SYNJ2)(KNOWN) ENSG00000130340(SNX9)(KNOWN)		-0.185635	-1.13732	0.000145894
RP3-442A17		6	6q25.3		158818064	158854414	36351	dJ442A17	AL353800.10				1		ENSG00000130338(TULP4)(KNOWN)		-0.135265	-1.09829	0.00177689
RP11-13P5		6	6q25.3		159413709	159520135	106427	bA13P5	AL356417.17		1086551		1		ENSG00000164694(NP_115921.1)(KNOWN)		-0.260909	-1.19823	3.81e-06
RP1-249F5		6	6q25.3		160224241	160354109	129869	dJ249F5	AL035691.17				2	MAS1, IGF2R	ENSG00000130368(MAS1)(KNOWN) ENSG00000197081(IGF2R)(KNOWN)		-0.30179	-1.23267	4.01e-08
RP11-288H12		6	6q25.3		160354009	160500259	146251	bA288H12	AL353625.5				2	SLC22A1, IGF2R	ENSG00000175003(SLC22A1)(KNOWN) ENSG00000197081(IGF2R)(KNOWN)		-0.264756	-1.20143	1.02e-06
RP3-366M24		6	6q25.3		160621320	160702239	80920	dJ366M24	AL355506.23				1		ENSG00000146477(SLC22A3)(KNOWN)		-0.0213457	-1.01491	0.671678
RP3-473J16		6	6q26		161450523	161626739	176217	dJ473J16	AL109942.13				4		ENSG00000026652(AGPAT4)(KNOWN) ENSG00000203702(C6orf59)(KNOWN) ENSG00000182003(NULL)(NOVEL) ENSG00000085511(MAP3K4)(KNOWN)		0.0173097	1.01207	0.620729
RP11-30F7		6	6q26		161666519	161822231	155713	bA30F7	AC016332				1		ENSG00000185345(PARK2)(KNOWN)		-0.00517962	-1.0036	0.821118
RP1-292F10		6	6q26		162710104	162803740	93637	dJ292F10	AL008631.1				1		ENSG00000185345(PARK2)(KNOWN)		-0.00764311	-1.00531	0.799503
RP1-257A15		6	6q26		163355878	163476865	120988	dJ257A15	AL137182.9		982922		1	PACRG	ENSG00000112530(PACRG)(KNOWN)		-0.165623	-1.12165	0.0004027
RP3-471D13		6	6q26		164296629	164338799	42171	dJ471D13	AL136225.8				0				-0.204961	-1.15266	4.05e-05
RP11-300M24		6	6q27		165061358	165244699	183342	bA300M24	AL450345.6				0				-0.0714494	-1.05077	0.0915381
RP11-289E16		6	6q27		165840859	165928214	87356	bA289E16	AL160160.14				0				-0.079853	-1.05691	0.0314452
RP11-351J23		6	6q27		167790640	167835277	44638	bA351J23	AL356123.21		331222		2		ENSG00000203689(NP_001018859.1)(KNOWN) ENSG00000203688(NP_001020660.1)(KNOWN)		-0.276815	-1.21152	9.19e-07
RP3-470B24		6	6q27		168036070	168121862	85793	dJ470B24	AL049698.3				2	MLLT4	ENSG00000203686(Q9UM08_HUMAN)(KNOWN) ENSG00000130396(MLLT4)(KNOWN)		-0.17564	-1.12947	0.00076727
RP1-137D17		6	6q27		169488216	169576118	87903	dJ137D17	AL009176.1		87903		0				0.159381	1.11681	0.000936858
RP5-1086L22		6	6q27		170373197	170423775	50579	dJ1086L22	AL109910.27		50579		0				-0.269771	-1.20562	4.1e-07
CTB-57H24		6	6q27		170622773	170728000	105228						2		ENSG00000008018(PSMB1)(KNOWN) ENSG00000112592(TBP)(KNOWN)		-0.0400662	-1.02816	0.396678
CTB-164D18		7	7p22.3		188219	257533	69315						0				0.0752096	1.05351	0.00925998
RP11-449P15		7	7p22.3		885103	1079306	194204	bA449P15	AC073957.7		194204		8	CENTA1, COX19, CYP2W1, GPR146, C7orf20	ENSG00000198849(Q8N1S0_HUMAN)(KNOWN) ENSG00000105963(CENTA1)(KNOWN) ENSG00000189201(COX19)(KNOWN) ENSG00000073067(CYP2W1)(KNOWN) ENSG00000199023(hsa-mir-339)(NOVEL) ENSG00000164849(GPR146)(KNOWN) ENSG00000146540(NP_115726.1)(KNOWN) ENSG00000105972(C7orf20)(KNOWN)		-0.130229	-1.09447	0.000161882
RP11-510K8		7	7p22.3		1611828	1805609	193782	bA510K8	AC074389.8		193782		2		ENSG00000205971(NP_001019848.1)(KNOWN) ENSG00000182743(NULL)(NOVEL)		0.118578	1.08566	0.000449811
RP4-607J2		7	7p22.2		2370558	2519955	149398	dJ607J2	AC004840.4				3		ENSG00000136213(CHST12)(KNOWN) ENSG00000175873(Q9H7M1_HUMAN)(KNOWN) ENSG00000106263(EIF3S9)(KNOWN)		0.0368935	1.0259	0.324577
RP11-106E3		7	7p22.2		2607390	2657138	49749	bA106E3	AC073462.8		25996057		2	IQCE	ENSG00000136295(NP_079526.1)(KNOWN) ENSG00000106012(IQCE)(KNOWN)		0.134472	1.09769	0.000242212
RP11-172O13		7	7p22.1		5704716	5847079	142364	bA172O13	AC008167.5				1	TRIAD3	ENSG00000011275(UB7I1_HUMAN)(KNOWN)		0.182178	1.1346	5.25e-06
RP1-42M2		7	7p22.1		5969700	6049710	80011	dJ42M2	AC005995.3				7	PMS2, EIF2AK1	ENSG00000122512(PMS2)(KNOWN) ENSG00000201990(Y)(NOVEL) ENSG00000106305(MCA2_HUMAN)(KNOWN) ENSG00000207217(snoACA42)(NOVEL) ENSG00000157999(NULL)(NOVEL) ENSG00000086232(EIF2AK1)(KNOWN) ENSG00000155026(NM_173565.1)(KNOWN)		0.164541	1.12081	0.000271651
RP4-810E6		7	7p22.1		6049510	6202437	152928	dJ810E6	AC004895.2				6	PSCD3, EIF2AK1	ENSG00000210074(NULL)(NOVEL) ENSG00000210080(NULL)(NOVEL) ENSG00000106346(UBP42_HUMAN)(KNOWN) ENSG00000201310(Y)(NOVEL) ENSG00000008256(PSCD3)(KNOWN) ENSG00000086232(EIF2AK1)(KNOWN)		0.219674	1.16447	1.23e-06
RP11-425P5		7	7p22.1		6233987	6446613	212627	bA425P5	AC009412.6				4	RAC1, PSCD3	ENSG00000178397(NP_001032240.1)(KNOWN) ENSG00000136238(RAC1)(KNOWN) ENSG00000164535(NP_631918.1)(KNOWN) ENSG00000008256(PSCD3)(KNOWN)		0.143626	1.10468	0.000253943
RP4-733B9		7	7p22.1-p21.3		7176436	7292189	115754	dJ733B9	AC005532.2				1	C1GALT1	ENSG00000106392(C1GALT1)(KNOWN)		0.18888	1.13988	4.92e-07
RP11-505D17		7	7p21.3		7947759	8125919	178161	bA505D17	AC006042.2				2	GLCCI1, ICA1	ENSG00000106415(GLCCI1)(KNOWN) ENSG00000003147(ICA1)(KNOWN)		0.23114	1.17376	1.07e-08
RP11-304A10		7	7p21.3		8950512	9040173	89662	bA304A10	AC007164.3				0				0.143574	1.10464	0.000273774
RP5-959C21		7	7p21.3		9924891	10064840	139950	dJ959C21	AC004936.2				0				0.142919	1.10414	6.08e-06
RP11-352E12		7	7p21.3		10064640	10151963	87324	bA352E12	AC006373.3				0				0.189782	1.14059	2.08e-06
RP11-392P1		7	7p21.3		10372373	10429780	57408	bA392P1	AC073098.10				0				0.207388	1.1546	3.66e-08
RP11-502P9		7	7p21.3		11782368	11938707	156340	bA502P9	AC073109.2				0				0.253921	1.19244	5.32e-09
RP5-1100A7		7	7p21.3		12725574	12827381	101808	dJ1100A7	AC005228.1				0				0.225979	1.16957	9.02e-09
RP11-195L14		7	7p21.3		12951352	13077542	126191	bA195L14	AC007243.4				0				0.241951	1.18259	1.45e-08
RP4-685A2		7	7p21.2		13887063	13996422	109360	dJ685A2	AC004857.1				1	ETV1	ENSG00000006468(ETV1)(KNOWN)		0.278339	1.2128	5.64e-10
RP11-512E16		7	7p21.2		14128072	14279388	151317	bA512E16	AC005039.1				1	DGKB	ENSG00000136267(DGKB)(KNOWN)		0.261801	1.19897	1.75e-09
RP11-196O16		7	7p21.1		16023294	16205465	182172	bA196O16	AC006035.2				2		ENSG00000203519(NULL)(NOVEL) ENSG00000205859(NULL)(NOVEL)		0.182397	1.13477	8.23e-07
RP11-403N12		7	7p21.1		16865247	17055918	190672	bA403N12	AC098592.5				1	BCMP11	ENSG00000173467(AGR3_HUMAN)(KNOWN)		0.239414	1.18051	2.76e-08
RP11-323K15		7	7p21.1		17781327	17929240	147914	bA323K15	AC073205.6				1	SNX13	ENSG00000071189(SNX13_HUMAN)(KNOWN)		0.109174	1.07861	9.16e-05
RP11-71F18		7	7p21.1-p15.3		19406242	19580569	174328	bA71F18	AC007091.3				0				0.146631	1.10698	8e-06
RP11-486P11		7	7p15.3		20042179	20150597	108419	bA486P11	AC007001.2				1	7A5	ENSG00000183742(NP_877439.2)(KNOWN)		0.31724	1.24594	1.3e-11
RP4-701O19		7	7p15.3		20884182	20950414	66233	dJ701O19	AC007090.3				0				0.18959	1.14044	4.72e-05
RP11-211J15		7	7p15.3		21173901	21257598	83698	bA211J15	AC078791.8				2		ENSG00000210270(NULL)(NOVEL) ENSG00000186632(NULL)(NOVEL)		0.182502	1.13485	2.43e-07
RP11-445O1		7	7p15.3		21588234	21669042	80809	bA445O1	AC073102.2				1	DNAH11	ENSG00000105877(DNAH11)(KNOWN)		0.210074	1.15675	9.97e-08
RP11-451F11		7	7p15.3		23714553	23804532	89980	bA451F11	AC008176.3				1	STK31	ENSG00000196335(STK31)(KNOWN)		0.346288	1.27129	1.43e-11
RP11-343P21		7	7p15.3		24511504	24521807	10304	bA343P21	AC079878.6				0				0.225776	1.16941	3.17e-08
RP11-99O17		7	7p15.2		25824267	25925677	101411	bA99O17	AC018706.3				0				0.225242	1.16897	2.79e-07
RP11-232C20		7	7p15.2		26765660	26911371	145712	bA232C20	AC011299.3				1	SCAP2	ENSG00000005020(SCAP2)(KNOWN)		0.275291	1.21024	1.8e-10
RP4-781A18		7	7p15.2-p15.1		27976171	28166812	190642	dJ781A18	AC004885.2				2	tcag7.981	ENSG00000206623(U6)(NOVEL) ENSG00000153814(JAZF1_HUMAN)(KNOWN)		0.180777	1.13349	1.83e-06
RP4-596O9		7	7p15.1		28459769	28603446	143678	dJ596O9	AC003074.3				1	CREB5	ENSG00000146592(CREB5)(KNOWN)		0.175115	1.12905	8.62e-06
RP11-550A18		7	7p15.1		29467570	29624461	156892	bA550A18	AC007255.4				2		ENSG00000176532(NP_787083.1)(KNOWN) ENSG00000106069(CHN2)(KNOWN)		0.0785827	1.05598	0.00754465
RP11-111I9		7	7p15.1		30275708	30282167	6460	bA111I9	AC009304.2		6460		0				0.213307	1.15934	2.74e-08
RP5-1143H19		7	7p15.1		30620391	30747615	127225	dJ1143H19	AC004976.1				2	CRHR2, GARS	ENSG00000106113(CRHR2)(KNOWN) ENSG00000106105(GARS)(KNOWN)		0.0986522	1.07077	0.00138058
RP11-175P8		7	7p14.3		32274992	32459562	184571	bA175P8	AC018637.3				1		ENSG00000205766(NULL)(NOVEL)		0.0497161	1.03506	0.0723617
RP11-89N17		7	7p14.3		33718642	33897276	178635	bA89N17	AC008080.1				2		ENSG00000173862(Q9NWP0_HUMAN)(KNOWN) ENSG00000203495(NULL)(NOVEL)		0.0143221	1.00998	0.574216
RP11-179B11		7	7p14.3		34184329	34292757	108429	bA179B11	AC009262.5		1035892		0				0.112699	1.08125	0.000147573
RP11-41A3		7	7p14.3		35108032	35220220	112189	bA41A3	AC005826.1				3		ENSG00000210469(NULL)(NOVEL) ENSG00000122597(S11Y_HUMAN)(KNOWN) ENSG00000189212(Q6NXN4_HUMAN)(KNOWN)		0.156906	1.11489	1.82e-05
RP11-155G7		7	7p14.2		36168081	36309869	141789	bA155G7	AC007327.1				1		ENSG00000122547(NP_085139.2)(KNOWN)		0.0408954	1.02875	0.158703
RP11-302L6		7	7p14.2-p14.1		37482196	37597750	115555	bA302L6	AC009530.5				1		ENSG00000178503(NULL)(NOVEL)		0.0338286	1.02373	0.23636
RP11-121A8		7	7p14.1		38185228	38356843	171616	bA121A8	AC006033.2		3160060		4	TRGV5, TRGV9, STARD3NL	ENSG00000198117(Q6PIW0_HUMAN)(KNOWN) ENSG00000205723(TRGV5)(KNOWN) ENSG00000155857(TRGV9)(KNOWN) ENSG00000010270(STARD3NL)(KNOWN)		0.177193	1.13068	0.000129678
RP11-64I2		7	7p14.1		39496099	39613863	117765	bA64I2	AC011290.3				1	C7orf36	ENSG00000106540(C7orf36)(KNOWN)		0.152856	1.11177	2.73e-06
RP5-1178G13		7	7p14.1		40440824	40626764	185941	dJ1178G13	AC004988.2				1	C7orf10	ENSG00000175600(CG010_HUMAN)(KNOWN)		0.207784	1.15491	3.3e-07
RP4-612F12		7	7p14.1		41208833	41345287	136455	dJ612F12	AC004843.1				0				0.142974	1.10418	0.000423984
RP11-100C21		7	7p14.1		42647635	42807333	159699	bA100C21	AC027269.5				0				0.0473769	1.03338	0.145166
RP5-1032B10		7	7p14.1		43150163	43228683	78521	dJ1032B10	AC004455.2		78521		4	HECW1	ENSG00000201722(U7)(NOVEL) ENSG00000210589(NULL)(NOVEL) ENSG00000181211(Q8NA17_HUMAN)(KNOWN) ENSG00000002746(HECW1)(KNOWN)		0.158055	1.11578	2.63e-06
RP11-36H20		7	7p13		43453095	43594872	141778	bA36H20	AC011738.4				2		ENSG00000164543(STK17A)(KNOWN) ENSG00000002746(HECW1)(KNOWN)		-0.0216281	-1.0151	0.467717
RP5-1022I14		7	7p13		43971324	44023317	51994	dJ1022I14	AC004951.5				2		ENSG00000136206(WBSCR19)(KNOWN) ENSG00000168255(Q8IZ67_HUMAN)(KNOWN)		-0.0745769	-1.05305	0.0222167
RP11-52M17		7	7p13		44595128	44619438	24311	bA52M17	AC011894.3		805220		1	OGDH	ENSG00000105953(OGDH)(KNOWN)		0.191074	1.14161	9.62e-07
RP4-647J21		7	7p13		44926600	45048880	122281	dJ647J21	AC004847.3				3	MYO1G, CCM2	ENSG00000136286(MYO1G)(KNOWN) ENSG00000206942(snoACA9)(NOVEL) ENSG00000136280(CCM2)(KNOWN)		0.158363	1.11602	1.72e-05
RP11-111G20		7	7p13		45308102	45400347	92246	bA111G20	AC073968.8				0				0.11811	1.08531	0.000230414
RP11-132L11		7	7p13		45887168	45956854	69687	bA132L11	AC091524.4				2	IGFBP1, IGFBP3	ENSG00000146678(IGFBP1)(KNOWN) ENSG00000146674(IGFBP3)(KNOWN)		0.0891094	1.06371	0.00433581
RP11-571N3		7	7p13		45956855	46124185	167331	bA571N3	AC073115.5		777364		1		ENSG00000200415(U7)(NOVEL)		0.132842	1.09645	0.000139776
RP11-95J15		7	7p13-p12.3		46567503	46734218	166716	bA95J15	AC011294.3				0				0.117719	1.08502	0.000511529
RP11-21H20		7	7p12.3		47511122	47674852	163731	bA21H20	AC018998		163731		2	TNS3	ENSG00000205652(Q6ZTY9_HUMAN)(KNOWN) ENSG00000136205(TNS3)(KNOWN)		-0.150449	-1.10992	8.55e-05
RP4-815D20		7	7p12.3		48821041	48912166	91126	dJ815D20	AC004899.1		1126488		2		ENSG00000205638(NULL)(NOVEL) ENSG00000205637(Q6ZSL6_HUMAN)(KNOWN)		0.14943	1.10913	4.61e-05
RP11-127A24		7	7p12.3-p12.2		49785071	49947528	162458	bA127A24	AC034145.5				1	UNQ739	ENSG00000188730(NP_940972.1)(KNOWN)		0.123153	1.08911	0.000361621
RP11-95E2		7	7p12.2		50442678	50615647	172970	bA95E2	AC018705.10				4		ENSG00000200815(U6)(NOVEL) ENSG00000132436(FIGNL1)(KNOWN) ENSG00000132437(DDC)(KNOWN) ENSG00000164501(Q96M41_HUMAN)(KNOWN)		0.0164903	1.0115	0.532909
RP4-718N17		7	7p12.1		51595746	51731272	135527	dJ718N17	AC005999.2				0				0.0572602	1.04049	0.0567961
RP11-324M21		7	7p12.1		52666588	52731967	65380	bA324M21	AC074263.5		2117968		0				0.123152	1.08911	0.00042092
RP11-449G3		7	7p11.2		54607355	54784556	177202	bA449G3	AC019210.7				2		ENSG00000200471(U6)(NOVEL) ENSG00000205626(NULL)(NOVEL)		0.224728	1.16856	9.51e-09
RP5-1091E12		7	7p11.2		55045081	55222878	177798	dJ1091E12	AC006977.3				1	EGFR	ENSG00000146648(EGFR)(KNOWN)		0.0644783	1.04571	0.0595032
RP11-339F13		7	7p11.2		55222879	55347931	125053	bA339F13	AC073324.6				1	EGFR	ENSG00000146648(EGFR)(KNOWN)		-0.0655894	-1.04651	0.0426428
RP4-725G10		7	7p11.2		56129651	56265548	135898	dJ725G10	AC006970.6				2		ENSG00000106153(CHCHD2)(KNOWN) ENSG00000185290(XP_944377.1)(NOVEL)		0.079095	1.05636	0.0103632
RP11-10F11		7	7p11.2		56639424	56803089	163666	bA10F11	AC095038.3				0				-0.103259	-1.0742	0.00202867
RP5-905H7		7	7q11.21		62325606	62462989	137384	dJ905H7	AC006455.2				3		ENSG00000185037(NULL)(NOVEL) ENSG00000205610(Q4G105_HUMAN)(KNOWN) ENSG00000205608(XR_001064.1)(KNOWN)		0.0363546	1.02552	0.311507
RP11-340I6		7	7q11.21		62908768	63100909	192142	bA340I6	AC092634.3		192142		1		ENSG00000205606(NULL)(NOVEL)		0.137671	1.10013	7.63e-06
RP11-479O9		7	7q11.21		64729935	64924112	194178	bA479O9	AC073107.7				6		ENSG00000196851(NP_001013482.1)(KNOWN) ENSG00000205598(Q6ZTE3_HUMAN)(KNOWN) ENSG00000203448(NULL)(NOVEL) ENSG00000206634(snoACA22)(NOVEL) ENSG00000206785(snoACA15)(NOVEL) ENSG00000200670(U6)(NOVEL)		0.109553	1.07889	0.00170093
RP4-756H11		7	7q11.21		65647490	65782534	135045	dJ756H11	AC006001.2				4		ENSG00000201515(5S_rRNA)(NOVEL) ENSG00000177418(NULL)(NOVEL) ENSG00000126528(XP_496890.1)(NOVEL) ENSG00000154710(RABGEF1)(KNOWN)		0.0726203	1.05162	0.00748155
RP11-458F8		7	7q11.21		65972590	66038864	66275	bA458F8	AC073335.5				3		ENSG00000211219(NULL)(NOVEL) ENSG00000179131(NULL)(NOVEL) ENSG00000106609(NP_060464.1)(KNOWN)		0.0053188	1.00369	0.869433
RP4-736H5		7	7q11.22		66666682	66813337	146656	dJ736H5	AC005482.2				0				0.0144616	1.01007	0.613115
RP11-358M3		7	7q11.22		67038294	67162936	124643	bA358M3	AC092637.2				0				-0.0617015	-1.0437	0.0487915
RP11-156A14		7	7q11.22		67546085	67703913	157829	bA156A14	AC069284				0				0.00702446	1.00488	0.842374
RP11-3P22		7	7q11.22		68250951	68416513	165563	bA3P22	AC069280.10				0				-0.063426	-1.04494	0.0367551
RP4-715F13		7	7q11.22		69104871	69250749	145879	dJ715F13	AC006317.3				1		ENSG00000158321(AUTS2)(KNOWN)		0.0762712	1.05429	0.0343968
RP11-409J21		7	7q11.22		70687209	70842913	155705	bA409J21	AC073330.6				2		ENSG00000199940(7SK)(NOVEL) ENSG00000185274(WBSCR17)(KNOWN)		-0.0212455	-1.01484	0.466694
RP4-635O5		7	7q11.22		71204869	71274716	69848	dJ635O5	AC004845.2				1		ENSG00000183166(CALN1)(KNOWN)		0.0864905	1.06178	0.0153601
RP11-313P13		7	7q11.23		71970679	72156415	185737	bA313P13	AC005488.2				16		ENSG00000179994(NP_001030016.1)(KNOWN) ENSG00000196313(NP_742017.1)(KNOWN) ENSG00000203441(NULL)(NOVEL) ENSG00000205586(NULL)(NOVEL) ENSG00000106133(NSUN5B)(KNOWN) ENSG00000155428(TRIM74)(KNOWN) ENSG00000187221(TRIM73)(KNOWN) ENSG00000205584(Q6NSF3_HUMAN)(KNOWN) ENSG00000201862(Y)(NOVEL) ENSG00000205583(Q7L1H2_HUMAN)(KNOWN) ENSG00000170409(NULL)(NOVEL) ENSG00000135165(O95745_HUMAN)(KNOWN) ENSG000…		-0.15571	-1.11397	0.00201936
RP11-450O3		7	7q11.23		72073705	72269192	195488	bA450O3	AC105418				12		ENSG00000187221(TRIM73)(KNOWN) ENSG00000205584(Q6NSF3_HUMAN)(KNOWN) ENSG00000201862(Y)(NOVEL) ENSG00000205583(Q7L1H2_HUMAN)(KNOWN) ENSG00000170409(NULL)(NOVEL) ENSG00000135165(O95745_HUMAN)(KNOWN) ENSG00000201282(Y)(NOVEL) ENSG00000198305(NP_001027561.1)(KNOWN) ENSG00000199913(Y)(NOVEL) ENSG00000198632(NP_777590.1)(KNOWN) ENSG00000205580(NP_001027561.1)(KNOWN) ENSG00000155428(TRIM74)(KNOWN)		-0.00838884	-1.00583	0.861597
RP4-771P4		7	7q11.23		73732805	73733598	794	dJ771P4	AC004883		794		1	GTF2I	ENSG00000077809(GTF2I)(KNOWN)		0.156658	1.1147	0.000846101
RP11-107L23		7	7q11.23		74971406	75153739	182334	bA107L23	AC079252				3		ENSG00000127957(PMS2L3)(KNOWN) ENSG00000200874(Y)(NOVEL) ENSG00000127946(HIP1)(KNOWN)		-0.00885701	-1.00616	0.821521
RP4-799O8		7	7q11.23		76190005	76361341	171337	dJ799O8	AC006972.2				0				0.117092	1.08455	0.00303153
RP11-467H10		7	7q11.23		76490656	76687315	196660	bA467H10	AC007000.2				6		ENSG00000201959(Y)(NOVEL) ENSG00000205482(XP_934889.1)(NOVEL) ENSG00000181283(NP_671727.1)(KNOWN) ENSG00000127951(FGL2)(KNOWN) ENSG00000135205(NP_065930.1)(KNOWN) ENSG00000186645(NP_001027561.1)(KNOWN)		0.0941286	1.06742	0.00371863
RP4-562A11		7	7q11.23		76971221	77115186	143966	dJ562A11	AC006451.5		143966		1	PTPN12	ENSG00000127947(PTPN12)(KNOWN)		0.219323	1.16419	3.05e-06
RP11-538D15		7	7q21.11		77710860	77899695	188836	bA538D15	AC006043.1				1		ENSG00000187391(MAGI2)(KNOWN)		0.148203	1.10819	0.00243326
RP11-343J14		7	7q21.11		78415998	78422030	6033	bA343J14	AC073092.2		6033		1	MAGI2	ENSG00000187391(MAGI2)(KNOWN)		0.200713	1.14927	0.000233082
RP5-1164F5		7	7q21.11		78422031	78579140	157110	dJ1164F5	AC006324.3				2		ENSG00000209308(NULL)(NOVEL) ENSG00000187391(MAGI2)(KNOWN)		-0.0260647	-1.01823	0.317196
RP5-1057M1		7	7q21.11		79539131	79644969	105839	dJ1057M1	AC004159.1		3874882		1	GNAI1	ENSG00000127955(GNAI1)(KNOWN)		0.193713	1.1437	0.00010473
RP5-1136A10		7	7q21.11		80387900	80528156	140257	dJ1136A10	AC004972.2				0				0.306609	1.2368	1.64e-08
RP4-560O14		7	7q21.11		81356768	81501226	144459	dJ560O14	AC006145.2				1	CACNA2D1	ENSG00000153956(CACNA2D1)(KNOWN)		0.187686	1.13894	1.76e-06
RP11-575G1		7	7q21.11		81501227	81558313	57087	bA575G1	AC008283.3				1	CACNA2D1	ENSG00000153956(CACNA2D1)(KNOWN)		0.246188	1.18607	1.32e-05
RP4-784G16		7	7q21.11		82357425	82500588	143164	dJ784G16	AC004886.1				2	PCLO	ENSG00000202281(5S_rRNA)(NOVEL) ENSG00000186472(PCLO)(KNOWN)		0.210316	1.15694	1.75e-05
RP11-242J14		7	7q21.11		83230804	83414012	183209	bA242J14	AC073498				0				0.167615	1.1232	0.000458417
RP11-313H6		7	7q21.11		83471581	83635351	163771	bA313H6					1		ENSG00000075213(SEMA3A)(KNOWN)		0.136446	1.09919	0.00537672
RP5-1093O17		7	7q21.11		84430708	84591194	160487	dJ1093O17	AC004957.1		1055057		2	SEMA3D	ENSG00000197029(XP_945048.1)(NOVEL) ENSG00000153993(SEMA3D)(KNOWN)		0.161689	1.1186	3.54e-06
RP11-533L22		7	7q21.11		84729613	84898403	168791	bA533L22	AC073958.4				1		ENSG00000164657(NULL)(NOVEL)		0.187894	1.1391	6.15e-05
RP4-650P9		7	7q21.11		85371138	85485764	114627	dJ650P9	AC004413.2				0				0.187164	1.13852	5.63e-05
RP11-212B1		7	7q21.12		86906212	87054355	148144	bA212B1	AC079303				2		ENSG00000085563(ABCB1)(KNOWN) ENSG00000005471(ABCB4)(KNOWN)		0.0530632	1.03747	0.142837
CTB-1137N13		7	7q21.12		86933537	87062340	128804	bK137N13					2		ENSG00000085563(ABCB1)(KNOWN) ENSG00000005471(ABCB4)(KNOWN)		0.0618473	1.0438	0.0679806
RP5-1078A23		7	7q21.12		87797437	87869246	71810	dJ1078A23	AC006149.3		71810		0				0.161249	1.11825	7.32e-05
RP11-174I14		7	7q21.13		88053490	88160719	107230	bA174I14	AC006988.3				0				0.0869407	1.06212	0.0110787
RP5-998H4		7	7q21.13		88671276	88768033	96758	dJ998H4	AC006350.2		96758		1		ENSG00000182348(NP_857597.1)(KNOWN)		0.217015	1.16233	1.9e-07
RP11-263N12		7	7q21.13		89329383	89449178	119796	bA263N12	AC006155.2				0				0.119437	1.08631	0.00498857
RP5-1084H12		7	7q21.2		90960583	91079528	118946	dJ1084H12	AC007313.4				0				0.132386	1.09611	0.00220015
RP5-1099C19		7	7q21.2		92000501	92074199	73699	dJ1099C19	AC005156.1		2426870		2	CDK6	ENSG00000105810(CDK6)(KNOWN) ENSG00000127993(NP_115496.1)(KNOWN)		0.339974	1.26573	1.75e-08
RP11-455I9		7	7q21.3		93400348	93502745	102398	bA455I9	AC006378.2				1	BET1	ENSG00000105829(BET1)(KNOWN)		0.193529	1.14356	0.000658638
RP11-101N13		7	7q21.3		94315003	94427370	112368	bA101N13	AC073886.4				1	PPP1R9A	ENSG00000158528(PPP1R9A)(KNOWN)		0.265661	1.20219	2.58e-06
RP11-95A10		7	7q21.3		95163884	95310571	146688	bA95A10	AC022261.8				1		ENSG00000158560(DYNC1I1)(KNOWN)		0.137114	1.0997	0.009013
RP5-1145A22		7	7q21.3		97112381	97165973	53593	dJ1145A22	AC007875.2		53593		0				0.179955	1.13285	0.0002056
RP11-380G21		7	7q21.3		97314556	97410111	95556	bA380G21	AC079781.7				3		ENSG00000070669(ASNS_HUMAN)(KNOWN) ENSG00000196751(NP_001034887.1)(KNOWN) ENSG00000185251(NP_001013747.1)(KNOWN)		-0.066981	-1.04752	0.048685
RP4-550A13		7	7q22.1		98705662	98785178	79517	dJ550A13	AC004834.2				3		ENSG00000002079(MYH16)(KNOWN) ENSG00000013455(ARPC1A)(KNOWN) ENSG00000130429(ARPC1B)(KNOWN)		0.060003	1.04247	0.114927
RP11-114P12		7	7q22.1		98865337	98871924	6588	bA114P12	AC090113.5		6588		1	PTCD1	ENSG00000106246(PTCD1)(KNOWN)		0.161371	1.11835	0.000937511
RP4-604G5		7	7q22.1		99368425	99468522	100098	dJ604G5	AC004522.3				4		ENSG00000199711(Y)(NOVEL) ENSG00000208869(NULL)(NOVEL) ENSG00000160862(AZGP1)(KNOWN) ENSG00000106261(ZKSCAN1)(KNOWN)		0.0610098	1.0432	0.109917
RP11-506M12		7	7q22.1		99507489	99640253	132765	bA506M12	AC073842.5				14		ENSG00000168090(COPS6)(KNOWN) ENSG00000166508(MCM7)(KNOWN) ENSG00000207547(hsa-mir-25)(NOVEL) ENSG00000207757(hsa-mir-93)(NOVEL) ENSG00000208036(hsa-mir-106b)(NOVEL) ENSG00000206580(AP4M1)(KNOWN) ENSG00000106290(TAF6)(KNOWN) ENSG00000166997(NP_689968.1)(KNOWN) ENSG00000188186(NP_001008396.1)(KNOWN) ENSG00000146826(NP_060745.3)(KNOWN) ENSG00000197093(GPC2)(KNOWN) ENSG00000066923(STAG3)(KNOWN) ENSG…		-0.0385777	-1.0271	0.361451
RP11-44M6		7	7q22.1		99925039	100038726	113688	bA44M6	AC069281.6		113688		8	HRBL, LRCH4, FBXO24, PCOLCE	ENSG00000208821(NULL)(NOVEL) ENSG00000106351(HRBL)(KNOWN) ENSG00000184414(O75428_HUMAN)(KNOWN) ENSG00000205307(Q8TEE9_HUMAN)(KNOWN) ENSG00000077454(LRCH4)(KNOWN) ENSG00000106336(FBXO24)(KNOWN) ENSG00000106333(PCOLCE)(KNOWN) ENSG00000166924(NP_775835.2)(KNOWN)		0.125528	1.09091	0.00028094
RP5-1059M17		7	7q22.1		100976339	101122545	146207	dJ1059M17	AC004953.2				2		ENSG00000106436(NP_612412.2)(KNOWN) ENSG00000160963(EMID2)(KNOWN)		-0.066702	-1.04732	0.143891
RP11-333G13		7	7q22.1		101305935	101346478	40544	bA333G13	AC092788.3				1		ENSG00000160967(CUTL1)(KNOWN)		0.0371314	1.02607	0.395301
RP11-401L13		7	7q22.1		102514246	102669981	155736	bA401L13	AC007683.5		578498		4		ENSG00000161048(NP_945341.2)(KNOWN) ENSG00000170629(NP_872440.2)(KNOWN) ENSG00000208777(NULL)(NOVEL) ENSG00000170632(NP_114111.2)(KNOWN)		0.113985	1.08221	0.000103019
RP4-672O11		7	7q22.1		102949576	103092744	143169	dJ672O11	AC006316.2				1	RELN	ENSG00000189056(RELN)(KNOWN)		0.166338	1.12221	2.57e-05
RP11-148A10		7	7q22.1		103964266	104082406	118141	bA148A10	AC007558.3				1		ENSG00000187416(LHFPL3)(KNOWN)		-0.00193702	-1.00134	0.95033
RP11-22N19		7	7q22.2		105622027	105748629	126603	bA22N19	AC007032.2				2		ENSG00000201796(U6)(NOVEL) ENSG00000105835(PBEF1)(KNOWN)		0.0793258	1.05652	0.0235884
RP11-443I10		7	7q31.1		107429108	107433634	4527	bA443I10	AC078853.9				1		ENSG00000091136(LAMB1)(KNOWN)		0.0262161	1.01834	0.453051
RP11-5N18		7	7q31.1		108002467	108056449	53983	bA5N18	AC005487.2				1		ENSG00000128590(DNAJB9)(KNOWN)		-0.0332235	-1.0233	0.329063
RP11-238I13		7	7q31.1		108884648	109038857	154210	bA238I13	AC073071.2				0				0.129581	1.09398	0.00346549
RP11-358A10		7	7q31.1		110005952	110164580	158629	bA358A10	AC073326.6				1		ENSG00000184903(IMMP2L)(KNOWN)		-0.0054184	-1.00376	0.879256
RP5-905M6		7	7q31.1		110866834	110973079	106246	dJ905M6	AC005166.1		106246		1	IMMP2L	ENSG00000184903(IMMP2L)(KNOWN)		0.260119	1.19758	2.32e-09
RP11-328M22		7	7q31.1		112279363	112435024	155662	bA328M22	AC018464.9				1		ENSG00000164603(NP_689769.1)(KNOWN)		0.120639	1.08722	0.00244444
RP11-563O5		7	7q31.1		114023931	114175552	151622	bA563O5	AC020606.7				2		ENSG00000202334(5S_rRNA)(NOVEL) ENSG00000128573(FOXP2)(KNOWN)		0.124119	1.08984	0.00577068
RP11-45K3		7	7q31.2		114973552	115099387	125836	bA45K3	AC092590.2				1		ENSG00000202377(snoACA25)(NOVEL)		0.125336	1.09076	0.004813
RP11-354H2		7	7q31.2		115743960	115770524	26565	bA354H2	AC074021.7				0				0.125828	1.09113	0.0032733
CTB-1013N12		7	7q31.2		116079831	116304165	224335	bK13N12					3		ENSG00000105976(MET)(KNOWN) ENSG00000199228(U7)(NOVEL) ENSG00000198898(CAPZA2)(KNOWN)		0.0110486	1.00769	0.703478
RP11-374M7		7	7q31.2		116365845	116463440	97596	bA374M7	AC106873.3				4		ENSG00000208641(NULL)(NOVEL) ENSG00000177152(NULL)(NOVEL) ENSG00000205140(NULL)(NOVEL) ENSG00000004866(ST7)(KNOWN)		0.0800083	1.05702	0.0301908
RP5-866N18		7	7q31.2		116651982	116688781	36800	dJ866N18	AC003987.1				1		ENSG00000004866(ST7)(KNOWN)		0.126873	1.09192	0.00266395
RP11-105B19		7	7q31.31		118629304	118806607	177304	bA105B19	AC024259.17				0				0.113361	1.08175	0.00477133
RP11-376O14		7	7q31.31		119703959	119857235	153277	bA376O14	AC006332.3				1		ENSG00000184408(KCND2)(KNOWN)		0.0927462	1.0664	0.0141346
RP4-745K6		7	7q31.32		120979600	121110006	130407	dJ745K6	AC004875.2		458736		0				0.113426	1.08179	0.000564127
RP11-384A20		7	7q31.32		121371260	121438335	67076	bA384A20	AC073095.4				1	PTPRZ1	ENSG00000106278(PTPRZ1)(KNOWN)		0.160406	1.1176	0.00014632
RP11-106F1		7	7q31.32		122549026	122703244	154219	bA106F1	AC073054.2				1		ENSG00000081800(SLC13A1)(KNOWN)		-0.016695	-1.01164	0.634143
RP5-902E20		7	7q31.32-q31.33		123592768	123711877	119110	dJ902E20	AC006148.3				0				0.083181	1.05935	0.0534631
RP11-264K23		7	7q31.33		123711878	123721155	9278	bA264K23	AC092154.3				0				0.0342519	1.02403	0.407588
RP11-420H19		7	7q31.33		124677369	124832004	154636	bA420H19	AC010099.10		154636		0				0.129076	1.09359	0.000989119
RP11-24C13		7	7q31.33		126157554	126225780	68227	bA24C13	AC002533.1				1		ENSG00000179603(GRM8)(KNOWN)		-0.0544993	-1.0385	0.068682
RP11-224A1		7	7q32.1		127107823	127230031	122209	bA224A1	AC009181.5				1		ENSG00000197157(SND1_HUMAN)(KNOWN)		-0.0169522	-1.01182	0.651828
RP11-391H5		7	7q32.1		127389011	127586356	197346	bA391H5	AC008039.1				4		ENSG00000188901(NP_055226.1)(KNOWN) ENSG00000128594(LRRC4)(KNOWN) ENSG00000207588(hsa-mir-593)(NOVEL) ENSG00000197157(SND1_HUMAN)(KNOWN)		0.00944993	1.00657	0.781778
RP11-128A6		7	7q32.1		128410251	128501561	91311	bA128A6	AC018639.8				2		ENSG00000208544(NULL)(NOVEL) ENSG00000064419(TNPO3)(KNOWN)		0.0911036	1.06518	0.0154288
RP11-437L1		7	7q32.2		129214325	129354280	139956	bA437L1	AC084865.3				1		ENSG00000186591(UBE2H)(KNOWN)		0.0173304	1.01208	0.674641
RP5-999D10		7	7q32.2		129238727	129329133	90407	dJ999D10	AC023880		90407		1	UBE2H	ENSG00000186591(UBE2H)(KNOWN)		0.170795	1.12568	5.83e-05
RP11-36B6		7	7q32.2-q32.3		130078069	130270836	192768	bA36B6	AC016831.1				2		ENSG00000198981(mmu-mir-29a)(NOVEL) ENSG00000207748(hsa-mir-29b-1)(NOVEL)		0.0619607	1.04388	0.142576
RP11-193I17		7	7q32.3		131217474	131308648	91175	bA193I17	AC009518.9				0				-0.101333	-1.07276	0.0128028
RP11-239G19		7	7q33		133858770	134022400	163631	bA239G19	AC009276.9				2		ENSG00000198074(AKR1B10)(KNOWN) ENSG00000172331(BPGM)(KNOWN)		-0.0721994	-1.05132	0.0409842
RP11-371N6		7	7q33		134684519	134842817	158299	bA371N6	AC009331.6		158299		1	CNOT4	ENSG00000080802(CNOT4)(KNOWN)		0.154193	1.1128	0.000153211
RP11-88K4		7	7q33		136263936	136416924	152989	bA88K4	AC020581.10				1		ENSG00000181072(CHRM2)(KNOWN)		0.0337566	1.02367	0.413943
RP11-102G17		7	7q33		136606302	136766865	160564	bA102G17	AC078842.2				4		ENSG00000202023(U81)(NOVEL) ENSG00000205040(Q6ZVL5_HUMAN)(KNOWN) ENSG00000157680(DGKI)(KNOWN) ENSG00000105894(PTN)(KNOWN)		0.0354421	1.02487	0.348815
RP11-8P6		7	7q33		136684139	136846035	161897	bA8P6	AC107999				2		ENSG00000205040(Q6ZVL5_HUMAN)(KNOWN) ENSG00000157680(DGKI)(KNOWN)		-0.0622488	-1.04409	0.104314
RP11-269N18		7	7q34		137919496	138093873	174378	bA269N18	AC020983.8				3		ENSG00000157703(NP_777619.1)(KNOWN) ENSG00000105929(ATP6V0A4)(KNOWN) ENSG00000122779(TRIM24)(KNOWN)		-0.028924	-1.02025	0.405394
RP11-383F6		7	7q34		138384237	138486575	102339	bA383F6	AC018644.6				2		ENSG00000105948(TTC26)(KNOWN) ENSG00000105939(ZC3HAV1)(KNOWN)		0.00505768	1.00351	0.907103
RP5-886O8		7	7q34		139186203	139329972	143770	dJ886O8	AC004914.1				1		ENSG00000059377(TBXAS1)(KNOWN)		-0.0784288	-1.05587	0.0382618
RP5-1173P7		7	7q34		140392201	140521423	129223	dJ1173P7	AC006362.2				1		ENSG00000200657(U4)(NOVEL)		-0.101014	-1.07253	0.00645889
RP11-237G17		7	7q34		140911726	140979677	67952	bA237G17	AC099547.4				1		ENSG00000006530(MULK)(KNOWN)		-0.0777541	-1.05537	0.035024
RP5-894A10		7	7q34		140977682	141092852	115171	dJ894A10	AC004918.1				4		ENSG00000127359(Q9ULS3_HUMAN)(KNOWN) ENSG00000190245(NP_775948.1)(KNOWN) ENSG00000106028(SSBP1)(KNOWN) ENSG00000006530(MULK)(KNOWN)		0.022264	1.01555	0.564749
RP11-282G13		7	7q34		142314810	142337992	23183	bA282G13	AC073079.10				1		ENSG00000127412(TRPV5)(KNOWN)		-0.00627439	-1.00436	0.870378
RP11-298A10		7	7q35		142857897	143028830	170934	bA298A10	AC073264.5				5		ENSG00000208318(NULL)(NOVEL) ENSG00000176510(Q8NH08_HUMAN)(KNOWN) ENSG00000208315(NULL)(NOVEL) ENSG00000170389(Q9P151_HUMAN)(KNOWN) ENSG00000170379(NP_775949.1)(KNOWN)		-0.0588841	-1.04166	0.217528
RP4-721B17		7	7q35		143852363	143958957	106595	dJ721B17	AC004864.1				1		ENSG00000196511(TPK1)(KNOWN)		0.0646759	1.04585	0.102343
RP11-374N8		7	7q35		144143400	144233517	90118	bA374N8	AC074384.7				2		ENSG00000200673(7SK)(NOVEL) ENSG00000196511(TPK1)(KNOWN)		0.0724163	1.05148	0.0230738
RP5-819O4		7	7q35		144927061	145051354	124294	dJ819O4	AC006007.1				0				0.0846269	1.06041	0.0307496
RP4-558L10		7	7q35		145959491	146102540	143050	dJ558L10	AC005997.3				1		ENSG00000174469(CNTNAP2)(KNOWN)		0.120205	1.08689	0.00992629
RP4-811H12		7	7q35		146787501	146949716	162216	dJ811H12	AC004896.1				1		ENSG00000174469(CNTNAP2)(KNOWN)		0.0325372	1.02281	0.393448
RP11-302C22		7	7q35		147084270	147259381	175112	bA302C22	AC006992.2		175112		2	CNTNAP2	ENSG00000207318(U6)(NOVEL) ENSG00000174469(CNTNAP2)(KNOWN)		-0.146286	-1.10672	4.53e-05
RP5-1136G13		7	7q36.1		147905927	148089313	183387	dJ1136G13	AC005229.2				2		ENSG00000170279(C7orf33)(KNOWN) ENSG00000055130(CUL1)(KNOWN)		0.0594074	1.04204	0.0812657
RP11-24N19		7	7q36.1		148309377	148383847	74471	bA24N19	AC093743.2				4		ENSG00000202354(Y)(NOVEL) ENSG00000201098(Y)(NOVEL) ENSG00000155660(PDIA4)(KNOWN) ENSG00000202528(U6)(NOVEL)		-0.0915017	-1.06548	0.0136421
RP4-800G7		7	7q36.1		148462591	148626418	163828	dJ800G7	AC004890.2				4		ENSG00000197024(ZNF398)(KNOWN) ENSG00000170265(ZNF282)(KNOWN) ENSG00000170260(ZNF212)(KNOWN) ENSG00000204946(NP_001004302.1)(KNOWN)		-0.0355859	-1.02497	0.322927
RP11-511P7		7	7q36.1		149707947	149820949	113003	bA511P7	AC073111.8				2		ENSG00000171115(GIMAP8)(KNOWN) ENSG00000196456(NP_775951.1)(KNOWN)		0.0451826	1.03181	0.225045
RP4-548K24		7	7q36.1		150169754	150294631	124878	dJ548K24	AC006343.3				3		ENSG00000002726(ABP1)(KNOWN) ENSG00000055118(KCNH2)(KNOWN) ENSG00000181652(ATG9B)(KNOWN)		-0.119036	-1.08601	0.00292474
RP4-548D19		7	7q36.1		150533515	150569414	35900	dJ548D19	AC021097.5		35900		3	ABCF2, SMARCD3	ENSG00000033050(ABCF2)(KNOWN) ENSG00000033100(CHGUT_HUMAN)(KNOWN) ENSG00000082014(SMARCD3)(KNOWN)		-0.135577	-1.09853	0.000241404
RP11-208G20		7	7q36.1		151567450	151714055	146606	bA208G20	AC104692.1				2		ENSG00000204894(PSPHL)(KNOWN) ENSG00000055609(MLL3)(KNOWN)		0.0504388	1.03558	0.0801944
RP11-422E4		7	7q36.2		153750370	153901568	151199	bA422E4	AC024730.7				1		ENSG00000130226(DPP6)(KNOWN)		0.0464074	1.03269	0.202316
RP11-269M19		7	7q36.2		154264109	154414449	150341	bA269M19	AC073077				2		ENSG00000157212(NP_031375.3)(KNOWN) ENSG00000130226(DPP6)(KNOWN)		-0.105103	-1.07557	0.00596888
RP5-1015O24		7	7q36.3		155015979	155184396	168418	dJ1015O24	AC009403.5				2		ENSG00000184863(PRR8)(KNOWN) ENSG00000146910(NULL)(NOVEL)		0.00766677	1.00533	0.81153
RP11-69O3		7	7q36.3		155193647	155346385	152739	bA69O3	AC078834.5				3		ENSG00000188589(RBM33)(KNOWN) ENSG00000164690(SHH)(KNOWN) ENSG00000184863(PRR8)(KNOWN)		-0.095226	-1.06823	0.029961
RP5-982E9		7	7q36.3		156044134	156202353	158220	dJ982E9	AC005534.2				4		ENSG00000182648(NP_116014.1)(KNOWN) ENSG00000204874(Q8NI28_HUMAN)(KNOWN) ENSG00000105982(RNF32)(KNOWN) ENSG00000105983(LMBR1)(KNOWN)		-0.0191869	-1.01339	0.60155
RP4-703P8		7	7q36.3		157064383	157182984	118602	dJ703P8	AC005481.3				1		ENSG00000155093(PTPRN2)(KNOWN)		-0.0930125	-1.0666	0.00621805
RP11-452C13		7	7q36.3		157306040	157518326	212287	bA452C13	AC011899.5				1		ENSG00000155093(PTPRN2)(KNOWN)		-0.0806702	-1.05751	0.070448
RP11-518I12		7	7q36.3		157549631	157752947	203317	bA518I12	AC093856.3				1		ENSG00000155093(PTPRN2)(KNOWN)		-0.111347	-1.08024	0.00654216
CTB-3K23		7	7q36.3		158495992	158625992	130001						2		ENSG00000204845(Q6ZUC3_HUMAN)(KNOWN) ENSG00000106018(VIPR2)(KNOWN)		0.0833596	1.05948	0.0663891
RP11-338B22		8	8p23.3		477644	658409	180766	bA338B22	AC090691.16		650800		4	ERICH1, C8orf42	ENSG00000180184(Q8NF75_HUMAN)(KNOWN) ENSG00000206100(NP_001013673.1)(KNOWN) ENSG00000104714(ERICH1)(KNOWN) ENSG00000180190(C8orf42)(KNOWN)		-0.241118	-1.18191	6.29e-06
BAC114J18		8	8p23.3		967998	1128443	160446						0				-0.301972	-1.23283	1.91e-07
RP4-593A12		8	8p23.3		1528552	1680296	151745	dJ593A12	AC090278				1		ENSG00000198010(DLGAP2)(KNOWN)		-0.153195	-1.11203	0.00112982
RP4-605G11		8	8p23.3		1610535	1706678	96144	dJ605G11	AF214636				2		ENSG00000182372(CLN8)(KNOWN) ENSG00000198010(DLGAP2)(KNOWN)		-0.0921903	-1.06599	0.0498664
RP11-104F14		8	8p23.2		2303634	2304174	541	bA104F14	AC021013				0				-0.13479	-1.09793	0.0329864
RP11-336N16		8	8p23.2		2898584	3068882	170299	bA336N16	AC021523.8		1857225		1	CSMD1	ENSG00000183117(CSMD1)(KNOWN)		-0.20662	-1.15398	8.1e-05
RP11-45M12		8	8p23.2		3899636	4066807	167172	bA45M12	AC009428.4				0				-0.200154	-1.14882	0.000239424
RP11-16H11		8	8p23.2		4187855	4386741	198887	bA16H11	AC012348				0				-0.19636	-1.1458	0.0002609
RP11-1K11		8	8p23.2		4596112	4755808	159697	bA1K11	AC012543.4				0				-0.239433	-1.18053	2.96e-05
RP11-29A2		8	8p23.2		5176646	5256106	79461	bA29A2	AC007718.12				0				-0.178426	-1.13165	0.00311572
RP5-991O23		8	8p23.2		5326020	5459277	133258	dJ991O23	AC004944.1				0				-0.172784	-1.12723	0.00892333
RP11-245H16		8	8p23.2		5805153	6001336	196184	bA245H16	AC078836		880165		0				-0.139484	-1.10151	0.000371038
CTD-2629I16		8	8p23.1		6684740	6685317	578	bK2629I16	AF233439				0				-0.247537	-1.18718	7.74e-05
RP11-540E4		8	8p23.1		8029024	8179923	150900	bA540E4	AC069290				5		ENSG00000205983(Q6SA06_HUMAN)(KNOWN) ENSG00000205982(Q6ZTC8_HUMAN)(KNOWN) ENSG00000197944(ERVK2)(KNOWN) ENSG00000164845(NULL)(NOVEL) ENSG00000173295(Q9HBS9_HUMAN)(KNOWN)		-0.128956	-1.0935	0.0046566
RP11-211C9		8	8p23.1		8504285	8677721	173437	bA211C9	AC087269.5				1		ENSG00000176305(CLDN23)(KNOWN)		-0.160731	-1.11785	0.00104738
RP11-241P12		8	8p23.1		9788890	9958420	169531	bA241P12	AC068973		1007609		3	MSRA	ENSG00000208010(hsa-mir-124a-1)(NOVEL) ENSG00000210125(NULL)(NOVEL) ENSG00000175806(MSRA)(KNOWN)		-0.312662	-1.242	5.54e-08
RP11-177H2		8	8p23.1		10696470	10796498	100029	bA177H2	AC011008.10				2	XKR6, PINX1	ENSG00000171044(XKR6)(KNOWN) ENSG00000104637(PINX1_HUMAN)(KNOWN)		-0.152862	-1.11177	0.000423418
RP11-297N6		8	8p23.1		11571002	11740080	169079	bA297N6	AC069185.7				6		ENSG00000136574(GATA4)(KNOWN) ENSG00000197615(NP_001027009.1)(KNOWN) ENSG00000154328(NEIL2)(KNOWN) ENSG00000177907(NULL)(NOVEL) ENSG00000079459(FDFT1)(KNOWN) ENSG00000164733(CTSB)(KNOWN)		0.0167475	1.01168	0.568459
RP11-589N15		8	8p23.1		11627380	11803128	175749	bA589N15	AC025857.5		175749		6	FDFT1, CTSB, GATA4	ENSG00000197615(NP_001027009.1)(KNOWN) ENSG00000154328(NEIL2)(KNOWN) ENSG00000177907(NULL)(NOVEL) ENSG00000079459(FDFT1)(KNOWN) ENSG00000164733(CTSB)(KNOWN) ENSG00000136574(GATA4)(KNOWN)		-0.198877	-1.1478	4.91e-05
RP11-433L7		8	8p22		14278096	14461154	183059	bA433L7	AC021760.9				1		ENSG00000185053(SGCZ)(KNOWN)		-0.0768464	-1.05471	0.0596318
RP11-60C8		8	8p22		15279356	15445712	166357	bA60C8	AC091559.7		166357		1	TUSC3	ENSG00000104723(TUSC3)(KNOWN)		-0.180132	-1.13299	3.27e-05
RP11-44L18		8	8p22		15557561	15699688	142128	bA44L18	AC008005				1		ENSG00000104723(TUSC3)(KNOWN)		-0.0299966	-1.02101	0.492653
RP11-255E13		8	8p22		16333693	16472754	139062	bA255E13	AC091162.9				0				-0.0902328	-1.06454	0.0296391
RP11-19N21		8	8p22		16444047	16618550	174504	bA19N21					0				-0.0951457	-1.06817	0.0200776
RP11-525O22		8	8p22		17784184	17950943	166760	bA525O22	AC087625.12		4088412		2	PCM1, FGL1	ENSG00000078674(PCM1)(KNOWN) ENSG00000104760(FGL1)(KNOWN)		-0.167704	-1.12327	0.000688262
RP11-809L8		8	8p22		18302963	18450086	147124	bA809L8	AC120051.5				2	PSD3	ENSG00000181897(Q7L3Y3_HUMAN)(KNOWN) ENSG00000156011(PSD3)(KNOWN)		-0.236839	-1.17841	1.61e-05
RP11-161I2		8	8p22		18447534	18644382	196849	bA161I2	AC100800.2				2	PSD3	ENSG00000187229(Q86YR2_HUMAN)(KNOWN) ENSG00000156011(PSD3)(KNOWN)		-0.189645	-1.14048	0.00010155
RP11-369E15		8	8p21.3		20700414	20890075	189662	bA369E15	AC015468.5				0				-0.421139	-1.33898	1.06e-10
RP11-529P14		8	8p21.3		21756478	21872595	116118	bA529P14	AC087363.17				2	XPO7, DOK2	ENSG00000147443(DOK2)(KNOWN) ENSG00000130227(XPO7)(KNOWN)		-0.30537	-1.23574	2.03e-08
RP4-660C16		8	8p21.3		22394183	22518920	124738	dJ660C16	AC090279				5		ENSG00000120896(SORBS3)(KNOWN) ENSG00000120913(PDLIM2)(KNOWN) ENSG00000158927(C8orf58)(KNOWN) ENSG00000158941(KIAA1967)(KNOWN) ENSG00000120910(PPP3CC)(KNOWN)		-0.128618	-1.09325	0.00524264
RP11-177H13		8	8p21.3		23107310	23286631	179322	bA177H13	AC090197.23		1362088		4	LOXL2, XPO7	ENSG00000147457(CHMP7)(KNOWN) ENSG00000104679(Q9Y3T6_HUMAN)(KNOWN) ENSG00000134013(LOXL2)(KNOWN) ENSG00000104689(TNFRSF10A)(KNOWN)		-0.195041	-1.14476	2.13e-05
RP11-561E1		8	8p21.2		24385106	24469397	84292	bA561E1	AC024958.8				1	ADAM7	ENSG00000069206(ADAM7)(KNOWN)		-0.148751	-1.10861	0.000617819
RP11-395I14		8	8p21.2		25159703	25340100	180398	bA395I14	AC091185.6				2		ENSG00000147437(GNRH1)(KNOWN) ENSG00000147459(PPP2R2A)(KNOWN)		-0.151665	-1.11085	0.00225545
RP11-14I17		8	8p21.2		26206457	26376530	170074	bA14I17	AC011726.11		1098101		2	BNIP3L, PPP2R2A	ENSG00000104765(BNIP3L)(KNOWN) ENSG00000147459(PPP2R2A)(KNOWN)		-0.165173	-1.1213	0.000525339
RP11-138J2		8	8p21.2		27277246	27304557	27312	bA138J2	AC010856.12				1	PTK2B	ENSG00000120899(PTK2B)(KNOWN)		-0.3926	-1.31276	6.91e-10
RP11-263C6		8	8p21.1		28927769	29094558	166790	bA263C6	AC024064				3		ENSG00000200719(5S_rRNA)(NOVEL) ENSG00000197892(KIF13B)(KNOWN) ENSG00000147421(HMBOX1)(KNOWN)		-0.100347	-1.07203	0.0336412
RP11-366G13		8	8p12		29818492	30006914	188423	bA366G13	AC017065		188423		0				-0.212685	-1.15884	2.04e-05
RP11-293D9		8	8p12		30923281	30990492	67212	bA293D9	AC008066.4				1		ENSG00000172733(NP_001015508.1)(KNOWN)		-0.083705	-1.05974	0.053053
RP11-473A17		8	8p12		30945705	31125802	180098	bA473A17	AC084736.5				2		ENSG00000172733(NP_001015508.1)(KNOWN) ENSG00000165392(WRN)(KNOWN)		-0.0165828	-1.01156	0.703067
RP11-363L24		8	8p12		31125803	31243057	117255	bA363L24	AC009563.12				2		ENSG00000187074(NULL)(NOVEL) ENSG00000165392(WRN)(KNOWN)		2.85154e-05	1.00002	0.999411
RP11-22F19		8	8p12		31907984	32086604	178621	bA22F19	AC021909.7		178621		1	NRG1	ENSG00000157168(NRG1)(KNOWN)		-0.136976	-1.0996	0.000575309
RP11-301H15		8	8p12		32530048	32715279	185232	bA301H15	AC013561				1		ENSG00000157168(NRG1)(KNOWN)		-0.048424	-1.03413	0.400912
RP11-11N9		8	8p12		32855440	33028630	173191	bA11N9	AC090204.11				10		ENSG00000210564(NULL)(NOVEL) ENSG00000210569(NULL)(NOVEL) ENSG00000210572(NULL)(NOVEL) ENSG00000210574(NULL)(NOVEL) ENSG00000209076(NULL)(NOVEL) ENSG00000210582(NULL)(NOVEL) ENSG00000210587(NULL)(NOVEL) ENSG00000210593(NULL)(NOVEL) ENSG00000210595(NULL)(NOVEL) ENSG00000210596(NULL)(NOVEL)		0.00961163	1.00668	0.86592
RP11-75P13		8	8p12		34287764	34455012	167249	bA75P13	AC021235				0				-0.133868	-1.09723	0.0025764
RP1-155L11		8	8p12		35234984	35343974	108991	dJ155L11					1		ENSG00000156687(UNC5D)(KNOWN)		-0.0700718	-1.04977	0.108986
RP11-98I12		8	8p12		36363082	36516620	153539	bA98I12	AC079087		153539		1		ENSG00000198666(O95724_HUMAN)(KNOWN)		-0.124782	-1.09034	0.000736805
RP11-350N15		8	8p12		38358847	38488999	130153	bA350N15	AC087623.21				5		ENSG00000165046(LETM2)(KNOWN) ENSG00000189236(Q7Z2S2_HUMAN)(KNOWN) ENSG00000077782(FGFR1)(KNOWN) ENSG00000196166(NP_997295.1)(KNOWN) ENSG00000147548(WHSC1L1)(KNOWN)		-0.0676696	-1.04802	0.0971911
RP11-44K6		8	8p11.22-p11.21		39836600	39985607	149008	bA44K6	AC007991.7				2		ENSG00000131203(INDO)(KNOWN) ENSG00000188676(INDOL1)(KNOWN)		-0.103148	-1.07411	0.00661974
RP11-51K12		8	8p11.21		40501066	40649254	148189	bA51K12	AC018796.4				1		ENSG00000165061(ZMAT4)(KNOWN)		-0.0615253	-1.04357	0.149462
RP11-15G16		8	8p11.21		41287409	41424589	137181	bA15G16	AC016868.8				0				0.103712	1.07453	0.00685185
RP1-198M21		8	8p11.21		41516869	41617043	100175	dJ198M21	AC090273				2		ENSG00000158669(AGPAT6)(KNOWN) ENSG00000147536(GINS4)(KNOWN)		-0.0640219	-1.04538	0.142053
RP11-503E24		8	8p11.21		42503724	42674303	170580	bA503E24	AC090739.13				3		ENSG00000176209(C8orf40)(KNOWN) ENSG00000147432(CHRNB3)(KNOWN) ENSG00000168575(SLC20A2)(KNOWN)		0.0256361	1.01793	0.577447
CTD-2115H11		8	8p11.1		43315811	43438715	122905	bK2115H11	AC079144		122905		4	POTE8	ENSG00000201329(U3)(NOVEL) ENSG00000201979(7SK)(NOVEL) ENSG00000205324(NULL)(NOVEL) ENSG00000188877(POTE8_HUMAN)(KNOWN)		0.17096	1.12581	0.000100154
RP11-350F16		8	8q11.1		47816603	47982207	165605	bA350F16	AC091163.5				6		ENSG00000210859(NULL)(NOVEL) ENSG00000210873(NULL)(NOVEL) ENSG00000210883(NULL)(NOVEL) ENSG00000210892(NULL)(NOVEL) ENSG00000210898(NULL)(NOVEL) ENSG00000210908(NULL)(NOVEL)		-0.0289268	-1.02025	0.62462
RP11-137L15		8	8q11.21		48686834	48836743	149910	bA137L15	AC023991.9				3		ENSG00000207369(U6)(NOVEL) ENSG00000180733(Q504X4_HUMAN)(KNOWN) ENSG00000164808(KIAA0146)(KNOWN)		0.0110251	1.00767	0.79265
RP11-167E7		8	8q11.21		48736329	48914366	178038	bA167E7	AC084733		178038		5	PRKDC	ENSG00000207369(U6)(NOVEL) ENSG00000180733(Q504X4_HUMAN)(KNOWN) ENSG00000207450(Y)(NOVEL) ENSG00000121031(PRKDC)(KNOWN) ENSG00000164808(KIAA0146)(KNOWN)		0.185461	1.13718	0.00092818
RP11-567J20		8	8q11.21		49528693	49685920	157228	bA567J20	AC026904.7				2		ENSG00000210974(NULL)(NOVEL) ENSG00000188843(NP_997387.1)(KNOWN)		0.0438949	1.03089	0.41307
RP11-22C8		8	8q11.21		49937787	50098061	160275	bA22C8	AC013701.6		1726993		2	SNAI2	ENSG00000188179(XP_932590.1)(NOVEL) ENSG00000019549(SNAI2)(KNOWN)		0.18874	1.13977	0.00060363
RP11-401N18		8	8q11.22		50882138	51002937	120800	bA401N18	AC023762.8				0				0.287879	1.22084	1.64e-07
RP11-46G17		8	8q11.22		51483937	51664779	180843	bA46G17	AC022820				1	SNTG1	ENSG00000147481(SNTG1)(KNOWN)		0.252213	1.19103	1.57e-07
RP11-11C20		8	8q11.22-q11.23		52786052	52920538	134487	bA11C20	AC090186.7				2		ENSG00000196885(PCMTD1)(KNOWN) ENSG00000168300(PCMD1_HUMAN)(KNOWN)		0.164886	1.12108	0.0021494
RP11-197I11		8	8q11.23		53135835	53175020	39186	bA197I11	AC009702.12				0				0.131572	1.09549	0.00940153
RP11-182E14		8	8q11.23		53938355	54105603	167249	bA182E14	AC009800.13				1		ENSG00000183729(NPBWR1)(KNOWN)		0.117515	1.08486	0.00857075
RP11-53M11		8	8q11.23-q12.1		55513791	55667180	153390	bA53M11	AC091076.7		153390		2	SOX17	ENSG00000164736(SOX17)(KNOWN) ENSG00000164738(SEC11L2)(KNOWN)		0.213258	1.1593	0.00040954
RP11-446E9		8	8q12.1		57012703	57129759	117057	bA446E9	AC046176.13				4		ENSG00000211061(NULL)(NOVEL) ENSG00000211063(NULL)(NOVEL) ENSG00000181732(NULL)(NOVEL) ENSG00000147507(LYN)(KNOWN)		0.0980374	1.07032	0.0909001
RP11-140I16		8	8q12.1		57211522	57353623	142102	bA140I16	AC107952.5				2		ENSG00000181690(PLAG1)(KNOWN) ENSG00000170791(CHCHD7)(KNOWN)		0.123396	1.0893	0.0124495
RP11-342K10		8	8q12.1		57944550	58097264	152715	bA342K10	AC032027.7				4		ENSG00000206975(U6)(NOVEL) ENSG00000197334(NULL)(NOVEL) ENSG00000198266(Q8N287_HUMAN)(KNOWN) ENSG00000104331(IMPAD1)(KNOWN)		0.138308	1.10061	0.00942946
RP11-513O17		8	8q12.1		58226061	58378511	152451	bA513O17	AC025674.10				1		ENSG00000202265(U6)(NOVEL)		-0.0243622	-1.01703	0.558327
RP11-114M5		8	8q12.1		59452734	59619718	166985	bA114M5	AC009927.10				1		ENSG00000167910(CYP7A1)(KNOWN)		0.151095	1.11041	0.00448406
RP11-414L17		8	8q12.1-q12.2		61675923	61851185	175263	bA414L17	AC023102.6		896879		2	CHD7, RAB2	ENSG00000171316(CHD7_HUMAN)(KNOWN) ENSG00000104388(RAB2)(KNOWN)		0.232418	1.1748	0.000105651
RP11-35A5		8	8q12.2		61829586	62011027	181442	bA35A5	AC015465				1	CHD7	ENSG00000171316(CHD7_HUMAN)(KNOWN)		0.192206	1.14251	0.000576742
RP3-491L6		8	8q12.2		61918628	61993775	75148	dJ491L6	AC091545.4				1	CHD7	ENSG00000171316(CHD7_HUMAN)(KNOWN)		0.217791	1.16295	7.63e-05
RP11-227F6		8	8q12.3		62411158	62572801	161644	bA227F6	AC025133.6				1		ENSG00000177182(NP_775790.1)(KNOWN)		0.188776	1.1398	0.000570341
RP11-26L21		8	8q12.3		63219972	63361585	141614	bA26L21	AC023095.8				0				-0.0482928	-1.03404	0.176358
RP11-45K10		8	8q12.3		64465942	64651178	185237	bA45K10	AC011124.9				0				0.11197	1.0807	0.0258246
RP11-115G12		8	8q12.3		65468749	65551270	82522	bA115G12	AC012535.11				0				0.126675	1.09177	0.012295
RP11-89A16		8	8q12.3-q13.1		66009710	66192074	182365	bA89A16	AC087808.2				0				0.142308	1.10367	0.00669915
RP1-252K6		8	8q12.3-q13.1		66038030	66176788	138759	dJ252K6	AC104937				0				0.15612	1.11429	0.00499204
RP11-366K18		8	8q13.1		67178975	67300695	121721	bA366K18	AC090195.5				3		ENSG00000209078(NULL)(NOVEL) ENSG00000147573(TRIM55)(KNOWN) ENSG00000147571(CRH)(KNOWN)		0.0622304	1.04408	0.209129
RP11-446H10		8	8q13.2		68209066	68363876	154811	bA446H10	AC087359.13		154811		2	ARFGEF1	ENSG00000066777(ARFGEF1)(KNOWN) ENSG00000104218(NP_079066.3)(KNOWN)		0.265291	1.20188	4.69e-06
RP11-21C5		8	8q13.2		69451201	69616969	165769	bA21C5					2		ENSG00000168547(NULL)(NOVEL) ENSG00000165084(NP_443190.1)(KNOWN)		0.145046	1.10577	0.00477787
RP11-21C17		8	8q13.2		70222710	70378941	156232	bA21C17	AC021785.10				2		ENSG00000211297(NULL)(NOVEL) ENSG00000200147(U1)(NOVEL)		0.151354	1.11061	0.00425833
RP11-2B15		8	8q13.3		72635961	72767666	131706	bA2B15	AC009446.11				0				0.0418112	1.02941	0.431294
RP11-351E7		8	8q13.3		73498816	73677520	178705	bA351E7	AC011131.6		178705		1	KCNB2	ENSG00000182674(KCNB2)(KNOWN)		0.231598	1.17414	6.03e-05
RP11-313C15		8	8q13.3		73722091	73910845	188755	bA313C15	AC013562.6				1		ENSG00000182674(KCNB2)(KNOWN)		0.0799878	1.05701	0.13237
RP11-88N8		8	8q21.11		75573453	75722946	149494	bA88N8	AC087532				0				0.0975003	1.06992	0.0580007
RP11-3N13		8	8q21.11		75850330	76026072	175743	bA3N13	AC011632.7				1		ENSG00000137558(PI15)(KNOWN)		0.142134	1.10354	0.00147752
RP11-202L1		8	8q21.11		77234275	77394656	160382	bA202L1	AC011029.7		4414577		1		ENSG00000206619(U2)(NOVEL)		0.270723	1.20641	5.97e-08
RP11-48D4		8	8q21.11		77936444	78029382	92939	bA48D4	AC023200.6				1	ZFHX4	ENSG00000091656(ZFHX4)(KNOWN)		0.194692	1.14448	0.000248955
RP11-12L20		8	8q21.12		78929594	79062039	132446	bA12L20	AC023916.10				0				0.199888	1.14861	1.68e-05
RP11-523D2		8	8q21.12		79633094	79802906	169813	bA523D2	AC023138				2	PKIA, C8orf70	ENSG00000171033(PKIA)(KNOWN) ENSG00000104427(C8orf70)(KNOWN)		0.275693	1.21058	1.57e-07
RP11-27N21		8	8q21.13		80736766	80893803	157038	bA27N21	AC016240.23				3	HEY1, STMN2	ENSG00000164683(HEY1_HUMAN)(KNOWN) ENSG00000202088(U7)(NOVEL) ENSG00000104435(STMN2)(KNOWN)		0.187281	1.13862	0.000462298
RP11-48B3		8	8q21.13		81538449	81648851	110403	bA48B3	AC009812.17				3	ZBTB10	ENSG00000201206(Y)(NOVEL) ENSG00000205189(ZBTB10)(KNOWN) ENSG00000199524(U7)(NOVEL)		0.221442	1.1659	2.51e-05
RP11-62E9		8	8q21.13		81904332	82095689	191358	bA62E9	AC012533.11				2		ENSG00000076641(PAG1)(KNOWN) ENSG00000164684(ZNF704)(KNOWN)		0.0817188	1.05828	0.0602986
RP11-34M16		8	8q21.13		82640038	82768430	128393	bA34M16	AC090255.4		6760897		2	IMPA1	ENSG00000173078(Q9UK71_HUMAN)(KNOWN) ENSG00000133731(IMPA1)(KNOWN)		0.362961	1.28606	1.63e-09
RP11-51M18		8	8q21.13		84421672	84550079	128408	bA51M18	AC022821.9				0				0.267239	1.2035	2.7e-06
RP11-120I21		8	8q21.2		85136700	85319077	182378	bA120I21	AC012400.11				0				0.247015	1.18675	1.65e-05
RP11-2F15		8	8q21.3		88208853	88302680	93828	bA2F15	AC011146.10				1	CNBD1	ENSG00000176571(CNBD1)(KNOWN)		0.259172	1.19679	1.22e-05
RP11-433O22		8	8q21.3		89218054	89400934	182881	bA433O22	AC090980.5				1	MMP16	ENSG00000156103(MMP16)(KNOWN)		0.218137	1.16323	5.52e-05
RP11-353O11		8	8q21.3		90077460	90220326	142867	bA353O11	AC091184.6				0				0.0857708	1.06125	0.0312759
RP5-1098O20		8	8q21.3		90947388	91066955	119568	dJ1098O20	AC074178		1606029		3	NBN	ENSG00000207359(U6)(NOVEL) ENSG00000164823(CH001_HUMAN)(KNOWN) ENSG00000104320(NBN)(KNOWN)		0.221429	1.16589	6.82e-06
RP11-353D5		8	8q21.3		92425104	92553416	128313	bA353D5	AC087847.6				2	SLC26A7	ENSG00000209198(NULL)(NOVEL) ENSG00000147606(SLC26A7)(KNOWN)		0.263184	1.20012	1.98e-05
RP11-3J21		8	8q21.3		93160371	93308372	148002	bA3J21					3		ENSG00000183462(Q76N57_HUMAN)(KNOWN) ENSG00000200820(5S_rRNA)(NOVEL) ENSG00000079102(MTG8_HUMAN)(KNOWN)		0.143904	1.10489	0.00303341
RP11-388K12		8	8q22.1		94214289	94424296	210008	bA388K12	AC016885.16				0				0.150588	1.11002	0.00519282
RP11-266D22		8	8q22.1		95335790	95508534	172745	bA266D22	AC024035				2		ENSG00000197275(RAD54B)(KNOWN) ENSG00000164949(GEM)(KNOWN)		0.164296	1.12062	0.00213879
RP11-320N21		8	8q22.1		96081539	96178047	96509	bA320N21	AC068189.11		1862863		2	C8orf38	ENSG00000156170(C8orf38)(KNOWN) ENSG00000200525(U6)(NOVEL)		0.205528	1.15311	1.97e-05
RP11-3D19		8	8q22.1		97773101	97944401	171301	bA3D19	AC010859.5				1	PGCP	ENSG00000104324(NP_057218.1)(KNOWN)		0.227393	1.17072	0.000589317
RP11-24H3		8	8q22.2		99215537	99366374	150838	bA24H3					4		ENSG00000208954(NULL)(NOVEL) ENSG00000208949(NULL)(NOVEL) ENSG00000104361(NPAL2)(KNOWN) ENSG00000104356(POP1)(KNOWN)		0.105939	1.07619	0.093521
RP11-10G10		8	8q22.2		101279091	101431725	152635	bA10G10					2		ENSG00000034677(RNF19)(KNOWN) ENSG00000104450(SPAG1)(KNOWN)		0.152632	1.1116	0.0111076
RP11-21E8		8	8q22.3		102295847	102476213	180367	bA21E8	AC016284				2		ENSG00000201401(U7)(NOVEL) ENSG00000180230(NR_002182.1)(KNOWN)		0.0475894	1.03354	0.38709
RP11-373L22		8	8q22.3		102544799	102710032	165234	bA373L22	AC073328				2		ENSG00000208823(NULL)(NOVEL) ENSG00000083307(GRHL2)(KNOWN)		0.0250906	1.01754	0.675294
RP11-150P21		8	8q22.3		103802271	103959652	157382	bA150P21					2		ENSG00000197942(NP_997388.1)(KNOWN) ENSG00000155096(AZIN1)(KNOWN)		0.0354294	1.02486	0.572456
RP11-310H18		8	8q22.3		104441333	104600167	158835	bA310H18	AC025838		573807		5	CTHRC1, SLC25A32, WDSOF1, RIMS2	ENSG00000164932(CTHRC1)(KNOWN) ENSG00000207399(U6)(NOVEL) ENSG00000164933(SLC25A32)(KNOWN) ENSG00000164934(WDSOF1)(KNOWN) ENSG00000176406(RIMS2)(KNOWN)		0.23366	1.17581	0.000319541
RP11-188I6		8	8q22.3		104875758	105015139	139382	bA188I6	AC025836				1	RIMS2	ENSG00000176406(RIMS2)(KNOWN)		0.299646	1.23084	7.22e-06
RP11-132E3		8	8q22.3		105218041	105402499	184459	bA132E3	AC016832				1		ENSG00000176406(RIMS2)(KNOWN)		-0.0215366	-1.01504	0.686702
RP11-200A13		8	8q22.3-q23.1		106039025	106200563	161539	bA200A13	AC090142.3				0				0.0926714	1.06634	0.0973936
RP11-79F7		8	8q23.1		107820491	107973246	152756	bA79F7	AC091145				2		ENSG00000174429(ABRA)(KNOWN) ENSG00000164830(OXR1)(KNOWN)		0.0689148	1.04893	0.142817
RP11-20P9		8	8q23.1		108006920	108167162	160243	bA20P9					0				0.146272	1.10671	0.0138632
RP11-115M13		8	8q23.1		108980084	109137354	157271	bA115M13	AC016053		1632469		1	RSPO2	ENSG00000147655(RSPO2)(KNOWN)		0.217584	1.16278	0.000446414
RP11-419L20		8	8q23.1-q23.2		110461319	110612552	151234	bA419L20	AC021001.5				1	PKHD1L1	ENSG00000205038(PKHD1L1)(KNOWN)		0.258356	1.19612	5.76e-06
RP11-294M6		8	8q23.2		111740331	111910034	169704	bA294M6	AC025986				0				0.162544	1.11926	0.00151706
RP11-114O8		8	8q23.2-q23.3		112187912	112266168	78257	bA114O8	AC009930.7				0				0.138131	1.10048	0.00982631
RP11-544H16		8	8q23.3		112566055	112683962	117908	bA544H16	AC020692.5		1093864		0				0.254738	1.19312	1.9e-05
RP11-11A18		8	8q23.3		113492780	113659918	167139	bA11A18	AC087710.8				2	CSMD3	ENSG00000208686(NULL)(NOVEL) ENSG00000164796(CSMD3)(KNOWN)		0.239501	1.18058	1.02e-05
RP11-252H14		8	8q23.3		114428898	114574464	145567	bA252H14	AC055788.7				1		ENSG00000164796(CSMD3)(KNOWN)		-0.0767649	-1.05465	0.0206302
RP11-2K18		8	8q23.3		115760314	115915271	154958	bA2K18	AC019246				0				-0.0297541	-1.02084	0.326965
RP11-536K17		8	8q23.3		117379793	117484202	104410	bA536K17	AC090994.8				0				0.127367	1.0923	0.0204618
RP11-67N21		8	8q24.11		118297084	118467725	170642	bA67N21	AC026258		5400914		0				0.246943	1.18669	3.77e-05
RP11-494N20		8	8q24.11		118573210	118737745	164536	bA494N20	AC087361.5				1	THRAP6	ENSG00000164758(THRAP6)(KNOWN)		0.229242	1.17222	3.87e-05
RP11-72M5		8	8q24.12		119798302	119961178	162877	bA72M5	AC087740				0				0.267238	1.2035	2.62e-06
RP11-22A24		8	8q24.12		120711400	120863829	152430	bA22A24	AC011715				3	TAF2, ENPP2	ENSG00000201896(7SK)(NOVEL) ENSG00000064313(TAF2)(KNOWN) ENSG00000136960(ENPP2)(KNOWN)		0.269588	1.20546	1.43e-05
RP11-115M9		8	8q24.13		122743719	122893632	149914	bA115M9	AC020984				0				0.307386	1.23746	2.96e-06
RP11-16G11		8	8q24.13		122793257	122875995	82739	bA16G11	AC015476.10				0				0.248961	1.18835	1.57e-05
RP11-96B2		8	8q24.13		123538667	123697997	159331	bA96B2	AC108136.14				0				0.208627	1.15559	0.000345973
RP11-174I12		8	8q24.13		124550978	124718434	167457	bA174I12	AC090193.7				2		ENSG00000156804(FBXO32)(KNOWN) ENSG00000208595(NULL)(NOVEL)		0.141925	1.10338	0.0438398
RP11-532M24		8	8q24.13		125633453	125840521	207069	bA532M24	AC090922.4				1		ENSG00000170873(MTSS1)(KNOWN)		0.111075	1.08003	0.0981161
RP11-495D4		8	8q24.13		126599186	126798853	199668	bA495D4	AF252829.4				0				0.149672	1.10932	0.0443888
RP11-28I2		8	8q24.21		127563630	127764314	200685	bA28I2	AC021396		200685		3	FAM84B	ENSG00000207138(U6)(NOVEL) ENSG00000168672(FAM84B)(KNOWN) ENSG00000208553(NULL)(NOVEL)		0.296755	1.22838	7.84e-05
RP11-382A18		8	8q24.21		128313668	128490427	176760	bA382A18	AC018714.4				0				0.0367095	1.02577	0.335138
RP1-80K22		8	8q24.21		128735637	128884770	149134	dJ80K22	AF315312		184243		1	MYC	ENSG00000136997(MYC)(KNOWN)		0.290475	1.22304	0.000269473
RP11-17E16		8	8q24.21		130562446	130578066	15621	bA17E16	AC011652.8				0				0.296981	1.22857	1.95e-06
RP11-269I24		8	8q24.22		131676943	131795239	118297	bA269I24	AC090987.5				0				0.162487	1.11922	0.00925875
RP11-4C17		8	8q24.22		132474524	132638132	163609	bA4C17	AC010910		843471		1		ENSG00000199596(U72)(NOVEL)		0.370044	1.29239	6.34e-09
RP11-71N3		8	8q24.22		133156783	133317994	161212	bA71N3	AC123780				2	KCNQ3, HHLA1	ENSG00000184156(KCNQ3)(KNOWN) ENSG00000104386(HHLA1)(KNOWN)		0.246521	1.18634	2.23e-05
RP6-98A24		8	8q24.22		134125496	134255043	129548	dA98A24					2		ENSG00000042832(TG)(KNOWN) ENSG00000155926(SLA)(KNOWN)		0.137674	1.10013	0.0189517
RP11-127J8		8	8q24.22		134871608	135047479	175872	bA127J8	AC026944				0				0.185538	1.13724	0.00561089
RP11-45B19		8	8q24.22		135577358	135739964	162607	bA45B19	AC015599.5				1		ENSG00000066827(ZNF406)(KNOWN)		0.102403	1.07356	0.0233159
RP11-343P9		8	8q24.22-q24.23		136470355	136653421	183067	bA343P9	AC040914.5		183067		1	KHDRBS3	ENSG00000131773(KHDRBS3)(KNOWN)		0.233206	1.17544	2.97e-05
RP11-17M8		8	8q24.23		137773461	137919469	146009	bA17M8	AC013646				0				0.0925328	1.06624	0.0535954
RP11-172M18		8	8q24.23		139307361	139453265	145905	bA172M18	AC087711.5				1		ENSG00000147724(NP_056996.1)(KNOWN)		0.126446	1.0916	0.0407501
RP11-526P7		8	8q24.3		140285419	140443685	158267	bA526P7	AC053480.5				0				0.0856594	1.06117	0.187317
RP11-65A5		8	8q24.3		141431413	141551818	120406	bA65A5	AC091022.4				1		ENSG00000167632(NP_113654.3)(KNOWN)		0.102577	1.07369	0.0688085
RP11-370K2		8	8q24.3		142620100	142790558	170459	bA370K2	AC025839.12		170459		0				-0.123476	-1.08936	0.000880444
RP5-1118A7		8	8q24.3		144404204	144527057	122854	dJ1118A7	AC087793.17				6		ENSG00000185730(ZNF696)(KNOWN) ENSG00000184428(TOP1MT)(KNOWN) ENSG00000208451(NULL)(NOVEL) ENSG00000183610(NP_076940.1)(KNOWN) ENSG00000158106(RHPN1)(KNOWN) ENSG00000181638(GLI4)(KNOWN)		0.0197053	1.01375	0.677802
RP11-349C2		8	8q24.3		145582815	145779789	196975	bA349C2	AC087337				17		ENSG00000071894(CPSF1)(KNOWN) ENSG00000147804(SLC39A4)(KNOWN) ENSG00000160948(VPS28)(KNOWN) ENSG00000160949(NFKBIL2)(KNOWN) ENSG00000204763(Q6ZMK1_HUMAN)(KNOWN) ENSG00000187954(CYHR1)(KNOWN) ENSG00000167702(KIFC2)(KNOWN) ENSG00000160973(FOXH1)(KNOWN) ENSG00000197401(Q6ZTC5_HUMAN)(KNOWN) ENSG00000160972(PPP1R16A)(KNOWN) ENSG00000167701(GPT)(KNOWN) ENSG00000167700(MFSD3)(KNOWN) ENSG00000160957(RECQ…		0.117452	1.08482	0.00599948
RP5-1056B24		8	8q24.3		146003740	146167102	163363	dJ1056B24	AC116444				8		ENSG00000204752(Q6ZSQ5_HUMAN)(KNOWN) ENSG00000204751(Q6ZNP5_HUMAN)(KNOWN) ENSG00000147789(ZNF7)(KNOWN) ENSG00000170619(COMMD5)(KNOWN) ENSG00000196150(ZNF250)(KNOWN) ENSG00000170631(ZNF16)(KNOWN) ENSG00000204750(NULL)(NOVEL) ENSG00000197363(ZN517_HUMAN)(KNOWN)		-0.0121996	-1.00849	0.822287
CTC-489D14		8	8q24.3		146028926	146133884	104959						4		ENSG00000170619(COMMD5)(KNOWN) ENSG00000196150(ZNF250)(KNOWN) ENSG00000170631(ZNF16)(KNOWN) ENSG00000147789(ZNF7)(KNOWN)		-0.125715	-1.09105	0.0239809
GS1-41L13		9	9p24.3		190	100190	100001				6659501		3		ENSG00000205964(Q6ZU42_HUMAN)(KNOWN) ENSG00000185871(NULL)(NOVEL) ENSG00000198397(Q6VEP3_HUMAN)(KNOWN)		-0.401239	-1.32064	5.2e-12
GS1-77L23		9	9p24.3		222308	336203	113896						1	DOCK8	ENSG00000107099(DOCK8_HUMAN)(KNOWN)		-0.295655	-1.22744	2.71e-09
RP11-48M17		9	9p24.3-p24.2		2136330	2296367	160038	bA48M17	AL138755.13				2	SMARCA2	ENSG00000200165(U2)(NOVEL) ENSG00000080503(SMARCA2)(KNOWN)		-0.258759	-1.19645	4.47e-08
RP11-320E16		9	9p24.2		2583689	2658649	74961	bA320E16	AL450467.8				2	VLDLR	ENSG00000189054(Q7Z4V3_HUMAN)(KNOWN) ENSG00000147852(VLDLR)(KNOWN)		-0.168833	-1.12415	5.91e-05
RP11-509J21		9	9p24.2		3533196	3696642	163447	bA509J21	AL354977.10				0				-0.159399	-1.11682	4.43e-05
RP11-125K10		9	9p24.1		4819656	4991841	172186	bA125K10	AL158147.17				2	JAK2	ENSG00000199065(rno-mir-101b)(NOVEL) ENSG00000096968(JAK2)(KNOWN)		-0.133179	-1.09671	9.61e-05
RP11-509D8		9	9p24.1		4991742	5008809	17068	bA509D8	AL513350.9				1	JAK2	ENSG00000096968(JAK2)(KNOWN)		-0.145943	-1.10645	0.000138547
RP11-218I7		9	9p24.1		5993678	6062142	68465	bA218I7	AL162384.14				1	RANBP6	ENSG00000137040(RANBP6)(KNOWN)		-0.280041	-1.21423	5.14e-11
RP11-106A1		9	9p24.1		6599727	6659690	59964	bA106A1	AL162411.23				1	GLDC	ENSG00000178445(GLDC)(KNOWN)		-0.207391	-1.1546	5.34e-08
RP11-29B9		9	9p24.1		7904421	8056890	152470	bA29B9	AL135923.15				0				-0.0151939	-1.01059	0.564979
RP11-175E13		9	9p24.1		8398602	8490985	92384	bA175E13	AL137125.7		92384		1	PTPRD	ENSG00000153707(PTPRD)(KNOWN)		-0.218906	-1.16385	1.2e-05
RP11-527D15		9	9p23		9657591	9823759	166169	bA527D15	AL513422.2				0				-0.142666	-1.10394	0.0107037
RP11-19G1		9	9p23		9999831	10094473	94643	bA19G1	AL390723.21		1303652		0				-0.22142	-1.16588	2.13e-05
RP11-23D5		9	9p23		11227455	11303482	76028	bA23D5	AL451129.6				0				-0.256643	-1.1947	7.2e-09
RP11-352F21		9	9p23		11389654	11588151	198498	bA352F21	AL445586.6				0				-0.0318301	-1.02231	0.38036
RP11-446F13		9	9p23		12281538	12346848	65311	bA446F13	AL162422.10				1		ENSG00000201653(U2)(NOVEL)		-0.103494	-1.07437	0.00778988
RP11-187K14		9	9p23		12872920	12952270	79351	bA187K14	AL353711.13		79351		1		ENSG00000210293(NULL)(NOVEL)		-0.190743	-1.14135	1.08e-06
RP11-413D24		9	9p23		13729563	13912972	183410	bA413D24	AL158157.8				0				-0.106155	-1.07636	0.0130864
RP11-408A13		9	9p22.3		14500602	14586756	86155	bA408A13	AL159169.14		1824893		0				-0.243025	-1.18347	2.75e-08
RP11-490C5		9	9p22.3		15298239	15399992	101754	bA490C5	AL390246.17				0				-0.23999	-1.18098	2.38e-09
RP11-109M15		9	9p22.3		16171750	16325494	153745	bA109M15	AL513424.3				1		ENSG00000205549(XP_948674.1)(NOVEL)		-0.376657	-1.29833	2.01e-11
RP11-132E11		9	9p22.2		16995146	17138368	143223	bA132E11	AL162725.10				2		ENSG00000210382(NULL)(NOVEL) ENSG00000044459(CI039_HUMAN)(KNOWN)		-0.0803285	-1.05726	0.0202664
RP11-123J20		9	9p22.2		17933998	18013852	79855	bA123J20	AL513502.3				0				-0.022732	-1.01588	0.494776
RP11-503K16		9	9p22.1		18579960	18743122	163163	bA503K16	AL353895.4				2		ENSG00000210401(NULL)(NOVEL) ENSG00000147892(ADAMTSL1)(KNOWN)		-0.0921527	-1.06596	0.00370832
RP11-513M16		9	9p22.1		19310506	19423218	112713	bA513M16	AL391834.8		4246967		3	RPS6, DENND4C	ENSG00000137154(RPS6)(KNOWN) ENSG00000177076(NP_001010887.2)(KNOWN) ENSG00000137145(DENND4C)(KNOWN)		-0.215578	-1.16117	1.31e-06
RP11-15P13		9	9p21.3		20172502	20351132	178631	bA15P13	AL512635.8				1	MLLT3	ENSG00000171843(MLLT3)(KNOWN)		-0.389105	-1.30958	8.71e-10
RP11-113D19		9	9p21.3		20996401	21158465	162065	bA113D19	AL390882.12				5	IFNB1, IFNW1, IFNA21	ENSG00000171855(IFNB1)(KNOWN) ENSG00000177047(IFNW1)(KNOWN) ENSG00000199635(Y)(NOVEL) ENSG00000137080(IFNA21)(KNOWN) ENSG00000188921(NP_001010915.1)(KNOWN)		-0.180183	-1.13303	0.000388535
RP11-495L19		9	9p21.3		23461740	23557472	95733	bA495L19	AL442637.4				0				-0.238281	-1.17959	9.86e-07
RP11-33K8		9	9p21.3		24090706	24243453	152748	bA33K8	AL354777.16				0				-0.0717245	-1.05097	0.026443
RP11-468C2		9	9p21.3		24937707	25069411	131705	bA468C2	AL355975.10				0				0.0496853	1.03504	0.144138
RP11-33G16		9	9p21.2		25690183	25853240	163058	bA33G16	AL391475.7				0				-0.105299	-1.07572	0.00786646
RP11-5P15		9	9p21.2		26516496	26681794	165299	bA5P15	AL442639.2		1687962		0				-0.23142	-1.17399	8.24e-08
RP11-27J8		9	9p21.2		27449441	27590267	140827	bA27J8	AL451123.12				3	IFNK, C9orf72, MOBKL2B	ENSG00000147896(IFNK)(KNOWN) ENSG00000147894(C9orf72)(KNOWN) ENSG00000120162(MOBKL2B)(KNOWN)		-0.258768	-1.19646	9.14e-09
RP11-20P5		9	9p21.2-p21.1		28040167	28204457	164291	bA20P5	AL451124.13				1	LRRN6C	ENSG00000174482(LRRN6C)(KNOWN)		-0.178633	-1.13181	4.66e-06
RP11-264J11		9	9p21.1		28670842	28755649	84808	bA264J11	AL450428.6				0				-0.116508	-1.08411	0.00545471
RP11-48L13		9	9p21.1		29567030	29639069	72040	bA48L13	AL354676.10				0				-0.102665	-1.07375	0.0042013
RP11-274B18		9	9q13		70318668	70488660	169993	bA274B18	AL353616.14				3		ENSG00000204757(Q6ZTL5_HUMAN)(KNOWN) ENSG00000181778(C9orf71)(KNOWN) ENSG00000154330(PGM5)(KNOWN)		-0.104958	-1.07546	0.00261273
RP11-265B8		9	9q21.11		70756001	70927381	171381	bA265B8	AL162730.26				4		ENSG00000196713(NULL)(NOVEL) ENSG00000165059(PRKACG)(KNOWN) ENSG00000165060(FXN)(KNOWN) ENSG00000107242(PIP5K1B)(KNOWN)		-0.049449	-1.03487	0.133298
RP11-109D9		9	9q21.11		71447567	71636843	189277	bA109D9	AL162412.11				3		ENSG00000188647(PTAR1)(KNOWN) ENSG00000204711(NP_001010940.1)(KNOWN) ENSG00000107282(APBA1)(KNOWN)		-0.0114225	-1.00795	0.719457
RP11-141J10		9	9q21.11		72488784	72637616	148833	bA141J10	AL159990.12				2		ENSG00000207935(hsa-mir-204)(NOVEL) ENSG00000083067(TRPM3)(KNOWN)		-0.0455053	-1.03204	0.192325
RP11-563H8		9	9q21.13		73274802	73425572	150771	bA563H8	AL392106.4				1		ENSG00000176564(Q9NWJ4_HUMAN)(KNOWN)		0.0087387	1.00608	0.785706
RP11-429L21		9	9q21.13		74281669	74401046	119378	bA429L21	AL449323.19				2		ENSG00000211074(NULL)(NOVEL) ENSG00000165091(TMC1)(KNOWN)		-0.0347213	-1.02436	0.410579
RP11-71A24		9	9q21.13		74808540	74977641	169102	bA71A24	AL359997.8				1		ENSG00000135046(ANXA1)(KNOWN)		0.0922918	1.06606	0.00676059
RP11-401G5		9	9q21.13		75584335	75757100	172766	bA401G5	AL513124.9				0				0.0749728	1.05334	0.0207577
RP11-66O21		9	9q21.13		77399675	77508705	109031	bA66O21	AL160280.10				1		ENSG00000211133(NULL)(NOVEL)		-0.0998099	-1.07163	0.00372035
RP11-422N19		9	9q21.13		78111661	78213797	102137	bA422N19	AL391868.16				1		ENSG00000099139(PCSK5)(KNOWN)		-0.00721359	-1.00501	0.831942
RP11-490H9		9	9q21.13		78861728	78928696	66969	bA490H9	AL161789.29				0				0.0335946	1.02356	0.357821
RP11-336N8		9	9q21.2		79930194	80096565	166372	bA336N8	AL353705.23		166372		2		ENSG00000211151(NULL)(NOVEL) ENSG00000148019(Q9H9N3_HUMAN)(KNOWN)		-0.114113	-1.08231	0.000505945
RP11-174K23		9	9q21.31		80495074	80676552	181479	bA174K23					6		ENSG00000211157(NULL)(NOVEL) ENSG00000211159(NULL)(NOVEL) ENSG00000211160(NULL)(NOVEL) ENSG00000211161(NULL)(NOVEL) ENSG00000211169(NULL)(NOVEL) ENSG00000209121(NULL)(NOVEL)		-0.0588502	-1.04164	0.0799889
RP11-362L2		9	9q21.31		81425152	81446829	21678	bA362L2	AL445252.13				1		ENSG00000106829(TLE4_HUMAN)(KNOWN)		0.00453293	1.00315	0.894346
RP11-384P5		9	9q21.31		82178554	82315521	136968	bA384P5	AL390788.15				0				-0.0380983	-1.02676	0.238736
RP11-66D1		9	9q21.31		82951739	83064769	113031	bA66D1	AL445672.15				0				-0.0191205	-1.01334	0.486453
RP11-432M2		9	9q21.32		84030884	84146321	115438	bA432M2	AL357032.13				0				-0.0646046	-1.0458	0.0718927
RP11-541F16		9	9q21.32		84667634	84783005	115372	bA541F16	AL359202.16				0				-0.0904114	-1.06467	0.0106655
RP11-439A18		9	9q21.32		85290903	85375534	84632	bA439A18	AL450026.10				2		ENSG00000211272(NULL)(NOVEL) ENSG00000172159(FRMD3)(KNOWN)		-0.0988398	-1.07091	0.00568009
RP11-59M22		9	9q21.33		86180525	86337480	156956	bA59M22	AL157886.13		1810312		0				-0.216291	-1.16174	8.16e-07
RP11-172F7		9	9q21.33		87074588	87248611	174024	bA172F7	AL583827.7				2		ENSG00000203399(NM_001013636.1)(KNOWN) ENSG00000203398(NULL)(NOVEL)		-0.142503	-1.10382	5.72e-05
RP11-280P22		9	9q21.33		87941616	87990836	49221	bA280P22	AL450106.11				0				-0.154467	-1.11301	8.43e-07
RP11-276H19		9	9q21.33		88787386	88940677	153292	bA276H19	AL513318.8				3		ENSG00000197698(Q8N646_HUMAN)(KNOWN) ENSG00000186882(Q2VIM1_HUMAN)(KNOWN) ENSG00000204447(Q6NTI6_HUMAN)(KNOWN)		-0.0492357	-1.03472	0.126519
RP11-423O13		9	9q21.33		88883454	89058511	175058	bA423O13	AC016351				2		ENSG00000204447(Q6NTI6_HUMAN)(KNOWN) ENSG00000204446(NP_001001709.1)(KNOWN)		-0.0924542	-1.06618	0.00758588
RP11-40C6		9	9q21.33		89255601	89375411	119811	bA40C6	AL161787.13		728181		1	DAPK1	ENSG00000196730(DAPK1)(KNOWN)		-0.179728	-1.13267	3.03e-06
RP11-249H20		9	9q21.33		89373412	89446315	72904	bA249H20	AL591852.10				1	DAPK1	ENSG00000196730(DAPK1)(KNOWN)		-0.153935	-1.1126	8.53e-05
RP11-65B23		9	9q21.33-q22.1		89444561	89614800	170240	bA65B23	AL160279.21				3	DAPK1, CTSL	ENSG00000135047(CTSL)(KNOWN) ENSG00000188029(NP_001018858.1)(KNOWN) ENSG00000196730(DAPK1)(KNOWN)		-0.149959	-1.10954	5.73e-05
RP11-345K9		9	9q22.1		89912028	89983781	71754	bA345K9	AL353726.22				1		ENSG00000177910(Q9Y4N5_HUMAN)(KNOWN)		-0.197453	-1.14667	2.4e-06
RP11-176L21		9	9q22.1		90659199	90759709	100511	bA176L21	AL512591.6				0				-0.0697579	-1.04954	0.017951
RP11-8B23		9	9q22.2		91718617	91756894	38278	bA8B23	AL451122.7		38278		0				-0.217918	-1.16305	1.42e-06
RP11-555F9		9	9q22.2		92185900	92362321	176422	bA555F9	AL354853.12				0				-0.00483757	-1.00336	0.892331
RP11-440G5		9	9q22.31		93170710	93341607	170898	bA440G5	AL353764.9				1		ENSG00000165030(NFIL3)(KNOWN)		-0.0889962	-1.06363	0.0236052
RP11-19J3		9	9q22.31		94281893	94449626	167734	bA19J3	AL157827.17		6607419		8	ECM2, IPPK, ASPN	ENSG00000106823(ECM2)(KNOWN) ENSG00000211389(NULL)(NOVEL) ENSG00000211392(NULL)(NOVEL) ENSG00000211396(NULL)(NOVEL) ENSG00000211397(NULL)(NOVEL) ENSG00000127080(IPPK)(KNOWN) ENSG00000188312(NP_001012267.1)(KNOWN) ENSG00000106819(ASPN)(KNOWN)		-0.150629	-1.11005	4.48e-06
RP11-30L4		9	9q22.31		95248566	95419410	170845	bA30L4	AL353629.22				5	C9orf10, PHF2	ENSG00000048828(C9orf10)(KNOWN) ENSG00000204350(NULL)(NOVEL) ENSG00000211429(NULL)(NOVEL) ENSG00000197724(PHF2)(KNOWN) ENSG00000188938(NP_942138.1)(KNOWN)		-0.117503	-1.08486	0.000687286
RP11-333I7		9	9q22.32		96375866	96551155	175290	bA333I7	AC018596				4	FBP1, C9orf3, FBP2	ENSG00000165140(FBP1)(KNOWN) ENSG00000204343(Q5VZC5_HUMAN)(KNOWN) ENSG00000148120(C9orf3)(KNOWN) ENSG00000130957(FBP2)(KNOWN)		-0.191084	-1.14162	1.33e-05
RP11-279I21		9	9q22.32		96493468	96616027	122560	bA279I21	AL157936.12				2	C9orf3	ENSG00000148120(C9orf3)(KNOWN) ENSG00000204343(Q5VZC5_HUMAN)(KNOWN)		-0.143191	-1.10435	0.000264412
RP11-435O5		9	9q22.32		97175312	97362955	187644	bA435O5	AL161729.27				2	PTCH	ENSG00000204340(NULL)(NOVEL) ENSG00000185920(PTCH)(KNOWN)		-0.154444	-1.11299	3.41e-05
RP11-160D19		9	9q22.32		97447876	97448518	643	bA160D19	AL355536.13				0				-0.177791	-1.13115	9.35e-06
RP11-240L7		9	9q22.32		98020511	98190157	169647	bA240L7	AL160269.14				4	HSD17B3, SLC35D2, ZNF367	ENSG00000130948(HSD17B3)(KNOWN) ENSG00000207276(U6)(NOVEL) ENSG00000130958(SLC35D2)(KNOWN) ENSG00000165244(ZNF367)(KNOWN)		-0.166912	-1.12265	2.1e-05
RP11-23J9		9	9q22.33		99080845	99246276	165432	bA23J9	AL512590.2				3	TDRD7	ENSG00000181799(NULL)(NOVEL) ENSG00000196116(TDRD7)(KNOWN) ENSG00000197816(NP_065944.1)(KNOWN)		-0.253762	-1.19231	5.58e-09
RP11-23B15		9	9q22.33		99583820	99744615	160796	bA23B15	AL499604.9				4	FOXE1, C9orf156, HEMGN	ENSG00000178919(FOXE1)(KNOWN) ENSG00000136932(C9orf156)(KNOWN) ENSG00000201830(Y)(NOVEL) ENSG00000136929(HEMGN)(KNOWN)		-0.174483	-1.12856	2.49e-05
RP11-92C4		9	9q22.33		100604517	100754446	149930	bA92C4	AL136084.11				2	GALNT12, COL15A1	ENSG00000119514(GALNT12)(KNOWN) ENSG00000204291(COL15A1)(KNOWN)		-0.146807	-1.10712	7.39e-05
RP11-192E23		9	9q22.33		100754347	100889311	134965	bA192E23	AL354923.12				1	COL15A1	ENSG00000204291(COL15A1)(KNOWN)		-0.202846	-1.15097	1.12e-06
RP11-96L7		9	9q22.33		100889312	100995443	106132	bA96L7	AL162427.24				3		ENSG00000106799(TGFBR1)(KNOWN) ENSG00000200787(5S_rRNA)(NOVEL) ENSG00000209309(NULL)(NOVEL)		-0.0783554	-1.05581	0.0177392
RP11-547C13		9	9q22.33		101231132	101374570	143439	bA547C13	AL162394.14				0				-0.10661	-1.0767	0.00390351
RP11-208F1		9	9q31.1		102096861	102138010	41150	bA208F1	AL445214.7		41150		2	TEX10, INVS	ENSG00000136891(TEX10)(KNOWN) ENSG00000119509(INVS)(KNOWN)		-0.143577	-1.10464	3.01e-05
RP11-80H12		9	9q31.1		102748901	102915948	167048	bA80H12	AL357935.14				1		ENSG00000148123(NP_060223.2)(KNOWN)		-0.0226399	-1.01582	0.415561
RP11-75J9		9	9q31.1		103481655	103578054	96400	bA75J9	AL356516.12				1		ENSG00000198785(GRIN3A)(KNOWN)		-0.00860176	-1.00598	0.791941
RP11-318L4		9	9q31.1		105357357	105379254	21898	bA318L4	AL356576.16				0				-0.033708	-1.02364	0.254166
RP11-185E13		9	9q31.1		105583839	105754361	170523	bA185E13	AC046182				0				0.0387041	1.02719	0.32776
RP11-31J20		9	9q31.1		106585393	106715000	129608	bA31J20	AL353685.23				1		ENSG00000165029(ABCA1)(KNOWN)		-0.0792374	-1.05646	0.0271932
RP11-287A8		9	9q31.1-q31.2		107183997	107322748	138752	bA287A8	AL161627.13				2		ENSG00000106701(FSD1L)(KNOWN) ENSG00000070214(SLC44A1)(KNOWN)		-0.0432076	-1.0304	0.101064
RP11-540H22		9	9q31.2		108208162	108395899	187738	bA540H22	AL451140.15				0				-0.0570168	-1.04031	0.0871511
RP11-438P9		9	9q31.2		109317528	109517128	199601	bA438P9	AL389915.19		2722261		1		ENSG00000202308(U6)(NOVEL)		-0.191365	-1.14184	3.93e-06
RP11-400A24		9	9q31.2-q31.3		110244896	110428437	183542	bA400A24	AL353766.8				0				-0.17193	-1.12656	1.16e-05
RP11-388N6		9	9q31.3		111218628	111227230	8603	bA388N6	AL450025.10				1	PTPN3	ENSG00000070159(PTPN3)(KNOWN)		-0.209579	-1.15635	3.35e-07
RP11-470J20		9	9q31.3		111963321	112039788	76468	bA470J20	AL353598.12				2	C9orf152, PALM2	ENSG00000188959(CI152_HUMAN)(KNOWN) ENSG00000157654(PALM2)(KNOWN)		-0.134356	-1.0976	0.000317859
RP11-202G18		9	9q31.3		112915770	113092458	176689	bA202G18	AL162414.11				0				-0.0653306	-1.04632	0.0340924
RP11-570D4		9	9q31.3		113691272	113781581	90310	bA570D4	AL442066.11				1		ENSG00000148154(UGCG)(KNOWN)		0.0497438	1.03508	0.160763
RP11-88M9		9	9q32		114552190	114649546	97357	bA88M9	AL360235.12		2213898		1	SNX30	ENSG00000148158(SNX30)(KNOWN)		-0.136481	-1.09922	4.48e-05
RP11-534I8		9	9q32		115621750	115806051	184302	bA534I8	AL162393.15				1	ZNF618	ENSG00000157657(NP_588615.1)(KNOWN)		-0.227865	-1.1711	5.68e-07
RP11-78H18		9	9q32-q33.1		116607371	116766087	158717	bA78H18	AL133412.7				2	TNFSF8, TNFSF15	ENSG00000106952(TNFSF8)(KNOWN) ENSG00000181634(TNFSF15)(KNOWN)		-0.130193	-1.09444	0.000176508
RP11-279J9		9	9q33.1		116878175	117053374	175200	bA279J9					2		ENSG00000173077(NP_059114.1)(KNOWN) ENSG00000041982(TNC)(KNOWN)		-0.117992	-1.08522	0.00124657
RP11-445L6		9	9q33.1		116939817	117122920	183104	bA445L6	AL355601.19				1		ENSG00000173077(NP_059114.1)(KNOWN)		-0.0594479	-1.04207	0.0778189
RP11-382H18		9	9q33.1		117120921	117164826	43906	bA382H18	AL731824.5		43906		1		ENSG00000173077(NP_059114.1)(KNOWN)		-0.144182	-1.1051	0.000436436
RP11-404K23		9	9q33.1		117248721	117432842	184122	bA404K23					0				-0.087265	-1.06235	0.0361327
RP11-58C3		9	9q33.1		117966874	118081328	114455	bA58C3	AL353141.13		114455		1	PAPPA	ENSG00000182752(PAPPA)(KNOWN)		-0.179252	-1.1323	2.45e-05
RP11-67K19		9	9q33.1		118368398	118523863	155466	bA67K19	AL133284.13				2		ENSG00000119401(TRIM32)(KNOWN) ENSG00000148219(ASTN2)(KNOWN)		0.028912	1.02024	0.398867
RP11-388N2		9	9q33.1		119255084	119294646	39563	bA388N2	AL445644.6				0				-0.0530556	-1.03746	0.15636
RP11-451E16		9	9q33.1		120104855	120193774	88920	bA451E16	AL365195.17				0				-0.0916049	-1.06555	0.0486996
RP11-574M5		9	9q33.1		120939948	121031816	91869	bA574M5	AL353773.9				1		ENSG00000078725(DBC1)(KNOWN)		-0.098897	-1.07095	0.0181767
RP11-28O4		9	9q33.1		121031717	121184082	152366	bA28O4	AL138894.11				1		ENSG00000078725(DBC1)(KNOWN)		-0.121994	-1.08824	0.00359506
RP11-360A18		9	9q33.1		121736147	121841214	105068	bA360A18	AL441989.13		105068		0				-0.168698	-1.12404	1.93e-05
RP11-165P4		9	9q33.2		122882717	123029745	147029	bA165P4	AL137068.10				3		ENSG00000119396(RAB14)(KNOWN) ENSG00000208740(NULL)(NOVEL) ENSG00000119397(CEP110)(KNOWN)		-0.0716215	-1.0509	0.0344423
RP11-429D3		9	9q33.2		123651637	123824698	173062	bA429D3	AL445587.10				1		ENSG00000175764(TTL11_HUMAN)(KNOWN)		-0.00251012	-1.00174	0.93204
RP11-137O6		9	9q33.2		124844935	124858594	13660	bA137O6	AL358946.15				1		ENSG00000011454(RABGAP1)(KNOWN)		-0.104771	-1.07532	0.00817947
RP11-417B4		9	9q33.2		125452114	125649168	197055	bA417B4	AL390774.10				1		ENSG00000119522(DENND1A)(KNOWN)		0.00128414	1.00089	0.972166
RP11-101K10		9	9q33.3		126127921	126290759	162839	bA101K10	AL137846.24		3262867		5	PSMB7, GPR144, NEK6, NR5A1	ENSG00000136930(PSMB7)(KNOWN) ENSG00000180513(Q8NBH1_HUMAN)(KNOWN) ENSG00000180264(GPR144)(KNOWN) ENSG00000136931(NR5A1)(KNOWN) ENSG00000119408(NEK6)(KNOWN)		-0.184178	-1.13617	1.43e-06
RP11-269P11		9	9q33.3		127232111	127327507	95397	bA269P11	AL359632.9				2	MAPKAP1	ENSG00000208649(NULL)(NOVEL) ENSG00000119487(MAPKAP1)(KNOWN)		-0.127483	-1.09239	0.000541566
RP11-205K6		9	9q33.3		128309837	128354091	44255	bA205K6	AL356309.23				0				-0.365494	-1.28832	1.13e-13
RP11-373J8		9	9q34.11		129369677	129390787	21111	bA373J8	AL390116.26				1	C9orf88	ENSG00000136830(C9orf88)(KNOWN)		-0.188519	-1.13959	1.64e-06
RP11-545E17		9	9q34.11		130501515	130668178	166664	bA545E17	AL441992.17				8		ENSG00000160447(PKN3)(KNOWN) ENSG00000160446(ZDHHC12)(KNOWN) ENSG00000160445(ZYG11BL)(KNOWN) ENSG00000208597(NULL)(NOVEL) ENSG00000107021(TBC1D13)(KNOWN) ENSG00000167136(ENDOG)(KNOWN) ENSG00000198917(C9orf114)(KNOWN) ENSG00000171097(CCBL1)(KNOWN)		-0.0629405	-1.04459	0.0366329
RP11-202H3		9	9q34.11		131896794	131932670	35877	bA202H3	AL392105.13		921501		3	GPR107	ENSG00000204050(NULL)(NOVEL) ENSG00000208590(NULL)(NOVEL) ENSG00000148358(GPR107)(KNOWN)		-0.172918	-1.12734	8.84e-07
RP11-57C19		9	9q34.11-q34.12		132470366	132643828	173463	bA57C19	AL359092.14				4	PRDM12, EXOSC2, ABL1, FUBP3	ENSG00000130711(PRDM12)(KNOWN) ENSG00000130713(EXOSC2)(KNOWN) ENSG00000097007(ABL1)(KNOWN) ENSG00000107164(FUBP3)(KNOWN)		-0.103156	-1.07412	0.000303799
RP11-83J21		9	9q34.12-q34.13		132641829	132818294	176466	bA83J21	AL161733.20				3	FIBCD1, ABL1	ENSG00000188710(OX26_HUMAN)(KNOWN) ENSG00000130720(FIBCD1)(KNOWN) ENSG00000097007(ABL1)(KNOWN)		-0.112317	-1.08096	0.000123014
RP11-143H20		9	9q34.13		132906902	132957071	50170	bA143H20	AL355872.15				1		ENSG00000050555(LAMC3)(KNOWN)		-0.0750743	-1.05342	0.0113044
RP11-5N16		9	9q34.13		133982008	134077119	95112	bA5N16	AL353631.17		3351435		1	NTNG2	ENSG00000196358(NTNG2)(KNOWN)		-0.242554	-1.18309	5.26e-09
RP11-295G24		9	9q34.13		134621360	134820472	199113	bA295G24	AL445645.10				6	TSC1, GFI1B, C9orf98	ENSG00000204035(NULL)(NOVEL) ENSG00000208514(NULL)(NOVEL) ENSG00000165698(CI009_HUMAN)(KNOWN) ENSG00000165699(TSC1)(KNOWN) ENSG00000165702(GFI1B)(KNOWN) ENSG00000165695(C9orf98)(KNOWN)		-0.181535	-1.13409	6.22e-06
RP11-153P4		9	9q34.2		135531562	135650232	118671	bA153P4	AL590710.14				4	VAV2, SARDH	ENSG00000204017(Q6ZVB9_HUMAN)(KNOWN) ENSG00000204014(Q6ZVN9_HUMAN)(KNOWN) ENSG00000160293(VAV2)(KNOWN) ENSG00000123453(SARDH)(KNOWN)		-0.257294	-1.19523	2.9e-09
RP11-399H11		9	9q34.3		137112170	137333442	221273	bA399H11	AL390778.31				3	OLFM1	ENSG00000189363(Q6ZSP4_HUMAN)(KNOWN) ENSG00000186459(NULL)(NOVEL) ENSG00000130558(OLFM1)(KNOWN)		-0.2238	-1.16781	6.1e-07
RP11-83N9		9	9q34.3		138121793	138276710	154918	bA83N9	AL138781.13				4		ENSG00000204005(Q6ZP22_HUMAN)(KNOWN) ENSG00000107187(LHX3)(KNOWN) ENSG00000165661(QSCN6L1)(KNOWN) ENSG00000148411(BTBD14A)(KNOWN)		-0.133316	-1.09681	0.00116349
GS1-135I17		9	9q34.3		140012327	140118015	105689				105689		1	CACNA1B	ENSG00000148408(CACNA1B)(KNOWN)		-0.153999	-1.11265	0.000113181
CTC-306F7		10	10p15.3		259607	365076	105470						3		ENSG00000201861(5S_rRNA)(NOVEL) ENSG00000151240(DIP2C)(KNOWN) ENSG00000015171(ZMYND11)(KNOWN)		-0.118151	-1.08534	0.0133694
RP11-29A19		10	10p15.3		1206024	1370764	164741	bA29A19	AL392083.17		164741		2	ADARB2	ENSG00000205701(Q6ZSL0_HUMAN)(KNOWN) ENSG00000185736(ADARB2)(KNOWN)		-0.203597	-1.15157	8.34e-07
RP11-154P11		10	10p15.1		4326650	4417149	90500	bA154P11	AL157889.11				0				-0.0876916	-1.06267	0.0435827
RP11-336A10		10	10p15.1		5677111	5844786	167676	bA336A10	AL365356.13				3		ENSG00000209376(NULL)(NOVEL) ENSG00000196372(ASB13)(KNOWN) ENSG00000108021(Q5VWN6_HUMAN)(KNOWN)		-0.143761	-1.10478	0.00751258
RP11-298K24		10	10p15.1		6310714	6379826	69113	bA298K24	AL359960.23				2		ENSG00000206632(Y)(NOVEL) ENSG00000170525(PFKFB3)(KNOWN)		4.6873e-05	1.00003	0.999009
GS1-756B1		10	10p14		8235881	8346525	110645	bG756B1	AL357712.10				0				-0.0265765	-1.01859	0.503937
RP11-189M8		10	10p14		10064792	10122105	57314	bA189M8	AL392047.11				0				-0.0747095	-1.05315	0.0246606
RP11-566K1		10	10p14		10830787	11020034	189248	bA566K1					0				-0.123932	-1.0897	0.00997865
RP11-401F24		10	10p14		11805219	12011805	206587	bA401F24	AL138898.19		206587		4	ECHDC3, C10orf47, UPF2	ENSG00000134463(ECHDC3)(KNOWN) ENSG00000148426(C10orf47)(KNOWN) ENSG00000209394(NULL)(NOVEL) ENSG00000151461(UPF2)(KNOWN)		-0.208256	-1.15529	9.88e-06
RP11-730A19		10	10p13		13058479	13254681	196203	bA730A19	AL355355.25				4		ENSG00000123240(OPTN)(KNOWN) ENSG00000205092(NULL)(NOVEL) ENSG00000065328(MCM10)(KNOWN) ENSG00000151468(CCDC3)(KNOWN)		-0.118184	-1.08537	0.00548213
RP11-275E20		10	10p13		14321741	14514319	192579	bA275E20			754856		1	FRMD4A	ENSG00000151474(FRMD4A)(KNOWN)		-0.281062	-1.21509	8.99e-09
RP11-2K17		10	10p13		14981634	15076596	94963	bA2K17	AL360083.27				3	SUV39H2, DCLRE1C	ENSG00000197889(Q5JSS6_HUMAN)(KNOWN) ENSG00000152455(SUV39H2)(KNOWN) ENSG00000152457(DCLRE1C)(KNOWN)		-0.159175	-1.11665	0.000231736
RP5-1194E14		10	10p13		15639609	15739245	99637	dJ1194E14	AC004993				1		ENSG00000077943(ITGA8)(KNOWN)		-0.0661817	-1.04694	0.092162
RP11-37P5		10	10p13		16094699	16196799	102101	bA37P5	AL359816.16				0				-0.0782418	-1.05573	0.039813
RP11-337F21		10	10p13		17006941	17110128	103188	bA337F21	AL731551.9				1		ENSG00000107611(CUBN)(KNOWN)		0.0056216	1.0039	0.87699
RP11-16O1		10	10p12.33		17815724	17921752	106029	bA16O1	AL139238.13		106029		2	MRC1L1	ENSG00000148483(FA23A_HUMAN)(KNOWN) ENSG00000183748(MRC1L1)(KNOWN)		-0.141116	-1.10276	0.000486518
RP11-383B4		10	10p12.33		18842308	18966878	124571	bA383B4	AL450384.34				2		ENSG00000152487(NSUN6)(KNOWN) ENSG00000165995(CACNB2)(KNOWN)		-0.0712408	-1.05062	0.0596533
RP11-188P8		10	10p12.32		20063001	20159002	96002	bA188P8	AL353147.10				6		ENSG00000209471(NULL)(NOVEL) ENSG00000209472(NULL)(NOVEL) ENSG00000209475(NULL)(NOVEL) ENSG00000209476(NULL)(NOVEL) ENSG00000209478(NULL)(NOVEL) ENSG00000120594(PLXDC2)(KNOWN)		-0.0587844	-1.04159	0.118819
RP11-337N19		10	10p12.31		20609170	20728724	119555	bA337N19	AL353790.15				1		ENSG00000120594(PLXDC2)(KNOWN)		0.0117884	1.0082	0.765032
RP11-165O3		10	10p12.31		21382229	21495264	113036	bA165O3	AL158160.8				2		ENSG00000204683(NP_001010896.1)(KNOWN) ENSG00000078114(NEBL)(KNOWN)		-0.0747157	-1.05315	0.0947743
RP11-108B14		10	10p12.31		22399352	22575928	176577	bA108B14	AL157831.29				1		ENSG00000165296(XP_291767.3)(NOVEL)		0.0148584	1.01035	0.658124
RP11-379L21		10	10p12.2		23123769	23317773	194005	bA379L21	AC079269.8				1		ENSG00000165309(ARMC3)(KNOWN)		-0.0491308	-1.03464	0.252103
RP11-162E8		10	10p12.1		24196692	24341441	144750	bA162E8	AL391499.11				2		ENSG00000209529(NULL)(NOVEL) ENSG00000120549(KIAA1217)(KNOWN)		-0.0806242	-1.05748	0.0297394
RP11-129O7		10	10p12.1		25140960	25271606	130647	bA129O7	AL157385.15				1		ENSG00000099256(PRTFDC1)(KNOWN)		-0.0429967	-1.03025	0.339777
RP11-307B23		10	10p12.1		25971696	26132567	160872	bA307B23	AC018509.6				0				-0.101899	-1.07319	0.0063079
RP11-128B16		10	10p12.1		26797312	26941977	144666	bA128B16	AL160287.18				2		ENSG00000199733(5S_rRNA)(NOVEL) ENSG00000077420(APBB1IP)(KNOWN)		-0.0498394	-1.03515	0.198922
RP13-355A21		10	10p12.1		27935308	28141733	206426	bB355A21	AL512273				3		ENSG00000150051(MKX)(KNOWN) ENSG00000209603(NULL)(NOVEL) ENSG00000169126(ARMC4)(KNOWN)		-0.159361	-1.11679	0.00135841
RP11-478H13		10	10p11.23		29030096	29145351	115256	bA478H13	AL355376.6				1		ENSG00000201001(U6)(NOVEL)		-0.109013	-1.07849	0.0180522
RP11-207K8		10	10p11.23		29843133	30014932	171800	bA207K8	AL160060.11		1255399		2	SVIL	ENSG00000207612(hsa-mir-604)(NOVEL) ENSG00000197321(SVIL)(KNOWN)		-0.152721	-1.11166	0.000546243
RP11-14C22		10	10p11.23		30925753	31098531	172779	bA14C22	AL451107.6				1	LYZL2	ENSG00000151033(LYZL2)(KNOWN)		-0.186486	-1.13799	0.000194697
RP11-472N13		10	10p11.22		31849329	32041152	191824	bA472N13	AL161935.10				2		ENSG00000204332(Q6ZUZ5_HUMAN)(KNOWN) ENSG00000148516(TCF8)(KNOWN)		-0.113194	-1.08162	0.0109618
RP11-479G22		10	10p11.22		33174821	33370797	195977	bA479G22	AL365203.19				2		ENSG00000150093(ITGB1)(KNOWN) ENSG00000150076(C10orf68)(KNOWN)		0.00514162	1.00357	0.904441
RP11-505N10		10	10p11.22		33814451	33818450	4000	bA505N10	AL356243.19				0				-0.0679641	-1.04824	0.116422
RP11-22G4		10	10p11.22-p11.21		34471750	34638996	167247	bA22G4	AC078928				3		ENSG00000199200(Y)(NOVEL) ENSG00000209724(NULL)(NOVEL) ENSG00000148498(PARD3)(KNOWN)		0.0647376	1.04589	0.143985
RP13-404M3		10	10p11.21		34646220	34750576	104357	bB404M3	AL392123.12				1		ENSG00000148498(PARD3)(KNOWN)		-0.0402031	-1.02826	0.374997
RP11-425A6		10	10p11.21		35838762	36004768	166007	bA425A6	AL121749.14		166007		4	FZD8, C10orf9	ENSG00000177291(NP_699199.1)(KNOWN) ENSG00000185102(Q8IV12_HUMAN)(KNOWN) ENSG00000177283(FZD8)(KNOWN) ENSG00000108100(C10orf9)(KNOWN)		-0.170918	-1.12577	0.000453069
RP11-254A5		10	10p11.21		36972908	37144255	171348	bA254A5	AL355517.12				0				-0.101357	-1.07278	0.00454255
CTB-164I22		10	10p11.21		37693675	37753612	59938	bR164I22	AL391686.10				0				-0.0213236	-1.01489	0.607581
RP13-445N5		10	10p11.21-p11.1		38601694	38812575	210882	bB445N5	AL392168				5		ENSG00000099251(NP_001026914.1)(KNOWN) ENSG00000120555(Q5W160_HUMAN)(KNOWN) ENSG00000209826(NULL)(NOVEL) ENSG00000187562(NP_001013687.1)(KNOWN) ENSG00000204208(NULL)(NOVEL)		0.0590877	1.04181	0.036289
RP11-124O11		10	10q11.21		42660862	42819196	158335	bA124O11	AL365199.11		158335		0				-0.118282	-1.08544	0.000743076
RP11-38B21		10	10q11.21		43864787	44024290	159504	bA38B21	AL391723				0				-0.0128259	-1.00893	0.724937
RP11-432I13		10	10q11.21		44988687	45157159	168473	bA432I13	AL512324.14				2		ENSG00000207071(U6)(NOVEL) ENSG00000172678(OR13A1)(KNOWN)		-0.0786806	-1.05605	0.0324703
RP11-534N5		10	10q11.21		45542340	45576860	34521	bA534N5	AL731535.6				1		ENSG00000172661(FAM21D)(KNOWN)		-0.0812743	-1.05795	0.120024
RP11-292F22		10	10q11.22		46999176	47159671	160496	bA292F22	AL450388.13		1102750		2		ENSG00000204170(Q6ZU37_HUMAN)(KNOWN) ENSG00000198250(XP_942469.1)(NOVEL)		-0.164424	-1.12072	9.46e-05
RP11-463P17		10	10q11.22		47897414	48101925	204512	bA463P17	AL731561.12				5	ZNF488, RBP3, GDF2, GDF10	ENSG00000165388(ZN488_HUMAN)(KNOWN) ENSG00000107618(RBP3)(KNOWN) ENSG00000128802(GDF2)(KNOWN) ENSG00000107623(GDF10)(KNOWN) ENSG00000165390(NP_001035173.1)(KNOWN)		-0.165289	-1.12139	0.000146405
RP11-13E1		10	10q11.22		48969280	49121539	152260	bA13E1	AC013284.9				2		ENSG00000204163(NULL)(NOVEL) ENSG00000170324(FRMPD2)(KNOWN)		-0.16081	-1.11791	0.00152128
RP11-541M12		10	10q11.22		49230242	49437150	206909	bA541M12	AC016397.6				2		ENSG00000128805(ARHGAP22)(KNOWN) ENSG00000107643(MAPK8)(KNOWN)		-0.152242	-1.1113	0.00101798
RP11-532F4		10	10q11.23		52151517	52328336	176820	bA532F4					2		ENSG00000204147(Q5SZP7_HUMAN)(KNOWN) ENSG00000148584(ACF_HUMAN)(KNOWN)		-0.0392016	-1.02755	0.315929
RP11-47O13		10	10q11.23		52979753	53069434	89682	bA47O13	AC073584.6				1		ENSG00000185532(PRKG1)(KNOWN)		0.0708528	1.05034	0.052378
RP11-556E13		10	10q21.1		53912334	54101584	189251	bA556E13	AC074327.6				0				0.0347631	1.02439	0.381816
RP11-548F5		10	10q21.1		54798024	54938956	140933	bA548F5	AC026223.11				1		ENSG00000209957(NULL)(NOVEL)		0.00421425	1.00293	0.889891
RP11-313B15		10	10q21.1		55595990	55799248	203259	bA313B15	AC013737.5				1		ENSG00000150275(PCDH15)(KNOWN)		0.000878778	1.00061	0.974566
RP11-430K23		10	10q21.1		56709824	56882190	172367	bA430K23	AC016822.9				0				-0.00199381	-1.00138	0.954416
RP11-183D3		10	10q21.1		57554198	57668808	114611	bA183D3	AC073173.7		114611		0				0.139158	1.10126	0.000402392
RP11-371O16		10	10q21.1		59005947	59241663	235717	bA371O16	AC026886				0				0.0871524	1.06227	0.0254025
RP11-79I23		10	10q21.1		60095350	60270673	175324	bA79I23	AC012168.10				1		ENSG00000122870(Q9H694_HUMAN)(KNOWN)		-0.0279762	-1.01958	0.441376
RP11-357A18		10	10q21.1		60813485	60976636	163152	bA357A18	AL356099.15				0				0.027537	1.01927	0.402751
RP11-166B18		10	10q21.2		61902197	62069022	166826	bA166B18	AL391707.9				0				0.0571486	1.04041	0.133988
RP11-809M12		10	10q21.2		62866153	62996102	129950	bA809M12	AL356952.18				0				-0.00684573	-1.00476	0.843874
RP11-13A2		10	10q21.2		63820049	63955343	135295	bA13A2	AC024598.7				1		ENSG00000138311(ZNF365)(KNOWN)		-0.0593578	-1.042	0.121624
RP11-176H12		10	10q21.3		65709954	65899759	189806	bA176H12	AC027670.6				0				0.0548799	1.03877	0.128413
RP11-161L14		10	10q21.3		66811668	66948580	136913	bA161L14	AL390865.10				0				0.0666198	1.04726	0.0300772
RP11-778O10		10	10q21.3		67577279	67645677	68399	bA778O10	AL592075.2				1		ENSG00000183230(CTNNA3)(KNOWN)		0.046147	1.0325	0.150971
RP11-428N21		10	10q21.3		68138624	68290770	152147	bA428N21					1		ENSG00000183230(CTNNA3)(KNOWN)		-0.0148911	-1.01038	0.710374
RP11-297N15		10	10q21.3		69441097	69601754	160658	bA297N15	AC024258.9				3		ENSG00000200850(7SK)(NOVEL) ENSG00000138347(MYPN)(KNOWN) ENSG00000148634(HERC4)(KNOWN)		0.108924	1.07842	0.0112516
RP11-314J18		10	10q21.3		70288201	70457568	169368	bA314J18	AL359844.15				6		ENSG00000165730(STOX1)(KNOWN) ENSG00000107625(DDX50)(KNOWN) ENSG00000206855(U6)(NOVEL) ENSG00000165732(DDX21)(KNOWN) ENSG00000198954(KIAA1279)(KNOWN) ENSG00000210185(NULL)(NOVEL)		0.0391864	1.02753	0.326242
RP11-367H5		10	10q22.1		71487221	71672097	184877	bA367H5	AL731540.4				5		ENSG00000042286(AMID)(KNOWN) ENSG00000156521(TYSND1)(KNOWN) ENSG00000079332(SAR1A)(KNOWN) ENSG00000180817(PPA1)(KNOWN) ENSG00000099284(H2AFY2)(KNOWN)		-0.054301	-1.03836	0.208594
RP11-58O1		10	10q22.1		72645813	72768100	122288	bA58O1	AL359384.17		122288		3	SLC29A3, UNC5B	ENSG00000210259(NULL)(NOVEL) ENSG00000198246(SLC29A3)(KNOWN) ENSG00000107731(UNC5B)(KNOWN)		-0.201358	-1.14978	2.89e-05
RP11-326F3		10	10q22.1		73921512	73929198	7687	bA326F3	AL356009.9		7687		1		ENSG00000107745(CBARA1)(KNOWN)		0.129461	1.09388	0.000626997
RP11-345K20		10	10q22.2		74818637	74895321	76685	bA345K20	AL353731.15				3		ENSG00000166343(NP_001019764.1)(KNOWN) ENSG00000107758(PPP3CB)(KNOWN) ENSG00000138279(ANXA7)(KNOWN)		0.0306715	1.02149	0.411886
RP11-506B4		10	10q22.2		75725467	75896300	170834	bA506B4	AC022026.7		170834		0				0.141783	1.10327	0.000819696
RP11-399K21		10	10q22.2		76694924	76882564	187641	bA399K21	AC010997.12				4		ENSG00000204059(NP_001013718.1)(KNOWN) ENSG00000165655(ZNF503)(KNOWN) ENSG00000204058(Q9H7I8_HUMAN)(KNOWN) ENSG00000148655(C10orf11)(KNOWN)		-0.0792717	-1.05648	0.0650021
RP11-325D15		10	10q22.3		77881141	78010383	129243	bA325D15	AC024603.7		129243		1	C10orf11	ENSG00000148655(C10orf11)(KNOWN)		-0.140905	-1.1026	0.000490213
RP11-619F23		10	10q22.3		78781397	78833935	52539	bA619F23	AL627447.12				1		ENSG00000156113(KCNMA1)(KNOWN)		-0.0632829	-1.04484	0.138372
RP11-90J7		10	10q22.3		79687950	79792544	104595	bA90J7	AC010163.8		2960761		0				-0.299718	-1.2309	6.53e-10
RP11-574P20		10	10q22.3		80580496	80624367	43872	bA574P20	AL358782.9				1	RAI17	ENSG00000108175(RAI17)(KNOWN)		-0.234353	-1.17638	4.25e-06
RP11-40F6		10	10q22.3		81915872	81996355	80484	bA40F6	AL513174.19				1	ANXA11	ENSG00000122359(ANXA11)(KNOWN)		-0.156539	-1.11461	0.000110437
RP11-20E23		10	10q23.1		82479159	82648710	169552	bA20E23	AC027673.9				0				-0.154631	-1.11314	8.2e-06
RP11-95M17		10	10q23.1		84424513	84577760	153248	bA95M17					1		ENSG00000185737(NRG3_HUMAN)(KNOWN)		-0.113142	-1.08158	0.0358883
RP11-219F10		10	10q23.1		85603794	85708505	104712	bA219F10	AL390786.15				0				-0.106755	-1.0768	0.0193481
RP11-470J18		10	10q23.1		86321573	86390139	68567	bA470J18	AL389916.15		68567		0				-0.156413	-1.11451	4.41e-05
RP11-113E21		10	10q23.1		87212538	87312980	100443	bA113E21	AL731532.8				2		ENSG00000210520(NULL)(NOVEL) ENSG00000210526(NULL)(NOVEL)		-0.109646	-1.07896	0.0163801
RP11-396M20		10	10q23.2		88054883	88222662	167780	bA396M20	AL844892.5		167780		2	WAPAL, GRID1	ENSG00000062650(WAPAL)(KNOWN) ENSG00000182771(GRID1_HUMAN)(KNOWN)		-0.199375	-1.1482	9.79e-06
RP11-165M8		10	10q23.2		89531916	89596957	65042	bA165M8	AC022016.7				2		ENSG00000210613(NULL)(NOVEL) ENSG00000138138(ATAD1)(KNOWN)		0.0766094	1.05454	0.110531
RP11-380G5		10	10q23.2-q23.31		89596958	89798494	201537	bA380G5	AC063965.8				2		ENSG00000171862(PTEN)(KNOWN) ENSG00000200891(snoZ18)(NOVEL)		0.0372082	1.02613	0.472451
RP11-765C10		10	10q23.31		89796494	89839511	43018	bA765C10	AL356142.24				0				-0.113748	-1.08204	0.0574157
RP11-304I5		10	10q23.31		90554948	90598403	43456	bA304I5	AL353113.7				2		ENSG00000173239(LIPL3)(KNOWN) ENSG00000152766(ANKRD22)(KNOWN)		0.0181828	1.01268	0.756637
RP11-399O19		10	10q23.31		90596419	90783731	187313	bA399O19	AL157394.15				5		ENSG00000138134(STAMBPL1)(KNOWN) ENSG00000180139(Q8N9Z5_HUMAN)(KNOWN) ENSG00000107796(ACTA2)(KNOWN) ENSG00000026103(FAS)(KNOWN) ENSG00000152766(ANKRD22)(KNOWN)		-0.10544	-1.07582	0.0810834
RP11-80H5		10	10q23.31		91315264	91463659	148396	bA80H5	AL157400.8				4		ENSG00000152782(PANK1)(KNOWN) ENSG00000198997(ssc-mir-107)(NOVEL) ENSG00000180850(XR_000539.1)(KNOWN) ENSG00000138182(MPHOSPH1)(KNOWN)		-0.0700477	-1.04975	0.0776398
RP11-15K3		10	10q23.31		92110567	92176625	66059	bA15K3	AL359919.11				0				-0.0210053	-1.01467	0.592377
RP11-92H8		10	10q23.32		92926791	93134225	207435	bA92H8	AC026227.8		207435		1	PCGF5	ENSG00000180628(PCGF5)(KNOWN)		-0.150971	-1.11032	0.000214711
RP11-430L14		10	10q23.32		93738528	93831825	93298	bA430L14	AL365398.22				3		ENSG00000199600(snoACA25)(NOVEL) ENSG00000107864(CPEB3)(KNOWN) ENSG00000095564(BTAF1)(KNOWN)		-0.0892368	-1.06381	0.0269226
RP11-348J12		10	10q23.33		94800116	94832262	32147	bA348J12	AL358613.16				3		ENSG00000187553(CYP26C1)(KNOWN) ENSG00000095596(CYP26A1)(KNOWN) ENSG00000138190(EXOC6)(KNOWN)		-0.0725548	-1.05158	0.0600065
RP11-162K11		10	10q23.33		95842632	95886385	43754	bA162K11	AL139118.12				1		ENSG00000138193(PLCE1)(KNOWN)		-0.074561	-1.05304	0.0596422
RP11-164I17		10	10q23.33		97222399	97318079	95681	bA164I17	AL157890.11				1		ENSG00000095637(SORBS1)(KNOWN)		-0.0773214	-1.05506	0.0688264
RP11-248J23		10	10q23.33		97667188	97780399	113212	bA248J23	AL513355.16				4		ENSG00000165851(NULL)(NOVEL) ENSG00000203973(NP_001001732.1)(KNOWN) ENSG00000188649(Q6DHV5_HUMAN)(KNOWN) ENSG00000173088(Q5VUS1_HUMAN)(KNOWN)		-0.00201418	-1.0014	0.95071
RP11-196N24		10	10q24.1		98419168	98525673	106506	bA196N24	AL358235.16				3		ENSG00000207287(U6)(NOVEL) ENSG00000148760(XP_208072.3)(NOVEL) ENSG00000155629(PIK3AP1)(KNOWN)		0.038794	1.02725	0.371189
RP11-19C6		10	10q24.2		99620296	99781530	161235	bA19C6	AL139239.18		1444419		2	CRTAC1	ENSG00000095713(CRTAC1)(KNOWN) ENSG00000203934(Q6ZUQ1_HUMAN)(KNOWN)		-0.304275	-1.2348	1.32e-09
RP11-704L16		10	10q24.2		100941233	101064714	123482	bA704L16	AL445251.4				1	HPSE2	ENSG00000172987(HPSE2)(KNOWN)		-0.152543	-1.11153	0.000636945
RP11-287G8		10	10q24.2		101701714	101837645	135932	bA287G8	AL441886.18				4		ENSG00000210837(NULL)(NOVEL) ENSG00000120054(CPN1)(KNOWN) ENSG00000210842(NULL)(NOVEL) ENSG00000107554(DNMBP)(KNOWN)		-0.0864641	-1.06176	0.0222639
RP11-324L3		10	10q24.31		102895109	102985100	89992	bA324L3	AL135794.19		89992		2	LBX1	ENSG00000209114(NULL)(NOVEL) ENSG00000138136(LBX1)(KNOWN)		-0.211711	-1.15806	4.75e-06
RP11-264H19		10	10q24.32		103139013	103282090	143078	bA264H19	AL445463.8				3		ENSG00000197523(Q9UI58_HUMAN)(KNOWN) ENSG00000198206(NULL)(NOVEL) ENSG00000166167(BTRC)(KNOWN)		0.0801059	1.0571	0.0213516
RP11-529I10		10	10q24.32		103280091	103386596	106506	bA529I10	AL627424.8				5		ENSG00000166169(POLL)(KNOWN) ENSG00000166171(NP_056263.1)(KNOWN) ENSG00000210925(NULL)(NOVEL) ENSG00000107829(FBXW4)(KNOWN) ENSG00000166167(BTRC)(KNOWN)		-0.0883789	-1.06317	0.0154494
RP11-724N1		10	10q24.32		104652451	104813503	161053	bA724N1	AL356608.23				2		ENSG00000210987(NULL)(NOVEL) ENSG00000148842(CNNM2)(KNOWN)		-0.0409557	-1.0288	0.298442
RP11-373N18		10	10q25.1		105866280	105921006	54727	bA373N18	AL357336.11				2		ENSG00000156384(C10orf78)(KNOWN) ENSG00000197748(C10orf79)(KNOWN)		-0.0307499	-1.02154	0.464214
RP11-165P9		10	10q25.1		106789661	106827519	37859	bA165P9	AL365449.10				1		ENSG00000156395(SORCS3)(KNOWN)		-0.108263	-1.07793	0.0175563
RP11-596L14		10	10q25.1		107741530	107812754	71225	bA596L14	AL358196.11				0				0.00851394	1.00592	0.834176
RP11-699H2		10	10q25.1		108487790	108574828	87039	bA699H2	AL357333.14				1		ENSG00000108018(SORCS1)(KNOWN)		-0.00330074	-1.00229	0.93468
RP11-478K18		10	10q25.1		109290757	109428292	137536	bA478K18	AC021039.12				0				0.0209066	1.0146	0.631436
RP11-163F15		10	10q25.1		110243435	110340531	97097	bA163F15	AL353740.14				0				0.0809181	1.05769	0.019232
RP11-271I13		10	10q25.1		111497654	111539088	41435	bA271I13	AL133416.8				0				-0.145874	-1.1064	0.00105343
RP11-364E8		10	10q25.2		112423849	112498372	74524	bA364E8	AL512508.8				1		ENSG00000203869(Q5T481_HUMAN)(KNOWN)		0.0598551	1.04236	0.176678
RP11-381K7		10	10q25.2		112987340	113136937	149598	bA381K7	AC021035.8				0				-0.0977238	-1.07008	0.0469316
RP11-426E5		10	10q25.2		113860100	114056756	196657	bA426E5	AL391986.12				2		ENSG00000119927(GPAM)(KNOWN) ENSG00000119913(TECTB)(KNOWN)		-0.107574	-1.07741	0.0733786
RP11-357H24		10	10q25.2-q25.3		114874395	115058209	183815	bA357H24	AL451084.19				1		ENSG00000148737(TCF7L2)(KNOWN)		-0.0971476	-1.06966	0.116031
RP11-411P18		10	10q25.3		115833956	115994376	160421	bA411P18	AC022023.7				4		ENSG00000211087(NULL)(NOVEL) ENSG00000165813(C10orf118)(KNOWN) ENSG00000095627(TDRD1)(KNOWN) ENSG00000165816(VWA2)(KNOWN)		-0.057051	-1.04034	0.2397
RP11-338L11		10	10q25.3		116774286	116971219	196934	bA338L11	AL355530.6				1		ENSG00000107518(NP_997186.1)(KNOWN)		0.0295469	1.02069	0.548735
RP11-96N16		10	10q25.3		117796864	117962983	166120	bA96N16	AC073588.3				1		ENSG00000151892(GFRA1)(KNOWN)		-0.0474027	-1.0334	0.389852
RP11-5G18		10	10q25.3		118760709	118853817	93109	bA5G18	AC012308.12				0				0.0537608	1.03797	0.13156
RP11-355F22		10	10q26.11		119495410	119624604	129195	bA355F22	AL513324.9				0				-0.140889	-1.10258	0.00158782
RP11-427L15		10	10q26.11		120419970	120485859	65890	bA427L15	AL139407.11				1		ENSG00000151893(C10orf46)(KNOWN)		-0.125605	-1.09097	0.00253077
RP11-359E7		10	10q26.11		121545719	121577827	32109	bA359E7	AL133461.10				1		ENSG00000198825(INPP5F)(KNOWN)		-0.027829	-1.01948	0.460113
RP11-323P17		10	10q26.12		122467430	122626379	158950	bA323P17	AL391425.25		941055		2	FGFR2, BRWD2	ENSG00000066468(FGFR2_HUMAN)(KNOWN) ENSG00000120008(BRWD2)(KNOWN)		-0.131244	-1.09524	0.000833631
RP11-62L18		10	10q26.13		123214091	123388488	174398	bA62L18	AC009988.12				1	FGFR2	ENSG00000066468(FGFR2_HUMAN)(KNOWN)		-0.165445	-1.12151	0.00051691
RP11-45D20		10	10q26.13		123333380	123408484	75105	bA45D20	AC026395.11				1	FGFR2	ENSG00000066468(FGFR2_HUMAN)(KNOWN)		-0.251992	-1.19085	6.68e-08
RP11-436O19		10	10q26.13		124157652	124268654	111003	bA436O19	BX842242.1				2		ENSG00000166033(HTRA1)(KNOWN) ENSG00000107679(PLEKHA1)(KNOWN)		-0.137659	-1.10012	0.00707521
RP11-338O1		10	10q26.13		125057753	125259149	201397	bA338O1	AL160290.15				0				-0.161217	-1.11823	0.00103772
RP13-238F13		10	10q26.13		126007440	126190394	182955	bB238F13	AL445237.16		182955		3	OAT	ENSG00000065154(OAT)(KNOWN) ENSG00000184540(Q9UD57_HUMAN)(KNOWN) ENSG00000107902(NP_071409.2)(KNOWN)		-0.158832	-1.11638	9.11e-05
RP11-115N19		10	10q26.13		126605954	126760588	154635	bA115N19	AC016054				2		ENSG00000019995(ZRANB1)(KNOWN) ENSG00000175029(CTBP2)(KNOWN)		-0.135371	-1.09838	0.00224131
RP11-151A10		10	10q26.13		126760588	126955018	194431	bA151A10	AL157888.16		1508007		2	CTBP2	ENSG00000181849(Q8N7P4_HUMAN)(KNOWN) ENSG00000175029(CTBP2)(KNOWN)		-0.152796	-1.11172	0.000495791
RP11-16P8		10	10q26.2		128180750	128268594	87845	bA16P8	AL583860.7				1		ENSG00000154493(NP_001004298.2)(KNOWN)		-0.213302	-1.15934	2.32e-06
RP11-384P18		10	10q26.2		128798515	128966887	168373	bA384P18	AL390920.22				2		ENSG00000188916(NP_001034851.1)(KNOWN) ENSG00000150760(DOCK1)(KNOWN)		-0.142172	-1.10357	0.00281561
RP11-264E18		10	10q26.2		129933086	130095129	162044	bA264E18	AL390763.13		162044		0				-0.243193	-1.18361	1.49e-07
RP11-168C9		10	10q26.3		130845700	130997880	152181	bA168C9	AL391869.9				0				-0.0853841	-1.06097	0.0392662
RP11-400F15		10	10q26.3		131923441	131970517	47077	bA400F15	AL161648.15				0				-0.106744	-1.0768	0.00775266
RP11-314D6		10	10q26.3		132451032	132635359	184328	bA314D6	AC035138.9		184328		0				-0.176265	-1.12995	0.000107739
RP11-45A17		10	10q26.3		133629568	133778458	148891	bA45A17	AL162274.17				2		ENSG00000176171(BNIP3)(KNOWN) ENSG00000188385(C10orf39)(KNOWN)		-0.0704702	-1.05006	0.0489889
RP11-122K13		10	10q26.3		134955982	135072292	116311	bA122K13	AL360181.37				10		ENSG00000198546(ZNF511)(KNOWN) ENSG00000198050(Q8N377_HUMAN)(KNOWN) ENSG00000130643(DRD1IP)(KNOWN) ENSG00000165828(PRAP1)(KNOWN) ENSG00000148803(C10orf125)(KNOWN) ENSG00000127884(ECHS1)(KNOWN) ENSG00000203773(NULL)(NOVEL) ENSG00000148832(PAOX)(KNOWN) ENSG00000148824(MTG1)(KNOWN) ENSG00000130640(TUBGCP2)(KNOWN)		-0.00212991	-1.00148	0.953798
CTB-137E24		10	10q26.3		135071930	135247831	175902				175902		5	SPRN, CYP2E1, MTG1	ENSG00000203772(SPRN)(KNOWN) ENSG00000148805(NR_002934.1)(KNOWN) ENSG00000130649(CYP2E1)(KNOWN) ENSG00000171772(NP_570140.1)(KNOWN) ENSG00000148824(MTG1)(KNOWN)		0.254885	1.19324	5.81e-09
CTC-908H22		11	11p15.5		178227	267210	88984						6		ENSG00000188076(SCGB1C1)(KNOWN) ENSG00000177947(ODF3)(KNOWN) ENSG00000177951(BET1L)(KNOWN) ENSG00000177963(RIC8A)(KNOWN) ENSG00000142082(SIRT3)(KNOWN) ENSG00000185627(PSMD13)(KNOWN)		-0.0791157	-1.05637	0.0139439
RP11-496I9		11	11p15.5		531284	635941	104658	bA496I9	AP006284.2				11		ENSG00000185522(C11orf35)(KNOWN) ENSG00000176828(Q8N9U2_HUMAN)(KNOWN) ENSG00000099849(RASSF7)(KNOWN) ENSG00000199038(hsa-mir-210)(NOVEL) ENSG00000070047(NP_065952.1)(KNOWN) ENSG00000185507(IRF7)(KNOWN) ENSG00000099834(MUCDHL)(KNOWN) ENSG00000070031(SCT)(KNOWN) ENSG00000069696(DRD4)(KNOWN) ENSG00000177030(DEAF1)(KNOWN) ENSG00000161328(LRRC56)(KNOWN)		0.104217	1.07491	0.00408842
RP11-295K3		11	11p15.5		1672662	1785148	112487	bA295K3	AC068580.23		112487		4	KRTAP5-6, CTSD	ENSG00000205864(KRTAP5-6)(KNOWN) ENSG00000188082(NULL)(NOVEL) ENSG00000117984(CTSD)(KNOWN) ENSG00000182663(XP_943996.1)(NOVEL)		-0.200116	-1.14879	5.92e-06
RP11-2B17		11	11p15.5		1687193	1687713	521	bA2B17	AC024453				0				0.0354703	1.02489	0.254651
RP3-416J11		11	11p15.5		2061361	2140325	78965	dJ416J11	AC130302				5		ENSG00000167244(C11orf43)(KNOWN) ENSG00000183680(Q8N2L8_HUMAN)(KNOWN) ENSG00000207805(hsa-mir-483)(NOVEL) ENSG00000099869(IGF2AS)(KNOWN) ENSG00000129965(INS)(KNOWN)		-0.072585	-1.0516	0.0075491
RP11-113A6		11	11p15.5		2261639	2430734	169096	bA113A6	AC026645		169096		9	CD81, TSSC4, TRPM5, KCNQ1	ENSG00000110665(CK021_HUMAN)(KNOWN) ENSG00000064201(TSN32_HUMAN)(KNOWN) ENSG00000207308(U6)(NOVEL) ENSG00000197947(XP_931301.1)(NOVEL) ENSG00000199550(Y)(NOVEL) ENSG00000110651(CD81)(KNOWN) ENSG00000184281(TSSC4)(KNOWN) ENSG00000070985(TRPM5)(KNOWN) ENSG00000053918(KCNQ1)(KNOWN)		-0.171478	-1.12621	1.21e-06
RP11-120E20		11	11p15.4		3573895	3758001	184107	bA120E20	AC060812.15				9		ENSG00000182048(NULL)(NOVEL) ENSG00000167311(ART5)(KNOWN) ENSG00000129744(ART1)(KNOWN) ENSG00000201279(Y)(NOVEL) ENSG00000200201(Y)(NOVEL) ENSG00000129749(CHRNA10)(KNOWN) ENSG00000209396(NULL)(NOVEL) ENSG00000209091(NULL)(NOVEL) ENSG00000110713(NUP98)(KNOWN)		-0.0287057	-1.0201	0.285429
RP11-438N5		11	11p15.4		3854180	4005785	151606	bA438N5	AC087441.9		151606		4	STIM1	ENSG00000176992(NULL)(NOVEL) ENSG00000206976(snoACA7)(NOVEL) ENSG00000174558(NULL)(NOVEL) ENSG00000167323(STIM1)(KNOWN)		0.16427	1.1206	9.62e-06
RP11-309J20		11	11p15.4		4826420	4895678	69259	bA309J20	AC011711.8				8		ENSG00000176904(O51H1_HUMAN)(KNOWN) ENSG00000198217(NULL)(NOVEL) ENSG00000176900(OR51T1)(KNOWN) ENSG00000197023(NULL)(NOVEL) ENSG00000176895(OR51A7)(KNOWN) ENSG00000176893(OR51G2)(KNOWN) ENSG00000176922(OR51S1)(KNOWN) ENSG00000167346(MMP26)(KNOWN)		-0.000811505	-1.00056	0.977943
RP11-364G22		11	11p15.4		5753721	5927294	173574	bA364G22	AC019088				10		ENSG00000181009(OR52N5)(KNOWN) ENSG00000181001(OR52N1)(KNOWN) ENSG00000197455(NULL)(NOVEL) ENSG00000180988(OR52N2)(KNOWN) ENSG00000205409(OR52E6)(KNOWN) ENSG00000183269(OR52E8)(KNOWN) ENSG00000180974(OR52E4)(KNOWN) ENSG00000180947(OR52E5)(KNOWN) ENSG00000184478(OR56A3)(KNOWN) ENSG00000132256(TRIM5)(KNOWN)		-0.00406697	-1.00282	0.88061
RP11-560B16		11	11p15.4		6747315	6890733	143419	bA560B16	AC087280.11		654732		6	OR2AG1, OR6A2, OR10A5, OR10A2, OR10A4, OR2D2	ENSG00000170803(OR2AG1)(KNOWN) ENSG00000184933(OR6A2)(KNOWN) ENSG00000166363(OR10A5)(KNOWN) ENSG00000170790(OR10A2)(KNOWN) ENSG00000170782(OR10A4)(KNOWN) ENSG00000166368(OR2D2)(KNOWN)		0.12016	1.08686	5.1e-05
RP11-89D4		11	11p15.4		7249883	7402046	152164	bA89D4	AC060799.6				1	SYT9	ENSG00000170743(SYT9)(KNOWN)		0.0960741	1.06886	0.000210558
RP11-379P15		11	11p15.4		8144634	8368375	223742	bA379P15	AC091013.7		651064		2	RIC3	ENSG00000166407(RBTN1_HUMAN)(KNOWN) ENSG00000166405(RIC3)(KNOWN)		-0.143981	-1.10495	2.61e-05
RP11-152H18		11	11p15.4		8634957	8795697	160741	bA152H18	AC091053.11				6	RPL27A, ST5, TRIM66	ENSG00000166441(RPL27A)(KNOWN) ENSG00000200983(snoMBI-28)(NOVEL) ENSG00000209431(NULL)(NOVEL) ENSG00000198500(Q96C21_HUMAN)(KNOWN) ENSG00000166444(ST5)(KNOWN) ENSG00000166436(TRIM66)(KNOWN)		-0.192182	-1.14249	1.7e-06
RP11-243M7		11	11p15.4		9666315	9667022	708	bA243M7			708		1		ENSG00000133789(NP_055870.2)(KNOWN)		0.165319	1.12141	7.09e-07
RP11-327O2		11	11p15.4		10289439	10454001	164563	bA327O2					2		ENSG00000209450(NULL)(NOVEL) ENSG00000133805(AMPD3)(KNOWN)		-0.115005	-1.08298	0.00104842
RP11-206L19		11	11p15.3		11681667	11828279	146613	bA206L19	AC019317				2		ENSG00000129577(Q9P1K7_HUMAN)(KNOWN) ENSG00000170242(USP47)(KNOWN)		-0.0456721	-1.03216	0.0640611
RP11-51B23		11	11p15.3		12368547	12543770	175224	bA51B23	AC009806.9				1		ENSG00000197702(PARVA)(KNOWN)		-0.0308964	-1.02165	0.235441
RP11-502G22		11	11p15.2		13920040	14078651	158612	bA502G22	AC074191.3				1		ENSG00000152268(SPON1)(KNOWN)		0.0414873	1.02917	0.13253
RP11-7O20		11	11p15.2		14830547	14997984	167438	bA7O20	AC090835.7				2		ENSG00000186104(CYP2R1)(KNOWN) ENSG00000110680(CALCA)(KNOWN)		-0.0658337	-1.04669	0.0137586
RP11-13J19		11	11p15.2		15778995	15940672	161678	bA13J19					0				-0.0901128	-1.06445	0.00271862
RP11-4B7		11	11p15.1		16626917	16774089	147173	bA4B7	AC026639.6				3		ENSG00000110696(C11orf58)(KNOWN) ENSG00000209506(NULL)(NOVEL) ENSG00000166689(PLEKHA7)(KNOWN)		0.0133842	1.00932	0.621608
CTC-1277H1		11	11p15.1		17512270	17608985	96716	bK277H1					2		ENSG00000188162(Q6ZRI0_HUMAN)(KNOWN) ENSG00000006611(USH1C)(KNOWN)		-0.0187129	-1.01306	0.506185
RP11-206C1		11	11p15.1		18095206	18291271	196066	bA206C1	AC020568				12		ENSG00000179826(MRGPRX3)(KNOWN) ENSG00000179817(MRGPRX4)(KNOWN) ENSG00000203516(NULL)(NOVEL) ENSG00000188450(XP_933444.1)(NOVEL) ENSG00000189332(XR_000886.1)(KNOWN) ENSG00000148965(SAA4)(KNOWN) ENSG00000134339(SAA2)(KNOWN) ENSG00000200336(5S_rRNA)(NOVEL) ENSG00000179714(FAM10A5)(KNOWN) ENSG00000173432(SAA1)(KNOWN) ENSG00000201695(5S_rRNA)(NOVEL) ENSG00000110756(HPS5)(KNOWN)		0.0185738	1.01296	0.445414
RP11-504G3		11	11p15.1		18545502	18615506	70005	bA504G3	AC112694.12				2		ENSG00000179119(SPTY2D1)(KNOWN) ENSG00000151116(NP_060784.2)(KNOWN)		-0.0905331	-1.06476	0.0106753
RP11-6K5		11	11p15.1		20206577	20366384	159808	bA6K5	AC025972.6				2		ENSG00000109854(HTATIP2)(KNOWN) ENSG00000185238(PRMT3)(KNOWN)		0.00306876	1.00213	0.915637
RP11-121C18		11	11p15.1-p14.3		21566376	21747063	180688	bA121C18					0				-0.0092483	-1.00643	0.675318
RP11-34N19		11	11p14.3		22392002	22530139	138138	bA34N19	AC055878.5		2159977		0				0.216764	1.16212	1.17e-08
RP11-72C9		11	11p14.3		24362907	24551978	189072	bA72C9	AC067902.6				2	LUZP2	ENSG00000207252(Y)(NOVEL) ENSG00000187398(LUZP2)(KNOWN)		0.208684	1.15563	2.14e-08
RP11-108G3		11	11p14.3		25458832	25606731	147900	bA108G3	AC015820.10		147900		1		ENSG00000148944(Q6PEB8_HUMAN)(KNOWN)		-0.192067	-1.1424	1.61e-05
RP11-430L3		11	11p14.2		26201313	26402986	201674	bA430L3	AC021698.12		201674		1	TMEM16C	ENSG00000134343(TMEM16C)(KNOWN)		0.172309	1.12686	3.6e-06
RP11-541L7		11	11p14.1		27223810	27371257	147448	bA541L7	AC090597.9				2		ENSG00000109881(CCDC34)(KNOWN) ENSG00000205213(LGR4)(KNOWN)		0.0660125	1.04682	0.0260895
RP11-406D1		11	11p14.1		27884861	28058418	173558	bA406D1	AC090159.12				3		ENSG00000207539(hsa-mir-548c)(NOVEL) ENSG00000207874(hsa-mir-610)(NOVEL) ENSG00000121621(KIF18A)(KNOWN)		0.055247	1.03904	0.0403876
RP11-466I1		11	11p14.1		29080323	29253188	172866	bA466I1	AC090791.6		400378		0				0.117754	1.08504	0.000363573
RP5-859D17		11	11p14.1		29439625	29480700	41076	dJ859D17	AL353897.7				0				0.198816	1.14776	2.29e-08
RP11-302O8		11	11p14.1		30562442	30743715	181274	bA302O8					1		ENSG00000066382(MPPED2)(KNOWN)		0.0194968	1.01361	0.524209
RP5-874H1		11	11p14.1		30689139	30785205	96067	dJ874H1	AL122014.27				0				0.0960912	1.06887	0.00330578
RP5-1083G3		11	11p13		31803008	31901421	98414	dJ1083G3	AL049635.8				1		ENSG00000209612(NULL)(NOVEL)		-0.0297713	-1.02085	0.256543
RP11-48O9		11	11p13		32892544	33037808	145265	bA48O9	AC107939.5		145265		4	QSER1, DEPDC7, TCP11L1	ENSG00000060749(QSER1)(KNOWN) ENSG00000200615(Y)(NOVEL) ENSG00000121690(DEPDC7)(KNOWN) ENSG00000176148(TCP11L1)(KNOWN)		0.195396	1.14504	2.91e-06
RP1-85M6		11	11p13		32976972	33121100	144129	dJ85M6	AC087716				4		ENSG00000200615(Y)(NOVEL) ENSG00000121690(DEPDC7)(KNOWN) ENSG00000176148(TCP11L1)(KNOWN) ENSG00000176102(CSTF3)(KNOWN)		0.152111	1.11119	0.0181814
RP1-316D7		11	11p13		33500794	33595629	94836	dJ316D7	AL049575.7				1		ENSG00000110427(Q6ZVL6_HUMAN)(KNOWN)		0.0590639	1.04179	0.0487409
RP11-202M19		11	11p13		33985493	34004314	18822	bA202M19	AC090156.10				0				0.0173485	1.0121	0.59721
RP11-31I23		11	11p13		34935496	34936247	752	bA31I23					1		ENSG00000110435(PDHX)(KNOWN)		-0.0889555	-1.0636	0.00731631
RP4-607I7		11	11p13		34990031	35140564	150534	dJ607I7	AL356215.11				1		ENSG00000026508(CD44)(KNOWN)		-0.0367255	-1.02578	0.270695
RP1-68D18		11	11p13		35146317	35329999	183683	dJ68D18	AL133330.14		183683		2	SLC1A2, CD44	ENSG00000110436(SLC1A2)(KNOWN) ENSG00000026508(CD44)(KNOWN)		-0.0938327	-1.0672	0.000574003
RP11-115P8		11	11p13		35657471	35810959	153489	bA115P8	AC092767				1		ENSG00000166326(TRIM44)(KNOWN)		0.0673335	1.04778	0.016829
RP11-194C13		11	11p12		36670298	36852531	182234	bA194C13	AC068281				0				0.0622252	1.04407	0.0443853
RP11-324K6		11	11p12		37673711	37779927	106217	bA324K6	AC061997.12		106217		0				0.179834	1.13275	9.61e-07
RP11-277K23		11	11p12		38558445	38673899	115455	bA277K23	AC022796.5				0				0.0930382	1.06661	0.00368607
RP11-307P14		11	11p12		40184974	40379521	194548	bA307P14	AC018951.8				2		ENSG00000206806(Y)(NOVEL) ENSG00000148948(LRRC4C)(KNOWN)		0.0301306	1.0211	0.314922
RP11-220C23		11	11p12		40928675	41077221	148547	bA220C23	AC021824.7		148547		0				0.135205	1.09825	1.06e-05
RP11-538D20		11	11p12		41835501	42018028	182528	bA538D20	AC060831				0				0.0912639	1.0653	0.00799578
RP11-108L12		11	11p12		42864060	43020941	156882	bA108L12	AC024295		156882		0				0.148671	1.10855	7.04e-06
RP11-70A24		11	11p11.2		44154338	44326167	171830	bA70A24	AC025533				2		ENSG00000052850(ALX4)(KNOWN) ENSG00000151348(EXT2)(KNOWN)		-0.00530976	-1.00369	0.845097
RP11-58K22		11	11p11.2		44421675	44614066	192392	bA58K22	AC010768.10		192392		1	CD82	ENSG00000085117(CD82)(KNOWN)		-0.163841	-1.12027	5.99e-05
RP11-12C11		11	11p11.2		44879168	45046134	166967	bA12C11	AC023340				3		ENSG00000175274(TP53I11)(KNOWN) ENSG00000205109(Q6ZS37_HUMAN)(KNOWN) ENSG00000157570(TSPAN18)(KNOWN)		-0.0719803	-1.05116	0.0300377
RP11-164L18		11	11p11.2		46216229	46383009	166781	bA164L18					6		ENSG00000206837(Y)(NOVEL) ENSG00000157613(CREB3L1)(KNOWN) ENSG00000149091(DGKZ)(KNOWN) ENSG00000110492(MDK)(KNOWN) ENSG00000180720(CHRM4)(KNOWN) ENSG00000110497(NP_060219.2)(KNOWN)		0.0132429	1.00922	0.724094
RP11-125F14		11	11p11.2		47289749	47353655	63907	bA125F14	AC090582.9		63907		5	MYBPC3, SPI1, SLC39A13, MADD	ENSG00000134571(MYBPC3)(KNOWN) ENSG00000203453(NULL)(NOVEL) ENSG00000066336(SPI1)(KNOWN) ENSG00000165915(SLC39A13)(KNOWN) ENSG00000110514(MADD)(KNOWN)		-0.131019	-1.09507	8.06e-05
RP11-465I24		11	11p11.2		47864340	48047114	182775	bA465I24	AC074190				1		ENSG00000149177(PTPRJ)(KNOWN)		-0.0957544	-1.06862	0.0158228
RP11-227P3		11	11p11.12		50013000	50077860	64861	bA227P3	AC025787.9				0				-0.00326921	-1.00227	0.929272
RP11-131J4		11	11q11		54839304	55007605	168302	bA131J4	AP005639.2				3		ENSG00000181961(OR4A16)(KNOWN) ENSG00000181958(OR4A15)(KNOWN) ENSG00000181950(Q8NH17_HUMAN)(KNOWN)		-0.0152742	-1.01064	0.607211
RP11-10E21		11	11q11		55176672	55351006	174335	bA10E21	AC013606				8		ENSG00000181903(OR4C6)(KNOWN) ENSG00000188439(Q8NH71_HUMAN)(KNOWN) ENSG00000186886(Q6IFD1_HUMAN)(KNOWN) ENSG00000181837(Q8NGL5_HUMAN)(KNOWN) ENSG00000198877(OR5D13)(KNOWN) ENSG00000186113(OR5D14)(KNOWN) ENSG00000186117(OR5L1)(KNOWN) ENSG00000186119(OR5D18)(KNOWN)		-0.0636865	-1.04513	0.0711492
RP11-100N3		11	11q11		56238248	56397619	159372	bA100N3	AP001803.4				4		ENSG00000181325(NULL)(NOVEL) ENSG00000172457(OR9G4)(KNOWN) ENSG00000181296(Q8NH88_HUMAN)(KNOWN) ENSG00000205025(NULL)(NOVEL)		-0.0318894	-1.02235	0.330115
RP11-9A4		11	11q12.1		56867267	57054678	187412	bA9A4	AC015685		187412		9	PRG3, PRG2, SLC43A3, RTN4RL2, SLC43A1, TIMM10, P2RX3	ENSG00000156575(PRG3)(KNOWN) ENSG00000186652(PRG2)(KNOWN) ENSG00000134802(SLC43A3)(KNOWN) ENSG00000209773(NULL)(NOVEL) ENSG00000209782(NULL)(NOVEL) ENSG00000186907(RTN4RL2)(KNOWN) ENSG00000149150(SLC43A1)(KNOWN) ENSG00000134809(TIMM10)(KNOWN) ENSG00000109991(P2RX3)(KNOWN)		-0.157206	-1.11513	0.000378545
RP11-384C21		11	11q12.1		58901926	59082434	180509	bA384C21	AP003778.3				9		ENSG00000198261(Q8NH58_HUMAN)(KNOWN) ENSG00000172324(OR5A2)(KNOWN) ENSG00000172320(OR5A1)(KNOWN) ENSG00000166884(OR4D6)(KNOWN) ENSG00000176205(NULL)(NOVEL) ENSG00000204989(Q8NGI5_HUMAN)(KNOWN) ENSG00000209815(NULL)(NOVEL) ENSG00000176200(OR4D11)(KNOWN) ENSG00000172742(OR4D9)(KNOWN)		0.0559573	1.03955	0.0747246
RP11-286N22		11	11q12.2		60851861	61061432	209572	bA286N22	AP003108.3				11		ENSG00000149476(DAK)(KNOWN) ENSG00000162144(CYBASC3)(KNOWN) ENSG00000149483(TMEM138)(KNOWN) ENSG00000187049(NP_057583.1)(KNOWN) ENSG00000149532(CPSF7_HUMAN)(KNOWN) ENSG00000167985(NP_060311.1)(KNOWN) ENSG00000209851(NULL)(NOVEL) ENSG00000162148(C11orf66)(KNOWN) ENSG00000204950(XP_943189.1)(NOVEL) ENSG00000011347(SYT7)(KNOWN) ENSG00000167986(DDB1)(KNOWN)		-0.0618581	-1.04381	0.121226
RP3-466A11		11	11q12.2		61394968	61395556	589	dJ466A11			589		1	FADS3	ENSG00000149485(FADS3)(KNOWN)		-0.146471	-1.10686	0.00135636
RP11-231P15		11	11q12.3		62229957	62403825	173869	bA231P15	AC015703				24		ENSG00000162188(GNG3)(KNOWN) ENSG00000162222(TTC9C)(KNOWN) ENSG00000185670(ZBTB3)(KNOWN) ENSG00000168002(POLR2G)(KNOWN) ENSG00000162227(TAF6L)(KNOWN) ENSG00000177269(Q9NUU2_HUMAN)(KNOWN) ENSG00000185475(NP_955369.1)(KNOWN) ENSG00000168569(Q8WUC5_HUMAN)(KNOWN) ENSG00000162231(NXF1)(KNOWN) ENSG00000162236(STX5)(KNOWN) ENSG00000209899(NULL)(NOVEL) ENSG00000133316(WDR74)(KNOWN) ENSG00000201745(U2)(NO…		0.0203107	1.01418	0.515975
RP11-163K24		11	11q12.3		62270871	62271625	755	bA163K24	AC090321		1450306		0				-0.158222	-1.11591	9.17e-05
RP11-424O11		11	11q13.1		63543757	63721176	177420	bA424O11	AC078910				3	FLRT1, STIP1	ENSG00000126500(FLRT1)(KNOWN) ENSG00000168439(STIP1)(KNOWN) ENSG00000133315(LRP16_HUMAN)(KNOWN)		-0.201365	-1.14979	7.94e-05
RP11-147G6		11	11q13.1		63843048	64007085	164038	bA147G6	AP003774.4				4		ENSG00000168071(CCDC88)(KNOWN) ENSG00000162302(RPS6KA4)(KNOWN) ENSG00000181908(XR_000554.1)(KNOWN) ENSG00000126432(PRDX5)(KNOWN)		-0.118839	-1.08586	0.00363791
RP11-399J13		11	11q13.1		64563983	64751916	187934	bA399J13	AP003068.3		154747		18	SAC3D1, NAALADL1, CDCA5, ZFPL1, C11orf2, TM7SF2, ZNHIT2, FAU, MRPL49, SYVN1, SPDYC, CAPN1, SNX15	ENSG00000168061(SAC3D1)(KNOWN) ENSG00000168060(NAALADL1)(KNOWN) ENSG00000146670(CDCA5)(KNOWN) ENSG00000162300(ZFPL1)(KNOWN) ENSG00000187066(Q6ZVS6_HUMAN)(KNOWN) ENSG00000149823(C11orf2)(KNOWN) ENSG00000149809(TM7SF2)(KNOWN) ENSG00000174276(ZNHIT2)(KNOWN) ENSG00000197685(Q9H389_HUMAN)(KNOWN) ENSG00000149806(FAU)(KNOWN) ENSG00000149792(MRPL49)(KNOWN) ENSG00000197379(NULL)(NOVEL) ENSG00000162298(SYV…		-0.23719	-1.17869	2.89e-07
CTB-184C17		11	11q13.1		64626437	64718729	92293	bK1184C17	AC027305				11	TM7SF2, ZNHIT2, FAU, MRPL49, SYVN1, SPDYC, CAPN1, C11orf2	ENSG00000149809(TM7SF2)(KNOWN) ENSG00000174276(ZNHIT2)(KNOWN) ENSG00000197685(Q9H389_HUMAN)(KNOWN) ENSG00000149806(FAU)(KNOWN) ENSG00000149792(MRPL49)(KNOWN) ENSG00000197379(NULL)(NOVEL) ENSG00000162298(SYVN1)(KNOWN) ENSG00000201286(U2)(NOVEL) ENSG00000204710(SPDYC)(KNOWN) ENSG00000014216(CAPN1)(KNOWN) ENSG00000149823(C11orf2)(KNOWN)		-0.105401	-1.07579	0.000888024
RP11-142G8		11	11q13.1		65876904	66035373	158470	bA142G8	AC027270				7		ENSG00000174669(SLC29A2)(KNOWN) ENSG00000202317(U1)(NOVEL) ENSG00000174576(NPAS4)(KNOWN) ENSG00000201733(snoACA43)(NOVEL) ENSG00000174547(MRPL11)(KNOWN) ENSG00000174516(PELI3)(KNOWN) ENSG00000174483(BBS1)(KNOWN)		-0.0779003	-1.05548	0.0177539
RP11-126P21		11	11q13.1		66841191	66872614	31424	bA126P21	AP002776.3				0				0.00296698	1.00206	0.926661
RP5-901A4		11	11q13.2		67459395	67554246	94852	dJ901A4	AC004923.2		94852		2	UNC93B1, ALDH3B1	ENSG00000110057(UNC93B1)(KNOWN) ENSG00000006534(ALDH3B1)(KNOWN)		-0.182788	-1.13508	5.98e-06
RP11-569N5		11	11q13.2		68072319	68278585	206267	bA569N5	AC026872				3		ENSG00000069482(GAL)(KNOWN) ENSG00000132749(MTL5)(KNOWN) ENSG00000110075(Q5H9R7-6)(KNOWN)		-0.0780875	-1.05562	0.0147803
RP11-554A11		11	11q13.2		68509551	68701448	191898	bA554A11	AP003071.3				2		ENSG00000172935(MRGPRF)(KNOWN) ENSG00000162341(TPCN2)(KNOWN)		-0.0982371	-1.07046	0.00557223
RP11-300I6		11	11q13.2-q13.3		69162462	69323966	161505	bA300I6	AP001888.4				6	CCND1, ORAOV1, FGF19, FGF4	ENSG00000110092(CCND1)(KNOWN) ENSG00000204579(NP_001004327.1)(KNOWN) ENSG00000149716(ORAOV1)(KNOWN) ENSG00000162344(FGF19)(KNOWN) ENSG00000171013(Q14569_HUMAN)(KNOWN) ENSG00000075388(FGF4)(KNOWN)		-0.108833	-1.07836	0.00158385
RP11-804L21		11	11q13.3		69297663	69494896	197234	bA804L21	AP000850				2		ENSG00000186895(FGF3)(KNOWN) ENSG00000075388(FGF4)(KNOWN)		-0.0912001	-1.06526	0.0157122
RP11-21D20		11	11q13.3		70236623	70391405	154783	bA21D20	AC016430		154783		2	C11orf76, SHANK2	ENSG00000171671(C11orf76)(KNOWN) ENSG00000162105(SHANK2)(KNOWN)		-0.159448	-1.11686	9.26e-07
RP11-512I24		11	11q13.3-q13.4		70596594	70766596	170003	bA512I24	AP004370.2				1		ENSG00000204573(Q6ZV05_HUMAN)(KNOWN)		-0.0813284	-1.05799	0.0129923
RP11-31L22		11	11q13.4		71992654	72170769	178116	bA31L22	AP003065.2		178116		3	STARD10	ENSG00000207809(hsa-mir-139)(NOVEL) ENSG00000202522(Y)(NOVEL) ENSG00000186635(STARD10)(KNOWN)		-0.149467	-1.10916	1.33e-05
RP11-93M11		11	11q13.4		72509790	72552991	43202	bA93M11	AP002455.4				1		ENSG00000137478(FCHSD2)(KNOWN)		0.0835418	1.05962	0.00234134
RP11-167F22		11	11q13.4		73706065	73867546	161482	bA167F22	AC025956				2		ENSG00000165434(PGM2L1)(KNOWN) ENSG00000175538(KCNE3)(KNOWN)		0.0294995	1.02066	0.31905
RP11-535A19		11	11q13.5		75177922	75265229	87308	bA535A19	AP003031.3				4		ENSG00000200256(Y)(NOVEL) ENSG00000199362(Y)(NOVEL) ENSG00000198382(UVRAG)(KNOWN) ENSG00000062282(DGAT2)(KNOWN)		-0.058555	-1.04142	0.0997257
RP11-25F7		11	11q13.5		75965024	76130350	165327	bA25F7	AC021364				2		ENSG00000137507(LRRC32)(KNOWN) ENSG00000204529(GUCY2E)(KNOWN)		-0.0571987	-1.04044	0.10747
RP11-30J7		11	11q13.5		76074455	76232396	157942	bA30J7	AC016390				2		ENSG00000204529(GUCY2E)(KNOWN) ENSG00000182704(LRRC54)(KNOWN)		-0.0178389	-1.01244	0.604159
RP11-7H7		11	11q14.1		78034362	78206791	172430	bA7H7	AP002412				1		ENSG00000149256(Q96MS6_HUMAN)(KNOWN)		-0.062524	-1.04429	0.0521567
RP11-153F6		11	11q14.1		78641711	78791818	150108	bA153F6	AP001923				1		ENSG00000207801(mmu-mir-708)(NOVEL)		-0.0441551	-1.03108	0.210689
RP11-46D24		11	11q14.1		79636827	79817896	181070	bA46D24	AC022316		181070		0				0.175272	1.12918	0.00041403
RP11-187P2		11	11q14.1		80418018	80501017	83000	bA187P2	AP002960.2				0				0.0462786	1.0326	0.346362
RP11-179A16		11	11q14.1		81301982	81405303	103322	bA179A16	AP001976.4				0				-0.0137385	-1.00957	0.749282
RP11-113K21		11	11q14.1		82426834	82518598	91765	bA113K21	AP001767.5				2		ENSG00000207221(U70)(NOVEL) ENSG00000137502(RAB30)(KNOWN)		0.0712795	1.05065	0.151177
RP11-118L16		11	11q14.1		83021047	83205297	184251	bA118L16	AC018708				1		ENSG00000150672(DLG2)(KNOWN)		-0.00751076	-1.00522	0.875793
RP11-482L11		11	11q14.1		84737802	84904751	166950	bA482L11	AP003035.2		166950		2		ENSG00000210598(NULL)(NOVEL) ENSG00000206583(U6)(NOVEL)		0.17239	1.12692	0.000318252
RP11-90K17		11	11q14.1-q14.2		85263545	85320757	57213	bA90K17	AP003128.2				1		ENSG00000150676(CCDC83)(KNOWN)		0.116648	1.08421	0.018456
RP11-320L11		11	11q14.2		85613336	85682335	69000	bA320L11	AP003084.2		69000		1	EED	ENSG00000074266(EED)(KNOWN)		0.152587	1.11156	0.000925668
RP11-137O10		11	11q14.2		86920457	87028461	108005	bA137O10	AP001784.5				1		ENSG00000206657(U6)(NOVEL)		0.0549569	1.03883	0.227814
RP11-156E23		11	11q14.3		87911050	88091465	180416	bA156E23	AP003030				2		ENSG00000207113(U6)(NOVEL) ENSG00000168959(GRM5)(KNOWN)		0.0506513	1.03573	0.392732
RP11-482J6		11	11q14.3		88739639	88927964	188326	bA482J6	AP001927				1		ENSG00000086991(NOX4)(KNOWN)		0.0536489	1.03789	0.100255
RP11-268B20		11	11q14.3		90725899	90902355	176457	bA268B20	AC027268		176457		0				0.158178	1.11588	0.000904872
RP11-325I16		11	11q14.3		90903367	91076093	172727	bA325I16	AC068124				0				0.0906099	1.06482	0.0621045
RP11-291N1		11	11q14.3		90957432	91163512	206081	bA291N1	AC011300				0				0.109359	1.07875	0.037347
RP11-533H15		11	11q14.3		91893716	92071858	178143	bA533H15	AC021158				1		ENSG00000165323(Q96AU6_HUMAN)(KNOWN)		-0.0401136	-1.02819	0.411594
RP11-83E23		11	11q21		92720473	92905772	185300	bA83E23	AC020664				2		ENSG00000166002(C11orf75)(KNOWN) ENSG00000165325(NP_857596.1)(KNOWN)		0.0982477	1.07047	0.0267636
RP11-236L3		11	11q21		93041021	93189057	148037	bA236L3	AP001886				18		ENSG00000199875(Y)(NOVEL) ENSG00000201199(snoU2_19)(NOVEL) ENSG00000199675(snoU2-30)(NOVEL) ENSG00000166012(SNORA8)(KNOWN) ENSG00000207112(snoACA25)(NOVEL) ENSG00000206799(snoACA32)(NOVEL) ENSG00000202314(snoZ40)(NOVEL) ENSG00000206834(snoACA1)(NOVEL) ENSG00000207304(snoACA8)(NOVEL) ENSG00000210809(NULL)(NOVEL) ENSG00000207145(snoACA18)(NOVEL) ENSG00000210825(NULL)(NOVEL) ENSG00000182919(C11orf54…		0.0999833	1.07176	0.0299003
RP11-685N10		11	11q21		93796119	93869551	73433	bA685N10	AP000786.4				2		ENSG00000168876(ANKRD49)(KNOWN) ENSG00000020922(MRE11A)(KNOWN)		0.00930768	1.00647	0.843153
RP11-349I16		11	11q21		94000378	94161783	161406	bA349I16	AP002376.4				1		ENSG00000166025(AMOTL1)(KNOWN)		-0.010184	-1.00708	0.827561
RP11-338H14		11	11q21		94849629	94936449	86821	bA338H14	AP001790.4				1		ENSG00000201149(5S_rRNA)(NOVEL)		0.039667	1.02788	0.413296
RP11-16K5		11	11q21		95569628	95712661	143034	bA16K5	AC011875				1		ENSG00000204419(Q6UXQ5_HUMAN)(KNOWN)		-0.0331555	-1.02325	0.378217
RP11-25P2		11	11q21		96155646	96278738	123093	bA25P2	AP003719.3		123093		0				0.211867	1.15819	0.00021308
RP11-379J13		11	11q22.1		97102773	97328943	226171	bA379J13	AP003730.3				2		ENSG00000210902(NULL)(NOVEL) ENSG00000207543(hsa-mir-548c)(NOVEL)		0.192062	1.1424	0.00147273
RP11-49M9		11	11q22.1		99613167	99747975	134809	bA49M9	AP001892.4		134809		1	CNTN5	ENSG00000149972(CNTN5)(KNOWN)		0.164425	1.12072	0.000492491
RP11-45C5		11	11q22.1		100145392	100299550	154159	bA45C5	AC015600.8				1		ENSG00000200047(7SK)(NOVEL)		0.129546	1.09395	0.0192533
RP11-21G19		11	11q22.1		101247704	101397612	149909	bA21G19	AP003383.2				2		ENSG00000187151(ANGPTL5)(KNOWN) ENSG00000110318(KIAA1377)(KNOWN)		0.01273	1.00886	0.778087
RP11-315O6		11	11q22.2		101724655	101922841	198187	bA315O6	AP001830.5				4		ENSG00000152558(TMEM123)(KNOWN) ENSG00000210948(NULL)(NOVEL) ENSG00000137673(MMP7)(KNOWN) ENSG00000110330(BIRC2)(KNOWN)		0.0579389	1.04098	0.230297
RP11-750P5		11	11q22.2		102010617	102011178	562	bA750P5	AP000922				0				0.035565	1.02496	0.450722
RP11-2I22		11	11q22.3		102613695	102771597	157903	bA2I22	AP002961.2				1		ENSG00000187240(DYNC2H1)(KNOWN)		0.0582539	1.0412	0.188431
RP11-563P16		11	11q22.3		102966300	103066089	99790	bA563P16	AC018694.4				0				0.058416	1.04132	0.191524
RP11-179B7		11	11q22.3		103803543	103965030	161488	bA179B7	AP003083.2				0				0.141122	1.10276	0.0096883
RP11-20H14		11	11q22.3		104950107	105093266	143160	bA20H14	AC016517				1		ENSG00000152578(GRIA4)(KNOWN)		0.115635	1.08345	0.0177436
RP11-569A20		11	11q22.3		106083757	106252007	168251	bA569A20	AC024050		168251		1	GUCY1A2	ENSG00000152402(GUCY1A2)(KNOWN)		0.195019	1.14474	4.98e-05
RP11-56J3		11	11q22.3		107487025	107646360	159336	bA56J3	AC015692				4		ENSG00000075239(ACAT1)(KNOWN) ENSG00000149308(NPAT)(KNOWN) ENSG00000206967(Y)(NOVEL) ENSG00000149311(ATM)(KNOWN)		-0.0530421	-1.03745	0.245733
RP11-241D13		11	11q22.3		107541895	107699828	157934	bA241D13	AP001925.5				3		ENSG00000206967(Y)(NOVEL) ENSG00000149311(ATM)(KNOWN) ENSG00000149308(NPAT)(KNOWN)		0.0790317	1.05631	0.0718406
RP11-25I9		11	11q22.3		108226252	108391319	165068	bA25I9	AP003027.3				3		ENSG00000203334(NULL)(NOVEL) ENSG00000201243(U6)(NOVEL) ENSG00000178105(DDX10)(KNOWN)		-0.0214626	-1.01499	0.639275
RP11-11N15		11	11q23.1		110352104	110510107	158004	bA11N15	AC011272				1		ENSG00000200168(5S_rRNA)(NOVEL)		0.0763437	1.05434	0.0824291
RP11-108O10		11	11q23.1		111095144	111274317	179174	bA108O10	AP001781.5				7		ENSG00000137713(PPP2R1B)(KNOWN) ENSG00000086848(ALG9)(KNOWN) ENSG00000211113(NULL)(NOVEL) ENSG00000137702(Q9BRP7_HUMAN)(KNOWN) ENSG00000137720(C11orf1)(KNOWN) ENSG00000176343(NULL)(NOVEL) ENSG00000170145(SNF1LK2)(KNOWN)		0.0435493	1.03065	0.2896
RP11-107P10		11	11q23.1		111797481	111856589	59109	bA107P10	AP002499.5				0				-0.0832001	-1.05937	0.0718979
RP11-87N22		11	11q23.1		112570898	112764095	193198	bA87N22	AC009466				3		ENSG00000149294(NCAM1)(KNOWN) ENSG00000149292(TTC12)(KNOWN) ENSG00000170209(ANKK1)(KNOWN)		-0.126162	-1.09139	0.0102976
RP11-212D19		11	11q23.2		113740432	113877494	137063	bA212D19	AP002373.3				3		ENSG00000180425(NP_061894.1)(KNOWN) ENSG00000076053(RBM7)(KNOWN) ENSG00000076043(REXO2)(KNOWN)		0.0277319	1.01941	0.520789
RP11-136I14		11	11q23.2		114823728	114977828	154101	bA136I14	AP003174.2				1		ENSG00000182985(IGSF4)(KNOWN)		-0.0668071	-1.0474	0.106253
RP11-114K7		11	11q23.3		115593822	115721329	127508	bA114K7	AP002964.2		127508		1		ENSG00000211210(NULL)(NOVEL)		-0.128889	-1.09345	0.000504306
RP11-4N9		11	11q23.3		116204676	116296560	91885	bA4N9	AP003070.3				3		ENSG00000110245(APOC3)(KNOWN) ENSG00000118137(APOA1)(KNOWN) ENSG00000160584(NP_079440.2)(KNOWN)		0.0372648	1.02617	0.314407
RP11-35P15		11	11q23.3		117022825	117131495	108671	bA35P15	AP001554.6		108671		1	DSCAML1	ENSG00000177103(DSCAML1)(KNOWN)		-0.281282	-1.21527	5.36e-09
CTD-3245B9		11	11q23.3		118148996	118395819	246824	bK3245B9	AP002357				15		ENSG00000201535(Y)(NOVEL) ENSG00000186174(BCL9L)(KNOWN) ENSG00000211276(NULL)(NOVEL) ENSG00000204318(Q6ZRJ6_HUMAN)(KNOWN) ENSG00000110375(UPK2)(KNOWN) ENSG00000211279(NULL)(NOVEL) ENSG00000176302(FOXR1)(KNOWN) ENSG00000211284(NULL)(NOVEL) ENSG00000200242(Y)(NOVEL) ENSG00000211315(NULL)(NOVEL) ENSG00000186166(CCDC84)(KNOWN) ENSG00000197300(NULL)(NOVEL) ENSG00000118181(RPS25)(KNOWN) ENSG00000196655…		-0.0408098	-1.02869	0.331134
RP11-46D5		11	11q23.3		118726259	118898358	172100	bA46D5	AC010762				2		ENSG00000036672(USP2)(KNOWN) ENSG00000154096(THY1)(KNOWN)		-0.047893	-1.03375	0.211463
RP11-215D10		11	11q23.3		119196989	119349896	152908	bA215D10	AP001994.4		152908		0				-0.224375	-1.16827	2.59e-06
RP11-142I2		11	11q24.1		120790886	120821699	30814	bA142I2	AP002365.3				0				-0.110922	-1.07992	0.00548185
RP11-166D19		11	11q24.1		121326321	121516680	190360	bA166D19	AP001924.5				3		ENSG00000211358(NULL)(NOVEL) ENSG00000207971(hsa-mir-125b-1)(NOVEL) ENSG00000183483(NP_001001786.1)(KNOWN)		-0.0297733	-1.02085	0.351449
RP11-93E4		11	11q24.1		122124382	122299430	175049	bA93E4	AC069316				3		ENSG00000109943(NP_062550.2)(KNOWN) ENSG00000109944(C11orf63)(KNOWN) ENSG00000154127(NP_116262.2)(KNOWN)		0.0547504	1.03868	0.0995008
RP11-485A5		11	11q24.1		123265105	123449312	184208	bA485A5	AC019108				9		ENSG00000181518(OR8D4)(KNOWN) ENSG00000171014(OR4D5)(KNOWN) ENSG00000181499(OR6T1)(KNOWN) ENSG00000196248(OR10S1)(KNOWN) ENSG00000198674(OR10G6)(KNOWN) ENSG00000181457(OR10G4)(KNOWN) ENSG00000204299(OR10G9)(KNOWN) ENSG00000204298(OR10G8)(KNOWN) ENSG00000182634(OR10G7)(KNOWN)		-0.0667377	-1.04735	0.0611349
RP11-10N17		11	11q24.2		124487806	124646248	158443	bA10N17	AC013614				2		ENSG00000187686(Q6ZRR8_HUMAN)(KNOWN) ENSG00000165495(PKNOX2)(KNOWN)		-0.105962	-1.07621	0.00780229
RP11-100P11		11	11q24.2		124585409	124761537	176129	bA100P11	AP003061.3		1921384		2	PKNOX2	ENSG00000211442(NULL)(NOVEL) ENSG00000165495(PKNOX2)(KNOWN)		-0.196337	-1.14579	9.05e-06
RP11-432I22		11	11q24.2		125827484	126006449	178966	bA432I22	AP001792				1	KIRREL3	ENSG00000149571(KIRREL3)(KNOWN)		-0.250823	-1.18989	6.7e-08
[truncated: 913 more rows]
