# Supplementary material for: Identification of genetic alterations in pancreatic cancer by the combined use of tissue microdissection and array-based comparative genomic hybridisation
Source: Br J Cancer. 2007 Jan 23;96(2):373–82. doi: 10.1038/sj.bjc.6603563 (PMC2359995; doi:10.1038/sj.bjc.6603563)
Supplement: Supplementary Table 2 [file 6603563x2.doc]

,Block,Spot.colx,Spot.rowy,ID,Clone.ID,Ch,Cytoband,BAC_start,BAC_end,BAC_size,Sa
nger_Acc,EMBL_Acc,Genes.included,Candidate.genes,Gene.details,Position,Chr,Status
1,1,1,1,RP11-56J3,RP11-56J3,11,11q22.3,107487025,107646360,159336,bA56J3,AC015692,4,,ENSG00000075239(ACAT1)(KNOWN) ENSG00000149308(NPAT)(KNOWN) ENSG00000206967(Y)(NOVEL) ENSG00000149311(ATM)(KNOWN),107.487025,11,clone
2,1,2,1,RP11-354N7,RP11-354N7,16,16q22.1,67318526,67478802,160277,bA354N7,AC009082.7,4,,ENSG00000039068(CDH1)(KNOWN) ENSG00000200558(5S_rRNA)(NOVEL) ENSG00000199979(Y)(NOVEL) ENSG00000103047(Q9H9K1_HUMAN)(KNOWN),67.318526,16,CDH1
3,1,3,1,RP11-404K23,RP11-404K23,9,9q33.1,117248721,117432842,184122,bA404K23,,0,,,117.248721,9,clone
4,1,4,1,RP11-355H10,RP11-355H10,2,2p24.3,15932229,16129188,196960,bA355H10,AC010145.10,4,MYCN,ENSG00000210765(NULL)(NOVEL) ENSG00000169050(NCYM_HUMAN)(KNOWN) ENSG00000134323(MYCN)(KNOWN) ENSG00000210769(NULL)(NOVEL),15.932229,2,clone
5,1,5,1,RP11-729C24,RP11-729C24,5,5q31.1,131817042,131977001,159960,bA729C24,AC079320,5,,ENSG00000202533(Y)(NOVEL) ENSG00000125347(IRF1)(KNOWN) ENSG00000113525(IL5)(KNOWN) ENSG00000113522(RAD50)(KNOWN) ENSG00000197536(NP_001013739.1)(KNOWN),131.817042,5,clone
6,1,6,1,empty,NA,NA,NA,NA,NA,NA,NA,NA,NA,NA,NA,NA,NA,Empty
7,1,7,1,RP11-729G3,RP11-729G3,18,18q21.2,46732284,46888494,156211,bA729G3,AC091551.14,4,"SMAD4, ELAC1",ENSG00000200752(Y)(NOVEL) ENSG00000141642(ELAC1)(KNOWN) ENSG00000141646(SMAD4)(KNOWN) ENSG00000210268(NULL)(NOVEL),46.732284,18,SMAD4
8,1,8,1,empty,NA,NA,NA,NA,NA,NA,NA,NA,NA,NA,NA,NA,NA,Empty
9,1,9,1,CTB-160H23,CTB-160H23,1,1q44,247029735,247164041,134307,,,3,,ENSG00000175137(SH3BP5L)(KNOWN) ENSG00000171161(ZNF672)(KNOWN) ENSG00000171163(ZNF692)(KNOWN),247.029735,1,clone
10,1,10,1,CTB-106I1,CTB-106I1,20,20p13,180000,280000,100001,,,5,,ENSG00000186458(DB132_HUMAN)(KNOWN) ENSG00000196476(CT096_HUMAN)(KNOWN) ENSG00000177764(ZCCHC3)(KNOWN) ENSG00000177732(NP_008874.2)(KNOWN) ENSG00000125841(CT098_HUMAN)(KNOWN),0.18,20,clone
11,1,11,1,empty,NA,NA,NA,NA,NA,NA,NA,NA,NA,NA,NA,NA,NA,Empty
12,1,12,1,empty,NA,NA,NA,NA,NA,NA,NA,NA,NA,NA,NA,NA,NA,Empty
13,1,13,1,empty,NA,NA,NA,NA,NA,NA,NA,NA,NA,NA,NA,NA,NA,Empty
14,1,14,1,empty,NA,NA,NA,NA,NA,NA,NA,NA,NA,NA,NA,NA,NA,Empty
15,1,15,1,empty,NA,NA,NA,NA,NA,NA,NA,NA,NA,NA,NA,NA,NA,Empty
16,1,16,1,empty,NA,NA,NA,NA,NA,NA,NA,NA,NA,NA,NA,NA,NA,Empty
17,1,17,1,emp,NA,NA,NA,NA,NA,NA,NA,NA,NA,NA,NA,NA,NA,clone
18,1,18,1,emp,NA,NA,NA,NA,NA,NA,NA,NA,NA,NA,NA,NA,NA,clone
19,1,1,2,RP11-37P5,RP11-37P5,10,10p13,16094699,16196799,102101,bA37P5,AL359816.16,0,,,16.094699,10,clone
20,1,2,2,RP11-292F22,RP11-292F22,10,10q11.22,46999176,47159671,160496,bA292F22,AL450388.13,2,,ENSG00000204170(Q6ZU37_HUMAN)(KNOWN) ENSG00000198250(XP_942469.1)(NOVEL),46.999176,10,clone
21,1,3,2,RP1-309F20,RP1-309F20,20,20q13.32,56868317,56911123,42807,dJ309F20,AL121917.20,1,,ENSG00000087460(GNAS)(KNOWN),56.868317,20,clone
22,1,4,2,RP1-310O13,RP1-310O13,20,20q11.21,29939119,30102094,162976,dJ310O13,AL031658.11,7,,ENSG00000199497(U1)(NOVEL) ENSG00000088356(PDRG1)(KNOWN) ENSG00000101321(XKR7)(KNOWN) ENSG00000210110(NULL)(NOVEL) ENSG00000101331(CT160_HUMAN)(KNOWN) ENSG00000210119(NULL)(NOVEL) ENSG00000131044(TTLL9)(KNOWN),29.939119,20,clone
23,1,5,2,RP3-337O18,RP3-337O18,20,20q13.12,43889651,43975730,86080,dJ337O18,AL008726.3,9,,ENSG00000124104(SNX21_HUMAN)(KNOWN) ENSG00000101473(ACOT8)(KNOWN) ENSG00000132801(ZSWIM3)(KNOWN) ENSG00000168612(ZSWIM1)(KNOWN) ENSG00000149634(CT165_HUMAN)(KNOWN) ENSG00000124257(NEURL2)(KNOWN) ENSG00000064601(PPGB)(KNOWN) ENSG00000100979(PLTP)(KNOWN) ENSG00000101470(TNNC2)(KNOWN),43.889651,20,clone
24,1,6,2,RP3-348M17,RP3-348M17,20,20p12.1,16588690,16635277,46588,dJ348M17,AL135938.9,1,,ENSG00000200494(Y)(NOVEL),16.58869,20,clone
25,1,7,2,RP11-23B15,RP11-23B15,9,9q22.33,99583820,99744615,160796,bA23B15,AL499604.9,4,"FOXE1, C9orf156, HEMGN",ENSG00000178919(FOXE1)(KNOWN) ENSG00000136932(C9orf156)(KNOWN) ENSG00000201830(Y)(NOVEL) ENSG00000136929(HEMGN)(KNOWN),99.58382,9,clone
26,1,8,2,RP11-218I7,RP11-218I7,9,9p24.1,5993678,6062142,68465,bA218I7,AL162384.14,1,RANBP6,ENSG00000137040(RANBP6)(KNOWN),5.993678,9,clone
27,1,9,2,RP11-27J8,RP11-27J8,9,9p21.2,27449441,27590267,140827,bA27J8,AL451123.12,3,"IFNK, C9orf72, MOBKL2B",ENSG00000147896(IFNK)(KNOWN) ENSG00000147894(C9orf72)(KNOWN) ENSG00000120162(MOBKL2B)(KNOWN),27.449441,9,clone
28,1,10,2,RP11-240L7,RP11-240L7,9,9q22.32,98020511,98190157,169647,bA240L7,AL160269.14,4,"HSD17B3, SLC35D2, ZNF367",ENSG00000130948(HSD17B3)(KNOWN) ENSG00000207276(U6)(NOVEL) ENSG00000130958(SLC35D2)(KNOWN) ENSG00000165244(ZNF367)(KNOWN),98.020511,9,clone
29,1,11,2,RP11-12J5,RP11-12J5,19,19q13.32,51083971,51239073,155103,bA12J5,AC013778,8,,ENSG00000176182(NP_001012661.1)(KNOWN) ENSG00000188425(NANOS2)(KNOWN) ENSG00000104967(NOVA2)(KNOWN) ENSG00000203349(NULL)(NOVEL) ENSG00000104983(Q9Y6R9_HUMAN)(KNOWN) ENSG00000203348(NULL)(NOVEL) ENSG00000008438(PGLYRP1)(KNOWN) ENSG00000204869(IGFL4_HUMAN)(KNOWN),51.083971,19,clone
30,1,12,2,FAILED,NA,NA,NA,NA,NA,NA,NA,NA,NA,NA,NA,NA,NA,clone
31,1,13,2,RP11-13H10,RP11-13H10,5,5p15.33-p15.32,4351733,4533614,181882,bA13H10,AC011582,0,,,4.351733,5,clone
32,1,14,2,RP11-127B1,RP11-127B1,12,12p12.3,18497855,18558864,61010,bA127B1,AC087236.11,1,,ENSG00000139144(PIK3C2G)(KNOWN),18.497855,12,clone
33,1,15,2,FAILED,NA,NA,NA,NA,NA,NA,NA,NA,NA,NA,NA,NA,NA,clone
34,1,16,2,RP11-364L4,RP11-364L4,4,4q31.21,144367994,144531240,163247,bA364L4,AC097658.2,4,,ENSG00000200049(Y)(NOVEL) ENSG00000178972(NULL)(NOVEL) ENSG00000164159(XP_943197.1)(NOVEL) ENSG00000109458(GAB1)(KNOWN),144.367994,4,clone
35,1,17,2,FAILED,NA,NA,NA,NA,NA,NA,NA,NA,NA,NA,NA,NA,NA,clone
36,1,18,2,FAILED,NA,NA,NA,NA,NA,NA,NA,NA,NA,NA,NA,NA,NA,clone
37,1,1,3,RP1-54B20,NA,NA,NA,NA,NA,NA,NA,NA,NA,NA,NA,NA,NA,clone
38,1,2,3,RP5-879N19,NA,NA,NA,NA,NA,NA,NA,NA,NA,NA,NA,NA,NA,clone
39,1,3,3,RP1-73A14,NA,NA,NA,NA,NA,NA,NA,NA,NA,NA,NA,NA,NA,clone
40,1,4,3,RP5-914P14,NA,NA,NA,NA,NA,NA,NA,NA,NA,NA,NA,NA,NA,clone
41,1,5,3,RP11-62D23,RP11-62D23,13,13q31.3,93229515,93403250,173736,bA62D23,AL162455.14,1,,ENSG00000183098(GPC6)(KNOWN),93.229515,13,clone
42,1,6,3,RP11-332E3,RP11-332E3,13,13q22.2,75289517,75440004,150488,bA332E3,AL359392.9,2,,ENSG00000178734(Q8NAG9_HUMAN)(KNOWN) ENSG00000136153(LMO7)(KNOWN),75.289517,13,clone
43,1,7,3,RP11-67L17,RP11-67L17,13,13q21.31,62944452,63070144,125693,bA67L17,AL354774.17,0,,,62.944452,13,clone
44,1,8,3,RP11-351K3,RP11-351K3,13,13q14.12,44939380,45114967,175588,bA351K3,AL139326.15,3,COG3,ENSG00000165837(Q5W0A0_HUMAN)(KNOWN) ENSG00000200709(5S_rRNA)(NOVEL) ENSG00000136152(COG3)(KNOWN),44.93938,13,clone
45,1,9,3,RP11-351J23,RP11-351J23,6,6q27,167790640,167835277,44638,bA351J23,AL356123.21,2,,ENSG00000203689(NP_001018859.1)(KNOWN) ENSG00000203688(NP_001020660.1)(KNOWN),167.79064,6,clone
46,1,10,3,RP11-379B8,RP11-379B8,6,6q14.1,82589542,82669014,79473,bA379B8,AL355294.14,0,,,82.589542,6,clone
47,1,11,3,RP11-100E6,RP11-100E6,6,6q25.3,155961812,156120703,158892,bA100E6,AL512410.14,1,,ENSG00000200012(U7)(NOVEL),155.961812,6,clone
48,1,12,3,RP11-384A24,RP11-384A24,6,6q22.33,128448580,128569787,121208,bA384A24,AL451073.17,1,,ENSG00000152894(PTPRK)(KNOWN),128.44858,6,clone
49,1,13,3,RP1-94G16,NA,NA,NA,NA,NA,NA,NA,NA,NA,NA,NA,NA,NA,clone
50,1,14,3,RP1-66H9,RP1-66H9,6,6q25.2,155289734,155381577,91844,dJ66H9,AL136228.8,1,TIAM2,ENSG00000146426(TIAM2)(KNOWN),155.289734,6,clone
51,1,15,3,RP1-111D6,RP1-111D6,6,6q25.1,149547579,149673910,126332,dJ111D6,AL031056.1,1,,ENSG00000208548(NULL)(NOVEL),149.547579,6,clone
52,1,16,3,RP1-249F5,RP1-249F5,6,6q25.3,160224241,160354109,129869,dJ249F5,AL035691.17,2,"MAS1, IGF2R",ENSG00000130368(MAS1)(KNOWN) ENSG00000197081(IGF2R)(KNOWN),160.224241,6,clone
53,1,17,3,RP11-29A19,RP11-29A19,10,10p15.3,1206024,1370764,164741,bA29A19,AL392083.17,2,ADARB2,ENSG00000205701(Q6ZSL0_HUMAN)(KNOWN) ENSG00000185736(ADARB2)(KNOWN),1.206024,10,clone
54,1,18,3,RP11-287G8,RP11-287G8,10,10q24.2,101701714,101837645,135932,bA287G8,AL441886.18,4,,ENSG00000210837(NULL)(NOVEL) ENSG00000120054(CPN1)(KNOWN) ENSG00000210842(NULL)(NOVEL) ENSG00000107554(DNMBP)(KNOWN),101.701714,10,clone
55,1,1,4,CTB-104P14,CTB-104P14,5,5q31.1,131686843,131731311,44469,bK1104P14,AC008599.7,2,,ENSG00000205161(NP_001001704.1)(KNOWN) ENSG00000197208(SLC22A4)(KNOWN),131.686843,5,clone
56,1,2,4,CTD-2011L22,CTD-2011L22,5,5q15,92074742,92092165,17424,bK2011L22,AC026781.5,0,,,92.074742,5,clone
57,1,3,4,RP11-44C2,RP11-44C2,5,5p15.2,12130015,12216435,86421,bA44C2,AC108118.2,0,,,12.130015,5,clone
58,1,4,4,RP11-313H6,RP11-313H6,7,7q21.11,83471581,83635351,163771,bA313H6,,1,,ENSG00000075213(SEMA3A)(KNOWN),83.471581,7,clone
59,1,5,4,RP11-47L3,RP11-47L3,17,17q12,30523516,30685989,162474,bA47L3,AC022706.7,3,,ENSG00000177164(NP_689675.1)(KNOWN) ENSG00000166750(SLFN5)(KNOWN) ENSG00000141161(UNC45B)(KNOWN),30.523516,17,clone
60,1,6,4,RP11-313P13,RP11-313P13,7,7q11.23,71970679,72156415,185737,bA313P13,AC005488.2,16,,ENSG00000179994(NP_001030016.1)(KNOWN) ENSG00000196313(NP_742017.1)(KNOWN) ENSG00000203441(NULL)(NOVEL) ENSG00000205586(NULL)(NOVEL) ENSG00000106133(NSUN5B)(KNOWN) ENSG00000155428(TRIM74)(KNOWN) ENSG00000187221(TRIM73)(KNOWN) ENSG00000205584(Q6NSF3_HUMAN)(KNOWN) ENSG00000201862(Y)(NOVEL) ENSG00000205583(Q7L1H2_HUMAN)(KNOWN) ENSG00000170409(NULL)(NOVEL) ENSG00000135165(O95745_HUMAN)(KNOWN) ENSG00000201282(Y)(NOVEL) ENSG00000198305(NP_001027561.1)(KNOWN) ENSG00000199913(Y)(NOVEL) ENSG00000198632(NP_777590.1)(KNOWN),71.970679,7,clone
61,1,7,4,RP11-84A19,RP11-84A19,1,1p35.2,31985758,32110170,124413,bA84A19,AL354919.16,2,"SPOCD1, BAI2",ENSG00000134668(SPOCD1)(KNOWN) ENSG00000121753(BAI2)(KNOWN),31.985758,1,clone
62,1,8,4,RP11-27K13,RP11-27K13,1,1p13.1,117280240,117407086,126847,bA27K13,AL445231.8,4,"IGSF2, TTF2, PTGFRN",ENSG00000209147(NULL)(NOVEL) ENSG00000134256(IGSF2)(KNOWN) ENSG00000116830(TTF2)(KNOWN) ENSG00000134247(PTGFRN)(KNOWN),117.28024,1,clone
63,1,9,4,RP11-277A4,RP11-277A4,1,1p35.1,32275014,32348960,73947,bA277A4,AL445248.7,5,"KHDRBS1, KPNA6, TMEM39B",ENSG00000121775(TMEM39B)(KNOWN) ENSG00000209881(NULL)(NOVEL) ENSG00000209890(NULL)(NOVEL) ENSG00000025800(KPNA6)(KNOWN) ENSG00000121774(KHDRBS1)(KNOWN),32.275014,1,clone
64,1,10,4,RP11-418J17,RP11-418J17,1,1p12,119501341,119658498,157158,bA418J17,AL359915.14,1,,ENSG00000209203(NULL)(NOVEL),119.501341,1,clone
65,1,11,4,RP11-172M3,NA,NA,NA,NA,NA,NA,NA,NA,NA,NA,NA,NA,NA,clone
66,1,12,4,RP11-192B18,NA,NA,NA,NA,NA,NA,NA,NA,NA,NA,NA,NA,NA,clone
67,1,13,4,RP11-217H19,NA,NA,NA,NA,NA,NA,NA,NA,NA,NA,NA,NA,NA,clone
68,1,14,4,RP11-230E14,NA,NA,NA,NA,NA,NA,NA,NA,NA,NA,NA,NA,NA,clone
69,1,15,4,RP4-540O3,RP4-540O3,1,1p36.13,19184476,19258712,74237,dJ540O3,AL139283.13,0,,,19.184476,1,clone
70,1,16,4,RP5-1077K16,RP5-1077K16,1,1p13.3,107388307,107478600,90294,dJ1077K16,AL355539.18,1,,ENSG00000198890(PRMT6)(KNOWN),107.388307,1,clone
71,1,17,4,RP4-745E8,RP4-745E8,1,1p36.12,20480049,20558818,78770,dJ745E8,AL020998.1,1,FLJ32784,ENSG00000158816(NP_001034589.1)(KNOWN),20.480049,1,clone
72,1,18,4,RP4-667F15,RP4-667F15,1,1p13.3,109451924,109497780,45857,dJ667F15,AL138933.18,2,,ENSG00000116299(KIAA1324)(KNOWN) ENSG00000179902(Q5T5A2_HUMAN)(KNOWN),109.451924,1,clone
73,1,1,5,RP11-165M1,RP11-165M1,16,16p13.13-p13.12,12340398,12522799,182402,bA165M1,AC007598.7,1,,ENSG00000048471(Q8N2X2_HUMAN)(KNOWN),12.340398,16,clone
74,1,2,5,FAILED,NA,NA,NA,NA,NA,NA,NA,NA,NA,NA,NA,NA,NA,clone
75,1,3,5,RP11-169D1,NA,NA,NA,NA,NA,NA,NA,NA,NA,NA,NA,NA,NA,clone
76,1,4,5,FAILED,NA,NA,NA,NA,NA,NA,NA,NA,NA,NA,NA,NA,NA,clone
77,1,5,5,RP11-419C10,RP11-419C10,14,14q12,29355162,29403141,47980,bA419C10,AL445884.4,1,,ENSG00000184304(PRKD1)(KNOWN),29.355162,14,clone
78,1,6,5,RP11-538D20,RP11-538D20,11,11p12,41835501,42018028,182528,bA538D20,AC060831,0,,,41.835501,11,clone
79,1,7,5,RP11-420L4,RP11-420L4,5,5q35.1,169138790,169139510,721,bA420L4,AC023084,1,,ENSG00000134516(DOCK2)(KNOWN),169.13879,5,clone
80,1,8,5,RP11-540E17,RP11-540E17,2,2p23.1,31456926,31459451,2526,bA540E17,AC010743.8,1,,ENSG00000158125(XDH)(KNOWN),31.456926,2,clone
81,1,9,5,RP3-469A13,RP3-469A13,20,20q11.23,34762708,34886536,123829,dJ469A13,AL132768.15,3,,ENSG00000149636(CT172_HUMAN)(KNOWN) ENSG00000149639(K0889_HUMAN)(KNOWN) ENSG00000101079(NDRG3)(KNOWN),34.762708,20,clone
82,1,10,5,RP4-563E14,RP4-563E14,20,20q13.33,61012762,61041280,28519,dJ563E14,AL117379.14,3,,ENSG00000203298(NULL)(NOVEL) ENSG00000101193(CT011_HUMAN)(KNOWN) ENSG00000101191(DIDO1)(KNOWN),61.012762,20,clone
83,1,11,5,RP4-599I11,RP4-599I11,20,20p13,4706647,4766372,59726,dJ599I11,AL133354.14,1,,ENSG00000101265(RASSF2)(KNOWN),4.706647,20,clone
84,1,12,5,RP4-600E6,RP4-600E6,20,20q12,37565916,37666119,100204,dJ600E6,AL109611.10,0,,,37.565916,20,clone
85,1,13,5,RP11-41N19,RP11-41N19,21,21q22.11,30673984,30855176,181193,bA41N19,,10,"KRTAP13-1, KRTAP13-3, KRTAP13-4, KRTAP15-1, KRTAP19-1, KRTAP19-2, KRTAP19-3, KRTAP19-4, KRTAP19-5",ENSG00000182816(KRTAP13-1)(KNOWN) ENSG00000186975(KRTAP13-3)(KNOWN) ENSG00000186971(KRTAP13-4)(KNOWN) ENSG00000186970(KRTAP15-1)(KNOWN) ENSG00000184351(KRTAP19-1)(KNOWN) ENSG00000186977(KRTAP19-2)(KNOWN) ENSG00000186967(KRTAP19-3)(KNOWN) ENSG00000186966(KRTAP19-4)(KNOWN) ENSG00000186965(KRTAP19-5)(KNOWN) ENSG00000186964(NM_181612.2)(KNOWN),30.673984,21,clone
86,1,14,5,RP11-279P10,RP11-279P10,3,3q29,195537798,195629784,91987,bA279P10,AC125362.6,5,,ENSG00000178772(CPN2_HUMAN)(KNOWN) ENSG00000172061(LRRC15)(KNOWN) ENSG00000178732(GP5)(KNOWN) ENSG00000205824(NULL)(NOVEL) ENSG00000133657(AT133_HUMAN)(KNOWN),195.537798,3,clone
87,1,15,5,RP11-410P24,RP11-410P24,21,21q22.11,32849426,33019513,170088,bA410P24,,5,"TCP10L, C21orf59, SYNJ1",ENSG00000209868(NULL)(NOVEL) ENSG00000186842(CU077_HUMAN)(KNOWN) ENSG00000166984(TCP10L)(KNOWN) ENSG00000159079(C21orf59)(KNOWN) ENSG00000159082(SYNJ1)(KNOWN),32.849426,21,clone
88,1,16,5,FAILED,NA,NA,NA,NA,NA,NA,NA,NA,NA,NA,NA,NA,NA,clone
89,1,17,5,CTB-87L24,CTB-87L24,5,5q35.2,175835967,175892322,56356,bK1087L24,AC010316.7,2,,ENSG00000146083(RNF44)(KNOWN) ENSG00000113194(UBXD8)(KNOWN),175.835967,5,clone
90,1,18,5,CTD-2007F2,CTD-2007F2,5,5p13.2,38200569,38306406,105838,bK2007F2,AC010338.7,1,,ENSG00000164318(NP_877950.1)(KNOWN),38.200569,5,clone
91,1,1,6,RP11-466I16,RP11-466I16,3,3q28,193387515,193550113,162599,bA466I16,AC072033,1,,ENSG00000114279(FGF12)(KNOWN),193.387515,3,clone
92,1,2,6,RP11-489P15,RP11-489P15,2,2q35,216270829,216400555,129727,bA489P15,AC093850.2,1,,ENSG00000201522(U7)(NOVEL),216.270829,2,clone
93,1,3,6,RP11-510C1,RP11-510C1,2,2q21.1,131164571,131306971,142401,bA510C1,AC010984.7,2,,ENSG00000173302(GP148_HUMAN)(KNOWN) ENSG00000178171(NP_689911.1)(KNOWN),131.164571,2,clone
94,1,4,6,RP11-533D19,RP11-533D19,16,16q24.3,88421159,88643456,222298,bA533D19,AC025289,12,"TCF25, TUBB3, DBNDD1, GAS8",ENSG00000204991(NP_115827.1)(KNOWN) ENSG00000141002(TCF25)(KNOWN) ENSG00000182289(Q9H9U3_HUMAN)(KNOWN) ENSG00000198211(TUBB3)(KNOWN) ENSG00000140995(NP_997397.1)(KNOWN) ENSG00000198329(Q9BSD4_HUMAN)(KNOWN) ENSG00000177946(NM_145039.2)(KNOWN) ENSG00000167540(NP_001123.1)(KNOWN) ENSG00000141018(Q6ZSU8_HUMAN)(KNOWN) ENSG00000003249(DBNDD1)(KNOWN) ENSG00000141013(GAS8)(KNOWN) ENSG00000183591(CP003_HUMAN)(KNOWN),88.421159,16,clone
95,1,5,6,RP11-510D4,RP11-510D4,4,4q26,118641765,118817790,176026,bA510D4,AC092661.2,0,,,118.641765,4,clone
96,1,6,6,RP11-533H15,RP11-533H15,11,11q14.3,91893716,92071858,178143,bA533H15,AC021158,1,,ENSG00000165323(Q96AU6_HUMAN)(KNOWN),91.893716,11,clone
97,1,7,6,RP11-554O1,RP11-554O1,3,3p14.3,54623583,54778937,155355,bA554O1,AC092057.2,1,CACNA2D3,ENSG00000157445(CACNA2D3)(KNOWN),54.623583,3,clone
98,1,8,6,empty,NA,NA,NA,NA,NA,NA,NA,NA,NA,NA,NA,NA,NA,Empty
99,1,9,6,RP11-555L17,RP11-555L17,4,4q28.2,129322994,129526144,203151,bA555L17,AC025520,2,"PGRMC2, LARP2",ENSG00000164040(PGRMC2)(KNOWN) ENSG00000138709(LARP2)(KNOWN),129.322994,4,clone
100,1,10,6,CTA-228A9,CTA-228A9,22,22q13.1,36811298,36906672,95375,bK228A9,AL022322.1,2,"PLA2G6, BAIAP2L2",ENSG00000184381(PLA2G6)(KNOWN) ENSG00000128298(BAIAP2L2)(KNOWN),36.811298,22,clone
101,1,11,6,RP1-85M6,RP1-85M6,11,11p13,32976972,33121100,144129,dJ85M6,AC087716,4,,ENSG00000200615(Y)(NOVEL) ENSG00000121690(DEPDC7)(KNOWN) ENSG00000176148(TCP11L1)(KNOWN) ENSG00000176102(CSTF3)(KNOWN),32.976972,11,clone
102,1,12,6,RP4-718N17,RP4-718N17,7,7p12.1,51595746,51731272,135527,dJ718N17,AC005999.2,0,,,51.595746,7,clone
103,1,13,6,RP1-97G4,RP1-97G4,12,12q21.2,76250250,76356273,106024,dJ97G4,AC073591.17,0,,,76.25025,12,clone
104,1,14,6,RP4-721B17,RP4-721B17,7,7q35,143852363,143958957,106595,dJ721B17,AC004864.1,1,,ENSG00000196511(TPK1)(KNOWN),143.852363,7,clone
105,1,15,6,RP11-5N18,RP11-5N18,7,7q31.1,108002467,108056449,53983,bA5N18,AC005487.2,1,,ENSG00000128590(DNAJB9)(KNOWN),108.002467,7,clone
106,1,16,6,RP11-64K12,RP11-64K12,15,15q15.1,38393770,38570669,176900,bA64K12,AC013356.8,8,"DISP2, IVD, BAHD1, D4ST1",ENSG00000206048(NULL)(NOVEL) ENSG00000188549(NP_997263.1)(KNOWN) ENSG00000206045(NULL)(NOVEL) ENSG00000140323(DISP2)(KNOWN) ENSG00000128944(NP_150628.1)(KNOWN) ENSG00000128928(IVD)(KNOWN) ENSG00000140320(BAHD1)(KNOWN) ENSG00000169105(D4ST1)(KNOWN),38.39377,15,clone
107,1,17,6,RP11-11C20,RP11-11C20,8,8q11.22-q11.23,52786052,52920538,134487,bA11C20,AC090186.7,2,,ENSG00000196885(PCMTD1)(KNOWN) ENSG00000168300(PCMD1_HUMAN)(KNOWN),52.786052,8,clone
108,1,18,6,RP11-65A5,RP11-65A5,8,8q24.3,141431413,141551818,120406,bA65A5,AC091022.4,1,,ENSG00000167632(NP_113654.3)(KNOWN),141.431413,8,clone
109,1,1,7,RP11-289D12,RP11-289D12,15,15q11.2,20428073,20542381,114309,bA289D12,AC090764.35,1,CYFIP1,ENSG00000068793(CYFIP1)(KNOWN),20.428073,15,clone
110,1,2,7,RP11-308J14,RP11-308J14,18,18p11.22,8795684,8973445,177762,bA308J14,AC022727,1,,ENSG00000168502(NP_056025.1)(KNOWN),8.795684,18,clone
111,1,3,7,RP11-289K3,RP11-289K3,2,2q21.3,135639323,135789225,149903,bA289K3,AC017031.10,2,,ENSG00000121988(ZRANB3)(KNOWN) ENSG00000115839(RAB3GAP1)(KNOWN),135.639323,2,clone
112,1,4,7,RP11-309J20,RP11-309J20,11,11p15.4,4826420,4895678,69259,bA309J20,AC011711.8,8,,ENSG00000176904(O51H1_HUMAN)(KNOWN) ENSG00000198217(NULL)(NOVEL) ENSG00000176900(OR51T1)(KNOWN) ENSG00000197023(NULL)(NOVEL) ENSG00000176895(OR51A7)(KNOWN) ENSG00000176893(OR51G2)(KNOWN) ENSG00000176922(OR51S1)(KNOWN) ENSG00000167346(MMP26)(KNOWN),4.82642,11,clone
113,1,5,7,RP11-327O2,RP11-327O2,11,11p15.4,10289439,10454001,164563,bA327O2,,2,,ENSG00000209450(NULL)(NOVEL) ENSG00000133805(AMPD3)(KNOWN),10.289439,11,clone
114,1,6,7,RP11-350H23,RP11-350H23,2,2p25.2,5764246,5954179,189934,bA350H23,AC010729.8,0,,,5.764246,2,clone
115,1,7,7,RP11-328H16,RP11-328H16,12,12q14.3,65509085,65693926,184842,bA328H16,AC020628,0,,,65.509085,12,clone
116,1,8,7,FAILED,NA,NA,NA,NA,NA,NA,NA,NA,NA,NA,NA,NA,NA,clone
117,1,9,7,RP11-369E15,RP11-369E15,8,8p21.3,20700414,20890075,189662,bA369E15,AC015468.5,0,,,20.700414,8,clone
118,1,10,7,RP11-395B14,RP11-395B14,2,2p22.1,39539270,39691425,152156,bA395B14,AC007388.4,1,,ENSG00000211215(NULL)(NOVEL),39.53927,2,clone
119,1,11,7,RP11-370K2,RP11-370K2,8,8q24.3,142620100,142790558,170459,bA370K2,AC025839.12,0,,,142.6201,8,clone
120,1,12,7,RP11-395F21,RP11-395F21,3,3q26.2,169546503,169732155,185653,bA395F21,AC061710.16,1,,ENSG00000199225(U2)(NOVEL),169.546503,3,clone
121,1,13,7,RP11-418P19,RP11-418P19,5,5q21.1,100715359,100906849,191491,bA418P19,AC113395.2,0,,,100.715359,5,clone
122,1,14,7,RP11-438E5,RP11-438E5,4,4q21.21,80383876,80545132,161257,bA438E5,AC023277.5,1,,ENSG00000156269(Q9BSU3_HUMAN)(KNOWN),80.383876,4,clone
123,1,15,7,RP11-419E3,RP11-419E3,4,4q26,116321032,116470420,149389,bA419E3,AC097513.2,0,,,116.321032,4,clone
124,1,16,7,RP11-438K19,RP11-438K19,2,2q13,111491772,111673269,181498,bA438K19,AC096670.1,3,,ENSG00000204581(NP_001001696.1)(KNOWN) ENSG00000153094(BCL2L11)(KNOWN) ENSG00000153093(ACOXL)(KNOWN),111.491772,2,clone
125,1,17,7,RP11-465I24,RP11-465I24,11,11p11.2,47864340,48047114,182775,bA465I24,AC074190,1,,ENSG00000149177(PTPRJ)(KNOWN),47.86434,11,clone
126,1,18,7,RP11-489N6,RP11-489N6,12,12p12.3,16084282,16158362,74081,bA489N6,AC018654.23,0,,,16.084282,12,clone
127,1,1,8,RP11-88N8,RP11-88N8,8,8q21.11,75573453,75722946,149494,bA88N8,AC087532,0,,,75.573453,8,clone
128,1,2,8,RP11-100N3,RP11-100N3,11,11q11,56238248,56397619,159372,bA100N3,AP001803.4,4,,ENSG00000181325(NULL)(NOVEL) ENSG00000172457(OR9G4)(KNOWN) ENSG00000181296(Q8NH88_HUMAN)(KNOWN) ENSG00000205025(NULL)(NOVEL),56.238248,11,clone
129,1,3,8,RP11-114O8,RP11-114O8,8,8q23.2-q23.3,112187912,112266168,78257,bA114O8,AC009930.7,0,,,112.187912,8,clone
130,1,4,8,RP11-132E3,RP11-132E3,8,8q22.3,105218041,105402499,184459,bA132E3,AC016832,1,,ENSG00000176406(RIMS2)(KNOWN),105.218041,8,clone
131,1,5,8,RP11-115B22,RP11-115B22,3,3q13.11,105815245,105971443,156199,bA115B22,AC021056,0,,,105.815245,3,clone
132,1,6,8,RP11-132H1,RP11-132H1,2,2p24.3,13501024,13636845,135822,bA132H1,AC073062.7,1,,ENSG00000205739(Q6ZW79_HUMAN)(KNOWN),13.501024,2,clone
133,1,7,8,RP11-152N21,RP11-152N21,3,3p14.1,69417957,69541169,123213,bA152N21,AC135851.1,1,FRMD4B,ENSG00000114541(FRMD4B)(KNOWN),69.417957,3,clone
134,1,8,8,RP11-169L20,RP11-169L20,2,2p23.3,24704977,24873681,168705,bA169L20,AC013459.9,4,,ENSG00000206732(U6)(NOVEL) ENSG00000184924(NP_001013685.1)(KNOWN) ENSG00000138092(NP_077298.1)(KNOWN) ENSG00000084676(NCOA1)(KNOWN),24.704977,2,clone
135,1,9,8,RP11-152O18,RP11-152O18,2,2p16.1,55792089,55796228,4140,bA152O18,AC023343.8,0,,,55.792089,2,clone
136,1,10,8,RP11-169M2,RP11-169M2,15,15q22.2,60717917,60895399,177483,bA169M2,AC068233.11,1,,ENSG00000171914(NULL)(NOVEL),60.717917,15,clone
137,1,11,8,FAILED,NA,NA,NA,NA,NA,NA,NA,NA,NA,NA,NA,NA,NA,clone
138,1,12,8,RP11-218F10,RP11-218F10,4,4q32.3,164527241,164686093,158853,bA218F10,AC093788.3,3,"TKTL2, MARCH1",ENSG00000151005(TKTL2)(KNOWN) ENSG00000198498(NP_060822.1)(KNOWN) ENSG00000145416(MARCH1)(KNOWN),164.527241,4,clone
139,1,13,8,RP11-200A13,RP11-200A13,8,8q22.3-q23.1,106039025,106200563,161539,bA200A13,AC090142.3,0,,,106.039025,8,clone
140,1,14,8,RP11-218L14,NA,NA,NA,NA,NA,NA,NA,NA,NA,NA,NA,NA,NA,clone
141,1,15,8,FAILED,NA,NA,NA,NA,NA,NA,NA,NA,NA,NA,NA,NA,NA,clone
142,1,16,8,RP11-266L10,RP11-266L10,2,2q24.1,155527550,155585853,58304,bA266L10,AC092625.2,0,,,155.52755,2,clone
143,1,17,8,RP11-242J14,RP11-242J14,7,7q21.11,83230804,83414012,183209,bA242J14,AC073498,0,,,83.230804,7,clone
144,1,18,8,RP11-266O8,RP11-266O8,15,15q26.1,91550182,91714423,164242,bA266O8,AC023114.5,2,,ENSG00000196694(NP_997330.1)(KNOWN) ENSG00000207540(hsa-mir-548c)(NOVEL),91.550182,15,clone
145,1,1,9,RP11-2A4,RP11-2A4,3,3q22.3,138893123,139048143,155021,bA2A4,AC007159.4,1,SOX14,ENSG00000168875(SOX14)(KNOWN),138.893123,3,clone
146,1,2,9,RP11-8H2,RP11-8H2,18,18q21.1,41851567,41984947,133381,bA8H2,AC012569.18,5,"ATP5A1, CCDC5, PSTPIP2",ENSG00000210096(NULL)(NOVEL) ENSG00000152234(ATP5A1)(KNOWN) ENSG00000152240(CCDC5)(KNOWN) ENSG00000200088(U6)(NOVEL) ENSG00000152229(PSTPIP2)(KNOWN),41.851567,18,ATP5A1
147,1,3,9,RP11-2B15,RP11-2B15,8,8q13.3,72635961,72767666,131706,bA2B15,AC009446.11,0,,,72.635961,8,clone
148,1,4,9,RP11-8P6,RP11-8P6,7,7q33,136684139,136846035,161897,bA8P6,AC107999,2,,ENSG00000205040(Q6ZVL5_HUMAN)(KNOWN) ENSG00000157680(DGKI)(KNOWN),136.684139,7,clone
149,1,5,9,FAILED,NA,NA,NA,NA,NA,NA,NA,NA,NA,NA,NA,NA,NA,clone
150,1,6,9,RP11-21K12,RP11-21K12,12,12q24.32,127784854,127902285,117432,bA21K12,AC108704.3,3,SLC15A4,ENSG00000139370(SLC15A4)(KNOWN) ENSG00000196094(NULL)(NOVEL) ENSG00000204617(Q6ZUW1_HUMAN)(KNOWN),127.784854,12,clone
151,1,7,9,empty,NA,NA,NA,NA,NA,NA,NA,NA,NA,NA,NA,NA,NA,Empty
152,1,8,9,RP11-21L17,RP11-21L17,2,2q23.3,154427194,154581044,153851,bA21L17,AC016287,1,,ENSG00000144278(GLT13_HUMAN)(KNOWN),154.427194,2,clone
153,1,9,9,RP11-26O20,RP11-26O20,12,12q21.31,83409425,83566599,157175,bA26O20,AC021383,0,,,83.409425,12,clone
154,1,10,9,RP11-44F24,RP11-44F24,12,12q24.31,120351695,120440866,89172,bA44F24,AC073650.44,1,,ENSG00000089094(FBXL10)(KNOWN),120.351695,12,clone
155,1,11,9,RP11-27C22,RP11-27C22,2,2p21,45893818,46085030,191213,bA27C22,AC025190,1,PRKCE,ENSG00000171132(PRKCE)(KNOWN),45.893818,2,clone
156,1,12,9,RP11-44H8,RP11-44H8,12,12q21.2-q21.31,78580511,78745903,165393,bA44H8,AC007949,2,,ENSG00000058272(PPP1R12A)(KNOWN) ENSG00000177425(PAWR)(KNOWN),78.580511,12,clone
157,1,13,9,RP11-58D2,RP11-58D2,3,3q13.31,116288762,116400887,112126,bA58D2,AC069063.22,2,,ENSG00000181065(Q9P161_HUMAN)(KNOWN) ENSG00000181722(ZBTB20)(KNOWN),116.288762,3,clone
158,1,14,9,RP11-71H17,RP11-71H17,3,3q21.2,125910478,126076548,166071,bA71H17,AC022336.12,2,,ENSG00000082781(ITGB5)(KNOWN) ENSG00000160145(KALRN)(KNOWN),125.910478,3,clone
159,1,15,9,RP11-58E21,RP11-58E21,14,14q22.1,49439912,49597311,157400,bA58E21,AL117692.5,1,,ENSG00000175860(NP_001012724.1)(KNOWN),49.439912,14,clone
160,1,16,9,RP11-71J24,RP11-71J24,2,2q36.1,222493290,222674059,180770,bA71J24,AC009302.2,1,,ENSG00000197326(XP_934680.1)(NOVEL),222.49329,2,clone
161,1,17,9,RP11-88K4,RP11-88K4,7,7q33,136263936,136416924,152989,bA88K4,AC020581.10,1,,ENSG00000181072(CHRM2)(KNOWN),136.263936,7,clone
162,1,18,9,RP11-100C21,RP11-100C21,7,7p14.1,42647635,42807333,159699,bA100C21,AC027269.5,0,,,42.647635,7,clone
163,1,1,10,RP11-56J3,RP11-56J3,11,11q22.3,107487025,107646360,159336,bA56J3,AC015692,4,,ENSG00000075239(ACAT1)(KNOWN) ENSG00000149308(NPAT)(KNOWN) ENSG00000206967(Y)(NOVEL) ENSG00000149311(ATM)(KNOWN),107.487025,11,clone
164,1,2,10,RP11-354N7,RP11-354N7,16,16q22.1,67318526,67478802,160277,bA354N7,AC009082.7,4,,ENSG00000039068(CDH1)(KNOWN) ENSG00000200558(5S_rRNA)(NOVEL) ENSG00000199979(Y)(NOVEL) ENSG00000103047(Q9H9K1_HUMAN)(KNOWN),67.318526,16,CDH1
165,1,3,10,RP11-404K23,RP11-404K23,9,9q33.1,117248721,117432842,184122,bA404K23,,0,,,117.248721,9,clone
166,1,4,10,RP11-355H10,RP11-355H10,2,2p24.3,15932229,16129188,196960,bA355H10,AC010145.10,4,MYCN,ENSG00000210765(NULL)(NOVEL) ENSG00000169050(NCYM_HUMAN)(KNOWN) ENSG00000134323(MYCN)(KNOWN) ENSG00000210769(NULL)(NOVEL),15.932229,2,clone
167,1,5,10,RP11-729C24,RP11-729C24,5,5q31.1,131817042,131977001,159960,bA729C24,AC079320,5,,ENSG00000202533(Y)(NOVEL) ENSG00000125347(IRF1)(KNOWN) ENSG00000113525(IL5)(KNOWN) ENSG00000113522(RAD50)(KNOWN) ENSG00000197536(NP_001013739.1)(KNOWN),131.817042,5,clone
168,1,6,10,empty,NA,NA,NA,NA,NA,NA,NA,NA,NA,NA,NA,NA,NA,Empty
169,1,7,10,RP11-729G3,RP11-729G3,18,18q21.2,46732284,46888494,156211,bA729G3,AC091551.14,4,"SMAD4, ELAC1",ENSG00000200752(Y)(NOVEL) ENSG00000141642(ELAC1)(KNOWN) ENSG00000141646(SMAD4)(KNOWN) ENSG00000210268(NULL)(NOVEL),46.732284,18,SMAD4
170,1,8,10,empty,NA,NA,NA,NA,NA,NA,NA,NA,NA,NA,NA,NA,NA,Empty
171,1,9,10,CTB-160H23,CTB-160H23,1,1q44,247029735,247164041,134307,,,3,,ENSG00000175137(SH3BP5L)(KNOWN) ENSG00000171161(ZNF672)(KNOWN) ENSG00000171163(ZNF692)(KNOWN),247.029735,1,clone
172,1,10,10,CTB-106I1,CTB-106I1,20,20p13,180000,280000,100001,,,5,,ENSG00000186458(DB132_HUMAN)(KNOWN) ENSG00000196476(CT096_HUMAN)(KNOWN) ENSG00000177764(ZCCHC3)(KNOWN) ENSG00000177732(NP_008874.2)(KNOWN) ENSG00000125841(CT098_HUMAN)(KNOWN),0.18,20,clone
173,1,11,10,empty,NA,NA,NA,NA,NA,NA,NA,NA,NA,NA,NA,NA,NA,Empty
174,1,12,10,empty,NA,NA,NA,NA,NA,NA,NA,NA,NA,NA,NA,NA,NA,Empty
175,1,13,10,empty,NA,NA,NA,NA,NA,NA,NA,NA,NA,NA,NA,NA,NA,Empty
176,1,14,10,empty,NA,NA,NA,NA,NA,NA,NA,NA,NA,NA,NA,NA,NA,Empty
177,1,15,10,empty,NA,NA,NA,NA,NA,NA,NA,NA,NA,NA,NA,NA,NA,Empty
178,1,16,10,empty,NA,NA,NA,NA,NA,NA,NA,NA,NA,NA,NA,NA,NA,Empty
179,1,17,10,emp,NA,NA,NA,NA,NA,NA,NA,NA,NA,NA,NA,NA,NA,clone
180,1,18,10,emp,NA,NA,NA,NA,NA,NA,NA,NA,NA,NA,NA,NA,NA,clone
181,1,1,11,RP11-37P5,RP11-37P5,10,10p13,16094699,16196799,102101,bA37P5,AL359816.16,0,,,16.094699,10,clone
182,1,2,11,RP11-292F22,RP11-292F22,10,10q11.22,46999176,47159671,160496,bA292F22,AL450388.13,2,,ENSG00000204170(Q6ZU37_HUMAN)(KNOWN) ENSG00000198250(XP_942469.1)(NOVEL),46.999176,10,clone
183,1,3,11,RP1-309F20,RP1-309F20,20,20q13.32,56868317,56911123,42807,dJ309F20,AL121917.20,1,,ENSG00000087460(GNAS)(KNOWN),56.868317,20,clone
184,1,4,11,RP1-310O13,RP1-310O13,20,20q11.21,29939119,30102094,162976,dJ310O13,AL031658.11,7,,ENSG00000199497(U1)(NOVEL) ENSG00000088356(PDRG1)(KNOWN) ENSG00000101321(XKR7)(KNOWN) ENSG00000210110(NULL)(NOVEL) ENSG00000101331(CT160_HUMAN)(KNOWN) ENSG00000210119(NULL)(NOVEL) ENSG00000131044(TTLL9)(KNOWN),29.939119,20,clone
185,1,5,11,RP3-337O18,RP3-337O18,20,20q13.12,43889651,43975730,86080,dJ337O18,AL008726.3,9,,ENSG00000124104(SNX21_HUMAN)(KNOWN) ENSG00000101473(ACOT8)(KNOWN) ENSG00000132801(ZSWIM3)(KNOWN) ENSG00000168612(ZSWIM1)(KNOWN) ENSG00000149634(CT165_HUMAN)(KNOWN) ENSG00000124257(NEURL2)(KNOWN) ENSG00000064601(PPGB)(KNOWN) ENSG00000100979(PLTP)(KNOWN) ENSG00000101470(TNNC2)(KNOWN),43.889651,20,clone
186,1,6,11,RP3-348M17,RP3-348M17,20,20p12.1,16588690,16635277,46588,dJ348M17,AL135938.9,1,,ENSG00000200494(Y)(NOVEL),16.58869,20,clone
187,1,7,11,RP11-23B15,RP11-23B15,9,9q22.33,99583820,99744615,160796,bA23B15,AL499604.9,4,"FOXE1, C9orf156, HEMGN",ENSG00000178919(FOXE1)(KNOWN) ENSG00000136932(C9orf156)(KNOWN) ENSG00000201830(Y)(NOVEL) ENSG00000136929(HEMGN)(KNOWN),99.58382,9,clone
188,1,8,11,RP11-218I7,RP11-218I7,9,9p24.1,5993678,6062142,68465,bA218I7,AL162384.14,1,RANBP6,ENSG00000137040(RANBP6)(KNOWN),5.993678,9,clone
189,1,9,11,RP11-27J8,RP11-27J8,9,9p21.2,27449441,27590267,140827,bA27J8,AL451123.12,3,"IFNK, C9orf72, MOBKL2B",ENSG00000147896(IFNK)(KNOWN) ENSG00000147894(C9orf72)(KNOWN) ENSG00000120162(MOBKL2B)(KNOWN),27.449441,9,clone
190,1,10,11,RP11-240L7,RP11-240L7,9,9q22.32,98020511,98190157,169647,bA240L7,AL160269.14,4,"HSD17B3, SLC35D2, ZNF367",ENSG00000130948(HSD17B3)(KNOWN) ENSG00000207276(U6)(NOVEL) ENSG00000130958(SLC35D2)(KNOWN) ENSG00000165244(ZNF367)(KNOWN),98.020511,9,clone
191,1,11,11,RP11-12J5,RP11-12J5,19,19q13.32,51083971,51239073,155103,bA12J5,AC013778,8,,ENSG00000176182(NP_001012661.1)(KNOWN) ENSG00000188425(NANOS2)(KNOWN) ENSG00000104967(NOVA2)(KNOWN) ENSG00000203349(NULL)(NOVEL) ENSG00000104983(Q9Y6R9_HUMAN)(KNOWN) ENSG00000203348(NULL)(NOVEL) ENSG00000008438(PGLYRP1)(KNOWN) ENSG00000204869(IGFL4_HUMAN)(KNOWN),51.083971,19,clone
192,1,12,11,FAILED,NA,NA,NA,NA,NA,NA,NA,NA,NA,NA,NA,NA,NA,clone
193,1,13,11,RP11-13H10,RP11-13H10,5,5p15.33-p15.32,4351733,4533614,181882,bA13H10,AC011582,0,,,4.351733,5,clone
194,1,14,11,RP11-127B1,RP11-127B1,12,12p12.3,18497855,18558864,61010,bA127B1,AC087236.11,1,,ENSG00000139144(PIK3C2G)(KNOWN),18.497855,12,clone
195,1,15,11,FAILED,NA,NA,NA,NA,NA,NA,NA,NA,NA,NA,NA,NA,NA,clone
196,1,16,11,RP11-364L4,RP11-364L4,4,4q31.21,144367994,144531240,163247,bA364L4,AC097658.2,4,,ENSG00000200049(Y)(NOVEL) ENSG00000178972(NULL)(NOVEL) ENSG00000164159(XP_943197.1)(NOVEL) ENSG00000109458(GAB1)(KNOWN),144.367994,4,clone
197,1,17,11,FAILED,NA,NA,NA,NA,NA,NA,NA,NA,NA,NA,NA,NA,NA,clone
198,1,18,11,FAILED,NA,NA,NA,NA,NA,NA,NA,NA,NA,NA,NA,NA,NA,clone
199,1,1,12,RP1-54B20,NA,NA,NA,NA,NA,NA,NA,NA,NA,NA,NA,NA,NA,clone
200,1,2,12,RP5-879N19,NA,NA,NA,NA,NA,NA,NA,NA,NA,NA,NA,NA,NA,clone
201,1,3,12,RP1-73A14,NA,NA,NA,NA,NA,NA,NA,NA,NA,NA,NA,NA,NA,clone
202,1,4,12,RP5-914P14,NA,NA,NA,NA,NA,NA,NA,NA,NA,NA,NA,NA,NA,clone
203,1,5,12,RP11-62D23,RP11-62D23,13,13q31.3,93229515,93403250,173736,bA62D23,AL162455.14,1,,ENSG00000183098(GPC6)(KNOWN),93.229515,13,clone
204,1,6,12,RP11-332E3,RP11-332E3,13,13q22.2,75289517,75440004,150488,bA332E3,AL359392.9,2,,ENSG00000178734(Q8NAG9_HUMAN)(KNOWN) ENSG00000136153(LMO7)(KNOWN),75.289517,13,clone
205,1,7,12,RP11-67L17,RP11-67L17,13,13q21.31,62944452,63070144,125693,bA67L17,AL354774.17,0,,,62.944452,13,clone
206,1,8,12,RP11-351K3,RP11-351K3,13,13q14.12,44939380,45114967,175588,bA351K3,AL139326.15,3,COG3,ENSG00000165837(Q5W0A0_HUMAN)(KNOWN) ENSG00000200709(5S_rRNA)(NOVEL) ENSG00000136152(COG3)(KNOWN),44.93938,13,clone
207,1,9,12,RP11-351J23,RP11-351J23,6,6q27,167790640,167835277,44638,bA351J23,AL356123.21,2,,ENSG00000203689(NP_001018859.1)(KNOWN) ENSG00000203688(NP_001020660.1)(KNOWN),167.79064,6,clone
208,1,10,12,RP11-379B8,RP11-379B8,6,6q14.1,82589542,82669014,79473,bA379B8,AL355294.14,0,,,82.589542,6,clone
209,1,11,12,RP11-100E6,RP11-100E6,6,6q25.3,155961812,156120703,158892,bA100E6,AL512410.14,1,,ENSG00000200012(U7)(NOVEL),155.961812,6,clone
210,1,12,12,RP11-384A24,RP11-384A24,6,6q22.33,128448580,128569787,121208,bA384A24,AL451073.17,1,,ENSG00000152894(PTPRK)(KNOWN),128.44858,6,clone
211,1,13,12,RP1-94G16,NA,NA,NA,NA,NA,NA,NA,NA,NA,NA,NA,NA,NA,clone
212,1,14,12,RP1-66H9,RP1-66H9,6,6q25.2,155289734,155381577,91844,dJ66H9,AL136228.8,1,TIAM2,ENSG00000146426(TIAM2)(KNOWN),155.289734,6,clone
213,1,15,12,RP1-111D6,RP1-111D6,6,6q25.1,149547579,149673910,126332,dJ111D6,AL031056.1,1,,ENSG00000208548(NULL)(NOVEL),149.547579,6,clone
214,1,16,12,RP1-249F5,RP1-249F5,6,6q25.3,160224241,160354109,129869,dJ249F5,AL035691.17,2,"MAS1, IGF2R",ENSG00000130368(MAS1)(KNOWN) ENSG00000197081(IGF2R)(KNOWN),160.224241,6,clone
215,1,17,12,RP11-29A19,RP11-29A19,10,10p15.3,1206024,1370764,164741,bA29A19,AL392083.17,2,ADARB2,ENSG00000205701(Q6ZSL0_HUMAN)(KNOWN) ENSG00000185736(ADARB2)(KNOWN),1.206024,10,clone
216,1,18,12,RP11-287G8,RP11-287G8,10,10q24.2,101701714,101837645,135932,bA287G8,AL441886.18,4,,ENSG00000210837(NULL)(NOVEL) ENSG00000120054(CPN1)(KNOWN) ENSG00000210842(NULL)(NOVEL) ENSG00000107554(DNMBP)(KNOWN),101.701714,10,clone
217,1,1,13,CTB-104P14,CTB-104P14,5,5q31.1,131686843,131731311,44469,bK1104P14,AC008599.7,2,,ENSG00000205161(NP_001001704.1)(KNOWN) ENSG00000197208(SLC22A4)(KNOWN),131.686843,5,clone
218,1,2,13,CTD-2011L22,CTD-2011L22,5,5q15,92074742,92092165,17424,bK2011L22,AC026781.5,0,,,92.074742,5,clone
219,1,3,13,RP11-44C2,RP11-44C2,5,5p15.2,12130015,12216435,86421,bA44C2,AC108118.2,0,,,12.130015,5,clone
220,1,4,13,RP11-313H6,RP11-313H6,7,7q21.11,83471581,83635351,163771,bA313H6,,1,,ENSG00000075213(SEMA3A)(KNOWN),83.471581,7,clone
221,1,5,13,RP11-47L3,RP11-47L3,17,17q12,30523516,30685989,162474,bA47L3,AC022706.7,3,,ENSG00000177164(NP_689675.1)(KNOWN) ENSG00000166750(SLFN5)(KNOWN) ENSG00000141161(UNC45B)(KNOWN),30.523516,17,clone
222,1,6,13,RP11-313P13,RP11-313P13,7,7q11.23,71970679,72156415,185737,bA313P13,AC005488.2,16,,ENSG00000179994(NP_001030016.1)(KNOWN) ENSG00000196313(NP_742017.1)(KNOWN) ENSG00000203441(NULL)(NOVEL) ENSG00000205586(NULL)(NOVEL) ENSG00000106133(NSUN5B)(KNOWN) ENSG00000155428(TRIM74)(KNOWN) ENSG00000187221(TRIM73)(KNOWN) ENSG00000205584(Q6NSF3_HUMAN)(KNOWN) ENSG00000201862(Y)(NOVEL) ENSG00000205583(Q7L1H2_HUMAN)(KNOWN) ENSG00000170409(NULL)(NOVEL) ENSG00000135165(O95745_HUMAN)(KNOWN) ENSG00000201282(Y)(NOVEL) ENSG00000198305(NP_001027561.1)(KNOWN) ENSG00000199913(Y)(NOVEL) ENSG00000198632(NP_777590.1)(KNOWN),71.970679,7,clone
223,1,7,13,RP11-84A19,RP11-84A19,1,1p35.2,31985758,32110170,124413,bA84A19,AL354919.16,2,"SPOCD1, BAI2",ENSG00000134668(SPOCD1)(KNOWN) ENSG00000121753(BAI2)(KNOWN),31.985758,1,clone
224,1,8,13,RP11-27K13,RP11-27K13,1,1p13.1,117280240,117407086,126847,bA27K13,AL445231.8,4,"IGSF2, TTF2, PTGFRN",ENSG00000209147(NULL)(NOVEL) ENSG00000134256(IGSF2)(KNOWN) ENSG00000116830(TTF2)(KNOWN) ENSG00000134247(PTGFRN)(KNOWN),117.28024,1,clone
225,1,9,13,RP11-277A4,RP11-277A4,1,1p35.1,32275014,32348960,73947,bA277A4,AL445248.7,5,"KHDRBS1, KPNA6, TMEM39B",ENSG00000121775(TMEM39B)(KNOWN) ENSG00000209881(NULL)(NOVEL) ENSG00000209890(NULL)(NOVEL) ENSG00000025800(KPNA6)(KNOWN) ENSG00000121774(KHDRBS1)(KNOWN),32.275014,1,clone
226,1,10,13,RP11-418J17,RP11-418J17,1,1p12,119501341,119658498,157158,bA418J17,AL359915.14,1,,ENSG00000209203(NULL)(NOVEL),119.501341,1,clone
227,1,11,13,RP11-172M3,NA,NA,NA,NA,NA,NA,NA,NA,NA,NA,NA,NA,NA,clone
228,1,12,13,RP11-192B18,NA,NA,NA,NA,NA,NA,NA,NA,NA,NA,NA,NA,NA,clone
229,1,13,13,RP11-217H19,NA,NA,NA,NA,NA,NA,NA,NA,NA,NA,NA,NA,NA,clone
230,1,14,13,RP11-230E14,NA,NA,NA,NA,NA,NA,NA,NA,NA,NA,NA,NA,NA,clone
231,1,15,13,RP4-540O3,RP4-540O3,1,1p36.13,19184476,19258712,74237,dJ540O3,AL139283.13,0,,,19.184476,1,clone
232,1,16,13,RP5-1077K16,RP5-1077K16,1,1p13.3,107388307,107478600,90294,dJ1077K16,AL355539.18,1,,ENSG00000198890(PRMT6)(KNOWN),107.388307,1,clone
233,1,17,13,RP4-745E8,RP4-745E8,1,1p36.12,20480049,20558818,78770,dJ745E8,AL020998.1,1,FLJ32784,ENSG00000158816(NP_001034589.1)(KNOWN),20.480049,1,clone
234,1,18,13,RP4-667F15,RP4-667F15,1,1p13.3,109451924,109497780,45857,dJ667F15,AL138933.18,2,,ENSG00000116299(KIAA1324)(KNOWN) ENSG00000179902(Q5T5A2_HUMAN)(KNOWN),109.451924,1,clone
235,1,1,14,RP11-165M1,RP11-165M1,16,16p13.13-p13.12,12340398,12522799,182402,bA165M1,AC007598.7,1,,ENSG00000048471(Q8N2X2_HUMAN)(KNOWN),12.340398,16,clone
236,1,2,14,FAILED,NA,NA,NA,NA,NA,NA,NA,NA,NA,NA,NA,NA,NA,clone
237,1,3,14,RP11-169D1,NA,NA,NA,NA,NA,NA,NA,NA,NA,NA,NA,NA,NA,clone
238,1,4,14,FAILED,NA,NA,NA,NA,NA,NA,NA,NA,NA,NA,NA,NA,NA,clone
239,1,5,14,RP11-419C10,RP11-419C10,14,14q12,29355162,29403141,47980,bA419C10,AL445884.4,1,,ENSG00000184304(PRKD1)(KNOWN),29.355162,14,clone
240,1,6,14,RP11-538D20,RP11-538D20,11,11p12,41835501,42018028,182528,bA538D20,AC060831,0,,,41.835501,11,clone
241,1,7,14,RP11-420L4,RP11-420L4,5,5q35.1,169138790,169139510,721,bA420L4,AC023084,1,,ENSG00000134516(DOCK2)(KNOWN),169.13879,5,clone
242,1,8,14,RP11-540E17,RP11-540E17,2,2p23.1,31456926,31459451,2526,bA540E17,AC010743.8,1,,ENSG00000158125(XDH)(KNOWN),31.456926,2,clone
243,1,9,14,RP3-469A13,RP3-469A13,20,20q11.23,34762708,34886536,123829,dJ469A13,AL132768.15,3,,ENSG00000149636(CT172_HUMAN)(KNOWN) ENSG00000149639(K0889_HUMAN)(KNOWN) ENSG00000101079(NDRG3)(KNOWN),34.762708,20,clone
244,1,10,14,RP4-563E14,RP4-563E14,20,20q13.33,61012762,61041280,28519,dJ563E14,AL117379.14,3,,ENSG00000203298(NULL)(NOVEL) ENSG00000101193(CT011_HUMAN)(KNOWN) ENSG00000101191(DIDO1)(KNOWN),61.012762,20,clone
245,1,11,14,RP4-599I11,RP4-599I11,20,20p13,4706647,4766372,59726,dJ599I11,AL133354.14,1,,ENSG00000101265(RASSF2)(KNOWN),4.706647,20,clone
246,1,12,14,RP4-600E6,RP4-600E6,20,20q12,37565916,37666119,100204,dJ600E6,AL109611.10,0,,,37.565916,20,clone
247,1,13,14,RP11-41N19,RP11-41N19,21,21q22.11,30673984,30855176,181193,bA41N19,,10,"KRTAP13-1, KRTAP13-3, KRTAP13-4, KRTAP15-1, KRTAP19-1, KRTAP19-2, KRTAP19-3, KRTAP19-4, KRTAP19-5",ENSG00000182816(KRTAP13-1)(KNOWN) ENSG00000186975(KRTAP13-3)(KNOWN) ENSG00000186971(KRTAP13-4)(KNOWN) ENSG00000186970(KRTAP15-1)(KNOWN) ENSG00000184351(KRTAP19-1)(KNOWN) ENSG00000186977(KRTAP19-2)(KNOWN) ENSG00000186967(KRTAP19-3)(KNOWN) ENSG00000186966(KRTAP19-4)(KNOWN) ENSG00000186965(KRTAP19-5)(KNOWN) ENSG00000186964(NM_181612.2)(KNOWN),30.673984,21,clone
248,1,14,14,RP11-279P10,RP11-279P10,3,3q29,195537798,195629784,91987,bA279P10,AC125362.6,5,,ENSG00000178772(CPN2_HUMAN)(KNOWN) ENSG00000172061(LRRC15)(KNOWN) ENSG00000178732(GP5)(KNOWN) ENSG00000205824(NULL)(NOVEL) ENSG00000133657(AT133_HUMAN)(KNOWN),195.537798,3,clone
249,1,15,14,RP11-410P24,RP11-410P24,21,21q22.11,32849426,33019513,170088,bA410P24,,5,"TCP10L, C21orf59, SYNJ1",ENSG00000209868(NULL)(NOVEL) ENSG00000186842(CU077_HUMAN)(KNOWN) ENSG00000166984(TCP10L)(KNOWN) ENSG00000159079(C21orf59)(KNOWN) ENSG00000159082(SYNJ1)(KNOWN),32.849426,21,clone
250,1,16,14,FAILED,NA,NA,NA,NA,NA,NA,NA,NA,NA,NA,NA,NA,NA,clone
251,1,17,14,CTB-87L24,CTB-87L24,5,5q35.2,175835967,175892322,56356,bK1087L24,AC010316.7,2,,ENSG00000146083(RNF44)(KNOWN) ENSG00000113194(UBXD8)(KNOWN),175.835967,5,clone
252,1,18,14,CTD-2007F2,CTD-2007F2,5,5p13.2,38200569,38306406,105838,bK2007F2,AC010338.7,1,,ENSG00000164318(NP_877950.1)(KNOWN),38.200569,5,clone
253,1,1,15,RP11-466I16,RP11-466I16,3,3q28,193387515,193550113,162599,bA466I16,AC072033,1,,ENSG00000114279(FGF12)(KNOWN),193.387515,3,clone
254,1,2,15,RP11-489P15,RP11-489P15,2,2q35,216270829,216400555,129727,bA489P15,AC093850.2,1,,ENSG00000201522(U7)(NOVEL),216.270829,2,clone
255,1,3,15,RP11-510C1,RP11-510C1,2,2q21.1,131164571,131306971,142401,bA510C1,AC010984.7,2,,ENSG00000173302(GP148_HUMAN)(KNOWN) ENSG00000178171(NP_689911.1)(KNOWN),131.164571,2,clone
256,1,4,15,RP11-533D19,RP11-533D19,16,16q24.3,88421159,88643456,222298,bA533D19,AC025289,12,"TCF25, TUBB3, DBNDD1, GAS8",ENSG00000204991(NP_115827.1)(KNOWN) ENSG00000141002(TCF25)(KNOWN) ENSG00000182289(Q9H9U3_HUMAN)(KNOWN) ENSG00000198211(TUBB3)(KNOWN) ENSG00000140995(NP_997397.1)(KNOWN) ENSG00000198329(Q9BSD4_HUMAN)(KNOWN) ENSG00000177946(NM_145039.2)(KNOWN) ENSG00000167540(NP_001123.1)(KNOWN) ENSG00000141018(Q6ZSU8_HUMAN)(KNOWN) ENSG00000003249(DBNDD1)(KNOWN) ENSG00000141013(GAS8)(KNOWN) ENSG00000183591(CP003_HUMAN)(KNOWN),88.421159,16,clone
257,1,5,15,RP11-510D4,RP11-510D4,4,4q26,118641765,118817790,176026,bA510D4,AC092661.2,0,,,118.641765,4,clone
258,1,6,15,RP11-533H15,RP11-533H15,11,11q14.3,91893716,92071858,178143,bA533H15,AC021158,1,,ENSG00000165323(Q96AU6_HUMAN)(KNOWN),91.893716,11,clone
259,1,7,15,RP11-554O1,RP11-554O1,3,3p14.3,54623583,54778937,155355,bA554O1,AC092057.2,1,CACNA2D3,ENSG00000157445(CACNA2D3)(KNOWN),54.623583,3,clone
260,1,8,15,empty,NA,NA,NA,NA,NA,NA,NA,NA,NA,NA,NA,NA,NA,Empty
261,1,9,15,RP11-555L17,RP11-555L17,4,4q28.2,129322994,129526144,203151,bA555L17,AC025520,2,"PGRMC2, LARP2",ENSG00000164040(PGRMC2)(KNOWN) ENSG00000138709(LARP2)(KNOWN),129.322994,4,clone
262,1,10,15,CTA-228A9,CTA-228A9,22,22q13.1,36811298,36906672,95375,bK228A9,AL022322.1,2,"PLA2G6, BAIAP2L2",ENSG00000184381(PLA2G6)(KNOWN) ENSG00000128298(BAIAP2L2)(KNOWN),36.811298,22,clone
263,1,11,15,RP1-85M6,RP1-85M6,11,11p13,32976972,33121100,144129,dJ85M6,AC087716,4,,ENSG00000200615(Y)(NOVEL) ENSG00000121690(DEPDC7)(KNOWN) ENSG00000176148(TCP11L1)(KNOWN) ENSG00000176102(CSTF3)(KNOWN),32.976972,11,clone
264,1,12,15,RP4-718N17,RP4-718N17,7,7p12.1,51595746,51731272,135527,dJ718N17,AC005999.2,0,,,51.595746,7,clone
265,1,13,15,RP1-97G4,RP1-97G4,12,12q21.2,76250250,76356273,106024,dJ97G4,AC073591.17,0,,,76.25025,12,clone
266,1,14,15,RP4-721B17,RP4-721B17,7,7q35,143852363,143958957,106595,dJ721B17,AC004864.1,1,,ENSG00000196511(TPK1)(KNOWN),143.852363,7,clone
267,1,15,15,RP11-5N18,RP11-5N18,7,7q31.1,108002467,108056449,53983,bA5N18,AC005487.2,1,,ENSG00000128590(DNAJB9)(KNOWN),108.002467,7,clone
268,1,16,15,RP11-64K12,RP11-64K12,15,15q15.1,38393770,38570669,176900,bA64K12,AC013356.8,8,"DISP2, IVD, BAHD1, D4ST1",ENSG00000206048(NULL)(NOVEL) ENSG00000188549(NP_997263.1)(KNOWN) ENSG00000206045(NULL)(NOVEL) ENSG00000140323(DISP2)(KNOWN) ENSG00000128944(NP_150628.1)(KNOWN) ENSG00000128928(IVD)(KNOWN) ENSG00000140320(BAHD1)(KNOWN) ENSG00000169105(D4ST1)(KNOWN),38.39377,15,clone
269,1,17,15,RP11-11C20,RP11-11C20,8,8q11.22-q11.23,52786052,52920538,134487,bA11C20,AC090186.7,2,,ENSG00000196885(PCMTD1)(KNOWN) ENSG00000168300(PCMD1_HUMAN)(KNOWN),52.786052,8,clone
270,1,18,15,RP11-65A5,RP11-65A5,8,8q24.3,141431413,141551818,120406,bA65A5,AC091022.4,1,,ENSG00000167632(NP_113654.3)(KNOWN),141.431413,8,clone
271,1,1,16,RP11-289D12,RP11-289D12,15,15q11.2,20428073,20542381,114309,bA289D12,AC090764.35,1,CYFIP1,ENSG00000068793(CYFIP1)(KNOWN),20.428073,15,clone
272,1,2,16,RP11-308J14,RP11-308J14,18,18p11.22,8795684,8973445,177762,bA308J14,AC022727,1,,ENSG00000168502(NP_056025.1)(KNOWN),8.795684,18,clone
273,1,3,16,RP11-289K3,RP11-289K3,2,2q21.3,135639323,135789225,149903,bA289K3,AC017031.10,2,,ENSG00000121988(ZRANB3)(KNOWN) ENSG00000115839(RAB3GAP1)(KNOWN),135.639323,2,clone
274,1,4,16,RP11-309J20,RP11-309J20,11,11p15.4,4826420,4895678,69259,bA309J20,AC011711.8,8,,ENSG00000176904(O51H1_HUMAN)(KNOWN) ENSG00000198217(NULL)(NOVEL) ENSG00000176900(OR51T1)(KNOWN) ENSG00000197023(NULL)(NOVEL) ENSG00000176895(OR51A7)(KNOWN) ENSG00000176893(OR51G2)(KNOWN) ENSG00000176922(OR51S1)(KNOWN) ENSG00000167346(MMP26)(KNOWN),4.82642,11,clone
275,1,5,16,RP11-327O2,RP11-327O2,11,11p15.4,10289439,10454001,164563,bA327O2,,2,,ENSG00000209450(NULL)(NOVEL) ENSG00000133805(AMPD3)(KNOWN),10.289439,11,clone
276,1,6,16,RP11-350H23,RP11-350H23,2,2p25.2,5764246,5954179,189934,bA350H23,AC010729.8,0,,,5.764246,2,clone
277,1,7,16,RP11-328H16,RP11-328H16,12,12q14.3,65509085,65693926,184842,bA328H16,AC020628,0,,,65.509085,12,clone
278,1,8,16,FAILED,NA,NA,NA,NA,NA,NA,NA,NA,NA,NA,NA,NA,NA,clone
279,1,9,16,RP11-369E15,RP11-369E15,8,8p21.3,20700414,20890075,189662,bA369E15,AC015468.5,0,,,20.700414,8,clone
280,1,10,16,RP11-395B14,RP11-395B14,2,2p22.1,39539270,39691425,152156,bA395B14,AC007388.4,1,,ENSG00000211215(NULL)(NOVEL),39.53927,2,clone
281,1,11,16,RP11-370K2,RP11-370K2,8,8q24.3,142620100,142790558,170459,bA370K2,AC025839.12,0,,,142.6201,8,clone
282,1,12,16,RP11-395F21,RP11-395F21,3,3q26.2,169546503,169732155,185653,bA395F21,AC061710.16,1,,ENSG00000199225(U2)(NOVEL),169.546503,3,clone
283,1,13,16,RP11-418P19,RP11-418P19,5,5q21.1,100715359,100906849,191491,bA418P19,AC113395.2,0,,,100.715359,5,clone
284,1,14,16,RP11-438E5,RP11-438E5,4,4q21.21,80383876,80545132,161257,bA438E5,AC023277.5,1,,ENSG00000156269(Q9BSU3_HUMAN)(KNOWN),80.383876,4,clone
285,1,15,16,RP11-419E3,RP11-419E3,4,4q26,116321032,116470420,149389,bA419E3,AC097513.2,0,,,116.321032,4,clone
286,1,16,16,RP11-438K19,RP11-438K19,2,2q13,111491772,111673269,181498,bA438K19,AC096670.1,3,,ENSG00000204581(NP_001001696.1)(KNOWN) ENSG00000153094(BCL2L11)(KNOWN) ENSG00000153093(ACOXL)(KNOWN),111.491772,2,clone
287,1,17,16,RP11-465I24,RP11-465I24,11,11p11.2,47864340,48047114,182775,bA465I24,AC074190,1,,ENSG00000149177(PTPRJ)(KNOWN),47.86434,11,clone
288,1,18,16,RP11-489N6,RP11-489N6,12,12p12.3,16084282,16158362,74081,bA489N6,AC018654.23,0,,,16.084282,12,clone
289,1,1,17,RP11-88N8,RP11-88N8,8,8q21.11,75573453,75722946,149494,bA88N8,AC087532,0,,,75.573453,8,clone
290,1,2,17,RP11-100N3,RP11-100N3,11,11q11,56238248,56397619,159372,bA100N3,AP001803.4,4,,ENSG00000181325(NULL)(NOVEL) ENSG00000172457(OR9G4)(KNOWN) ENSG00000181296(Q8NH88_HUMAN)(KNOWN) ENSG00000205025(NULL)(NOVEL),56.238248,11,clone
291,1,3,17,RP11-114O8,RP11-114O8,8,8q23.2-q23.3,112187912,112266168,78257,bA114O8,AC009930.7,0,,,112.187912,8,clone
292,1,4,17,RP11-132E3,RP11-132E3,8,8q22.3,105218041,105402499,184459,bA132E3,AC016832,1,,ENSG00000176406(RIMS2)(KNOWN),105.218041,8,clone
293,1,5,17,RP11-115B22,RP11-115B22,3,3q13.11,105815245,105971443,156199,bA115B22,AC021056,0,,,105.815245,3,clone
294,1,6,17,RP11-132H1,RP11-132H1,2,2p24.3,13501024,13636845,135822,bA132H1,AC073062.7,1,,ENSG00000205739(Q6ZW79_HUMAN)(KNOWN),13.501024,2,clone
295,1,7,17,RP11-152N21,RP11-152N21,3,3p14.1,69417957,69541169,123213,bA152N21,AC135851.1,1,FRMD4B,ENSG00000114541(FRMD4B)(KNOWN),69.417957,3,clone
296,1,8,17,RP11-169L20,RP11-169L20,2,2p23.3,24704977,24873681,168705,bA169L20,AC013459.9,4,,ENSG00000206732(U6)(NOVEL) ENSG00000184924(NP_001013685.1)(KNOWN) ENSG00000138092(NP_077298.1)(KNOWN) ENSG00000084676(NCOA1)(KNOWN),24.704977,2,clone
297,1,9,17,RP11-152O18,RP11-152O18,2,2p16.1,55792089,55796228,4140,bA152O18,AC023343.8,0,,,55.792089,2,clone
298,1,10,17,RP11-169M2,RP11-169M2,15,15q22.2,60717917,60895399,177483,bA169M2,AC068233.11,1,,ENSG00000171914(NULL)(NOVEL),60.717917,15,clone
299,1,11,17,FAILED,NA,NA,NA,NA,NA,NA,NA,NA,NA,NA,NA,NA,NA,clone
300,1,12,17,RP11-218F10,RP11-218F10,4,4q32.3,164527241,164686093,158853,bA218F10,AC093788.3,3,"TKTL2, MARCH1",ENSG00000151005(TKTL2)(KNOWN) ENSG00000198498(NP_060822.1)(KNOWN) ENSG00000145416(MARCH1)(KNOWN),164.527241,4,clone
301,1,13,17,RP11-200A13,RP11-200A13,8,8q22.3-q23.1,106039025,106200563,161539,bA200A13,AC090142.3,0,,,106.039025,8,clone
302,1,14,17,RP11-218L14,NA,NA,NA,NA,NA,NA,NA,NA,NA,NA,NA,NA,NA,clone
303,1,15,17,FAILED,NA,NA,NA,NA,NA,NA,NA,NA,NA,NA,NA,NA,NA,clone
304,1,16,17,RP11-266L10,RP11-266L10,2,2q24.1,155527550,155585853,58304,bA266L10,AC092625.2,0,,,155.52755,2,clone
305,1,17,17,RP11-242J14,RP11-242J14,7,7q21.11,83230804,83414012,183209,bA242J14,AC073498,0,,,83.230804,7,clone
306,1,18,17,RP11-266O8,RP11-266O8,15,15q26.1,91550182,91714423,164242,bA266O8,AC023114.5,2,,ENSG00000196694(NP_997330.1)(KNOWN) ENSG00000207540(hsa-mir-548c)(NOVEL),91.550182,15,clone
307,1,1,18,RP11-2A4,RP11-2A4,3,3q22.3,138893123,139048143,155021,bA2A4,AC007159.4,1,SOX14,ENSG00000168875(SOX14)(KNOWN),138.893123,3,clone
308,1,2,18,RP11-8H2,RP11-8H2,18,18q21.1,41851567,41984947,133381,bA8H2,AC012569.18,5,"ATP5A1, CCDC5, PSTPIP2",ENSG00000210096(NULL)(NOVEL) ENSG00000152234(ATP5A1)(KNOWN) ENSG00000152240(CCDC5)(KNOWN) ENSG00000200088(U6)(NOVEL) ENSG00000152229(PSTPIP2)(KNOWN),41.851567,18,ATP5A1
309,1,3,18,RP11-2B15,RP11-2B15,8,8q13.3,72635961,72767666,131706,bA2B15,AC009446.11,0,,,72.635961,8,clone
310,1,4,18,RP11-8P6,RP11-8P6,7,7q33,136684139,136846035,161897,bA8P6,AC107999,2,,ENSG00000205040(Q6ZVL5_HUMAN)(KNOWN) ENSG00000157680(DGKI)(KNOWN),136.684139,7,clone
311,1,5,18,FAILED,NA,NA,NA,NA,NA,NA,NA,NA,NA,NA,NA,NA,NA,clone
312,1,6,18,RP11-21K12,RP11-21K12,12,12q24.32,127784854,127902285,117432,bA21K12,AC108704.3,3,SLC15A4,ENSG00000139370(SLC15A4)(KNOWN) ENSG00000196094(NULL)(NOVEL) ENSG00000204617(Q6ZUW1_HUMAN)(KNOWN),127.784854,12,clone
313,1,7,18,empty,NA,NA,NA,NA,NA,NA,NA,NA,NA,NA,NA,NA,NA,Empty
314,1,8,18,RP11-21L17,RP11-21L17,2,2q23.3,154427194,154581044,153851,bA21L17,AC016287,1,,ENSG00000144278(GLT13_HUMAN)(KNOWN),154.427194,2,clone
315,1,9,18,RP11-26O20,RP11-26O20,12,12q21.31,83409425,83566599,157175,bA26O20,AC021383,0,,,83.409425,12,clone
316,1,10,18,RP11-44F24,RP11-44F24,12,12q24.31,120351695,120440866,89172,bA44F24,AC073650.44,1,,ENSG00000089094(FBXL10)(KNOWN),120.351695,12,clone
317,1,11,18,RP11-27C22,RP11-27C22,2,2p21,45893818,46085030,191213,bA27C22,AC025190,1,PRKCE,ENSG00000171132(PRKCE)(KNOWN),45.893818,2,clone
318,1,12,18,RP11-44H8,RP11-44H8,12,12q21.2-q21.31,78580511,78745903,165393,bA44H8,AC007949,2,,ENSG00000058272(PPP1R12A)(KNOWN) ENSG00000177425(PAWR)(KNOWN),78.580511,12,clone
319,1,13,18,RP11-58D2,RP11-58D2,3,3q13.31,116288762,116400887,112126,bA58D2,AC069063.22,2,,ENSG00000181065(Q9P161_HUMAN)(KNOWN) ENSG00000181722(ZBTB20)(KNOWN),116.288762,3,clone
320,1,14,18,RP11-71H17,RP11-71H17,3,3q21.2,125910478,126076548,166071,bA71H17,AC022336.12,2,,ENSG00000082781(ITGB5)(KNOWN) ENSG00000160145(KALRN)(KNOWN),125.910478,3,clone
321,1,15,18,RP11-58E21,RP11-58E21,14,14q22.1,49439912,49597311,157400,bA58E21,AL117692.5,1,,ENSG00000175860(NP_001012724.1)(KNOWN),49.439912,14,clone
322,1,16,18,RP11-71J24,RP11-71J24,2,2q36.1,222493290,222674059,180770,bA71J24,AC009302.2,1,,ENSG00000197326(XP_934680.1)(NOVEL),222.49329,2,clone
323,1,17,18,RP11-88K4,RP11-88K4,7,7q33,136263936,136416924,152989,bA88K4,AC020581.10,1,,ENSG00000181072(CHRM2)(KNOWN),136.263936,7,clone
324,1,18,18,RP11-100C21,RP11-100C21,7,7p14.1,42647635,42807333,159699,bA100C21,AC027269.5,0,,,42.647635,7,clone
325,2,1,1,RP11-129K12,RP11-129K12,3,3p22.2,36866838,37036150,169313,bA129K12,AC011816.17,5,,ENSG00000210181(NULL)(NOVEL) ENSG00000178567(EPM2AIP1)(KNOWN) ENSG00000132355(NULL)(NOVEL) ENSG00000076242(MLH1)(KNOWN) ENSG00000168016(Q8N8K0_HUMAN)(KNOWN),36.866838,3,MLH1
326,2,2,1,RP11-435O5,RP11-435O5,9,9q22.32,97175312,97362955,187644,bA435O5,AL161729.27,2,PTCH,ENSG00000204340(NULL)(NOVEL) ENSG00000185920(PTCH)(KNOWN),97.175312,9,clone
327,2,3,1,RP11-132L11,RP11-132L11,7,7p13,45887168,45956854,69687,bA132L11,AC091524.4,2,"IGFBP1, IGFBP3",ENSG00000146678(IGFBP1)(KNOWN) ENSG00000146674(IGFBP3)(KNOWN),45.887168,7,clone
328,2,4,1,RP11-438J1,RP11-438J1,3,3p25.3,10137483,10347535,210053,bA438J1,AC022384.5,17,"VHL, IRAK2, GHRL, SEC13L1, ATP2B2, C3orf10",ENSG00000134133(Q9NZ47_HUMAN)(KNOWN) ENSG00000197804(NULL)(NOVEL) ENSG00000209770(NULL)(NOVEL) ENSG00000209774(NULL)(NOVEL) ENSG00000134086(VHL)(KNOWN) ENSG00000203656(NULL)(NOVEL) ENSG00000134070(IRAK2)(KNOWN) ENSG00000206566(NULL)(NOVEL) ENSG00000209783(NULL)(NOVEL) ENSG00000157014(TATD2_HUMAN)(KNOWN) ENSG00000206565(NULL)(NOVEL) ENSG00000206564(NULL)(NOVEL) ENSG00000157016(NP_001034191.1)(KNOWN) ENSG00000157017(GHRL)(KNOWN) ENSG00000157020(SEC13L1)(KNOWN) ENSG00000157087(ATP2B2)(KNOWN) ENSG00000134075(C3orf10)(KNOWN),10.137483,3,clone
329,2,5,1,RP11-869O1,NA,NA,NA,NA,NA,NA,NA,NA,NA,NA,NA,NA,NA,clone
330,2,6,1,FAILED,NA,NA,NA,NA,NA,NA,NA,NA,NA,NA,NA,NA,NA,clone
331,2,7,1,FAILED,NA,NA,NA,NA,NA,NA,NA,NA,NA,NA,NA,NA,NA,clone
332,2,8,1,RP3-416J11,RP3-416J11,11,11p15.5,2061361,2140325,78965,dJ416J11,AC130302,5,,ENSG00000167244(C11orf43)(KNOWN) ENSG00000183680(Q8N2L8_HUMAN)(KNOWN) ENSG00000207805(hsa-mir-483)(NOVEL) ENSG00000099869(IGF2AS)(KNOWN) ENSG00000129965(INS)(KNOWN),2.061361,11,clone
333,2,9,1,CTC-489D14,CTC-489D14,8,8q24.3,146028926,146133884,104959,,,4,,ENSG00000170619(COMMD5)(KNOWN) ENSG00000196150(ZNF250)(KNOWN) ENSG00000170631(ZNF16)(KNOWN) ENSG00000147789(ZNF7)(KNOWN),146.028926,8,clone
334,2,10,1,GS1-135I17,GS1-135I17,9,9q34.3,140012327,140118015,105689,,,1,CACNA1B,ENSG00000148408(CACNA1B)(KNOWN),140.012327,9,clone
335,2,11,1,empty,NA,NA,NA,NA,NA,NA,NA,NA,NA,NA,NA,NA,NA,Empty
336,2,12,1,empty,NA,NA,NA,NA,NA,NA,NA,NA,NA,NA,NA,NA,NA,Empty
337,2,13,1,empty,NA,NA,NA,NA,NA,NA,NA,NA,NA,NA,NA,NA,NA,Empty
338,2,14,1,empty,NA,NA,NA,NA,NA,NA,NA,NA,NA,NA,NA,NA,NA,Empty
339,2,15,1,empty,NA,NA,NA,NA,NA,NA,NA,NA,NA,NA,NA,NA,NA,Empty
340,2,16,1,empty,NA,NA,NA,NA,NA,NA,NA,NA,NA,NA,NA,NA,NA,Empty
341,2,17,1,emp,NA,NA,NA,NA,NA,NA,NA,NA,NA,NA,NA,NA,NA,clone
342,2,18,1,emp,NA,NA,NA,NA,NA,NA,NA,NA,NA,NA,NA,NA,NA,clone
343,2,1,2,RP11-95M17,RP11-95M17,10,10q23.1,84424513,84577760,153248,bA95M17,,1,,ENSG00000185737(NRG3_HUMAN)(KNOWN),84.424513,10,clone
344,2,2,2,RP11-336A10,RP11-336A10,10,10p15.1,5677111,5844786,167676,bA336A10,AL365356.13,3,,ENSG00000209376(NULL)(NOVEL) ENSG00000196372(ASB13)(KNOWN) ENSG00000108021(Q5VWN6_HUMAN)(KNOWN),5.677111,10,clone
345,2,3,2,RP4-733O23,RP4-733O23,20,20q11.21,31169190,31184191,15002,dJ733O23,AL137225.12,0,,,31.16919,20,clone
346,2,4,2,RP4-741H3,RP4-741H3,20,20p13,3475976,3580882,104907,dJ741H3,AL132773.14,1,,ENSG00000088812(ATRN)(KNOWN),3.475976,20,clone
347,2,5,2,RP4-742J24,RP4-742J24,20,20p12.2-p12.1,11812345,11979419,167075,dJ742J24,AL035448.29,1,,ENSG00000132640(BTBD3)(KNOWN),11.812345,20,clone
348,2,6,2,RP4-764O22,RP4-764O22,20,20p12.3,7012215,7095026,82812,dJ764O22,AL096799.6,0,,,7.012215,20,clone
349,2,7,2,RP11-66O21,RP11-66O21,9,9q21.13,77399675,77508705,109031,bA66O21,AL160280.10,1,,ENSG00000211133(NULL)(NOVEL),77.399675,9,clone
350,2,8,2,RP11-336N8,RP11-336N8,9,9q21.2,79930194,80096565,166372,bA336N8,AL353705.23,2,CEP78 ,ENSG00000211151(NULL)(NOVEL) ENSG00000148019(Q9H9N3_HUMAN)(KNOWN),79.930194,9,clone
351,2,9,2,RP11-66D1,RP11-66D1,9,9q21.31,82951739,83064769,113031,bA66D1,AL445672.15,0,,,82.951739,9,clone
352,2,10,2,empty,NA,NA,NA,NA,NA,NA,NA,NA,NA,NA,NA,NA,NA,Empty
353,2,11,2,RP11-21C11,RP11-21C11,3,3q26.32,179511139,179653380,142242,bA21C11,AC013808,1,,ENSG00000208463(NULL)(NOVEL),179.511139,3,clone
354,2,12,2,RP11-168K7,RP11-168K7,2,2p25.3,1612843,1783287,170445,bA168K7,AC009471.5,2,,ENSG00000130508(PXDN)(KNOWN) ENSG00000186487(MYT1L_HUMAN)(KNOWN),1.612843,2,clone
355,2,13,2,empty,NA,NA,NA,NA,NA,NA,NA,NA,NA,NA,NA,NA,NA,Empty
356,2,14,2,RP11-174I14,RP11-174I14,7,7q21.13,88053490,88160719,107230,bA174I14,AC006988.3,0,,,88.05349,7,clone
357,2,15,2,FAILED,NA,NA,NA,NA,NA,NA,NA,NA,NA,NA,NA,NA,NA,clone
358,2,16,2,FAILED,NA,NA,NA,NA,NA,NA,NA,NA,NA,NA,NA,NA,NA,clone
359,2,17,2,FAILED,NA,NA,NA,NA,NA,NA,NA,NA,NA,NA,NA,NA,NA,clone
360,2,18,2,FAILED,NA,NA,NA,NA,NA,NA,NA,NA,NA,NA,NA,NA,NA,clone
361,2,1,3,RP1-196E23,NA,NA,NA,NA,NA,NA,NA,NA,NA,NA,NA,NA,NA,clone
362,2,2,3,empty,NA,NA,NA,NA,NA,NA,NA,NA,NA,NA,NA,NA,NA,Empty
363,2,3,3,RP1-199L16,NA,NA,NA,NA,NA,NA,NA,NA,NA,NA,NA,NA,NA,clone
364,2,4,3,empty,NA,NA,NA,NA,NA,NA,NA,NA,NA,NA,NA,NA,NA,Empty
365,2,5,3,RP11-117I13,RP11-117I13,13,13q14.11,42155411,42253968,98558,bA117I13,AL137138.13,1,,ENSG00000179813(NP_872314.1)(KNOWN),42.155411,13,clone
366,2,6,3,RP11-394J19,RP11-394J19,13,13q22.2,74458403,74519114,60712,bA394J19,AL359500.10,0,,,74.458403,13,clone
367,2,7,3,RP11-118F16,RP11-118F16,13,13q32.3,100348990,100402525,53536,bA118F16,AL139374.18,0,,,100.34899,13,clone
368,2,8,3,RP11-406G20,RP11-406G20,13,13q33.2,105286188,105459683,173496,bA406G20,AL138701.16,1,,ENSG00000201337(snoACA25)(NOVEL),105.286188,13,clone
369,2,9,3,RP11-33I5,RP11-33I5,6,6p22.3,22580401,22666188,85788,bA33I5,AL360158.18,0,,,22.580401,6,clone
370,2,10,3,RP11-524A17,RP11-524A17,6,6q22.32,126458967,126536599,77633,bA524A17,AL162580.20,0,,,126.458967,6,clone
371,2,11,3,RP11-35D6,RP11-35D6,6,6q21,108154127,108214984,60858,bA35D6,AL512592.14,1,,ENSG00000146285(NP_932347.1)(KNOWN),108.154127,6,clone
372,2,12,3,RP11-524H19,RP11-524H19,6,6p12.1,54743356,54856430,113075,bA524H19,AL512363.11,2,,ENSG00000211075(NULL)(NOVEL) ENSG00000168143(NP_001010872.1)(KNOWN),54.743356,6,clone
373,2,13,3,RP1-234P15,RP1-234P15,6,6q14.1,75947840,76073480,125641,dJ234P15,AL080250.11,3,,ENSG00000112695(COX7A2)(KNOWN) ENSG00000112697(TMEM30A)(KNOWN) ENSG00000111799(COL12A1)(KNOWN),75.94784,6,clone
374,2,14,3,RP1-167P23,RP1-167P23,6,6q16.3,101487105,101513554,26450,dJ167P23,AL161720.15,1,,ENSG00000209227(NULL)(NOVEL),101.487105,6,clone
375,2,15,3,RP1-244F1,RP1-244F1,6,6q16.3,104543591,104626212,82622,dJ244F1,AL021330.1,0,,,104.543591,6,clone
376,2,16,3,RP1-265C24,RP1-265C24,6,6p22.1,28187158,28242637,55480,dJ265C24,AL358933.15,4,"ZNF435, ZNF192",ENSG00000204759(Q6ZRY0_HUMAN)(KNOWN) ENSG00000196812(ZNF435)(KNOWN) ENSG00000198315(ZNF192)(KNOWN) ENSG00000210491(NULL)(NOVEL),28.187158,6,clone
377,2,17,3,RP11-92H8,RP11-92H8,10,10q23.32,92926791,93134225,207435,bA92H8,AC026227.8,1,PCGF5,ENSG00000180628(PCGF5)(KNOWN),92.926791,10,clone
378,2,18,3,RP11-326F3,RP11-326F3,10,10q22.1,73921512,73929198,7687,bA326F3,AL356009.9,1,,ENSG00000107745(CBARA1)(KNOWN),73.921512,10,clone
379,2,1,4,CTC-250I14,CTC-250I14,19,19p13.13,13100858,13216789,115932,bK1250I14,AC011446.6,4,"STX10, IER2, CACNA1A, BTBD14B",ENSG00000104915(STX10)(KNOWN) ENSG00000160888(IER2)(KNOWN) ENSG00000141837(CACNA1A)(KNOWN) ENSG00000160877(BTBD14B)(KNOWN),13.100858,19,clone
380,2,2,4,CTD-2267H19,CTD-2267H19,5,5p13.2,36275837,36380871,105035,bK2267H19,AC026439,2,,ENSG00000164188(NP_659437.2)(KNOWN) ENSG00000152620(NP_694558.1)(KNOWN),36.275837,5,clone
381,2,3,4,RP11-89H19,RP11-89H19,12,12q13.11,46569188,46627459,58272,bA89H19,AC121338.6,2,VDR,ENSG00000205537(Q6ZPC2_HUMAN)(KNOWN) ENSG00000111424(VDR)(KNOWN),46.569188,12,clone
382,2,4,4,RP11-358M3,RP11-358M3,7,7q11.22,67038294,67162936,124643,bA358M3,AC092637.2,0,,,67.038294,7,clone
383,2,5,4,RP11-94C24,RP11-94C24,17,17q21.33,45874046,46041875,167830,bA94C24,AC021491.16,8,,ENSG00000136457(CHAD)(KNOWN) ENSG00000136444(RSAD1)(KNOWN) ENSG00000136449(MYCBPAP)(KNOWN) ENSG00000049283(EPN3)(KNOWN) ENSG00000006282(SPATA20)(KNOWN) ENSG00000006283(CACNA1G)(KNOWN) ENSG00000108829(LRRC59)(KNOWN) ENSG00000167107(NP_079425.2)(KNOWN),45.874046,17,clone
384,2,6,4,RP11-374M7,RP11-374M7,7,7q31.2,116365845,116463440,97596,bA374M7,AC106873.3,4,,ENSG00000208641(NULL)(NOVEL) ENSG00000177152(NULL)(NOVEL) ENSG00000205140(NULL)(NOVEL) ENSG00000004866(ST7)(KNOWN),116.365845,7,clone
385,2,7,4,RP11-428D12,RP11-428D12,1,1p33,48917309,49103008,185700,bA428D12,AC097062.2,2,,ENSG00000162373(NP_078879.1)(KNOWN) ENSG00000186094(Q5VU56_HUMAN)(KNOWN),48.917309,1,clone
386,2,8,4,RP11-98F1,RP11-98F1,1,1q22,153539661,153543654,3994,bA98F1,AL353760.34,0,,,153.539661,1,clone
387,2,9,4,RP11-253A20,RP11-253A20,1,1p32.3,51655989,51797658,141670,bA253A20,AC104170.2,2,,ENSG00000210578(NULL)(NOVEL) ENSG00000085832(EPS15)(KNOWN),51.655989,1,clone
388,2,10,4,RP11-172I6,RP11-172I6,1,1q22,154346199,154350727,4529,bA172I6,AL356734.32,1,,ENSG00000160789(LMNA)(KNOWN),154.346199,1,clone
389,2,11,4,RP11-400P10,NA,NA,NA,NA,NA,NA,NA,NA,NA,NA,NA,NA,NA,clone
390,2,12,4,RP11-445O16,NA,NA,NA,NA,NA,NA,NA,NA,NA,NA,NA,NA,NA,clone
391,2,13,4,RP11-446J19,NA,NA,NA,NA,NA,NA,NA,NA,NA,NA,NA,NA,NA,clone
392,2,14,4,RP11-469E19,NA,NA,NA,NA,NA,NA,NA,NA,NA,NA,NA,NA,NA,clone
393,2,15,4,RP4-783C10,RP4-783C10,1,1p34.3,37917612,38013969,96358,dJ783C10,AC104336.2,5,"C1orf109, CDCA8, EPHA10",ENSG00000116922(C1orf109)(KNOWN) ENSG00000134690(CDCA8)(KNOWN) ENSG00000183317(EPHA10)(KNOWN) ENSG00000200421(Y)(NOVEL) ENSG00000210067(NULL)(NOVEL),37.917612,1,clone
394,2,16,4,RP1-13P20,RP1-13P20,1,1q21.3,151048711,151164777,116067,dJ13P20,AL162596.30,4,"LCE1B, LCE1A, SMCP, IVL",ENSG00000196734(LCE1B)(KNOWN) ENSG00000186844(LCE1A)(KNOWN) ENSG00000163206(SMCP)(KNOWN) ENSG00000163207(IVL)(KNOWN),151.048711,1,clone
395,2,17,4,RP5-884C9,RP5-884C9,1,1p34.3,38263828,38379441,115614,dJ884C9,AL139158.11,1,POU3F1,ENSG00000185668(POU3F1)(KNOWN),38.263828,1,clone
396,2,18,4,RP4-702J19,RP4-702J19,1,1q24.2,166258688,166307125,48438,dJ702J19,AL033531.10,2,IQWD1,ENSG00000187615(GCSH_HUMAN)(KNOWN) ENSG00000143164(IQWD1)(KNOWN),166.258688,1,clone
397,2,1,5,RP11-197O4,RP11-197O4,19,19p13.2,10248852,10410584,161733,bA197O4,AC024182,8,,ENSG00000105371(ICAM4)(KNOWN) ENSG00000105376(ICAM5)(KNOWN) ENSG00000167807(NP_542396.3)(KNOWN) ENSG00000161847(RAVER1)(KNOWN) ENSG00000076662(ICAM3)(KNOWN) ENSG00000105397(TYK2)(KNOWN) ENSG00000105401(CDC37)(KNOWN) ENSG00000090339(ICAM1)(KNOWN),10.248852,19,clone
398,2,2,5,RP11-323F16,NA,NA,NA,NA,NA,NA,NA,NA,NA,NA,NA,NA,NA,clone
399,2,3,5,FAILED,NA,NA,NA,NA,NA,NA,NA,NA,NA,NA,NA,NA,NA,clone
400,2,4,5,RP11-324M21,RP11-324M21,7,7p12.1,52666588,52731967,65380,bA324M21,AC074263.5,0,,,52.666588,7,clone
401,2,5,5,RP11-437L22,RP11-437L22,16,16q23.2,80148499,80307562,159064,bA437L22,AC009100,1,,ENSG00000153815(NP_938204.1)(KNOWN),80.148499,16,clone
402,2,6,5,RP11-567A12,RP11-567A12,5,5q23.1,117322500,117479092,156593,bA567A12,AC122716.2,0,,,117.3225,5,clone
403,2,7,5,RP11-443I10,RP11-443I10,7,7q31.1,107429108,107433634,4527,bA443I10,AC078853.9,1,,ENSG00000091136(LAMB1)(KNOWN),107.429108,7,clone
404,2,8,5,RP11-567J20,RP11-567J20,8,8q11.21,49528693,49685920,157228,bA567J20,AC026904.7,2,,ENSG00000210974(NULL)(NOVEL) ENSG00000188843(NP_997387.1)(KNOWN),49.528693,8,clone
405,2,9,5,RP4-781B1,RP4-781B1,20,20q13.12,42799918,42907026,107109,dJ781B1,AL118522.32,2,,ENSG00000124249(KCNK15)(KNOWN) ENSG00000101098(RIMS4)(KNOWN),42.799918,20,clone
406,2,10,5,RP4-788L20,RP4-788L20,20,20p11.21,22476757,22597625,120869,dJ788L20,AL121722.9,1,,ENSG00000125798(FOXA2)(KNOWN),22.476757,20,clone
407,2,11,5,RP4-791K14,RP4-791K14,20,20q13.13,47382984,47538301,155318,dJ791K14,AL035685.21,1,KCNB1,ENSG00000158445(KCNB1)(KNOWN),47.382984,20,clone
408,2,12,5,RP4-796I11,RP4-796I11,20,20q12,39313326,39390727,77402,dJ796I11,AL031257.1,2,,ENSG00000210481(NULL)(NOVEL) ENSG00000174306(ZHX3)(KNOWN),39.313326,20,clone
409,2,13,5,RP11-14I2,RP11-14I2,3,3q27.1,184804892,184994134,189243,bA14I2,AC068769.19,3,"KLHL24, YEATS2",ENSG00000114796(KLHL24)(KNOWN) ENSG00000198575(NULL)(NOVEL) ENSG00000163872(YEATS2)(KNOWN),184.804892,3,clone
410,2,14,5,RP11-175P11,RP11-175P11,21,21q21.3,29627040,29804741,177702,bA175P11,,2,BACH1,ENSG00000209835(NULL)(NOVEL) ENSG00000156273(BACH1)(KNOWN),29.62704,21,clone
411,2,15,5,RP11-14I17,RP11-14I17,8,8p21.2,26206457,26376530,170074,bA14I17,AC011726.11,2,"BNIP3L, PPP2R2A",ENSG00000104765(BNIP3L)(KNOWN) ENSG00000147459(PPP2R2A)(KNOWN),26.206457,8,clone
412,2,16,5,RP1-128M19,RP1-128M19,21,21q22.2,39567315,39698959,131645,dJ128M19,AF064861.5,7,,ENSG00000207917(hsa-mir-566)(NOVEL) ENSG00000183582(CU087_HUMAN)(KNOWN) ENSG00000205581(HMGN1)(KNOWN) ENSG00000209994(NULL)(NOVEL) ENSG00000210000(NULL)(NOVEL) ENSG00000182093(WRB)(KNOWN) ENSG00000185658(BRWD1)(KNOWN),39.567315,21,clone
413,2,17,5,CTC-246B18,CTC-246B18,19,19q13.2,44401379,44539916,138538,bK1246B18,AC011445.6,6,,ENSG00000197110(IL28B)(KNOWN) ENSG00000183709(IL28A)(KNOWN) ENSG00000182393(IL29)(KNOWN) ENSG00000128011(LRFN1)(KNOWN) ENSG00000130755(GMFG)(KNOWN) ENSG00000179134(SAMD4B)(KNOWN),44.401379,19,clone
414,2,18,5,CTD-2265D9,CTD-2265D9,5,5p15.33,2570683,2671745,101063,bK2265D9,AC026791.4,0,,,2.570683,5,clone
415,2,1,6,FAILED,NA,NA,NA,NA,NA,NA,NA,NA,NA,NA,NA,NA,NA,clone
416,2,2,6,RP11-495H13,RP11-495H13,4,4q34.3,179834806,180006551,171746,bA495H13,AC017087.5,0,,,179.834806,4,clone
417,2,3,6,RP11-514J23,NA,NA,NA,NA,NA,NA,NA,NA,NA,NA,NA,NA,NA,clone
418,2,4,6,RP11-538P16,RP11-538P16,17,17q23.2,57872126,58038015,165890,bA538P16,AC023979,3,,ENSG00000183701(NULL)(NOVEL) ENSG00000146872(TLK2)(KNOWN) ENSG00000087995(METL2_HUMAN)(KNOWN),57.872126,17,clone
419,2,5,6,FAILED,NA,NA,NA,NA,NA,NA,NA,NA,NA,NA,NA,NA,NA,clone
420,2,6,6,RP11-538P18,RP11-538P18,3,3q25.32,159590738,159779796,189059,bA538P18,AC106707.9,2,"MLF1, RSRC1",ENSG00000178053(MLF1)(KNOWN) ENSG00000174891(RSRC1)(KNOWN),159.590738,3,clone
421,2,7,6,RP11-561B11,RP11-561B11,14,14q13.2,34839169,35020664,181496,bA561B11,AL133163.3,2,"NFKBIA, PSMA6",ENSG00000100906(NFKBIA)(KNOWN) ENSG00000100902(PSMA6)(KNOWN),34.839169,14,clone
422,2,8,6,RP5-1087L12,RP5-1087L12,3,3q29,197030993,197149707,118715,dJ1087L12,AC006255,4,,ENSG00000061938(TNK2)(KNOWN) ENSG00000198174(Q8N9P1_HUMAN)(KNOWN) ENSG00000208300(NULL)(NOVEL) ENSG00000201400(U2)(NOVEL),197.030993,3,clone
423,2,9,6,RP11-561E1,RP11-561E1,8,8p21.2,24385106,24469397,84292,bA561E1,AC024958.8,1,ADAM7,ENSG00000069206(ADAM7)(KNOWN),24.385106,8,clone
424,2,10,6,RP1-127L4,NA,NA,NA,NA,NA,NA,NA,NA,NA,NA,NA,NA,NA,clone
425,2,11,6,RP1-247F3,RP1-247F3,5,5q31.1,130616593,130630517,13925,dJ247F3,AC004777.1,1,,ENSG00000158985(NP_064625.1)(KNOWN),130.616593,5,clone
426,2,12,6,RP5-819O4,RP5-819O4,7,7q35,144927061,145051354,124294,dJ819O4,AC006007.1,0,,,144.927061,7,clone
427,2,13,6,RP1-252K6,RP1-252K6,8,8q12.3-q13.1,66038030,66176788,138759,dJ252K6,AC104937,0,,,66.03803,8,clone
428,2,14,6,RP5-836L9,RP5-836L9,17,17p11.2,20014357,20134155,119799,dJ836L9,AC004702.1,2,,ENSG00000205218(Q9H3A7_HUMAN)(KNOWN) ENSG00000128487(NP_001028725.1)(KNOWN),20.014357,17,clone
429,2,15,6,RP11-16B11,RP11-16B11,5,5q12.1,59340905,59341702,798,bA16B11,AC011929,0,,,59.340905,5,clone
430,2,16,6,RP11-96H16,RP11-96H16,14,14q31.3,86077244,86231535,154292,bA96H16,AL356016.2,0,,,86.077244,14,clone
431,2,17,6,FAILED,NA,NA,NA,NA,NA,NA,NA,NA,NA,NA,NA,NA,NA,clone
432,2,18,6,RP11-97L2,RP11-97L2,5,5q13.3,73817311,73818090,780,bA97L2,AC041042,0,,,73.817311,5,clone
433,2,1,7,RP11-295B8,RP11-295B8,12,12q13.13,49924002,50099834,175833,bA295B8,AC046135.15,5,,ENSG00000170545(NM_001031628.1)(KNOWN) ENSG00000110934(BIN2)(KNOWN) ENSG00000139610(ELA1)(KNOWN) ENSG00000139629(GALT6_HUMAN)(KNOWN) ENSG00000050438(SLC4A8)(KNOWN),49.924002,12,clone
434,2,2,7,RP11-313F15,RP11-313F15,17,17q25.3,76183573,76354819,171247,bA313F15,AC023493,2,,ENSG00000173814(NULL)(NOVEL) ENSG00000141564(RPTOR_HUMAN)(KNOWN),76.183573,17,clone
435,2,3,7,RP11-296E7,RP11-296E7,6,6q14.1,80815400,80852964,37565,bA296E7,AL591135.4,0,,,80.8154,6,clone
436,2,4,7,RP11-313P18,RP11-313P18,15,15q21.2,49615103,49801355,186253,bA313P18,AC020892.7,2,,ENSG00000104112(SCG3)(KNOWN) ENSG00000104093(DMXL2)(KNOWN),49.615103,15,clone
437,2,5,7,RP11-333I7,RP11-333I7,9,9q22.32,96375866,96551155,175290,bA333I7,AC018596,4,"FBP1, C9orf3, FBP2",ENSG00000165140(FBP1)(KNOWN) ENSG00000204343(Q5VZC5_HUMAN)(KNOWN) ENSG00000148120(C9orf3)(KNOWN) ENSG00000130957(FBP2)(KNOWN),96.375866,9,clone
438,2,6,7,FAILED,NA,NA,NA,NA,NA,NA,NA,NA,NA,NA,NA,NA,NA,clone
439,2,7,7,FAILED,NA,NA,NA,NA,NA,NA,NA,NA,NA,NA,NA,NA,NA,clone
440,2,8,7,FAILED,NA,NA,NA,NA,NA,NA,NA,NA,NA,NA,NA,NA,NA,clone
441,2,9,7,RP11-376O14,RP11-376O14,7,7q31.31,119703959,119857235,153277,bA376O14,AC006332.3,1,,ENSG00000184408(KCND2)(KNOWN),119.703959,7,clone
442,2,10,7,RP11-400D2,RP11-400D2,4,4q28.3,135464064,135638813,174750,bA400D2,AC096748.1,0,,,135.464064,4,clone
443,2,11,7,RP11-377G16,RP11-377G16,4,4q21.21,81316227,81510378,194152,bA377G16,AC021127.9,3,"PRDM8, FGF5",ENSG00000152784(PRDM8)(KNOWN) ENSG00000138675(FGF5)(KNOWN) ENSG00000197826(NP_689983.1)(KNOWN),81.316227,4,clone
444,2,12,7,RP11-400O18,RP11-400O18,2,2q32.1,186322693,186426356,103664,bA400O18,AC008174.2,3,,ENSG00000188738(Q6ZTY5_HUMAN)(KNOWN) ENSG00000189277(NM_207482.1)(KNOWN) ENSG00000180922(Q5CZC0_HUMAN)(KNOWN),186.322693,2,clone
445,2,13,7,RP11-421F9,RP11-421F9,3,3p24.2,25447987,25518546,70560,bA421F9,AC133141.2,1,,ENSG00000077092(RARB_HUMAN)(KNOWN),25.447987,3,clone
446,2,14,7,RP11-442C9,RP11-442C9,3,3p12.3,81649526,81740108,90583,bA442C9,AC025029.16,1,,ENSG00000114480(GBE1)(KNOWN),81.649526,3,clone
447,2,15,7,RP11-421J10,RP11-421J10,2,2p21,45253773,45432483,178711,bA421J10,AC009236.4,1,,ENSG00000205054(Q6UXP8_HUMAN)(KNOWN),45.253773,2,clone
448,2,16,7,FAILED,NA,NA,NA,NA,NA,NA,NA,NA,NA,NA,NA,NA,NA,clone
449,2,17,7,RP11-474M18,RP11-474M18,3,3p12.1,84623842,84801874,178033,bA474M18,AC107025.3,0,,,84.623842,3,clone
450,2,18,7,RP11-495D4,RP11-495D4,8,8q24.13,126599186,126798853,199668,bA495D4,AF252829.4,0,,,126.599186,8,clone
451,2,1,8,RP11-90J19,RP11-90J19,15,15q21.1,45134881,45309881,175001,bA90J19,AC066615.7,1,,ENSG00000205641(Q9BZ61_HUMAN)(KNOWN),45.134881,15,clone
452,2,2,8,RP11-105C20,RP11-105C20,16,16q21,58235437,58349316,113880,bA105C20,AC026457.8,1,,ENSG00000200911(5S_rRNA)(NOVEL),58.235437,16,clone
453,2,3,8,RP11-118I2,RP11-118I2,18,18q23,73613846,73764173,150328,bA118I2,AC027510.7,0,,,73.613846,18,clone
454,2,4,8,RP11-138H18,RP11-138H18,14,14q21.1,37351226,37487778,136553,bA138H18,AL163151.1,3,,ENSG00000201431(U6)(NOVEL) ENSG00000139865(TTC6)(KNOWN) ENSG00000182090(Q8IY25_HUMAN)(KNOWN),37.351226,14,clone
455,2,5,8,RP11-118L16,RP11-118L16,11,11q14.1,83021047,83205297,184251,bA118L16,AC018708,1,,ENSG00000150672(DLG2)(KNOWN),83.021047,11,clone
456,2,6,8,RP11-138J2,RP11-138J2,8,8p21.2,27277246,27304557,27312,bA138J2,AC010856.12,1,PTK2B,ENSG00000120899(PTK2B)(KNOWN),27.277246,8,clone
457,2,7,8,RP11-157C8,RP11-157C8,4,4q12,53060094,53207986,147893,bA157C8,AC012538,4,USP46,ENSG00000210458(NULL)(NOVEL) ENSG00000196330(Q9HAB5_HUMAN)(KNOWN) ENSG00000210468(NULL)(NOVEL) ENSG00000109189(USP46)(KNOWN),53.060094,4,clone
458,2,8,8,RP11-176J16,RP11-176J16,12,12q12,43511484,43548358,36875,bA176J16,AC079825.15,1,,ENSG00000184613(NELL2)(KNOWN),43.511484,12,clone
459,2,9,8,RP11-157E8,RP11-157E8,2,2q31.1,177052080,177205498,153419,bA157E8,AC022186,1,,ENSG00000163364(Q96D13_HUMAN)(KNOWN),177.05208,2,clone
460,2,10,8,RP11-176K15,RP11-176K15,4,4q21.23,85165676,85311402,145727,bA176K15,AC079160.5,0,,,85.165676,4,clone
461,2,11,8,RP11-204H9,RP11-204H9,4,4q13.1,64867896,65032899,165004,bA204H9,AC023110.8,1,,ENSG00000205678(NP_001010874.2)(KNOWN),64.867896,4,clone
462,2,12,8,RP11-226E22,RP11-226E22,3,3p24.1,26718031,26882772,164742,bA226E22,AC103922,1,,ENSG00000179796(LRRC3B)(KNOWN),26.718031,3,clone
463,2,13,8,FAILED,NA,NA,NA,NA,NA,NA,NA,NA,NA,NA,NA,NA,NA,clone
464,2,14,8,RP11-226F19,RP11-226F19,14,14q24.1,68409942,68574225,164284,bA226F19,AL117694.5,1,ACTN1,ENSG00000072110(ACTN1)(KNOWN),68.409942,14,clone
465,2,15,8,RP11-250H22,RP11-250H22,2,2q21.2,133791576,133959201,167626,bA250H22,AC011996.8,3,,ENSG00000208327(NULL)(NOVEL) ENSG00000208316(NULL)(NOVEL) ENSG00000197755(NP_997364.2)(KNOWN),133.791576,2,clone
466,2,16,8,RP11-270I3,RP11-270I3,4,4p16.1,10640517,10803372,162856,bA270I3,AC027625.5,0,,,10.640517,4,clone
467,2,17,8,RP11-250N10,RP11-250N10,2,2q31.2,178079879,178252093,172215,bA250N10,AC073834.6,4,,ENSG00000197557(NP_689730.1)(KNOWN) ENSG00000196659(NP_689488.2)(KNOWN) ENSG00000128655(PDE11A)(KNOWN) ENSG00000018510(AGPS)(KNOWN),178.079879,2,clone
468,2,18,8,RP11-272D12,RP11-272D12,15,15q24.1,71270952,71440843,169892,bA272D12,AC068397.6,2,,ENSG00000138622(HCN4)(KNOWN) ENSG00000067141(NEO1)(KNOWN),71.270952,15,clone
469,2,1,9,RP11-2K12,RP11-2K12,12,12q22,91204898,91367961,163064,bA2K12,AC013768,2,"CLLU1OS, CLLU1",ENSG00000205057(CLLU1OS)(KNOWN) ENSG00000205056(CLLU1)(KNOWN),91.204898,12,clone
470,2,2,9,RP11-10G10,RP11-10G10,8,8q22.2,101279091,101431725,152635,bA10G10,,2,,ENSG00000034677(RNF19)(KNOWN) ENSG00000104450(SPAG1)(KNOWN),101.279091,8,clone
471,2,3,9,RP11-2K18,RP11-2K18,8,8q23.3,115760314,115915271,154958,bA2K18,AC019246,0,,,115.760314,8,clone
472,2,4,9,RP11-10G12,RP11-10G12,4,4p15.31,22163781,22288928,125148,bA10G12,AC098583.2,1,,ENSG00000163144(NULL)(NOVEL),22.163781,4,clone
473,2,5,9,RP11-16L7,RP11-16L7,18,18q23,73908671,74017409,108739,bA16L7,AC018400,0,,,73.908671,18,clone
474,2,6,9,FAILED,NA,NA,NA,NA,NA,NA,NA,NA,NA,NA,NA,NA,NA,clone
475,2,7,9,RP11-16M12,RP11-16M12,3,3p12.3,78395760,78564986,169227,bA16M12,AC053483,0,,,78.39576,3,clone
476,2,8,9,empty,NA,NA,NA,NA,NA,NA,NA,NA,NA,NA,NA,NA,NA,Empty
477,2,9,9,RP11-30F7,RP11-30F7,6,6q26,161666519,161822231,155713,bA30F7,AC016332,1,,ENSG00000185345(PARK2)(KNOWN),161.666519,6,clone
478,2,10,9,RP11-45I24,RP11-45I24,3,3q26.33,180867439,181028448,161010,bA45I24,AC015620,5,,ENSG00000208446(NULL)(NOVEL) ENSG00000206017(NULL)(NOVEL) ENSG00000203634(NULL)(NOVEL) ENSG00000114757(PEX5L)(KNOWN) ENSG00000058056(USP13)(KNOWN),180.867439,3,clone
479,2,11,9,RP11-30F17,RP11-30F17,19,19p13.3,6351112,6519252,168141,bA30F17,AC016331,8,,ENSG00000088247(KHSRP)(KNOWN) ENSG00000181240(NP_775908.1)(KNOWN) ENSG00000125648(SLC25A23)(KNOWN) ENSG00000130545(CRB3)(KNOWN) ENSG00000205744(DENND1C)(KNOWN) ENSG00000104833(TUBB4)(KNOWN) ENSG00000194876(hsa-mir-220)(NOVEL) ENSG00000125657(TNFSF9)(KNOWN),6.351112,19,clone
480,2,12,9,RP11-45K10,RP11-45K10,8,8q12.3,64465942,64651178,185237,bA45K10,AC011124.9,0,,,64.465942,8,clone
481,2,13,9,RP11-60N3,NA,NA,NA,NA,NA,NA,NA,NA,NA,NA,NA,NA,NA,clone
482,2,14,9,RP11-76H6,RP11-76H6,16,16q22.1,67078490,67134347,55858,bA76H6,AC009162.11,1,,ENSG00000201164(U4)(NOVEL),67.07849,16,clone
483,2,15,9,RP11-61F4,RP11-61F4,14,14q24.3,77244986,77511223,266238,bA61F4,AC008372.6,5,"SNW1, ADCK1, C14orf156",ENSG00000100603(SNW1)(KNOWN) ENSG00000197734(NP_777603.1)(KNOWN) ENSG00000063761(ADCK1)(KNOWN) ENSG00000199440(Y)(NOVEL) ENSG00000119705(C14orf156)(KNOWN),77.244986,14,clone
484,2,16,9,RP11-77A13,RP11-77A13,2,2q14.2,119406284,119549525,143242,bA77A13,AC013457.7,1,,ENSG00000019169(MARCO)(KNOWN),119.406284,2,clone
485,2,17,9,RP11-90E5,RP11-90E5,15,15q26.3,98388046,98574562,186517,bA90E5,AC022710.10,2,ADAMTS17,ENSG00000208876(NULL)(NOVEL) ENSG00000140470(ADAMTS17)(KNOWN),98.388046,15,clone
486,2,18,9,RP11-105B19,RP11-105B19,7,7q31.31,118629304,118806607,177304,bA105B19,AC024259.17,0,,,118.629304,7,clone
487,2,1,10,RP11-129K12,RP11-129K12,3,3p22.2,36866838,37036150,169313,bA129K12,AC011816.17,5,,ENSG00000210181(NULL)(NOVEL) ENSG00000178567(EPM2AIP1)(KNOWN) ENSG00000132355(NULL)(NOVEL) ENSG00000076242(MLH1)(KNOWN) ENSG00000168016(Q8N8K0_HUMAN)(KNOWN),36.866838,3,MLH1
488,2,2,10,RP11-435O5,RP11-435O5,9,9q22.32,97175312,97362955,187644,bA435O5,AL161729.27,2,PTCH,ENSG00000204340(NULL)(NOVEL) ENSG00000185920(PTCH)(KNOWN),97.175312,9,clone
489,2,3,10,RP11-132L11,RP11-132L11,7,7p13,45887168,45956854,69687,bA132L11,AC091524.4,2,"IGFBP1, IGFBP3",ENSG00000146678(IGFBP1)(KNOWN) ENSG00000146674(IGFBP3)(KNOWN),45.887168,7,clone
490,2,4,10,RP11-438J1,RP11-438J1,3,3p25.3,10137483,10347535,210053,bA438J1,AC022384.5,17,"VHL, IRAK2, GHRL, SEC13L1, ATP2B2, C3orf10",ENSG00000134133(Q9NZ47_HUMAN)(KNOWN) ENSG00000197804(NULL)(NOVEL) ENSG00000209770(NULL)(NOVEL) ENSG00000209774(NULL)(NOVEL) ENSG00000134086(VHL)(KNOWN) ENSG00000203656(NULL)(NOVEL) ENSG00000134070(IRAK2)(KNOWN) ENSG00000206566(NULL)(NOVEL) ENSG00000209783(NULL)(NOVEL) ENSG00000157014(TATD2_HUMAN)(KNOWN) ENSG00000206565(NULL)(NOVEL) ENSG00000206564(NULL)(NOVEL) ENSG00000157016(NP_001034191.1)(KNOWN) ENSG00000157017(GHRL)(KNOWN) ENSG00000157020(SEC13L1)(KNOWN) ENSG00000157087(ATP2B2)(KNOWN) ENSG00000134075(C3orf10)(KNOWN),10.137483,3,clone
491,2,5,10,RP11-869O1,NA,NA,NA,NA,NA,NA,NA,NA,NA,NA,NA,NA,NA,clone
492,2,6,10,FAILED,NA,NA,NA,NA,NA,NA,NA,NA,NA,NA,NA,NA,NA,clone
493,2,7,10,FAILED,NA,NA,NA,NA,NA,NA,NA,NA,NA,NA,NA,NA,NA,clone
494,2,8,10,RP3-416J11,RP3-416J11,11,11p15.5,2061361,2140325,78965,dJ416J11,AC130302,5,,ENSG00000167244(C11orf43)(KNOWN) ENSG00000183680(Q8N2L8_HUMAN)(KNOWN) ENSG00000207805(hsa-mir-483)(NOVEL) ENSG00000099869(IGF2AS)(KNOWN) ENSG00000129965(INS)(KNOWN),2.061361,11,clone
495,2,9,10,CTC-489D14,CTC-489D14,8,8q24.3,146028926,146133884,104959,,,4,,ENSG00000170619(COMMD5)(KNOWN) ENSG00000196150(ZNF250)(KNOWN) ENSG00000170631(ZNF16)(KNOWN) ENSG00000147789(ZNF7)(KNOWN),146.028926,8,clone
496,2,10,10,GS1-135I17,GS1-135I17,9,9q34.3,140012327,140118015,105689,,,1,CACNA1B,ENSG00000148408(CACNA1B)(KNOWN),140.012327,9,clone
497,2,11,10,empty,NA,NA,NA,NA,NA,NA,NA,NA,NA,NA,NA,NA,NA,Empty
498,2,12,10,empty,NA,NA,NA,NA,NA,NA,NA,NA,NA,NA,NA,NA,NA,Empty
499,2,13,10,empty,NA,NA,NA,NA,NA,NA,NA,NA,NA,NA,NA,NA,NA,Empty
500,2,14,10,empty,NA,NA,NA,NA,NA,NA,NA,NA,NA,NA,NA,NA,NA,Empty
501,2,15,10,empty,NA,NA,NA,NA,NA,NA,NA,NA,NA,NA,NA,NA,NA,Empty
502,2,16,10,empty,NA,NA,NA,NA,NA,NA,NA,NA,NA,NA,NA,NA,NA,Empty
503,2,17,10,emp,NA,NA,NA,NA,NA,NA,NA,NA,NA,NA,NA,NA,NA,clone
504,2,18,10,emp,NA,NA,NA,NA,NA,NA,NA,NA,NA,NA,NA,NA,NA,clone
505,2,1,11,RP11-95M17,RP11-95M17,10,10q23.1,84424513,84577760,153248,bA95M17,,1,,ENSG00000185737(NRG3_HUMAN)(KNOWN),84.424513,10,clone
506,2,2,11,RP11-336A10,RP11-336A10,10,10p15.1,5677111,5844786,167676,bA336A10,AL365356.13,3,,ENSG00000209376(NULL)(NOVEL) ENSG00000196372(ASB13)(KNOWN) ENSG00000108021(Q5VWN6_HUMAN)(KNOWN),5.677111,10,clone
507,2,3,11,RP4-733O23,RP4-733O23,20,20q11.21,31169190,31184191,15002,dJ733O23,AL137225.12,0,,,31.16919,20,clone
508,2,4,11,RP4-741H3,RP4-741H3,20,20p13,3475976,3580882,104907,dJ741H3,AL132773.14,1,,ENSG00000088812(ATRN)(KNOWN),3.475976,20,clone
509,2,5,11,RP4-742J24,RP4-742J24,20,20p12.2-p12.1,11812345,11979419,167075,dJ742J24,AL035448.29,1,,ENSG00000132640(BTBD3)(KNOWN),11.812345,20,clone
510,2,6,11,RP4-764O22,RP4-764O22,20,20p12.3,7012215,7095026,82812,dJ764O22,AL096799.6,0,,,7.012215,20,clone
511,2,7,11,RP11-66O21,RP11-66O21,9,9q21.13,77399675,77508705,109031,bA66O21,AL160280.10,1,,ENSG00000211133(NULL)(NOVEL),77.399675,9,clone
512,2,8,11,RP11-336N8,RP11-336N8,9,9q21.2,79930194,80096565,166372,bA336N8,AL353705.23,2,CEP78 ,ENSG00000211151(NULL)(NOVEL) ENSG00000148019(Q9H9N3_HUMAN)(KNOWN),79.930194,9,clone
513,2,9,11,RP11-66D1,RP11-66D1,9,9q21.31,82951739,83064769,113031,bA66D1,AL445672.15,0,,,82.951739,9,clone
514,2,10,11,empty,NA,NA,NA,NA,NA,NA,NA,NA,NA,NA,NA,NA,NA,Empty
515,2,11,11,RP11-21C11,RP11-21C11,3,3q26.32,179511139,179653380,142242,bA21C11,AC013808,1,,ENSG00000208463(NULL)(NOVEL),179.511139,3,clone
516,2,12,11,RP11-168K7,RP11-168K7,2,2p25.3,1612843,1783287,170445,bA168K7,AC009471.5,2,,ENSG00000130508(PXDN)(KNOWN) ENSG00000186487(MYT1L_HUMAN)(KNOWN),1.612843,2,clone
517,2,13,11,empty,NA,NA,NA,NA,NA,NA,NA,NA,NA,NA,NA,NA,NA,Empty
518,2,14,11,RP11-174I14,RP11-174I14,7,7q21.13,88053490,88160719,107230,bA174I14,AC006988.3,0,,,88.05349,7,clone
519,2,15,11,FAILED,NA,NA,NA,NA,NA,NA,NA,NA,NA,NA,NA,NA,NA,clone
520,2,16,11,FAILED,NA,NA,NA,NA,NA,NA,NA,NA,NA,NA,NA,NA,NA,clone
521,2,17,11,FAILED,NA,NA,NA,NA,NA,NA,NA,NA,NA,NA,NA,NA,NA,clone
522,2,18,11,FAILED,NA,NA,NA,NA,NA,NA,NA,NA,NA,NA,NA,NA,NA,clone
523,2,1,12,RP1-196E23,NA,NA,NA,NA,NA,NA,NA,NA,NA,NA,NA,NA,NA,clone
524,2,2,12,empty,NA,NA,NA,NA,NA,NA,NA,NA,NA,NA,NA,NA,NA,Empty
525,2,3,12,RP1-199L16,NA,NA,NA,NA,NA,NA,NA,NA,NA,NA,NA,NA,NA,clone
526,2,4,12,empty,NA,NA,NA,NA,NA,NA,NA,NA,NA,NA,NA,NA,NA,Empty
527,2,5,12,RP11-117I13,RP11-117I13,13,13q14.11,42155411,42253968,98558,bA117I13,AL137138.13,1,,ENSG00000179813(NP_872314.1)(KNOWN),42.155411,13,clone
528,2,6,12,RP11-394J19,RP11-394J19,13,13q22.2,74458403,74519114,60712,bA394J19,AL359500.10,0,,,74.458403,13,clone
529,2,7,12,RP11-118F16,RP11-118F16,13,13q32.3,100348990,100402525,53536,bA118F16,AL139374.18,0,,,100.34899,13,clone
530,2,8,12,RP11-406G20,RP11-406G20,13,13q33.2,105286188,105459683,173496,bA406G20,AL138701.16,1,,ENSG00000201337(snoACA25)(NOVEL),105.286188,13,clone
531,2,9,12,RP11-33I5,RP11-33I5,6,6p22.3,22580401,22666188,85788,bA33I5,AL360158.18,0,,,22.580401,6,clone
532,2,10,12,RP11-524A17,RP11-524A17,6,6q22.32,126458967,126536599,77633,bA524A17,AL162580.20,0,,,126.458967,6,clone
533,2,11,12,RP11-35D6,RP11-35D6,6,6q21,108154127,108214984,60858,bA35D6,AL512592.14,1,,ENSG00000146285(NP_932347.1)(KNOWN),108.154127,6,clone
534,2,12,12,RP11-524H19,RP11-524H19,6,6p12.1,54743356,54856430,113075,bA524H19,AL512363.11,2,,ENSG00000211075(NULL)(NOVEL) ENSG00000168143(NP_001010872.1)(KNOWN),54.743356,6,clone
535,2,13,12,RP1-234P15,RP1-234P15,6,6q14.1,75947840,76073480,125641,dJ234P15,AL080250.11,3,,ENSG00000112695(COX7A2)(KNOWN) ENSG00000112697(TMEM30A)(KNOWN) ENSG00000111799(COL12A1)(KNOWN),75.94784,6,clone
536,2,14,12,RP1-167P23,RP1-167P23,6,6q16.3,101487105,101513554,26450,dJ167P23,AL161720.15,1,,ENSG00000209227(NULL)(NOVEL),101.487105,6,clone
537,2,15,12,RP1-244F1,RP1-244F1,6,6q16.3,104543591,104626212,82622,dJ244F1,AL021330.1,0,,,104.543591,6,clone
538,2,16,12,RP1-265C24,RP1-265C24,6,6p22.1,28187158,28242637,55480,dJ265C24,AL358933.15,4,"ZNF435, ZNF192",ENSG00000204759(Q6ZRY0_HUMAN)(KNOWN) ENSG00000196812(ZNF435)(KNOWN) ENSG00000198315(ZNF192)(KNOWN) ENSG00000210491(NULL)(NOVEL),28.187158,6,clone
539,2,17,12,RP11-92H8,RP11-92H8,10,10q23.32,92926791,93134225,207435,bA92H8,AC026227.8,1,PCGF5,ENSG00000180628(PCGF5)(KNOWN),92.926791,10,clone
540,2,18,12,RP11-326F3,RP11-326F3,10,10q22.1,73921512,73929198,7687,bA326F3,AL356009.9,1,,ENSG00000107745(CBARA1)(KNOWN),73.921512,10,clone
541,2,1,13,CTC-250I14,CTC-250I14,19,19p13.13,13100858,13216789,115932,bK1250I14,AC011446.6,4,"STX10, IER2, CACNA1A, BTBD14B",ENSG00000104915(STX10)(KNOWN) ENSG00000160888(IER2)(KNOWN) ENSG00000141837(CACNA1A)(KNOWN) ENSG00000160877(BTBD14B)(KNOWN),13.100858,19,clone
542,2,2,13,CTD-2267H19,CTD-2267H19,5,5p13.2,36275837,36380871,105035,bK2267H19,AC026439,2,,ENSG00000164188(NP_659437.2)(KNOWN) ENSG00000152620(NP_694558.1)(KNOWN),36.275837,5,clone
543,2,3,13,RP11-89H19,RP11-89H19,12,12q13.11,46569188,46627459,58272,bA89H19,AC121338.6,2,VDR,ENSG00000205537(Q6ZPC2_HUMAN)(KNOWN) ENSG00000111424(VDR)(KNOWN),46.569188,12,clone
544,2,4,13,RP11-358M3,RP11-358M3,7,7q11.22,67038294,67162936,124643,bA358M3,AC092637.2,0,,,67.038294,7,clone
545,2,5,13,RP11-94C24,RP11-94C24,17,17q21.33,45874046,46041875,167830,bA94C24,AC021491.16,8,,ENSG00000136457(CHAD)(KNOWN) ENSG00000136444(RSAD1)(KNOWN) ENSG00000136449(MYCBPAP)(KNOWN) ENSG00000049283(EPN3)(KNOWN) ENSG00000006282(SPATA20)(KNOWN) ENSG00000006283(CACNA1G)(KNOWN) ENSG00000108829(LRRC59)(KNOWN) ENSG00000167107(NP_079425.2)(KNOWN),45.874046,17,clone
546,2,6,13,RP11-374M7,RP11-374M7,7,7q31.2,116365845,116463440,97596,bA374M7,AC106873.3,4,,ENSG00000208641(NULL)(NOVEL) ENSG00000177152(NULL)(NOVEL) ENSG00000205140(NULL)(NOVEL) ENSG00000004866(ST7)(KNOWN),116.365845,7,clone
547,2,7,13,RP11-428D12,RP11-428D12,1,1p33,48917309,49103008,185700,bA428D12,AC097062.2,2,,ENSG00000162373(NP_078879.1)(KNOWN) ENSG00000186094(Q5VU56_HUMAN)(KNOWN),48.917309,1,clone
548,2,8,13,RP11-98F1,RP11-98F1,1,1q22,153539661,153543654,3994,bA98F1,AL353760.34,0,,,153.539661,1,clone
549,2,9,13,RP11-253A20,RP11-253A20,1,1p32.3,51655989,51797658,141670,bA253A20,AC104170.2,2,,ENSG00000210578(NULL)(NOVEL) ENSG00000085832(EPS15)(KNOWN),51.655989,1,clone
550,2,10,13,RP11-172I6,RP11-172I6,1,1q22,154346199,154350727,4529,bA172I6,AL356734.32,1,,ENSG00000160789(LMNA)(KNOWN),154.346199,1,clone
551,2,11,13,RP11-400P10,NA,NA,NA,NA,NA,NA,NA,NA,NA,NA,NA,NA,NA,clone
552,2,12,13,RP11-445O16,NA,NA,NA,NA,NA,NA,NA,NA,NA,NA,NA,NA,NA,clone
553,2,13,13,RP11-446J19,NA,NA,NA,NA,NA,NA,NA,NA,NA,NA,NA,NA,NA,clone
554,2,14,13,RP11-469E19,NA,NA,NA,NA,NA,NA,NA,NA,NA,NA,NA,NA,NA,clone
555,2,15,13,RP4-783C10,RP4-783C10,1,1p34.3,37917612,38013969,96358,dJ783C10,AC104336.2,5,"C1orf109, CDCA8, EPHA10",ENSG00000116922(C1orf109)(KNOWN) ENSG00000134690(CDCA8)(KNOWN) ENSG00000183317(EPHA10)(KNOWN) ENSG00000200421(Y)(NOVEL) ENSG00000210067(NULL)(NOVEL),37.917612,1,clone
556,2,16,13,RP1-13P20,RP1-13P20,1,1q21.3,151048711,151164777,116067,dJ13P20,AL162596.30,4,"LCE1B, LCE1A, SMCP, IVL",ENSG00000196734(LCE1B)(KNOWN) ENSG00000186844(LCE1A)(KNOWN) ENSG00000163206(SMCP)(KNOWN) ENSG00000163207(IVL)(KNOWN),151.048711,1,clone
557,2,17,13,RP5-884C9,RP5-884C9,1,1p34.3,38263828,38379441,115614,dJ884C9,AL139158.11,1,POU3F1,ENSG00000185668(POU3F1)(KNOWN),38.263828,1,clone
558,2,18,13,RP4-702J19,RP4-702J19,1,1q24.2,166258688,166307125,48438,dJ702J19,AL033531.10,2,IQWD1,ENSG00000187615(GCSH_HUMAN)(KNOWN) ENSG00000143164(IQWD1)(KNOWN),166.258688,1,clone
559,2,1,14,RP11-197O4,RP11-197O4,19,19p13.2,10248852,10410584,161733,bA197O4,AC024182,8,,ENSG00000105371(ICAM4)(KNOWN) ENSG00000105376(ICAM5)(KNOWN) ENSG00000167807(NP_542396.3)(KNOWN) ENSG00000161847(RAVER1)(KNOWN) ENSG00000076662(ICAM3)(KNOWN) ENSG00000105397(TYK2)(KNOWN) ENSG00000105401(CDC37)(KNOWN) ENSG00000090339(ICAM1)(KNOWN),10.248852,19,clone
560,2,2,14,RP11-323F16,NA,NA,NA,NA,NA,NA,NA,NA,NA,NA,NA,NA,NA,clone
561,2,3,14,FAILED,NA,NA,NA,NA,NA,NA,NA,NA,NA,NA,NA,NA,NA,clone
562,2,4,14,RP11-324M21,RP11-324M21,7,7p12.1,52666588,52731967,65380,bA324M21,AC074263.5,0,,,52.666588,7,clone
563,2,5,14,RP11-437L22,RP11-437L22,16,16q23.2,80148499,80307562,159064,bA437L22,AC009100,1,,ENSG00000153815(NP_938204.1)(KNOWN),80.148499,16,clone
564,2,6,14,RP11-567A12,RP11-567A12,5,5q23.1,117322500,117479092,156593,bA567A12,AC122716.2,0,,,117.3225,5,clone
565,2,7,14,RP11-443I10,RP11-443I10,7,7q31.1,107429108,107433634,4527,bA443I10,AC078853.9,1,,ENSG00000091136(LAMB1)(KNOWN),107.429108,7,clone
566,2,8,14,RP11-567J20,RP11-567J20,8,8q11.21,49528693,49685920,157228,bA567J20,AC026904.7,2,,ENSG00000210974(NULL)(NOVEL) ENSG00000188843(NP_997387.1)(KNOWN),49.528693,8,clone
567,2,9,14,RP4-781B1,RP4-781B1,20,20q13.12,42799918,42907026,107109,dJ781B1,AL118522.32,2,,ENSG00000124249(KCNK15)(KNOWN) ENSG00000101098(RIMS4)(KNOWN),42.799918,20,clone
568,2,10,14,RP4-788L20,RP4-788L20,20,20p11.21,22476757,22597625,120869,dJ788L20,AL121722.9,1,,ENSG00000125798(FOXA2)(KNOWN),22.476757,20,clone
569,2,11,14,RP4-791K14,RP4-791K14,20,20q13.13,47382984,47538301,155318,dJ791K14,AL035685.21,1,KCNB1,ENSG00000158445(KCNB1)(KNOWN),47.382984,20,clone
570,2,12,14,RP4-796I11,RP4-796I11,20,20q12,39313326,39390727,77402,dJ796I11,AL031257.1,2,,ENSG00000210481(NULL)(NOVEL) ENSG00000174306(ZHX3)(KNOWN),39.313326,20,clone
571,2,13,14,RP11-14I2,RP11-14I2,3,3q27.1,184804892,184994134,189243,bA14I2,AC068769.19,3,"KLHL24, YEATS2",ENSG00000114796(KLHL24)(KNOWN) ENSG00000198575(NULL)(NOVEL) ENSG00000163872(YEATS2)(KNOWN),184.804892,3,clone
572,2,14,14,RP11-175P11,RP11-175P11,21,21q21.3,29627040,29804741,177702,bA175P11,,2,BACH1,ENSG00000209835(NULL)(NOVEL) ENSG00000156273(BACH1)(KNOWN),29.62704,21,clone
573,2,15,14,RP11-14I17,RP11-14I17,8,8p21.2,26206457,26376530,170074,bA14I17,AC011726.11,2,"BNIP3L, PPP2R2A",ENSG00000104765(BNIP3L)(KNOWN) ENSG00000147459(PPP2R2A)(KNOWN),26.206457,8,clone
574,2,16,14,RP1-128M19,RP1-128M19,21,21q22.2,39567315,39698959,131645,dJ128M19,AF064861.5,7,,ENSG00000207917(hsa-mir-566)(NOVEL) ENSG00000183582(CU087_HUMAN)(KNOWN) ENSG00000205581(HMGN1)(KNOWN) ENSG00000209994(NULL)(NOVEL) ENSG00000210000(NULL)(NOVEL) ENSG00000182093(WRB)(KNOWN) ENSG00000185658(BRWD1)(KNOWN),39.567315,21,clone
575,2,17,14,CTC-246B18,CTC-246B18,19,19q13.2,44401379,44539916,138538,bK1246B18,AC011445.6,6,,ENSG00000197110(IL28B)(KNOWN) ENSG00000183709(IL28A)(KNOWN) ENSG00000182393(IL29)(KNOWN) ENSG00000128011(LRFN1)(KNOWN) ENSG00000130755(GMFG)(KNOWN) ENSG00000179134(SAMD4B)(KNOWN),44.401379,19,clone
576,2,18,14,CTD-2265D9,CTD-2265D9,5,5p15.33,2570683,2671745,101063,bK2265D9,AC026791.4,0,,,2.570683,5,clone
577,2,1,15,FAILED,NA,NA,NA,NA,NA,NA,NA,NA,NA,NA,NA,NA,NA,clone
578,2,2,15,RP11-495H13,RP11-495H13,4,4q34.3,179834806,180006551,171746,bA495H13,AC017087.5,0,,,179.834806,4,clone
579,2,3,15,RP11-514J23,NA,NA,NA,NA,NA,NA,NA,NA,NA,NA,NA,NA,NA,clone
580,2,4,15,RP11-538P16,RP11-538P16,17,17q23.2,57872126,58038015,165890,bA538P16,AC023979,3,,ENSG00000183701(NULL)(NOVEL) ENSG00000146872(TLK2)(KNOWN) ENSG00000087995(METL2_HUMAN)(KNOWN),57.872126,17,clone
581,2,5,15,FAILED,NA,NA,NA,NA,NA,NA,NA,NA,NA,NA,NA,NA,NA,clone
582,2,6,15,RP11-538P18,RP11-538P18,3,3q25.32,159590738,159779796,189059,bA538P18,AC106707.9,2,"MLF1, RSRC1",ENSG00000178053(MLF1)(KNOWN) ENSG00000174891(RSRC1)(KNOWN),159.590738,3,clone
583,2,7,15,RP11-561B11,RP11-561B11,14,14q13.2,34839169,35020664,181496,bA561B11,AL133163.3,2,"NFKBIA, PSMA6",ENSG00000100906(NFKBIA)(KNOWN) ENSG00000100902(PSMA6)(KNOWN),34.839169,14,clone
584,2,8,15,RP5-1087L12,RP5-1087L12,3,3q29,197030993,197149707,118715,dJ1087L12,AC006255,4,,ENSG00000061938(TNK2)(KNOWN) ENSG00000198174(Q8N9P1_HUMAN)(KNOWN) ENSG00000208300(NULL)(NOVEL) ENSG00000201400(U2)(NOVEL),197.030993,3,clone
585,2,9,15,RP11-561E1,RP11-561E1,8,8p21.2,24385106,24469397,84292,bA561E1,AC024958.8,1,ADAM7,ENSG00000069206(ADAM7)(KNOWN),24.385106,8,clone
586,2,10,15,RP1-127L4,NA,NA,NA,NA,NA,NA,NA,NA,NA,NA,NA,NA,NA,clone
587,2,11,15,RP1-247F3,RP1-247F3,5,5q31.1,130616593,130630517,13925,dJ247F3,AC004777.1,1,,ENSG00000158985(NP_064625.1)(KNOWN),130.616593,5,clone
588,2,12,15,RP5-819O4,RP5-819O4,7,7q35,144927061,145051354,124294,dJ819O4,AC006007.1,0,,,144.927061,7,clone
589,2,13,15,RP1-252K6,RP1-252K6,8,8q12.3-q13.1,66038030,66176788,138759,dJ252K6,AC104937,0,,,66.03803,8,clone
590,2,14,15,RP5-836L9,RP5-836L9,17,17p11.2,20014357,20134155,119799,dJ836L9,AC004702.1,2,,ENSG00000205218(Q9H3A7_HUMAN)(KNOWN) ENSG00000128487(NP_001028725.1)(KNOWN),20.014357,17,clone
591,2,15,15,RP11-16B11,RP11-16B11,5,5q12.1,59340905,59341702,798,bA16B11,AC011929,0,,,59.340905,5,clone
592,2,16,15,RP11-96H16,RP11-96H16,14,14q31.3,86077244,86231535,154292,bA96H16,AL356016.2,0,,,86.077244,14,clone
593,2,17,15,FAILED,NA,NA,NA,NA,NA,NA,NA,NA,NA,NA,NA,NA,NA,clone
594,2,18,15,RP11-97L2,RP11-97L2,5,5q13.3,73817311,73818090,780,bA97L2,AC041042,0,,,73.817311,5,clone
595,2,1,16,RP11-295B8,RP11-295B8,12,12q13.13,49924002,50099834,175833,bA295B8,AC046135.15,5,,ENSG00000170545(NM_001031628.1)(KNOWN) ENSG00000110934(BIN2)(KNOWN) ENSG00000139610(ELA1)(KNOWN) ENSG00000139629(GALT6_HUMAN)(KNOWN) ENSG00000050438(SLC4A8)(KNOWN),49.924002,12,clone
596,2,2,16,RP11-313F15,RP11-313F15,17,17q25.3,76183573,76354819,171247,bA313F15,AC023493,2,,ENSG00000173814(NULL)(NOVEL) ENSG00000141564(RPTOR_HUMAN)(KNOWN),76.183573,17,clone
597,2,3,16,RP11-296E7,RP11-296E7,6,6q14.1,80815400,80852964,37565,bA296E7,AL591135.4,0,,,80.8154,6,clone
598,2,4,16,RP11-313P18,RP11-313P18,15,15q21.2,49615103,49801355,186253,bA313P18,AC020892.7,2,,ENSG00000104112(SCG3)(KNOWN) ENSG00000104093(DMXL2)(KNOWN),49.615103,15,clone
599,2,5,16,RP11-333I7,RP11-333I7,9,9q22.32,96375866,96551155,175290,bA333I7,AC018596,4,"FBP1, C9orf3, FBP2",ENSG00000165140(FBP1)(KNOWN) ENSG00000204343(Q5VZC5_HUMAN)(KNOWN) ENSG00000148120(C9orf3)(KNOWN) ENSG00000130957(FBP2)(KNOWN),96.375866,9,clone
600,2,6,16,FAILED,NA,NA,NA,NA,NA,NA,NA,NA,NA,NA,NA,NA,NA,clone
601,2,7,16,FAILED,NA,NA,NA,NA,NA,NA,NA,NA,NA,NA,NA,NA,NA,clone
602,2,8,16,FAILED,NA,NA,NA,NA,NA,NA,NA,NA,NA,NA,NA,NA,NA,clone
603,2,9,16,RP11-376O14,RP11-376O14,7,7q31.31,119703959,119857235,153277,bA376O14,AC006332.3,1,,ENSG00000184408(KCND2)(KNOWN),119.703959,7,clone
604,2,10,16,RP11-400D2,RP11-400D2,4,4q28.3,135464064,135638813,174750,bA400D2,AC096748.1,0,,,135.464064,4,clone
605,2,11,16,RP11-377G16,RP11-377G16,4,4q21.21,81316227,81510378,194152,bA377G16,AC021127.9,3,"PRDM8, FGF5",ENSG00000152784(PRDM8)(KNOWN) ENSG00000138675(FGF5)(KNOWN) ENSG00000197826(NP_689983.1)(KNOWN),81.316227,4,clone
606,2,12,16,RP11-400O18,RP11-400O18,2,2q32.1,186322693,186426356,103664,bA400O18,AC008174.2,3,,ENSG00000188738(Q6ZTY5_HUMAN)(KNOWN) ENSG00000189277(NM_207482.1)(KNOWN) ENSG00000180922(Q5CZC0_HUMAN)(KNOWN),186.322693,2,clone
607,2,13,16,RP11-421F9,RP11-421F9,3,3p24.2,25447987,25518546,70560,bA421F9,AC133141.2,1,,ENSG00000077092(RARB_HUMAN)(KNOWN),25.447987,3,clone
608,2,14,16,RP11-442C9,RP11-442C9,3,3p12.3,81649526,81740108,90583,bA442C9,AC025029.16,1,,ENSG00000114480(GBE1)(KNOWN),81.649526,3,clone
609,2,15,16,RP11-421J10,RP11-421J10,2,2p21,45253773,45432483,178711,bA421J10,AC009236.4,1,,ENSG00000205054(Q6UXP8_HUMAN)(KNOWN),45.253773,2,clone
610,2,16,16,FAILED,NA,NA,NA,NA,NA,NA,NA,NA,NA,NA,NA,NA,NA,clone
611,2,17,16,RP11-474M18,RP11-474M18,3,3p12.1,84623842,84801874,178033,bA474M18,AC107025.3,0,,,84.623842,3,clone
612,2,18,16,RP11-495D4,RP11-495D4,8,8q24.13,126599186,126798853,199668,bA495D4,AF252829.4,0,,,126.599186,8,clone
613,2,1,17,RP11-90J19,RP11-90J19,15,15q21.1,45134881,45309881,175001,bA90J19,AC066615.7,1,,ENSG00000205641(Q9BZ61_HUMAN)(KNOWN),45.134881,15,clone
614,2,2,17,RP11-105C20,RP11-105C20,16,16q21,58235437,58349316,113880,bA105C20,AC026457.8,1,,ENSG00000200911(5S_rRNA)(NOVEL),58.235437,16,clone
615,2,3,17,RP11-118I2,RP11-118I2,18,18q23,73613846,73764173,150328,bA118I2,AC027510.7,0,,,73.613846,18,clone
616,2,4,17,RP11-138H18,RP11-138H18,14,14q21.1,37351226,37487778,136553,bA138H18,AL163151.1,3,,ENSG00000201431(U6)(NOVEL) ENSG00000139865(TTC6)(KNOWN) ENSG00000182090(Q8IY25_HUMAN)(KNOWN),37.351226,14,clone
617,2,5,17,RP11-118L16,RP11-118L16,11,11q14.1,83021047,83205297,184251,bA118L16,AC018708,1,,ENSG00000150672(DLG2)(KNOWN),83.021047,11,clone
618,2,6,17,RP11-138J2,RP11-138J2,8,8p21.2,27277246,27304557,27312,bA138J2,AC010856.12,1,PTK2B,ENSG00000120899(PTK2B)(KNOWN),27.277246,8,clone
619,2,7,17,RP11-157C8,RP11-157C8,4,4q12,53060094,53207986,147893,bA157C8,AC012538,4,USP46,ENSG00000210458(NULL)(NOVEL) ENSG00000196330(Q9HAB5_HUMAN)(KNOWN) ENSG00000210468(NULL)(NOVEL) ENSG00000109189(USP46)(KNOWN),53.060094,4,clone
620,2,8,17,RP11-176J16,RP11-176J16,12,12q12,43511484,43548358,36875,bA176J16,AC079825.15,1,,ENSG00000184613(NELL2)(KNOWN),43.511484,12,clone
621,2,9,17,RP11-157E8,RP11-157E8,2,2q31.1,177052080,177205498,153419,bA157E8,AC022186,1,,ENSG00000163364(Q96D13_HUMAN)(KNOWN),177.05208,2,clone
622,2,10,17,RP11-176K15,RP11-176K15,4,4q21.23,85165676,85311402,145727,bA176K15,AC079160.5,0,,,85.165676,4,clone
623,2,11,17,RP11-204H9,RP11-204H9,4,4q13.1,64867896,65032899,165004,bA204H9,AC023110.8,1,,ENSG00000205678(NP_001010874.2)(KNOWN),64.867896,4,clone
624,2,12,17,RP11-226E22,RP11-226E22,3,3p24.1,26718031,26882772,164742,bA226E22,AC103922,1,,ENSG00000179796(LRRC3B)(KNOWN),26.718031,3,clone
625,2,13,17,FAILED,NA,NA,NA,NA,NA,NA,NA,NA,NA,NA,NA,NA,NA,clone
626,2,14,17,RP11-226F19,RP11-226F19,14,14q24.1,68409942,68574225,164284,bA226F19,AL117694.5,1,ACTN1,ENSG00000072110(ACTN1)(KNOWN),68.409942,14,clone
627,2,15,17,RP11-250H22,RP11-250H22,2,2q21.2,133791576,133959201,167626,bA250H22,AC011996.8,3,,ENSG00000208327(NULL)(NOVEL) ENSG00000208316(NULL)(NOVEL) ENSG00000197755(NP_997364.2)(KNOWN),133.791576,2,clone
628,2,16,17,RP11-270I3,RP11-270I3,4,4p16.1,10640517,10803372,162856,bA270I3,AC027625.5,0,,,10.640517,4,clone
629,2,17,17,RP11-250N10,RP11-250N10,2,2q31.2,178079879,178252093,172215,bA250N10,AC073834.6,4,,ENSG00000197557(NP_689730.1)(KNOWN) ENSG00000196659(NP_689488.2)(KNOWN) ENSG00000128655(PDE11A)(KNOWN) ENSG00000018510(AGPS)(KNOWN),178.079879,2,clone
630,2,18,17,RP11-272D12,RP11-272D12,15,15q24.1,71270952,71440843,169892,bA272D12,AC068397.6,2,,ENSG00000138622(HCN4)(KNOWN) ENSG00000067141(NEO1)(KNOWN),71.270952,15,clone
631,2,1,18,RP11-2K12,RP11-2K12,12,12q22,91204898,91367961,163064,bA2K12,AC013768,2,"CLLU1OS, CLLU1",ENSG00000205057(CLLU1OS)(KNOWN) ENSG00000205056(CLLU1)(KNOWN),91.204898,12,clone
632,2,2,18,RP11-10G10,RP11-10G10,8,8q22.2,101279091,101431725,152635,bA10G10,,2,,ENSG00000034677(RNF19)(KNOWN) ENSG00000104450(SPAG1)(KNOWN),101.279091,8,clone
633,2,3,18,RP11-2K18,RP11-2K18,8,8q23.3,115760314,115915271,154958,bA2K18,AC019246,0,,,115.760314,8,clone
634,2,4,18,RP11-10G12,RP11-10G12,4,4p15.31,22163781,22288928,125148,bA10G12,AC098583.2,1,,ENSG00000163144(NULL)(NOVEL),22.163781,4,clone
635,2,5,18,RP11-16L7,RP11-16L7,18,18q23,73908671,74017409,108739,bA16L7,AC018400,0,,,73.908671,18,clone
636,2,6,18,FAILED,NA,NA,NA,NA,NA,NA,NA,NA,NA,NA,NA,NA,NA,clone
637,2,7,18,RP11-16M12,RP11-16M12,3,3p12.3,78395760,78564986,169227,bA16M12,AC053483,0,,,78.39576,3,clone
638,2,8,18,empty,NA,NA,NA,NA,NA,NA,NA,NA,NA,NA,NA,NA,NA,Empty
639,2,9,18,RP11-30F7,RP11-30F7,6,6q26,161666519,161822231,155713,bA30F7,AC016332,1,,ENSG00000185345(PARK2)(KNOWN),161.666519,6,clone
640,2,10,18,RP11-45I24,RP11-45I24,3,3q26.33,180867439,181028448,161010,bA45I24,AC015620,5,,ENSG00000208446(NULL)(NOVEL) ENSG00000206017(NULL)(NOVEL) ENSG00000203634(NULL)(NOVEL) ENSG00000114757(PEX5L)(KNOWN) ENSG00000058056(USP13)(KNOWN),180.867439,3,clone
641,2,11,18,RP11-30F17,RP11-30F17,19,19p13.3,6351112,6519252,168141,bA30F17,AC016331,8,,ENSG00000088247(KHSRP)(KNOWN) ENSG00000181240(NP_775908.1)(KNOWN) ENSG00000125648(SLC25A23)(KNOWN) ENSG00000130545(CRB3)(KNOWN) ENSG00000205744(DENND1C)(KNOWN) ENSG00000104833(TUBB4)(KNOWN) ENSG00000194876(hsa-mir-220)(NOVEL) ENSG00000125657(TNFSF9)(KNOWN),6.351112,19,clone
642,2,12,18,RP11-45K10,RP11-45K10,8,8q12.3,64465942,64651178,185237,bA45K10,AC011124.9,0,,,64.465942,8,clone
643,2,13,18,RP11-60N3,NA,NA,NA,NA,NA,NA,NA,NA,NA,NA,NA,NA,NA,clone
644,2,14,18,RP11-76H6,RP11-76H6,16,16q22.1,67078490,67134347,55858,bA76H6,AC009162.11,1,,ENSG00000201164(U4)(NOVEL),67.07849,16,clone
645,2,15,18,RP11-61F4,RP11-61F4,14,14q24.3,77244986,77511223,266238,bA61F4,AC008372.6,5,"SNW1, ADCK1, C14orf156",ENSG00000100603(SNW1)(KNOWN) ENSG00000197734(NP_777603.1)(KNOWN) ENSG00000063761(ADCK1)(KNOWN) ENSG00000199440(Y)(NOVEL) ENSG00000119705(C14orf156)(KNOWN),77.244986,14,clone
646,2,16,18,RP11-77A13,RP11-77A13,2,2q14.2,119406284,119549525,143242,bA77A13,AC013457.7,1,,ENSG00000019169(MARCO)(KNOWN),119.406284,2,clone
647,2,17,18,RP11-90E5,RP11-90E5,15,15q26.3,98388046,98574562,186517,bA90E5,AC022710.10,2,ADAMTS17,ENSG00000208876(NULL)(NOVEL) ENSG00000140470(ADAMTS17)(KNOWN),98.388046,15,clone
648,2,18,18,RP11-105B19,RP11-105B19,7,7q31.31,118629304,118806607,177304,bA105B19,AC024259.17,0,,,118.629304,7,clone
649,3,1,1,RP11-196P5,RP11-196P5,1,1p36.22,11765728,11932249,166522,bA196P5,AC025001,10,,ENSG00000177000(MTHFR)(KNOWN) ENSG00000116685(KIAA2013)(KNOWN) ENSG00000011021(CLCN6)(KNOWN) ENSG00000175206(NPPA)(KNOWN) ENSG00000204565(Q5JZE0_HUMAN)(KNOWN) ENSG00000120937(NPPB)(KNOWN) ENSG00000199347(U5)(NOVEL) ENSG00000201801(U5)(NOVEL) ENSG00000083444(PLOD1)(KNOWN) ENSG00000177553(Q8NDA9_HUMAN)(KNOWN),11.765728,1,clone
650,3,2,1,RP11-574M5,RP11-574M5,9,9q33.1,120939948,121031816,91869,bA574M5,AL353773.9,1,,ENSG00000078725(DBC1)(KNOWN),120.939948,9,clone
651,3,3,1,RP11-199F11,RP11-199F11,17,17p13.1,7516212,7599153,82942,bA199F11,AC087388.9,4,"TP53, WDR79, EFNB3, DNHD3",ENSG00000141499(WDR79)(KNOWN) ENSG00000108947(EFNB3)(KNOWN) ENSG00000183914(DNHD3)(KNOWN) ENSG00000141510(TP53)(KNOWN),7.516212,17,TP53
652,3,4,1,RP11-445L6,RP11-445L6,9,9q33.1,116939817,117122920,183104,bA445L6,AL355601.19,1,,ENSG00000173077(NP_059114.1)(KNOWN),116.939817,9,clone
653,3,5,1,CTB-1187M2,CTB-1187M2,17,17p11.2,19211694,19360796,149103,bK187M2,,5,"MAPK7, MFAP4, ZNF179",ENSG00000166484(MAPK7)(KNOWN) ENSG00000166482(MFAP4)(KNOWN) ENSG00000128482(ZNF179)(KNOWN) ENSG00000189343(NULL)(NOVEL) ENSG00000209809(NULL)(NOVEL),19.211694,17,clone
654,3,6,1,RP5-1000E10,RP5-1000E10,1,1p13.2,115009146,115149253,140108,dJ1000E10,AL096773.6,6,,ENSG00000116748(AMPD1)(KNOWN) ENSG00000209143(NULL)(NOVEL) ENSG00000009307(CSDE1)(KNOWN) ENSG00000201900(Y)(NOVEL) ENSG00000052723(NP_079349.1)(KNOWN) ENSG00000175984(DENND2C)(KNOWN),115.009146,1,clone
655,3,7,1,CTC-1286C20,CTC-1286C20,5,5q35.2-q35.3,176391379,176542031,150653,bK286C20,,4,,ENSG00000160867(FGFR4)(KNOWN) ENSG00000165671(NSD1)(KNOWN) ENSG00000087206(RXINP_HUMAN)(KNOWN) ENSG00000113761(ZN346_HUMAN)(KNOWN),176.391379,5,clone
656,3,8,1,RP5-1026E2,RP5-1026E2,1,1q25.2,175458778,175559092,100315,dJ1026E2,AL022143.1,1,,ENSG00000198797(FAM5B)(KNOWN),175.458778,1,clone
657,3,9,1,CTC-221K18,CTC-221K18,12,12q24.33,132108702,132272931,164230,,,5,"ZNF84, ZNF140, ZNF10",ENSG00000198040(ZNF84)(KNOWN) ENSG00000196387(ZNF140)(KNOWN) ENSG00000200066(Y)(NOVEL) ENSG00000090612(ZNF10)(KNOWN) ENSG00000151963(NM_003415.1)(KNOWN),132.108702,12,clone
658,3,10,1,empty,NA,NA,NA,NA,NA,NA,NA,NA,NA,NA,NA,NA,NA,Empty
659,3,11,1,empty,NA,NA,NA,NA,NA,NA,NA,NA,NA,NA,NA,NA,NA,Empty
660,3,12,1,empty,NA,NA,NA,NA,NA,NA,NA,NA,NA,NA,NA,NA,NA,Empty
661,3,13,1,empty,NA,NA,NA,NA,NA,NA,NA,NA,NA,NA,NA,NA,NA,Empty
662,3,14,1,empty,NA,NA,NA,NA,NA,NA,NA,NA,NA,NA,NA,NA,NA,Empty
663,3,15,1,empty,NA,NA,NA,NA,NA,NA,NA,NA,NA,NA,NA,NA,NA,Empty
664,3,16,1,empty,NA,NA,NA,NA,NA,NA,NA,NA,NA,NA,NA,NA,NA,Empty
665,3,17,1,emp,NA,NA,NA,NA,NA,NA,NA,NA,NA,NA,NA,NA,NA,clone
666,3,18,1,emp,NA,NA,NA,NA,NA,NA,NA,NA,NA,NA,NA,NA,NA,clone
667,3,1,2,RP11-162E8,RP11-162E8,10,10p12.1,24196692,24341441,144750,bA162E8,AL391499.11,2,,ENSG00000209529(NULL)(NOVEL) ENSG00000120549(KIAA1217)(KNOWN),24.196692,10,clone
668,3,2,2,RP11-359E7,RP11-359E7,10,10q26.11,121545719,121577827,32109,bA359E7,AL133461.10,1,,ENSG00000198825(INPP5F)(KNOWN),121.545719,10,clone
669,3,3,2,RP5-855L24,RP5-855L24,20,20p12.1,14561835,14679343,117509,dJ855L24,AL354773.8,1,,ENSG00000172264(NP_001028259.1)(KNOWN),14.561835,20,clone
670,3,4,2,RP5-914B9,RP5-914B9,20,20q11.22,32572057,32595498,23442,dJ914B9,AL136173.24,2,DYNLRB1,ENSG00000206582(Y)(NOVEL) ENSG00000125971(DYNLRB1)(KNOWN),32.572057,20,clone
671,3,5,2,RP5-994O24,RP5-994O24,20,20q13.2,49519272,49575686,56415,dJ994O24,AL132866.29,1,,ENSG00000101096(NFATC2)(KNOWN),49.519272,20,clone
672,3,6,2,RP5-1005L2,RP5-1005L2,20,20q13.12,44369220,44380337,11118,dJ1005L2,AL445286.12,0,,,44.36922,20,clone
673,3,7,2,RP11-109D9,RP11-109D9,9,9q21.11,71447567,71636843,189277,bA109D9,AL162412.11,3,,ENSG00000188647(PTAR1)(KNOWN) ENSG00000204711(NP_001010940.1)(KNOWN) ENSG00000107282(APBA1)(KNOWN),71.447567,9,clone
674,3,8,2,RP11-401G5,RP11-401G5,9,9q21.13,75584335,75757100,172766,bA401G5,AL513124.9,0,,,75.584335,9,clone
675,3,9,2,RP11-109M15,RP11-109M15,9,9p22.3,16171750,16325494,153745,bA109M15,AL513424.3,1,,ENSG00000205549(XP_948674.1)(NOVEL),16.17175,9,clone
676,3,10,2,RP11-408A13,RP11-408A13,9,9p22.3,14500602,14586756,86155,bA408A13,AL159169.14,0,,,14.500602,9,clone
677,3,11,2,RP11-533L22,RP11-533L22,7,7q21.11,84729613,84898403,168791,bA533L22,AC073958.4,1,,ENSG00000164657(NULL)(NOVEL),84.729613,7,clone
678,3,12,2,RP11-213G21,RP11-213G21,4,4p14,38175651,38270132,94482,bA213G21,AC096739.3,0,,,38.175651,4,clone
679,3,13,2,FAILED,NA,NA,NA,NA,NA,NA,NA,NA,NA,NA,NA,NA,NA,clone
680,3,14,2,FAILED,NA,NA,NA,NA,NA,NA,NA,NA,NA,NA,NA,NA,NA,clone
681,3,15,2,FAILED,NA,NA,NA,NA,NA,NA,NA,NA,NA,NA,NA,NA,NA,clone
682,3,16,2,FAILED,NA,NA,NA,NA,NA,NA,NA,NA,NA,NA,NA,NA,NA,clone
683,3,17,2,FAILED,NA,NA,NA,NA,NA,NA,NA,NA,NA,NA,NA,NA,NA,clone
684,3,18,2,RP11-474N8,RP11-474N8,12,12q13.3,55578149,55750146,171998,bA474N8,AC026120.33,8,"RDH16, ADMR, ZBTB39, TAC3, MYO1A",ENSG00000170426(NP_683695.1)(KNOWN) ENSG00000139547(RDH16)(KNOWN) ENSG00000166856(ADMR)(KNOWN) ENSG00000188326(Q7Z4H2_HUMAN)(KNOWN) ENSG00000166860(ZBTB39)(KNOWN) ENSG00000166863(TAC3)(KNOWN) ENSG00000166866(MYO1A)(KNOWN) ENSG00000166881(K0286_HUMAN)(KNOWN),55.578149,12,clone
685,3,1,3,RP3-368G6,NA,NA,NA,NA,NA,NA,NA,NA,NA,NA,NA,NA,NA,clone
686,3,2,3,CTA-221H1,CTA-221H1,22,22q12.3,32901471,32904493,3023,bK221H1,AL008717.1,0,,,32.901471,22,clone
687,3,3,3,RP3-380C13,NA,NA,NA,NA,NA,NA,NA,NA,NA,NA,NA,NA,NA,clone
688,3,4,3,CTA-212A2,NA,NA,NA,NA,NA,NA,NA,NA,NA,NA,NA,NA,NA,clone
689,3,5,3,RP11-184L18,RP11-184L18,13,13q21.33,70296335,70417830,121496,bA184L18,AL391123.19,0,,,70.296335,13,clone
690,3,6,3,RP11-478H12,RP11-478H12,13,13q31.2,87930105,87985085,54981,bA478H12,AL354996.9,0,,,87.930105,13,clone
691,3,7,3,RP11-185C18,RP11-185C18,13,13q14.3,48960782,49068912,108131,bA185C18,AL139321.28,3,,ENSG00000136147(PHF11_HUMAN)(KNOWN) ENSG00000136144(RCBTB1)(KNOWN) ENSG00000136169(SETDB2)(KNOWN),48.960782,13,clone
692,3,8,3,RP11-480K16,RP11-480K16,13,13q34,112025897,112208258,182362,bA480K16,AL160033.21,2,,ENSG00000153498(NP_660291.1)(KNOWN) ENSG00000126216(TUBGCP3)(KNOWN),112.025897,13,clone
693,3,9,3,RP11-150A6,RP11-150A6,6,6p22.1,29321047,29495843,174797,bA150A6,AL096770,7,,ENSG00000204697(Q8NGU7_HUMAN)(KNOWN) ENSG00000204696(NULL)(NOVEL) ENSG00000204695(OR5U1)(KNOWN) ENSG00000204690(OR12D2)(KNOWN) ENSG00000204694(OR11A1)(KNOWN) ENSG00000204692(OR12D3)(KNOWN) ENSG00000204689(OR10C1)(KNOWN),29.321047,6,clone
694,3,10,3,RP11-538A16,RP11-538A16,6,6q16.1,93629576,93823839,194264,bA538A16,AL356956.11,0,,,93.629576,6,clone
695,3,11,3,RP11-162O6,RP11-162O6,6,6p21.1,40860313,41030209,169897,bA162O6,AL353674.17,0,,,40.860313,6,clone
696,3,12,3,RP11-545I5,RP11-545I5,6,6q24.3,146157896,146266194,108299,bA545I5,AL356599.19,2,,ENSG00000118496(FBXO30)(KNOWN) ENSG00000146414(SHPRH)(KNOWN),146.157896,6,clone
697,3,13,3,RP3-365E2,RP3-365E2,6,6p23,14536103,14673832,137730,dJ365E2,AL009177.1,0,,,14.536103,6,clone
698,3,14,3,RP3-448K1,RP3-448K1,6,6q21,107058235,107112040,53806,dJ448K1,AL359292.12,1,,ENSG00000112297(AIM1)(KNOWN),107.058235,6,clone
699,3,15,3,RP3-365O12,RP3-365O12,6,6p12.3,46918495,47036031,117537,dJ365O12,AL096772.5,1,GPR116,ENSG00000069122(GPR116)(KNOWN),46.918495,6,clone
700,3,16,3,RP3-449G2,RP3-449G2,6,6q16.3,103440994,103493022,52029,dJ449G2,AL136975.6,0,,,103.440994,6,clone
701,3,17,3,RP11-162K11,RP11-162K11,10,10q23.33,95842632,95886385,43754,bA162K11,AL139118.12,1,,ENSG00000138193(PLCE1)(KNOWN),95.842632,10,clone
702,3,18,3,RP11-357A18,RP11-357A18,10,10q21.1,60813485,60976636,163152,bA357A18,AL356099.15,0,,,60.813485,10,clone
703,3,1,4,CTC-366N20,CTC-366N20,5,5q15,94527791,94663165,135375,bK1366N20,AC008471,1,MCTP1,ENSG00000175471(MCTP1)(KNOWN),94.527791,5,clone
704,3,2,4,CTD-2527I21,CTD-2527I21,19,19q13.11-q13.12,40169242,40339132,169891,bK2527I21,AC020907.6,12,,ENSG00000089351(NP_065946.2)(KNOWN) ENSG00000105711(SCN1B)(KNOWN) ENSG00000105707(HPN)(KNOWN) ENSG00000205200(Q6ZVB8_HUMAN)(KNOWN) ENSG00000179066(Q86VG9_HUMAN)(KNOWN) ENSG00000203404(NULL)(NOVEL) ENSG00000089356(FXYD3_HUMAN)(KNOWN) ENSG00000153902(LGI4)(KNOWN) ENSG00000126258(FXYD1)(KNOWN) ENSG00000203403(NULL)(NOVEL) ENSG00000142290(FXYD7)(KNOWN) ENSG00000089327(FXYD5)(KNOWN),40.169242,19,clone
705,3,3,4,RP11-115P8,RP11-115P8,11,11p13,35657471,35810959,153489,bA115P8,AC092767,1,,ENSG00000166326(TRIM44)(KNOWN),35.657471,11,clone
706,3,4,4,RP11-425P5,RP11-425P5,7,7p22.1,6233987,6446613,212627,bA425P5,AC009412.6,4,"RAC1, PSCD3",ENSG00000178397(NP_001032240.1)(KNOWN) ENSG00000136238(RAC1)(KNOWN) ENSG00000164535(NP_631918.1)(KNOWN) ENSG00000008256(PSCD3)(KNOWN),6.233987,7,clone
707,3,5,4,RP11-121A13,RP11-121A13,17,17p11.2,20134151,20230382,96232,bA121A13,AC008088.8,4,,ENSG00000154898(Q8IYA2_HUMAN)(KNOWN) ENSG00000209928(NULL)(NOVEL) ENSG00000201769(SRP_euk_arch)(NOVEL) ENSG00000128487(NP_001028725.1)(KNOWN),20.134151,17,clone
708,3,6,4,RP11-437L1,RP11-437L1,7,7q32.2,129214325,129354280,139956,bA437L1,AC084865.3,1,,ENSG00000186591(UBE2H)(KNOWN),129.214325,7,clone
709,3,7,4,RP11-306I4,RP11-306I4,1,1p31.1,77815414,77880693,65280,bA306I4,AC118549.2,2,,ENSG00000211104(NULL)(NOVEL) ENSG00000036549(ZZZ3)(KNOWN),77.815414,1,clone
710,3,8,4,RP11-415M14,RP11-415M14,1,1q25.2,174374254,174386794,12541,bA415M14,AL162736.20,1,RFWD2,ENSG00000143207(RFWD2)(KNOWN),174.374254,1,clone
711,3,9,4,RP11-143H12,RP11-143H12,1,1p31.1,78953798,79135725,181928,bA143H12,AC099674.2,1,,ENSG00000162618(ELTD1_HUMAN)(KNOWN),78.953798,1,clone
712,3,10,4,FAILED,NA,NA,NA,NA,NA,NA,NA,NA,NA,NA,NA,NA,NA,clone
713,3,11,4,RP13-46M24,NA,NA,NA,NA,NA,NA,NA,NA,NA,NA,NA,NA,NA,clone
714,3,12,4,RP13-130F17,NA,NA,NA,NA,NA,NA,NA,NA,NA,NA,NA,NA,NA,clone
715,3,13,4,RP13-166C10,NA,NA,NA,NA,NA,NA,NA,NA,NA,NA,NA,NA,NA,clone
716,3,14,4,RP13-188A5,NA,NA,NA,NA,NA,NA,NA,NA,NA,NA,NA,NA,NA,clone
717,3,15,4,RP4-537F10,RP4-537F10,1,1p31.3,64206685,64303918,97234,dJ537F10,AL137859.3,2,,ENSG00000207190(U6)(NOVEL) ENSG00000185483(ROR1)(KNOWN),64.206685,1,clone
718,3,16,4,RP1-61P15,RP1-61P15,1,1q31.3,192331625,192424803,93179,dJ61P15,AL356272.14,0,,,192.331625,1,clone
719,3,17,4,RP4-700A9,RP4-700A9,1,1p31.3,65371357,65460412,89056,dJ700A9,AC099680.2,1,,ENSG00000162433(AK3L1)(KNOWN),65.371357,1,clone
720,3,18,4,RP5-879K22,RP5-879K22,1,1q32.2,208589468,208727046,137579,dJ879K22,AL034351.1,2,,ENSG00000200972(U5)(NOVEL) ENSG00000054392(HHAT)(KNOWN),208.589468,1,clone
721,3,1,5,RP11-243A18,RP11-243A18,1,1p32.3,53802593,53986331,183739,bA243A18,AC073432,2,GLIS1,ENSG00000200268(U7)(NOVEL) ENSG00000174332(GLIS1)(KNOWN),53.802593,1,clone
722,3,2,5,RP11-353N19,RP11-353N19,14,14q32.12,91389787,91561645,171859,bA353N19,AC007057,3,,ENSG00000140092(FBLN5)(KNOWN) ENSG00000100815(TRIP11)(KNOWN) ENSG00000165929(TAC2N_HUMAN)(KNOWN),91.389787,14,clone
723,3,3,5,RP11-243K12,RP11-243K12,17,17p13.2,6065363,6217717,152355,bA243K12,AC005668.1,0,,,6.065363,17,clone
724,3,4,5,RP11-354H2,RP11-354H2,7,7q31.2,115743960,115770524,26565,bA354H2,AC074021.7,0,,,115.74396,7,clone
725,3,5,5,RP11-481E16,RP11-481E16,5,5q32,146313344,146482537,169194,bA481E16,AC022527,1,,ENSG00000156475(2ABB_HUMAN)(KNOWN),146.313344,5,clone
726,3,6,5,empty,NA,NA,NA,NA,NA,NA,NA,NA,NA,NA,NA,NA,NA,Empty
727,3,7,5,RP11-483M24,NA,NA,NA,NA,NA,NA,NA,NA,NA,NA,NA,NA,NA,clone
728,3,8,5,empty,NA,NA,NA,NA,NA,NA,NA,NA,NA,NA,NA,NA,NA,Empty
729,3,9,5,RP5-1010E17,RP5-1010E17,20,20q13.2,53411914,53537958,126045,dJ1010E17,AL121826.11,0,,,53.411914,20,clone
730,3,10,5,RP5-1025A1,RP5-1025A1,20,20p11.21,24956308,25050971,94664,dJ1025A1,AL080312.14,2,,ENSG00000100987(VSX1)(KNOWN) ENSG00000154930(ACSS1)(KNOWN),24.956308,20,clone
731,3,11,5,RP5-1027G4,RP5-1027G4,20,20p11.23,19157323,19322167,164845,dJ1027G4,AL049647.7,2,,ENSG00000179447(Q8N7Z9_HUMAN)(KNOWN) ENSG00000185052(SLC24A3)(KNOWN),19.157323,20,clone
732,3,12,5,RP5-1071L10,RP5-1071L10,20,20q13.13,48885314,48928597,43284,dJ1071L10,AL133228.18,2,,ENSG00000187653(Q5TD55_HUMAN)(KNOWN) ENSG00000124243(BCAS4)(KNOWN),48.885314,20,clone
733,3,13,5,RP11-22F19,RP11-22F19,8,8p12,31907984,32086604,178621,bA22F19,AC021909.7,1,NRG1,ENSG00000157168(NRG1)(KNOWN),31.907984,8,clone
734,3,14,5,RP11-258A5,RP11-258A5,21,21q21.1,22151924,22333707,181784,bA258A5,,0,,,22.151924,21,clone
735,3,15,5,RP11-22N19,RP11-22N19,7,7q22.2,105622027,105748629,126603,bA22N19,AC007032.2,2,,ENSG00000201796(U6)(NOVEL) ENSG00000105835(PBEF1)(KNOWN),105.622027,7,clone
736,3,16,5,RP1-245P17,RP1-245P17,21,21q22.11,34483960,34602938,118979,dJ245P17,,0,,,34.48396,21,clone
737,3,17,5,CTC-359D24,CTC-359D24,19,19p13.2,11978969,12159478,180510,bK1359D24,AC022415.5,15,,ENSG00000197647(ZN433_HUMAN)(KNOWN) ENSG00000198337(Q6ZMX2_HUMAN)(KNOWN) ENSG00000209674(NULL)(NOVEL) ENSG00000196605(Q5JPI8_HUMAN)(KNOWN) ENSG00000209113(NULL)(NOVEL) ENSG00000205504(NULL)(NOVEL) ENSG00000199444(Y)(NOVEL) ENSG00000188474(Q6ZQV5_HUMAN)(KNOWN) ENSG00000205503(Q6ZVS3_HUMAN)(KNOWN) ENSG00000209682(NULL)(NOVEL) ENSG00000209689(NULL)(NOVEL) ENSG00000203487(NULL)(NOVEL) ENSG00000209695(NULL)(NOVEL) ENSG00000132010(ZNF625)(KNOWN) ENSG00000196646(ZNF136)(KNOWN),11.978969,19,clone
738,3,18,5,CTD-2525J15,CTD-2525J15,19,19q13.12,42010271,42199756,189486,bK2525J15,AC008733.9,5,,ENSG00000167637(ZNF345)(KNOWN) ENSG00000206669(Y)(NOVEL) ENSG00000185869(NP_001032309.1)(KNOWN) ENSG00000198453(ZNF568)(KNOWN) ENSG00000197863(NP_996777.1)(KNOWN),42.010271,19,clone
739,3,1,6,RP11-480H11,RP11-480H11,5,5q12.3,65059150,65239020,179871,bA480H11,AC016643.6,1,NLN,ENSG00000123213(NLN)(KNOWN),65.05915,5,clone
740,3,2,6,RP11-502A23,RP11-502A23,4,4q22.1,90029276,90198548,169273,bA502A23,AC079141.7,1,,ENSG00000138640(FAM13A1)(KNOWN),90.029276,4,clone
741,3,3,6,RP11-522N9,RP11-522N9,3,3p13,72457282,72633500,176219,bA522N9,AC104330.2,1,RYBP,ENSG00000163602(RYBP)(KNOWN),72.457282,3,clone
742,3,4,6,RP11-543P15,RP11-543P15,12,12p13.32,3101423,3265129,163707,bA543P15,AC005912.1,2,TSPAN9,ENSG00000130041(RS27_HUMAN)(KNOWN) ENSG00000011105(TSN9_HUMAN)(KNOWN),3.101423,12,clone
743,3,5,6,RP11-522N18,RP11-522N18,2,2q24.1,157052100,157176639,124540,bA522N18,AC011308.8,1,,ENSG00000115159(GPD2)(KNOWN),157.0521,2,clone
744,3,6,6,RP11-544H16,RP11-544H16,8,8q23.3,112566055,112683962,117908,bA544H16,AC020692.5,0,,,112.566055,8,clone
745,3,7,6,RP11-47L18,NA,NA,NA,NA,NA,NA,NA,NA,NA,NA,NA,NA,NA,clone
746,3,8,6,RP5-1118A7,RP5-1118A7,8,8q24.3,144404204,144527057,122854,dJ1118A7,AC087793.17,6,,ENSG00000185730(ZNF696)(KNOWN) ENSG00000184428(TOP1MT)(KNOWN) ENSG00000208451(NULL)(NOVEL) ENSG00000183610(NP_076940.1)(KNOWN) ENSG00000158106(RHPN1)(KNOWN) ENSG00000181638(GLI4)(KNOWN),144.404204,8,clone
747,3,9,6,FAILED,NA,NA,NA,NA,NA,NA,NA,NA,NA,NA,NA,NA,NA,clone
748,3,10,6,RP3-398C22,NA,NA,NA,NA,NA,NA,NA,NA,NA,NA,NA,NA,NA,clone
749,3,11,6,RP3-461F17,RP3-461F17,12,12p13.31,6893136,7049110,155975,dJ461F17,AC006512.13,12,"ENO2, ATN1, C12orf57, EMG1, OACT5, C1S, LRRC23",ENSG00000111674(ENO2)(KNOWN) ENSG00000111676(ATN1)(KNOWN) ENSG00000200368(U7)(NOVEL) ENSG00000111678(C12orf57)(KNOWN) ENSG00000111679(PTN6_HUMAN)(KNOWN) ENSG00000207713(hsa-mir-200c)(NOVEL) ENSG00000207708(hsa-mir-141)(NOVEL) ENSG00000209384(NULL)(NOVEL) ENSG00000126749(EMG1)(KNOWN) ENSG00000111684(OACT5)(KNOWN) ENSG00000182326(C1S)(KNOWN) ENSG00000010626(LRRC23)(KNOWN),6.893136,12,clone
750,3,12,6,RP5-902E20,RP5-902E20,7,7q31.32-q31.33,123592768,123711877,119110,dJ902E20,AC006148.3,0,,,123.592768,7,clone
751,3,13,6,empty,NA,NA,NA,NA,NA,NA,NA,NA,NA,NA,NA,NA,NA,Empty
752,3,14,6,RP5-905H7,RP5-905H7,7,7q11.21,62325606,62462989,137384,dJ905H7,AC006455.2,3,,ENSG00000185037(NULL)(NOVEL) ENSG00000205610(Q4G105_HUMAN)(KNOWN) ENSG00000205608(XR_001064.1)(KNOWN),62.325606,7,clone
753,3,15,6,RP11-21C17,RP11-21C17,8,8q13.2,70222710,70378941,156232,bA21C17,AC021785.10,2,,ENSG00000211297(NULL)(NOVEL) ENSG00000200147(U1)(NOVEL),70.22271,8,clone
754,3,16,6,RP11-115D4,RP11-115D4,5,5q22.3,114441173,114603245,162073,bA115D4,AC016663,2,,ENSG00000152503(TRIM36)(KNOWN) ENSG00000164219(PGGT1B)(KNOWN),114.441173,5,clone
755,3,17,6,RP11-21K15,RP11-21K15,5,5q14.1,78203689,78284615,80927,bA21K15,AC114963.2,1,,ENSG00000113273(ARSB)(KNOWN),78.203689,5,clone
756,3,18,6,RP11-115H13,NA,NA,NA,NA,NA,NA,NA,NA,NA,NA,NA,NA,NA,clone
757,3,1,7,RP11-298I3,RP11-298I3,14,14q11.2,22435253,22627198,191946,bA298I3,AL132780.5,10,,ENSG00000100461(RBM23)(KNOWN) ENSG00000100462(PRMT5)(KNOWN) ENSG00000092036(CN094_HUMAN)(KNOWN) ENSG00000129474(JUB)(KNOWN) ENSG00000100802(CN093_HUMAN)(KNOWN) ENSG00000100804(PSMB5)(KNOWN) ENSG00000207765(mmu-mir-686)(NOVEL) ENSG00000129543(XP_063287.6)(NOVEL) ENSG00000139880(CDH24)(KNOWN) ENSG00000100813(ACIN1)(KNOWN),22.435253,14,clone
758,3,2,7,RP11-319E16,RP11-319E16,12,12p13.32-p13.31,5163922,5344301,180380,bA319E16,AC006206.3,1,,ENSG00000205975(NULL)(NOVEL),5.163922,12,clone
759,3,3,7,RP11-299C5,RP11-299C5,2,2p21,42333794,42516744,182951,bA299C5,AC006038.3,2,,ENSG00000115944(COX7A2L)(KNOWN) ENSG00000143924(EML4)(KNOWN),42.333794,2,clone
760,3,4,7,RP11-319N5,RP11-319N5,2,2p16.3,50432629,50548257,115629,bA319N5,AC068715.5,1,,ENSG00000205000(NULL)(NOVEL),50.432629,2,clone
761,3,5,7,RP11-339D20,RP11-339D20,4,4p15.31,19642622,19763590,120969,bA339D20,AC098862.3,0,,,19.642622,4,clone
762,3,6,7,RP11-361D15,RP11-361D15,15,15q22.2,57657458,57844886,187429,bA361D15,AC092755.4,3,,ENSG00000140297(GCNT3)(KNOWN) ENSG00000140307(GTF2A2)(KNOWN) ENSG00000140299(BNIP2)(KNOWN),57.657458,15,clone
763,3,7,7,RP11-339P1,RP11-339P1,2,2q14.1,116380901,116514763,133863,bA339P1,AC092633.2,0,,,116.380901,2,clone
764,3,8,7,FAILED,NA,NA,NA,NA,NA,NA,NA,NA,NA,NA,NA,NA,NA,clone
765,3,9,7,RP11-382L10,RP11-382L10,3,3p12.1,83811935,83922050,110116,bA382L10,AC129415.1,1,,ENSG00000211132(NULL)(NOVEL),83.811935,3,clone
766,3,10,7,RP11-406E22,RP11-406E22,4,4p15.31,22956884,22976809,19926,bA406E22,AC098676.2,0,,,22.956884,4,clone
767,3,11,7,RP11-383C19,RP11-383C19,18,18q12.2,32335236,32502050,166815,bA383C19,,1,,ENSG00000134775(NP_079411.2)(KNOWN),32.335236,18,clone
768,3,12,7,RP11-406H4,RP11-406H4,12,12q23.1,97941617,98048716,107100,bA406H4,AC117377.9,2,,ENSG00000202324(5S_rRNA)(NOVEL) ENSG00000185046(NP_064525.1)(KNOWN),97.941617,12,clone
769,3,13,7,FAILED,NA,NA,NA,NA,NA,NA,NA,NA,NA,NA,NA,NA,NA,clone
770,3,14,7,RP11-447J13,RP11-447J13,3,3p12.1,86090396,86268611,178216,bA447J13,AC107024.5,2,,ENSG00000201410(snoZ40)(NOVEL) ENSG00000175161(IGSF4D)(KNOWN),86.090396,3,clone
771,3,15,7,FAILED,NA,NA,NA,NA,NA,NA,NA,NA,NA,NA,NA,NA,NA,clone
772,3,16,7,RP11-449P15,RP11-449P15,7,7p22.3,885103,1079306,194204,bA449P15,AC073957.7,8,"CENTA1, COX19, CYP2W1, GPR146, C7orf20",ENSG00000198849(Q8N1S0_HUMAN)(KNOWN) ENSG00000105963(CENTA1)(KNOWN) ENSG00000189201(COX19)(KNOWN) ENSG00000073067(CYP2W1)(KNOWN) ENSG00000199023(hsa-mir-339)(NOVEL) ENSG00000164849(GPR146)(KNOWN) ENSG00000146540(NP_115726.1)(KNOWN) ENSG00000105972(C7orf20)(KNOWN),0.885103,7,clone
773,3,17,7,RP11-480B17,RP11-480B17,3,3q13.33,122380934,122541241,160308,bA480B17,AC078854.16,1,STXBP5L,ENSG00000145087(STXBP5L)(KNOWN),122.380934,3,clone
774,3,18,7,RP11-501O2,RP11-501O2,3,3q24,149312719,149513116,200398,bA501O2,AC025566.22,0,,,149.312719,3,clone
775,3,1,8,RP11-92G19,RP11-92G19,18,18p11.31,4926254,5083821,157568,bA92G19,AP005138.3,0,,,4.926254,18,clone
776,3,2,8,RP11-108A8,RP11-108A8,3,3p14.2,63254921,63396321,141401,bA108A8,AC072020,0,,,63.254921,3,clone
777,3,3,8,FAILED,NA,NA,NA,NA,NA,NA,NA,NA,NA,NA,NA,NA,NA,clone
778,3,4,8,RP11-142I2,RP11-142I2,11,11q24.1,120790886,120821699,30814,bA142I2,AP002365.3,0,,,120.790886,11,clone
779,3,5,8,RP11-122B24,RP11-122B24,4,4q24,105288367,105355835,67469,bA122B24,AC074088.5,0,,,105.288367,4,clone
780,3,6,8,RP11-142M24,RP11-142M24,15,15q12,24370637,24550028,179392,bA142M24,AC009698,1,,ENSG00000166206(GABRB3)(KNOWN),24.370637,15,clone
781,3,7,8,RP11-164J13,RP11-164J13,15,15q15.1,40399163,40544395,145233,bA164J13,AC012651.8,4,,ENSG00000205907(Q6ZUN1_HUMAN)(KNOWN) ENSG00000103994(ZFP106)(KNOWN) ENSG00000201077(U6)(NOVEL) ENSG00000092529(CAPN3)(KNOWN),40.399163,15,clone
782,3,8,8,RP11-180L13,RP11-180L13,1,1q23.3,163383027,163567283,184257,bA180L13,AC026931,1,,ENSG00000162761(LMX1A)(KNOWN),163.383027,1,clone
783,3,9,8,RP11-164K24,RP11-164K24,15,15q13.3,29207958,29366727,158770,bA164K24,AC129521,0,,,29.207958,15,clone
784,3,10,8,RP11-180N14,RP11-180N14,3,3p24.3,21314358,21484066,169709,bA180N14,AC104183.2,2,,ENSG00000163335(Q14560_HUMAN)(KNOWN) ENSG00000151789(ZNF659)(KNOWN),21.314358,3,clone
785,3,11,8,RP11-208F13,RP11-208F13,17,17p13.1,9466335,9611536,145202,bA208F13,AC026855,2,WDR16,ENSG00000154914(Q70EL4_HUMAN)(KNOWN) ENSG00000166596(WDR16)(KNOWN),9.466335,17,clone
786,3,12,8,RP11-230B21,RP11-230B21,12,12p11.22,28623872,28774457,150586,bA230B21,AC053493,0,,,28.623872,12,clone
787,3,13,8,RP11-208G16,RP11-208G16,3,3p24.3,22372629,22514821,142193,bA208G16,AC121253.3,1,,ENSG00000132967(Q5T7C0_HUMAN)(KNOWN),22.372629,3,clone
788,3,14,8,RP11-231A23,RP11-231A23,15,15q22.2,58182960,58247408,64449,bA231A23,AC023190.4,0,,,58.18296,15,clone
789,3,15,8,RP11-256L11,RP11-256L11,12,12q24.11,108191164,108360951,169788,bA256L11,AC012384.16,1,,ENSG00000139445(FOXN4_HUMAN)(KNOWN),108.191164,12,clone
790,3,16,8,empty,NA,NA,NA,NA,NA,NA,NA,NA,NA,NA,NA,NA,NA,Empty
791,3,17,8,FAILED,NA,NA,NA,NA,NA,NA,NA,NA,NA,NA,NA,NA,NA,clone
792,3,18,8,empty,NA,NA,NA,NA,NA,NA,NA,NA,NA,NA,NA,NA,NA,Empty
793,3,1,9,RP11-3P22,RP11-3P22,7,7q11.22,68250951,68416513,165563,bA3P22,AC069280.10,0,,,68.250951,7,clone
794,3,2,9,RP11-11M4,RP11-11M4,12,12q21.33,88092437,88268617,176181,bA11M4,AC021903,2,,ENSG00000201137(U7)(NOVEL) ENSG00000139318(DUS6_HUMAN)(KNOWN),88.092437,12,clone
795,3,3,9,RP11-4B7,RP11-4B7,11,11p15.1,16626917,16774089,147173,bA4B7,AC026639.6,3,,ENSG00000110696(C11orf58)(KNOWN) ENSG00000209506(NULL)(NOVEL) ENSG00000166689(PLEKHA7)(KNOWN),16.626917,11,clone
796,3,4,9,RP11-11N6,RP11-11N6,4,4q22.1,91753755,91900370,146616,bA11N6,AC093729.2,1,,ENSG00000184305(NP_997374.1)(KNOWN),91.753755,4,clone
797,3,5,9,RP11-18M17,RP11-18M17,4,4q12,54114627,54202797,88171,bA18M17,AC095040.3,2,,ENSG00000173966(XP_941557.1)(NOVEL) ENSG00000072201(LNX1)(KNOWN),54.114627,4,clone
798,3,6,9,RP11-24I3,RP11-24I3,16,16q23.1,76343711,76539056,195346,bA24I3,AC021342,1,,ENSG00000171724(K1576_HUMAN)(KNOWN),76.343711,16,clone
799,3,7,9,RP11-19A8,RP11-19A8,2,2p16.3,48938549,49093138,154590,bA19A8,AC007189.6,1,,ENSG00000170820(FSHR)(KNOWN),48.938549,2,clone
800,3,8,9,RP11-24I5,RP11-24I5,2,2p21,44273702,44440514,166813,bA24I5,AC013717.8,4,,ENSG00000211293(NULL)(NOVEL) ENSG00000138079(SLC3A1)(KNOWN) ENSG00000138078(PREPL)(KNOWN) ENSG00000138032(PPM1B)(KNOWN),44.273702,2,clone
801,3,9,9,RP11-34J15,RP11-34J15,5,5q12.1,61659573,61769004,109432,bA34J15,AC016637.7,2,"KIF2, IPO11",ENSG00000086200(IPO11_HUMAN)(KNOWN) ENSG00000068796(KIF2)(KNOWN),61.659573,5,clone
802,3,10,9,RP11-48D4,RP11-48D4,8,8q21.11,77936444,78029382,92939,bA48D4,AC023200.6,1,ZFHX4,ENSG00000091656(ZFHX4)(KNOWN),77.936444,8,clone
803,3,11,9,FAILED,NA,NA,NA,NA,NA,NA,NA,NA,NA,NA,NA,NA,NA,clone
804,3,12,9,RP11-48E16,RP11-48E16,3,3p23,31634821,31812073,177253,bA48E16,AC092024.2,3,,ENSG00000175856(NULL)(NOVEL) ENSG00000144645(OSBPL10)(KNOWN) ENSG00000163527(STT3B)(KNOWN),31.634821,3,clone
805,3,13,9,RP11-64K10,RP11-64K10,15,15q23,68619329,68768615,149287,bA64K10,AC087699.11,1,,ENSG00000137831(UACA)(KNOWN),68.619329,15,clone
806,3,14,9,RP11-80D24,RP11-80D24,3,3p24.3,17181366,17345270,163905,bA80D24,AC090959,1,,ENSG00000131374(TBC1D5)(KNOWN),17.181366,3,clone
807,3,15,9,RP11-64M20,RP11-64M20,4,4q31.3,151573175,151716754,143580,bA64M20,AC097373.3,1,,ENSG00000198589(LRBA)(KNOWN),151.573175,4,clone
808,3,16,9,RP11-80H18,RP11-80H18,3,3p14.3,58149203,58327212,178010,bA80H18,AC098479.2,4,,ENSG00000163687(DNSL3_HUMAN)(KNOWN) ENSG00000163686(ABHD6)(KNOWN) ENSG00000163684(RPP14)(KNOWN) ENSG00000168297(PXK)(KNOWN),58.149203,3,clone
809,3,17,9,RP11-91O5,RP11-91O5,3,3q22.2,136539146,136692406,153261,bA91O5,AC015539,0,,,136.539146,3,clone
810,3,18,9,RP11-107P10,RP11-107P10,11,11q23.1,111797481,111856589,59109,bA107P10,AP002499.5,0,,,111.797481,11,clone
811,3,1,10,RP11-196P5,RP11-196P5,1,1p36.22,11765728,11932249,166522,bA196P5,AC025001,10,,ENSG00000177000(MTHFR)(KNOWN) ENSG00000116685(KIAA2013)(KNOWN) ENSG00000011021(CLCN6)(KNOWN) ENSG00000175206(NPPA)(KNOWN) ENSG00000204565(Q5JZE0_HUMAN)(KNOWN) ENSG00000120937(NPPB)(KNOWN) ENSG00000199347(U5)(NOVEL) ENSG00000201801(U5)(NOVEL) ENSG00000083444(PLOD1)(KNOWN) ENSG00000177553(Q8NDA9_HUMAN)(KNOWN),11.765728,1,clone
812,3,2,10,RP11-574M5,RP11-574M5,9,9q33.1,120939948,121031816,91869,bA574M5,AL353773.9,1,,ENSG00000078725(DBC1)(KNOWN),120.939948,9,clone
813,3,3,10,RP11-199F11,RP11-199F11,17,17p13.1,7516212,7599153,82942,bA199F11,AC087388.9,4,"TP53, WDR79, EFNB3, DNHD3",ENSG00000141499(WDR79)(KNOWN) ENSG00000108947(EFNB3)(KNOWN) ENSG00000183914(DNHD3)(KNOWN) ENSG00000141510(TP53)(KNOWN),7.516212,17,TP53
814,3,4,10,RP11-445L6,RP11-445L6,9,9q33.1,116939817,117122920,183104,bA445L6,AL355601.19,1,,ENSG00000173077(NP_059114.1)(KNOWN),116.939817,9,clone
815,3,5,10,CTB-1187M2,CTB-1187M2,17,17p11.2,19211694,19360796,149103,bK187M2,,5,"MAPK7, MFAP4, ZNF179",ENSG00000166484(MAPK7)(KNOWN) ENSG00000166482(MFAP4)(KNOWN) ENSG00000128482(ZNF179)(KNOWN) ENSG00000189343(NULL)(NOVEL) ENSG00000209809(NULL)(NOVEL),19.211694,17,clone
816,3,6,10,RP5-1000E10,RP5-1000E10,1,1p13.2,115009146,115149253,140108,dJ1000E10,AL096773.6,6,,ENSG00000116748(AMPD1)(KNOWN) ENSG00000209143(NULL)(NOVEL) ENSG00000009307(CSDE1)(KNOWN) ENSG00000201900(Y)(NOVEL) ENSG00000052723(NP_079349.1)(KNOWN) ENSG00000175984(DENND2C)(KNOWN),115.009146,1,clone
817,3,7,10,CTC-1286C20,CTC-1286C20,5,5q35.2-q35.3,176391379,176542031,150653,bK286C20,,4,,ENSG00000160867(FGFR4)(KNOWN) ENSG00000165671(NSD1)(KNOWN) ENSG00000087206(RXINP_HUMAN)(KNOWN) ENSG00000113761(ZN346_HUMAN)(KNOWN),176.391379,5,clone
818,3,8,10,RP5-1026E2,RP5-1026E2,1,1q25.2,175458778,175559092,100315,dJ1026E2,AL022143.1,1,,ENSG00000198797(FAM5B)(KNOWN),175.458778,1,clone
819,3,9,10,CTC-221K18,CTC-221K18,12,12q24.33,132108702,132272931,164230,,,5,"ZNF84, ZNF140, ZNF10",ENSG00000198040(ZNF84)(KNOWN) ENSG00000196387(ZNF140)(KNOWN) ENSG00000200066(Y)(NOVEL) ENSG00000090612(ZNF10)(KNOWN) ENSG00000151963(NM_003415.1)(KNOWN),132.108702,12,clone
820,3,10,10,empty,NA,NA,NA,NA,NA,NA,NA,NA,NA,NA,NA,NA,NA,Empty
821,3,11,10,empty,NA,NA,NA,NA,NA,NA,NA,NA,NA,NA,NA,NA,NA,Empty
822,3,12,10,empty,NA,NA,NA,NA,NA,NA,NA,NA,NA,NA,NA,NA,NA,Empty
823,3,13,10,empty,NA,NA,NA,NA,NA,NA,NA,NA,NA,NA,NA,NA,NA,Empty
824,3,14,10,empty,NA,NA,NA,NA,NA,NA,NA,NA,NA,NA,NA,NA,NA,Empty
825,3,15,10,empty,NA,NA,NA,NA,NA,NA,NA,NA,NA,NA,NA,NA,NA,Empty
826,3,16,10,empty,NA,NA,NA,NA,NA,NA,NA,NA,NA,NA,NA,NA,NA,Empty
827,3,17,10,emp,NA,NA,NA,NA,NA,NA,NA,NA,NA,NA,NA,NA,NA,clone
828,3,18,10,emp,NA,NA,NA,NA,NA,NA,NA,NA,NA,NA,NA,NA,NA,clone
829,3,1,11,RP11-162E8,RP11-162E8,10,10p12.1,24196692,24341441,144750,bA162E8,AL391499.11,2,,ENSG00000209529(NULL)(NOVEL) ENSG00000120549(KIAA1217)(KNOWN),24.196692,10,clone
830,3,2,11,RP11-359E7,RP11-359E7,10,10q26.11,121545719,121577827,32109,bA359E7,AL133461.10,1,,ENSG00000198825(INPP5F)(KNOWN),121.545719,10,clone
831,3,3,11,RP5-855L24,RP5-855L24,20,20p12.1,14561835,14679343,117509,dJ855L24,AL354773.8,1,,ENSG00000172264(NP_001028259.1)(KNOWN),14.561835,20,clone
832,3,4,11,RP5-914B9,RP5-914B9,20,20q11.22,32572057,32595498,23442,dJ914B9,AL136173.24,2,DYNLRB1,ENSG00000206582(Y)(NOVEL) ENSG00000125971(DYNLRB1)(KNOWN),32.572057,20,clone
833,3,5,11,RP5-994O24,RP5-994O24,20,20q13.2,49519272,49575686,56415,dJ994O24,AL132866.29,1,,ENSG00000101096(NFATC2)(KNOWN),49.519272,20,clone
834,3,6,11,RP5-1005L2,RP5-1005L2,20,20q13.12,44369220,44380337,11118,dJ1005L2,AL445286.12,0,,,44.36922,20,clone
835,3,7,11,RP11-109D9,RP11-109D9,9,9q21.11,71447567,71636843,189277,bA109D9,AL162412.11,3,,ENSG00000188647(PTAR1)(KNOWN) ENSG00000204711(NP_001010940.1)(KNOWN) ENSG00000107282(APBA1)(KNOWN),71.447567,9,clone
836,3,8,11,RP11-401G5,RP11-401G5,9,9q21.13,75584335,75757100,172766,bA401G5,AL513124.9,0,,,75.584335,9,clone
837,3,9,11,RP11-109M15,RP11-109M15,9,9p22.3,16171750,16325494,153745,bA109M15,AL513424.3,1,,ENSG00000205549(XP_948674.1)(NOVEL),16.17175,9,clone
838,3,10,11,RP11-408A13,RP11-408A13,9,9p22.3,14500602,14586756,86155,bA408A13,AL159169.14,0,,,14.500602,9,clone
839,3,11,11,RP11-533L22,RP11-533L22,7,7q21.11,84729613,84898403,168791,bA533L22,AC073958.4,1,,ENSG00000164657(NULL)(NOVEL),84.729613,7,clone
840,3,12,11,RP11-213G21,RP11-213G21,4,4p14,38175651,38270132,94482,bA213G21,AC096739.3,0,,,38.175651,4,clone
841,3,13,11,FAILED,NA,NA,NA,NA,NA,NA,NA,NA,NA,NA,NA,NA,NA,clone
842,3,14,11,FAILED,NA,NA,NA,NA,NA,NA,NA,NA,NA,NA,NA,NA,NA,clone
843,3,15,11,FAILED,NA,NA,NA,NA,NA,NA,NA,NA,NA,NA,NA,NA,NA,clone
844,3,16,11,FAILED,NA,NA,NA,NA,NA,NA,NA,NA,NA,NA,NA,NA,NA,clone
845,3,17,11,FAILED,NA,NA,NA,NA,NA,NA,NA,NA,NA,NA,NA,NA,NA,clone
846,3,18,11,RP11-474N8,RP11-474N8,12,12q13.3,55578149,55750146,171998,bA474N8,AC026120.33,8,"RDH16, ADMR, ZBTB39, TAC3, MYO1A",ENSG00000170426(NP_683695.1)(KNOWN) ENSG00000139547(RDH16)(KNOWN) ENSG00000166856(ADMR)(KNOWN) ENSG00000188326(Q7Z4H2_HUMAN)(KNOWN) ENSG00000166860(ZBTB39)(KNOWN) ENSG00000166863(TAC3)(KNOWN) ENSG00000166866(MYO1A)(KNOWN) ENSG00000166881(K0286_HUMAN)(KNOWN),55.578149,12,clone
847,3,1,12,RP3-368G6,NA,NA,NA,NA,NA,NA,NA,NA,NA,NA,NA,NA,NA,clone
848,3,2,12,CTA-221H1,CTA-221H1,22,22q12.3,32901471,32904493,3023,bK221H1,AL008717.1,0,,,32.901471,22,clone
849,3,3,12,RP3-380C13,NA,NA,NA,NA,NA,NA,NA,NA,NA,NA,NA,NA,NA,clone
850,3,4,12,CTA-212A2,NA,NA,NA,NA,NA,NA,NA,NA,NA,NA,NA,NA,NA,clone
851,3,5,12,RP11-184L18,RP11-184L18,13,13q21.33,70296335,70417830,121496,bA184L18,AL391123.19,0,,,70.296335,13,clone
852,3,6,12,RP11-478H12,RP11-478H12,13,13q31.2,87930105,87985085,54981,bA478H12,AL354996.9,0,,,87.930105,13,clone
853,3,7,12,RP11-185C18,RP11-185C18,13,13q14.3,48960782,49068912,108131,bA185C18,AL139321.28,3,,ENSG00000136147(PHF11_HUMAN)(KNOWN) ENSG00000136144(RCBTB1)(KNOWN) ENSG00000136169(SETDB2)(KNOWN),48.960782,13,clone
854,3,8,12,RP11-480K16,RP11-480K16,13,13q34,112025897,112208258,182362,bA480K16,AL160033.21,2,,ENSG00000153498(NP_660291.1)(KNOWN) ENSG00000126216(TUBGCP3)(KNOWN),112.025897,13,clone
855,3,9,12,RP11-150A6,RP11-150A6,6,6p22.1,29321047,29495843,174797,bA150A6,AL096770,7,,ENSG00000204697(Q8NGU7_HUMAN)(KNOWN) ENSG00000204696(NULL)(NOVEL) ENSG00000204695(OR5U1)(KNOWN) ENSG00000204690(OR12D2)(KNOWN) ENSG00000204694(OR11A1)(KNOWN) ENSG00000204692(OR12D3)(KNOWN) ENSG00000204689(OR10C1)(KNOWN),29.321047,6,clone
856,3,10,12,RP11-538A16,RP11-538A16,6,6q16.1,93629576,93823839,194264,bA538A16,AL356956.11,0,,,93.629576,6,clone
857,3,11,12,RP11-162O6,RP11-162O6,6,6p21.1,40860313,41030209,169897,bA162O6,AL353674.17,0,,,40.860313,6,clone
858,3,12,12,RP11-545I5,RP11-545I5,6,6q24.3,146157896,146266194,108299,bA545I5,AL356599.19,2,,ENSG00000118496(FBXO30)(KNOWN) ENSG00000146414(SHPRH)(KNOWN),146.157896,6,clone
859,3,13,12,RP3-365E2,RP3-365E2,6,6p23,14536103,14673832,137730,dJ365E2,AL009177.1,0,,,14.536103,6,clone
860,3,14,12,RP3-448K1,RP3-448K1,6,6q21,107058235,107112040,53806,dJ448K1,AL359292.12,1,,ENSG00000112297(AIM1)(KNOWN),107.058235,6,clone
861,3,15,12,RP3-365O12,RP3-365O12,6,6p12.3,46918495,47036031,117537,dJ365O12,AL096772.5,1,GPR116,ENSG00000069122(GPR116)(KNOWN),46.918495,6,clone
862,3,16,12,RP3-449G2,RP3-449G2,6,6q16.3,103440994,103493022,52029,dJ449G2,AL136975.6,0,,,103.440994,6,clone
863,3,17,12,RP11-162K11,RP11-162K11,10,10q23.33,95842632,95886385,43754,bA162K11,AL139118.12,1,,ENSG00000138193(PLCE1)(KNOWN),95.842632,10,clone
864,3,18,12,RP11-357A18,RP11-357A18,10,10q21.1,60813485,60976636,163152,bA357A18,AL356099.15,0,,,60.813485,10,clone
865,3,1,13,CTC-366N20,CTC-366N20,5,5q15,94527791,94663165,135375,bK1366N20,AC008471,1,MCTP1,ENSG00000175471(MCTP1)(KNOWN),94.527791,5,clone
866,3,2,13,CTD-2527I21,CTD-2527I21,19,19q13.11-q13.12,40169242,40339132,169891,bK2527I21,AC020907.6,12,,ENSG00000089351(NP_065946.2)(KNOWN) ENSG00000105711(SCN1B)(KNOWN) ENSG00000105707(HPN)(KNOWN) ENSG00000205200(Q6ZVB8_HUMAN)(KNOWN) ENSG00000179066(Q86VG9_HUMAN)(KNOWN) ENSG00000203404(NULL)(NOVEL) ENSG00000089356(FXYD3_HUMAN)(KNOWN) ENSG00000153902(LGI4)(KNOWN) ENSG00000126258(FXYD1)(KNOWN) ENSG00000203403(NULL)(NOVEL) ENSG00000142290(FXYD7)(KNOWN) ENSG00000089327(FXYD5)(KNOWN),40.169242,19,clone
867,3,3,13,RP11-115P8,RP11-115P8,11,11p13,35657471,35810959,153489,bA115P8,AC092767,1,,ENSG00000166326(TRIM44)(KNOWN),35.657471,11,clone
868,3,4,13,RP11-425P5,RP11-425P5,7,7p22.1,6233987,6446613,212627,bA425P5,AC009412.6,4,"RAC1, PSCD3",ENSG00000178397(NP_001032240.1)(KNOWN) ENSG00000136238(RAC1)(KNOWN) ENSG00000164535(NP_631918.1)(KNOWN) ENSG00000008256(PSCD3)(KNOWN),6.233987,7,clone
869,3,5,13,RP11-121A13,RP11-121A13,17,17p11.2,20134151,20230382,96232,bA121A13,AC008088.8,4,,ENSG00000154898(Q8IYA2_HUMAN)(KNOWN) ENSG00000209928(NULL)(NOVEL) ENSG00000201769(SRP_euk_arch)(NOVEL) ENSG00000128487(NP_001028725.1)(KNOWN),20.134151,17,clone
870,3,6,13,RP11-437L1,RP11-437L1,7,7q32.2,129214325,129354280,139956,bA437L1,AC084865.3,1,,ENSG00000186591(UBE2H)(KNOWN),129.214325,7,clone
871,3,7,13,RP11-306I4,RP11-306I4,1,1p31.1,77815414,77880693,65280,bA306I4,AC118549.2,2,,ENSG00000211104(NULL)(NOVEL) ENSG00000036549(ZZZ3)(KNOWN),77.815414,1,clone
872,3,8,13,RP11-415M14,RP11-415M14,1,1q25.2,174374254,174386794,12541,bA415M14,AL162736.20,1,RFWD2,ENSG00000143207(RFWD2)(KNOWN),174.374254,1,clone
873,3,9,13,RP11-143H12,RP11-143H12,1,1p31.1,78953798,79135725,181928,bA143H12,AC099674.2,1,,ENSG00000162618(ELTD1_HUMAN)(KNOWN),78.953798,1,clone
874,3,10,13,FAILED,NA,NA,NA,NA,NA,NA,NA,NA,NA,NA,NA,NA,NA,clone
875,3,11,13,RP13-46M24,NA,NA,NA,NA,NA,NA,NA,NA,NA,NA,NA,NA,NA,clone
876,3,12,13,RP13-130F17,NA,NA,NA,NA,NA,NA,NA,NA,NA,NA,NA,NA,NA,clone
877,3,13,13,RP13-166C10,NA,NA,NA,NA,NA,NA,NA,NA,NA,NA,NA,NA,NA,clone
878,3,14,13,RP13-188A5,NA,NA,NA,NA,NA,NA,NA,NA,NA,NA,NA,NA,NA,clone
879,3,15,13,RP4-537F10,RP4-537F10,1,1p31.3,64206685,64303918,97234,dJ537F10,AL137859.3,2,,ENSG00000207190(U6)(NOVEL) ENSG00000185483(ROR1)(KNOWN),64.206685,1,clone
880,3,16,13,RP1-61P15,RP1-61P15,1,1q31.3,192331625,192424803,93179,dJ61P15,AL356272.14,0,,,192.331625,1,clone
881,3,17,13,RP4-700A9,RP4-700A9,1,1p31.3,65371357,65460412,89056,dJ700A9,AC099680.2,1,,ENSG00000162433(AK3L1)(KNOWN),65.371357,1,clone
882,3,18,13,RP5-879K22,RP5-879K22,1,1q32.2,208589468,208727046,137579,dJ879K22,AL034351.1,2,,ENSG00000200972(U5)(NOVEL) ENSG00000054392(HHAT)(KNOWN),208.589468,1,clone
883,3,1,14,RP11-243A18,RP11-243A18,1,1p32.3,53802593,53986331,183739,bA243A18,AC073432,2,GLIS1,ENSG00000200268(U7)(NOVEL) ENSG00000174332(GLIS1)(KNOWN),53.802593,1,clone
884,3,2,14,RP11-353N19,RP11-353N19,14,14q32.12,91389787,91561645,171859,bA353N19,AC007057,3,,ENSG00000140092(FBLN5)(KNOWN) ENSG00000100815(TRIP11)(KNOWN) ENSG00000165929(TAC2N_HUMAN)(KNOWN),91.389787,14,clone
885,3,3,14,RP11-243K12,RP11-243K12,17,17p13.2,6065363,6217717,152355,bA243K12,AC005668.1,0,,,6.065363,17,clone
886,3,4,14,RP11-354H2,RP11-354H2,7,7q31.2,115743960,115770524,26565,bA354H2,AC074021.7,0,,,115.74396,7,clone
887,3,5,14,RP11-481E16,RP11-481E16,5,5q32,146313344,146482537,169194,bA481E16,AC022527,1,,ENSG00000156475(2ABB_HUMAN)(KNOWN),146.313344,5,clone
888,3,6,14,empty,NA,NA,NA,NA,NA,NA,NA,NA,NA,NA,NA,NA,NA,Empty
889,3,7,14,RP11-483M24,NA,NA,NA,NA,NA,NA,NA,NA,NA,NA,NA,NA,NA,clone
890,3,8,14,empty,NA,NA,NA,NA,NA,NA,NA,NA,NA,NA,NA,NA,NA,Empty
891,3,9,14,RP5-1010E17,RP5-1010E17,20,20q13.2,53411914,53537958,126045,dJ1010E17,AL121826.11,0,,,53.411914,20,clone
892,3,10,14,RP5-1025A1,RP5-1025A1,20,20p11.21,24956308,25050971,94664,dJ1025A1,AL080312.14,2,,ENSG00000100987(VSX1)(KNOWN) ENSG00000154930(ACSS1)(KNOWN),24.956308,20,clone
893,3,11,14,RP5-1027G4,RP5-1027G4,20,20p11.23,19157323,19322167,164845,dJ1027G4,AL049647.7,2,,ENSG00000179447(Q8N7Z9_HUMAN)(KNOWN) ENSG00000185052(SLC24A3)(KNOWN),19.157323,20,clone
894,3,12,14,RP5-1071L10,RP5-1071L10,20,20q13.13,48885314,48928597,43284,dJ1071L10,AL133228.18,2,,ENSG00000187653(Q5TD55_HUMAN)(KNOWN) ENSG00000124243(BCAS4)(KNOWN),48.885314,20,clone
895,3,13,14,RP11-22F19,RP11-22F19,8,8p12,31907984,32086604,178621,bA22F19,AC021909.7,1,NRG1,ENSG00000157168(NRG1)(KNOWN),31.907984,8,clone
896,3,14,14,RP11-258A5,RP11-258A5,21,21q21.1,22151924,22333707,181784,bA258A5,,0,,,22.151924,21,clone
897,3,15,14,RP11-22N19,RP11-22N19,7,7q22.2,105622027,105748629,126603,bA22N19,AC007032.2,2,,ENSG00000201796(U6)(NOVEL) ENSG00000105835(PBEF1)(KNOWN),105.622027,7,clone
898,3,16,14,RP1-245P17,RP1-245P17,21,21q22.11,34483960,34602938,118979,dJ245P17,,0,,,34.48396,21,clone
899,3,17,14,CTC-359D24,CTC-359D24,19,19p13.2,11978969,12159478,180510,bK1359D24,AC022415.5,15,,ENSG00000197647(ZN433_HUMAN)(KNOWN) ENSG00000198337(Q6ZMX2_HUMAN)(KNOWN) ENSG00000209674(NULL)(NOVEL) ENSG00000196605(Q5JPI8_HUMAN)(KNOWN) ENSG00000209113(NULL)(NOVEL) ENSG00000205504(NULL)(NOVEL) ENSG00000199444(Y)(NOVEL) ENSG00000188474(Q6ZQV5_HUMAN)(KNOWN) ENSG00000205503(Q6ZVS3_HUMAN)(KNOWN) ENSG00000209682(NULL)(NOVEL) ENSG00000209689(NULL)(NOVEL) ENSG00000203487(NULL)(NOVEL) ENSG00000209695(NULL)(NOVEL) ENSG00000132010(ZNF625)(KNOWN) ENSG00000196646(ZNF136)(KNOWN),11.978969,19,clone
900,3,18,14,CTD-2525J15,CTD-2525J15,19,19q13.12,42010271,42199756,189486,bK2525J15,AC008733.9,5,,ENSG00000167637(ZNF345)(KNOWN) ENSG00000206669(Y)(NOVEL) ENSG00000185869(NP_001032309.1)(KNOWN) ENSG00000198453(ZNF568)(KNOWN) ENSG00000197863(NP_996777.1)(KNOWN),42.010271,19,clone
901,3,1,15,RP11-480H11,RP11-480H11,5,5q12.3,65059150,65239020,179871,bA480H11,AC016643.6,1,NLN,ENSG00000123213(NLN)(KNOWN),65.05915,5,clone
902,3,2,15,RP11-502A23,RP11-502A23,4,4q22.1,90029276,90198548,169273,bA502A23,AC079141.7,1,,ENSG00000138640(FAM13A1)(KNOWN),90.029276,4,clone
903,3,3,15,RP11-522N9,RP11-522N9,3,3p13,72457282,72633500,176219,bA522N9,AC104330.2,1,RYBP,ENSG00000163602(RYBP)(KNOWN),72.457282,3,clone
904,3,4,15,RP11-543P15,RP11-543P15,12,12p13.32,3101423,3265129,163707,bA543P15,AC005912.1,2,TSPAN9,ENSG00000130041(RS27_HUMAN)(KNOWN) ENSG00000011105(TSN9_HUMAN)(KNOWN),3.101423,12,clone
905,3,5,15,RP11-522N18,RP11-522N18,2,2q24.1,157052100,157176639,124540,bA522N18,AC011308.8,1,,ENSG00000115159(GPD2)(KNOWN),157.0521,2,clone
906,3,6,15,RP11-544H16,RP11-544H16,8,8q23.3,112566055,112683962,117908,bA544H16,AC020692.5,0,,,112.566055,8,clone
907,3,7,15,RP11-47L18,NA,NA,NA,NA,NA,NA,NA,NA,NA,NA,NA,NA,NA,clone
908,3,8,15,RP5-1118A7,RP5-1118A7,8,8q24.3,144404204,144527057,122854,dJ1118A7,AC087793.17,6,,ENSG00000185730(ZNF696)(KNOWN) ENSG00000184428(TOP1MT)(KNOWN) ENSG00000208451(NULL)(NOVEL) ENSG00000183610(NP_076940.1)(KNOWN) ENSG00000158106(RHPN1)(KNOWN) ENSG00000181638(GLI4)(KNOWN),144.404204,8,clone
909,3,9,15,FAILED,NA,NA,NA,NA,NA,NA,NA,NA,NA,NA,NA,NA,NA,clone
910,3,10,15,RP3-398C22,NA,NA,NA,NA,NA,NA,NA,NA,NA,NA,NA,NA,NA,clone
911,3,11,15,RP3-461F17,RP3-461F17,12,12p13.31,6893136,7049110,155975,dJ461F17,AC006512.13,12,"ENO2, ATN1, C12orf57, EMG1, OACT5, C1S, LRRC23",ENSG00000111674(ENO2)(KNOWN) ENSG00000111676(ATN1)(KNOWN) ENSG00000200368(U7)(NOVEL) ENSG00000111678(C12orf57)(KNOWN) ENSG00000111679(PTN6_HUMAN)(KNOWN) ENSG00000207713(hsa-mir-200c)(NOVEL) ENSG00000207708(hsa-mir-141)(NOVEL) ENSG00000209384(NULL)(NOVEL) ENSG00000126749(EMG1)(KNOWN) ENSG00000111684(OACT5)(KNOWN) ENSG00000182326(C1S)(KNOWN) ENSG00000010626(LRRC23)(KNOWN),6.893136,12,clone
912,3,12,15,RP5-902E20,RP5-902E20,7,7q31.32-q31.33,123592768,123711877,119110,dJ902E20,AC006148.3,0,,,123.592768,7,clone
913,3,13,15,empty,NA,NA,NA,NA,NA,NA,NA,NA,NA,NA,NA,NA,NA,Empty
914,3,14,15,RP5-905H7,RP5-905H7,7,7q11.21,62325606,62462989,137384,dJ905H7,AC006455.2,3,,ENSG00000185037(NULL)(NOVEL) ENSG00000205610(Q4G105_HUMAN)(KNOWN) ENSG00000205608(XR_001064.1)(KNOWN),62.325606,7,clone
915,3,15,15,RP11-21C17,RP11-21C17,8,8q13.2,70222710,70378941,156232,bA21C17,AC021785.10,2,,ENSG00000211297(NULL)(NOVEL) ENSG00000200147(U1)(NOVEL),70.22271,8,clone
916,3,16,15,RP11-115D4,RP11-115D4,5,5q22.3,114441173,114603245,162073,bA115D4,AC016663,2,,ENSG00000152503(TRIM36)(KNOWN) ENSG00000164219(PGGT1B)(KNOWN),114.441173,5,clone
917,3,17,15,RP11-21K15,RP11-21K15,5,5q14.1,78203689,78284615,80927,bA21K15,AC114963.2,1,,ENSG00000113273(ARSB)(KNOWN),78.203689,5,clone
918,3,18,15,RP11-115H13,NA,NA,NA,NA,NA,NA,NA,NA,NA,NA,NA,NA,NA,clone
919,3,1,16,RP11-298I3,RP11-298I3,14,14q11.2,22435253,22627198,191946,bA298I3,AL132780.5,10,,ENSG00000100461(RBM23)(KNOWN) ENSG00000100462(PRMT5)(KNOWN) ENSG00000092036(CN094_HUMAN)(KNOWN) ENSG00000129474(JUB)(KNOWN) ENSG00000100802(CN093_HUMAN)(KNOWN) ENSG00000100804(PSMB5)(KNOWN) ENSG00000207765(mmu-mir-686)(NOVEL) ENSG00000129543(XP_063287.6)(NOVEL) ENSG00000139880(CDH24)(KNOWN) ENSG00000100813(ACIN1)(KNOWN),22.435253,14,clone
920,3,2,16,RP11-319E16,RP11-319E16,12,12p13.32-p13.31,5163922,5344301,180380,bA319E16,AC006206.3,1,,ENSG00000205975(NULL)(NOVEL),5.163922,12,clone
921,3,3,16,RP11-299C5,RP11-299C5,2,2p21,42333794,42516744,182951,bA299C5,AC006038.3,2,,ENSG00000115944(COX7A2L)(KNOWN) ENSG00000143924(EML4)(KNOWN),42.333794,2,clone
922,3,4,16,RP11-319N5,RP11-319N5,2,2p16.3,50432629,50548257,115629,bA319N5,AC068715.5,1,,ENSG00000205000(NULL)(NOVEL),50.432629,2,clone
923,3,5,16,RP11-339D20,RP11-339D20,4,4p15.31,19642622,19763590,120969,bA339D20,AC098862.3,0,,,19.642622,4,clone
924,3,6,16,RP11-361D15,RP11-361D15,15,15q22.2,57657458,57844886,187429,bA361D15,AC092755.4,3,,ENSG00000140297(GCNT3)(KNOWN) ENSG00000140307(GTF2A2)(KNOWN) ENSG00000140299(BNIP2)(KNOWN),57.657458,15,clone
925,3,7,16,RP11-339P1,RP11-339P1,2,2q14.1,116380901,116514763,133863,bA339P1,AC092633.2,0,,,116.380901,2,clone
926,3,8,16,FAILED,NA,NA,NA,NA,NA,NA,NA,NA,NA,NA,NA,NA,NA,clone
927,3,9,16,RP11-382L10,RP11-382L10,3,3p12.1,83811935,83922050,110116,bA382L10,AC129415.1,1,,ENSG00000211132(NULL)(NOVEL),83.811935,3,clone
928,3,10,16,RP11-406E22,RP11-406E22,4,4p15.31,22956884,22976809,19926,bA406E22,AC098676.2,0,,,22.956884,4,clone
929,3,11,16,RP11-383C19,RP11-383C19,18,18q12.2,32335236,32502050,166815,bA383C19,,1,,ENSG00000134775(NP_079411.2)(KNOWN),32.335236,18,clone
930,3,12,16,RP11-406H4,RP11-406H4,12,12q23.1,97941617,98048716,107100,bA406H4,AC117377.9,2,,ENSG00000202324(5S_rRNA)(NOVEL) ENSG00000185046(NP_064525.1)(KNOWN),97.941617,12,clone
931,3,13,16,FAILED,NA,NA,NA,NA,NA,NA,NA,NA,NA,NA,NA,NA,NA,clone
932,3,14,16,RP11-447J13,RP11-447J13,3,3p12.1,86090396,86268611,178216,bA447J13,AC107024.5,2,,ENSG00000201410(snoZ40)(NOVEL) ENSG00000175161(IGSF4D)(KNOWN),86.090396,3,clone
933,3,15,16,FAILED,NA,NA,NA,NA,NA,NA,NA,NA,NA,NA,NA,NA,NA,clone
934,3,16,16,RP11-449P15,RP11-449P15,7,7p22.3,885103,1079306,194204,bA449P15,AC073957.7,8,"CENTA1, COX19, CYP2W1, GPR146, C7orf20",ENSG00000198849(Q8N1S0_HUMAN)(KNOWN) ENSG00000105963(CENTA1)(KNOWN) ENSG00000189201(COX19)(KNOWN) ENSG00000073067(CYP2W1)(KNOWN) ENSG00000199023(hsa-mir-339)(NOVEL) ENSG00000164849(GPR146)(KNOWN) ENSG00000146540(NP_115726.1)(KNOWN) ENSG00000105972(C7orf20)(KNOWN),0.885103,7,clone
935,3,17,16,RP11-480B17,RP11-480B17,3,3q13.33,122380934,122541241,160308,bA480B17,AC078854.16,1,STXBP5L,ENSG00000145087(STXBP5L)(KNOWN),122.380934,3,clone
936,3,18,16,RP11-501O2,RP11-501O2,3,3q24,149312719,149513116,200398,bA501O2,AC025566.22,0,,,149.312719,3,clone
937,3,1,17,RP11-92G19,RP11-92G19,18,18p11.31,4926254,5083821,157568,bA92G19,AP005138.3,0,,,4.926254,18,clone
938,3,2,17,RP11-108A8,RP11-108A8,3,3p14.2,63254921,63396321,141401,bA108A8,AC072020,0,,,63.254921,3,clone
939,3,3,17,FAILED,NA,NA,NA,NA,NA,NA,NA,NA,NA,NA,NA,NA,NA,clone
940,3,4,17,RP11-142I2,RP11-142I2,11,11q24.1,120790886,120821699,30814,bA142I2,AP002365.3,0,,,120.790886,11,clone
941,3,5,17,RP11-122B24,RP11-122B24,4,4q24,105288367,105355835,67469,bA122B24,AC074088.5,0,,,105.288367,4,clone
942,3,6,17,RP11-142M24,RP11-142M24,15,15q12,24370637,24550028,179392,bA142M24,AC009698,1,,ENSG00000166206(GABRB3)(KNOWN),24.370637,15,clone
943,3,7,17,RP11-164J13,RP11-164J13,15,15q15.1,40399163,40544395,145233,bA164J13,AC012651.8,4,,ENSG00000205907(Q6ZUN1_HUMAN)(KNOWN) ENSG00000103994(ZFP106)(KNOWN) ENSG00000201077(U6)(NOVEL) ENSG00000092529(CAPN3)(KNOWN),40.399163,15,clone
944,3,8,17,RP11-180L13,RP11-180L13,1,1q23.3,163383027,163567283,184257,bA180L13,AC026931,1,,ENSG00000162761(LMX1A)(KNOWN),163.383027,1,clone
945,3,9,17,RP11-164K24,RP11-164K24,15,15q13.3,29207958,29366727,158770,bA164K24,AC129521,0,,,29.207958,15,clone
946,3,10,17,RP11-180N14,RP11-180N14,3,3p24.3,21314358,21484066,169709,bA180N14,AC104183.2,2,,ENSG00000163335(Q14560_HUMAN)(KNOWN) ENSG00000151789(ZNF659)(KNOWN),21.314358,3,clone
947,3,11,17,RP11-208F13,RP11-208F13,17,17p13.1,9466335,9611536,145202,bA208F13,AC026855,2,WDR16,ENSG00000154914(Q70EL4_HUMAN)(KNOWN) ENSG00000166596(WDR16)(KNOWN),9.466335,17,clone
948,3,12,17,RP11-230B21,RP11-230B21,12,12p11.22,28623872,28774457,150586,bA230B21,AC053493,0,,,28.623872,12,clone
949,3,13,17,RP11-208G16,RP11-208G16,3,3p24.3,22372629,22514821,142193,bA208G16,AC121253.3,1,,ENSG00000132967(Q5T7C0_HUMAN)(KNOWN),22.372629,3,clone
950,3,14,17,RP11-231A23,RP11-231A23,15,15q22.2,58182960,58247408,64449,bA231A23,AC023190.4,0,,,58.18296,15,clone
951,3,15,17,RP11-256L11,RP11-256L11,12,12q24.11,108191164,108360951,169788,bA256L11,AC012384.16,1,,ENSG00000139445(FOXN4_HUMAN)(KNOWN),108.191164,12,clone
952,3,16,17,empty,NA,NA,NA,NA,NA,NA,NA,NA,NA,NA,NA,NA,NA,Empty
953,3,17,17,FAILED,NA,NA,NA,NA,NA,NA,NA,NA,NA,NA,NA,NA,NA,clone
954,3,18,17,empty,NA,NA,NA,NA,NA,NA,NA,NA,NA,NA,NA,NA,NA,Empty
955,3,1,18,RP11-3P22,RP11-3P22,7,7q11.22,68250951,68416513,165563,bA3P22,AC069280.10,0,,,68.250951,7,clone
956,3,2,18,RP11-11M4,RP11-11M4,12,12q21.33,88092437,88268617,176181,bA11M4,AC021903,2,,ENSG00000201137(U7)(NOVEL) ENSG00000139318(DUS6_HUMAN)(KNOWN),88.092437,12,clone
957,3,3,18,RP11-4B7,RP11-4B7,11,11p15.1,16626917,16774089,147173,bA4B7,AC026639.6,3,,ENSG00000110696(C11orf58)(KNOWN) ENSG00000209506(NULL)(NOVEL) ENSG00000166689(PLEKHA7)(KNOWN),16.626917,11,clone
958,3,4,18,RP11-11N6,RP11-11N6,4,4q22.1,91753755,91900370,146616,bA11N6,AC093729.2,1,,ENSG00000184305(NP_997374.1)(KNOWN),91.753755,4,clone
959,3,5,18,RP11-18M17,RP11-18M17,4,4q12,54114627,54202797,88171,bA18M17,AC095040.3,2,,ENSG00000173966(XP_941557.1)(NOVEL) ENSG00000072201(LNX1)(KNOWN),54.114627,4,clone
960,3,6,18,RP11-24I3,RP11-24I3,16,16q23.1,76343711,76539056,195346,bA24I3,AC021342,1,,ENSG00000171724(K1576_HUMAN)(KNOWN),76.343711,16,clone
961,3,7,18,RP11-19A8,RP11-19A8,2,2p16.3,48938549,49093138,154590,bA19A8,AC007189.6,1,,ENSG00000170820(FSHR)(KNOWN),48.938549,2,clone
962,3,8,18,RP11-24I5,RP11-24I5,2,2p21,44273702,44440514,166813,bA24I5,AC013717.8,4,,ENSG00000211293(NULL)(NOVEL) ENSG00000138079(SLC3A1)(KNOWN) ENSG00000138078(PREPL)(KNOWN) ENSG00000138032(PPM1B)(KNOWN),44.273702,2,clone
963,3,9,18,RP11-34J15,RP11-34J15,5,5q12.1,61659573,61769004,109432,bA34J15,AC016637.7,2,"KIF2, IPO11",ENSG00000086200(IPO11_HUMAN)(KNOWN) ENSG00000068796(KIF2)(KNOWN),61.659573,5,clone
964,3,10,18,RP11-48D4,RP11-48D4,8,8q21.11,77936444,78029382,92939,bA48D4,AC023200.6,1,ZFHX4,ENSG00000091656(ZFHX4)(KNOWN),77.936444,8,clone
965,3,11,18,FAILED,NA,NA,NA,NA,NA,NA,NA,NA,NA,NA,NA,NA,NA,clone
966,3,12,18,RP11-48E16,RP11-48E16,3,3p23,31634821,31812073,177253,bA48E16,AC092024.2,3,,ENSG00000175856(NULL)(NOVEL) ENSG00000144645(OSBPL10)(KNOWN) ENSG00000163527(STT3B)(KNOWN),31.634821,3,clone
967,3,13,18,RP11-64K10,RP11-64K10,15,15q23,68619329,68768615,149287,bA64K10,AC087699.11,1,,ENSG00000137831(UACA)(KNOWN),68.619329,15,clone
968,3,14,18,RP11-80D24,RP11-80D24,3,3p24.3,17181366,17345270,163905,bA80D24,AC090959,1,,ENSG00000131374(TBC1D5)(KNOWN),17.181366,3,clone
969,3,15,18,RP11-64M20,RP11-64M20,4,4q31.3,151573175,151716754,143580,bA64M20,AC097373.3,1,,ENSG00000198589(LRBA)(KNOWN),151.573175,4,clone
970,3,16,18,RP11-80H18,RP11-80H18,3,3p14.3,58149203,58327212,178010,bA80H18,AC098479.2,4,,ENSG00000163687(DNSL3_HUMAN)(KNOWN) ENSG00000163686(ABHD6)(KNOWN) ENSG00000163684(RPP14)(KNOWN) ENSG00000168297(PXK)(KNOWN),58.149203,3,clone
971,3,17,18,RP11-91O5,RP11-91O5,3,3q22.2,136539146,136692406,153261,bA91O5,AC015539,0,,,136.539146,3,clone
972,3,18,18,RP11-107P10,RP11-107P10,11,11q23.1,111797481,111856589,59109,bA107P10,AP002499.5,0,,,111.797481,11,clone
973,4,1,1,RP11-300I6,RP11-300I6,11,11q13.2-q13.3,69162462,69323966,161505,bA300I6,AP001888.4,6,"CCND1, ORAOV1, FGF19, FGF4",ENSG00000110092(CCND1)(KNOWN) ENSG00000204579(NP_001004327.1)(KNOWN) ENSG00000149716(ORAOV1)(KNOWN) ENSG00000162344(FGF19)(KNOWN) ENSG00000171013(Q14569_HUMAN)(KNOWN) ENSG00000075388(FGF4)(KNOWN),69.162462,11,clone
974,4,2,1,RP11-39D15,RP11-39D15,18,18p11.31,6041920,6213636,171717,bA39D15,,1,,ENSG00000154655(L3MBTL4)(KNOWN),6.04192,18,clone
975,4,3,1,RP11-301H15,RP11-301H15,8,8p12,32530048,32715279,185232,bA301H15,AC013561,1,,ENSG00000157168(NRG1)(KNOWN),32.530048,8,clone
976,4,4,1,LL22NC03-10C3,NA,NA,NA,NA,NA,NA,NA,NA,NA,NA,NA,NA,NA,clone
977,4,5,1,CTD-2057D4,CTD-2057D4,19,19q12,34956732,35092062,135331,bK2057D4,AC008798.10,1,,ENSG00000105173(CCNE1)(KNOWN),34.956732,19,clone
978,4,6,1,empty,NA,NA,NA,NA,NA,NA,NA,NA,NA,NA,NA,NA,NA,Empty
979,4,7,1,CTD-2504F3,CTD-2504F3,16,16p13.11,15986518,16192266,205749,bK2504F3,AC025778.8,2,,ENSG00000103222(ABCC1)(KNOWN) ENSG00000091262(ABCC6)(KNOWN),15.986518,16,clone
980,4,8,1,empty,NA,NA,NA,NA,NA,NA,NA,NA,NA,NA,NA,NA,NA,Empty
981,4,9,1,CTC-964M9,CTC-964M9,18,18q23,75939424,75940259,836,,,0,,,75.939424,18,clone
982,4,10,1,empty,NA,NA,NA,NA,NA,NA,NA,NA,NA,NA,NA,NA,NA,Empty
983,4,11,1,empty,NA,NA,NA,NA,NA,NA,NA,NA,NA,NA,NA,NA,NA,Empty
984,4,12,1,empty,NA,NA,NA,NA,NA,NA,NA,NA,NA,NA,NA,NA,NA,Empty
985,4,13,1,empty,NA,NA,NA,NA,NA,NA,NA,NA,NA,NA,NA,NA,NA,Empty
986,4,14,1,empty,NA,NA,NA,NA,NA,NA,NA,NA,NA,NA,NA,NA,NA,Empty
987,4,15,1,empty,NA,NA,NA,NA,NA,NA,NA,NA,NA,NA,NA,NA,NA,Empty
988,4,16,1,empty,NA,NA,NA,NA,NA,NA,NA,NA,NA,NA,NA,NA,NA,Empty
989,4,17,1,emp,NA,NA,NA,NA,NA,NA,NA,NA,NA,NA,NA,NA,NA,clone
990,4,18,1,emp,NA,NA,NA,NA,NA,NA,NA,NA,NA,NA,NA,NA,NA,clone
991,4,1,2,empty,NA,NA,NA,NA,NA,NA,NA,NA,NA,NA,NA,NA,NA,Empty
992,4,2,2,RP11-401F24,RP11-401F24,10,10p14,11805219,12011805,206587,bA401F24,AL138898.19,4,"ECHDC3, C10orf47, UPF2",ENSG00000134463(ECHDC3)(KNOWN) ENSG00000148426(C10orf47)(KNOWN) ENSG00000209394(NULL)(NOVEL) ENSG00000151461(UPF2)(KNOWN),11.805219,10,clone
993,4,3,2,RP5-1140M3,RP5-1140M3,20,20p12.3,8198435,8214296,15862,dJ1140M3,AL121589.17,1,,ENSG00000182621(PLCB1)(KNOWN),8.198435,20,clone
994,4,4,2,RP5-1153D9,RP5-1153D9,20,20q13.31,54472051,54566171,94121,dJ1153D9,AL109806.22,5,,ENSG00000022277(CT043_HUMAN)(KNOWN) ENSG00000210826(NULL)(NOVEL) ENSG00000124091(Q9HCV8_HUMAN)(KNOWN) ENSG00000179467(NULL)(NOVEL) ENSG00000124103(CT107_HUMAN)(KNOWN),54.472051,20,clone
995,4,5,2,RP5-1185N5,RP5-1185N5,20,20q13.13,48091851,48205439,113589,dJ1185N5,AL034423.21,1,,ENSG00000124208(UBE2V1)(KNOWN),48.091851,20,clone
996,4,6,2,RP1-167O22,RP1-167O22,20,20p11.22,21492993,21567966,74974,dJ167O22,AL121590.11,0,,,21.492993,20,clone
997,4,7,2,RP11-160D19,RP11-160D19,9,9q22.32,97447876,97448518,643,bA160D19,AL355536.13,0,,,97.447876,9,clone
998,4,8,2,RP11-446F13,RP11-446F13,9,9p23,12281538,12346848,65311,bA446F13,AL162422.10,1,,ENSG00000201653(U2)(NOVEL),12.281538,9,clone
999,4,9,2,RP11-165P4,RP11-165P4,9,9q33.2,122882717,123029745,147029,bA165P4,AL137068.10,3,,ENSG00000119396(RAB14)(KNOWN) ENSG00000208740(NULL)(NOVEL) ENSG00000119397(CEP110)(KNOWN),122.882717,9,clone
1000,4,10,2,RP11-451E16,RP11-451E16,9,9q33.1,120104855,120193774,88920,bA451E16,AL365195.17,0,,,120.104855,9,clone
1001,4,11,2,FAILED,NA,NA,NA,NA,NA,NA,NA,NA,NA,NA,NA,NA,NA,clone
1002,4,12,2,RP11-263G22,RP11-263G22,2,2q37.1,234593055,234701766,108712,bA263G22,AC006037.2,1,,ENSG00000072080(SPP2)(KNOWN),234.593055,2,clone
1003,4,13,2,RP11-66M18,RP11-66M18,24,Yq11.223,22587632,22688058,100427,bA66M18,AC007359.3,0,,ENSG00000169807(PRY2)(KNOWN),22.587632,24,clone
1004,4,14,2,RP11-269I24,RP11-269I24,8,8q24.22,131676943,131795239,118297,bA269I24,AC090987.5,0,,,131.676943,8,clone
1005,4,15,2,FAILED,NA,NA,NA,NA,NA,NA,NA,NA,NA,NA,NA,NA,NA,clone
1006,4,16,2,FAILED,NA,NA,NA,NA,NA,NA,NA,NA,NA,NA,NA,NA,NA,clone
1007,4,17,2,FAILED,NA,NA,NA,NA,NA,NA,NA,NA,NA,NA,NA,NA,NA,clone
1008,4,18,2,FAILED,NA,NA,NA,NA,NA,NA,NA,NA,NA,NA,NA,NA,NA,clone
1009,4,1,3,RP4-542O23,NA,NA,NA,NA,NA,NA,NA,NA,NA,NA,NA,NA,NA,clone
1010,4,2,3,empty,NA,NA,NA,NA,NA,NA,NA,NA,NA,NA,NA,NA,NA,Empty
1011,4,3,3,RP4-545K15,NA,NA,NA,NA,NA,NA,NA,NA,NA,NA,NA,NA,NA,clone
1012,4,4,3,empty,NA,NA,NA,NA,NA,NA,NA,NA,NA,NA,NA,NA,NA,Empty
1013,4,5,3,RP11-255P5,RP11-255P5,13,13q33.1,102337585,102377477,39893,bA255P5,AL137246.16,1,,ENSG00000165366(XP_062872.5)(NOVEL),102.337585,13,clone
1014,4,6,3,RP11-562E17,RP11-562E17,13,13q33.2,104304190,104442099,137910,bA562E17,AL157764.12,0,,,104.30419,13,clone
1015,4,7,3,RP11-265C7,RP11-265C7,13,13q34,112776669,112779673,3005,bA265C7,AL162454.23,0,,,112.776669,13,clone
1016,4,8,3,RP11-564N10,RP11-564N10,13,13q33.1,101318689,101507384,188696,bA564N10,AL512629.7,2,,ENSG00000201690(Y)(NOVEL) ENSG00000102466(FGF14)(KNOWN),101.318689,13,clone
1017,4,9,3,RP11-289G11,RP11-289G11,6,6p22.2,25494592,25630305,135714,bA289G11,AL160037.17,2,,ENSG00000210368(NULL)(NOVEL) ENSG00000079691(Q5VZK9_HUMAN)(KNOWN),25.494592,6,clone
1018,4,10,3,empty,NA,NA,NA,NA,NA,NA,NA,NA,NA,NA,NA,NA,NA,Empty
1019,4,11,3,RP11-289M23,RP11-289M23,6,6p22.3-p22.2,23499374,23534047,34674,bA289M23,AL157370.7,0,,,23.499374,6,clone
1020,4,12,3,empty,NA,NA,NA,NA,NA,NA,NA,NA,NA,NA,NA,NA,NA,Empty
1021,4,13,3,RP3-470B24,RP3-470B24,6,6q27,168036070,168121862,85793,dJ470B24,AL049698.3,2,MLLT4,ENSG00000203686(Q9UM08_HUMAN)(KNOWN) ENSG00000130396(MLLT4)(KNOWN),168.03607,6,clone
1022,4,14,3,RP11-495L19,RP11-495L19,9,9p21.3,23461740,23557472,95733,bA495L19,AL442637.4,0,,,23.46174,9,clone
1023,4,15,3,RP3-472A9,RP3-472A9,6,6q14.1,76600011,76685205,85195,dJ472A9,AL136093.8,3,,ENSG00000211274(NULL)(NOVEL) ENSG00000211277(NULL)(NOVEL) ENSG00000196586(MYO6)(KNOWN),76.600011,6,clone
1024,4,16,3,RP11-527D15,RP11-527D15,9,9p23,9657591,9823759,166169,bA527D15,AL513422.2,0,,,9.657591,9,clone
1025,4,17,3,RP11-189M8,RP11-189M8,10,10p14,10064792,10122105,57314,bA189M8,AL392047.11,0,,,10.064792,10,clone
1026,4,18,3,RP11-400F15,RP11-400F15,10,10q26.3,131923441,131970517,47077,bA400F15,AL161648.15,0,,,131.923441,10,clone
1027,4,1,4,CTC-471F3,CTC-471F3,19,19q13.2,45079506,45253514,174009,bK1471F3,AC007842.1,5,"PSMC4, ZNF546, FCGBP",ENSG00000187534(NP_060927.1)(KNOWN) ENSG00000013275(PSMC4)(KNOWN) ENSG00000187187(ZNF546)(KNOWN) ENSG00000128000(NP_001005851.1)(KNOWN) ENSG00000090920(FCGBP)(KNOWN),45.079506,19,clone
1028,4,2,4,empty,NA,NA,NA,NA,NA,NA,NA,NA,NA,NA,NA,NA,NA,Empty
1029,4,3,4,RP11-212B1,RP11-212B1,7,7q21.12,86906212,87054355,148144,bA212B1,AC079303,2,,ENSG00000085563(ABCB1)(KNOWN) ENSG00000005471(ABCB4)(KNOWN),86.906212,7,clone
1030,4,4,4,RP11-509A1,RP11-509A1,21,21q21.1,21128294,21149667,21374,bA509A1,AP000947.3,0,,,21.128294,21,clone
1031,4,5,4,RP11-232C20,RP11-232C20,7,7p15.2,26765660,26911371,145712,bA232C20,AC011299.3,1,SCAP2,ENSG00000005020(SCAP2)(KNOWN),26.76566,7,SCAP2
1032,4,6,4,RP11-511M9,RP11-511M9,5,5q34,165789662,165925473,135812,bA511M9,AC091972.2,0,,,165.789662,5,clone
1033,4,7,4,RP11-128G13,RP11-128G13,1,1p21.3,97892513,98003512,111000,bA128G13,AC138135.2,1,,ENSG00000188641(DPYD)(KNOWN),97.892513,1,clone
1034,4,8,4,RP11-440G22,RP11-440G22,1,1q31.2,190142199,190319491,177293,bA440G22,,0,,,190.142199,1,clone
1035,4,9,4,RP11-17C2,RP11-17C2,1,1p21.3,98735430,98839846,104417,bA17C2,AL672220.6,0,,,98.73543,1,clone
1036,4,10,4,RP11-142L4,RP11-142L4,1,1q31.2,190417312,190511486,94175,bA142L4,AL513175.10,1,RGS18,ENSG00000150681(RGS18)(KNOWN),190.417312,1,clone
1037,4,11,4,RP6-1O2,NA,NA,NA,NA,NA,NA,NA,NA,NA,NA,NA,NA,NA,clone
1038,4,12,4,RP6-98A24,RP6-98A24,8,8q24.22,134125496,134255043,129548,dA98A24,,2,,ENSG00000042832(TG)(KNOWN) ENSG00000155926(SLA)(KNOWN),134.125496,8,clone
1039,4,13,4,empty,NA,NA,NA,NA,NA,NA,NA,NA,NA,NA,NA,NA,NA,Empty
1040,4,14,4,empty,NA,NA,NA,NA,NA,NA,NA,NA,NA,NA,NA,NA,NA,Empty
1041,4,15,4,empty,NA,NA,NA,NA,NA,NA,NA,NA,NA,NA,NA,NA,NA,Empty
1042,4,16,4,empty,NA,NA,NA,NA,NA,NA,NA,NA,NA,NA,NA,NA,NA,Empty
1043,4,17,4,RP4-653E17,RP4-653E17,1,1p31.1,81843695,81898453,54759,dJ653E17,AC117944.2,1,,ENSG00000117114(LPHN2)(KNOWN),81.843695,1,clone
1044,4,18,4,empty,NA,NA,NA,NA,NA,NA,NA,NA,NA,NA,NA,NA,NA,Empty
1045,4,1,5,RP11-264E11,RP11-264E11,4,4q32.1,156624370,156778344,153975,bA264E11,AC032017,0,,,156.62437,4,clone
1046,4,2,5,RP11-394L10,RP11-394L10,19,19q13.42,60914385,61088444,174060,bA394L10,AC022066,6,,ENSG00000210697(NULL)(NOVEL) ENSG00000188683(NULL)(NOVEL) ENSG00000187574(XP_292796.4)(NOVEL) ENSG00000179873(NALP11)(KNOWN) ENSG00000160505(NALP4)(KNOWN) ENSG00000185792(NALP9)(KNOWN),60.914385,19,clone
1047,4,3,5,RP11-265I24,RP11-265I24,5,5q33.2,154482189,154600067,117879,bA265I24,AC110004.2,0,,,154.482189,5,clone
1048,4,4,5,RP11-394O4,RP11-394O4,5,5q33.1,148643204,148821858,178655,bA394O4,AC131025.1,6,"GRPEL2, IL17B",ENSG00000164284(GRPEL2)(KNOWN) ENSG00000145882(NP_076933.2)(KNOWN) ENSG00000127743(IL17B)(KNOWN) ENSG00000208035(hsa-mir-143)(NOVEL) ENSG00000207700(hsa-mir-145)(NOVEL) ENSG00000157510(NP_689619.1)(KNOWN),148.643204,5,clone
1049,4,5,5,RP11-506H20,RP11-506H20,5,5q11.2,54562681,54725678,162998,bA506H20,AC020728.4,3,"UNG2, DHX29, SKIV2L2",ENSG00000152669(UNG2)(KNOWN) ENSG00000067248(DHX29)(KNOWN) ENSG00000039123(SKIV2L2)(KNOWN),54.562681,5,clone
1050,4,6,5,empty,NA,NA,NA,NA,NA,NA,NA,NA,NA,NA,NA,NA,NA,Empty
1051,4,7,5,RP11-506M9,NA,NA,NA,NA,NA,NA,NA,NA,NA,NA,NA,NA,NA,clone
1052,4,8,5,empty,NA,NA,NA,NA,NA,NA,NA,NA,NA,NA,NA,NA,NA,Empty
1053,4,9,5,RP5-852M4,RP5-852M4,20,20p13,327037,385563,58527,dJ852M4,AL121747.41,3,,ENSG00000125826(C20orf18)(KNOWN) ENSG00000206797(Y)(NOVEL) ENSG00000125875(TBC1D20)(KNOWN),0.327037,20,clone
1054,4,10,5,RP5-892M9,RP5-892M9,20,20q12,38231698,38293618,61921,dJ892M9,AL121828.17,0,,,38.231698,20,clone
1055,4,11,5,RP5-959I16,RP5-959I16,20,20p12.3,6238715,6351388,112674,dJ959I16,AL158093.8,0,,,6.238715,20,clone
1056,4,12,5,RP5-1161H23,RP5-1161H23,20,20q11.22,32972017,33031118,59102,dJ1161H23,AL133324.13,3,,ENSG00000100983(GSS)(KNOWN) ENSG00000078814(MYH7B)(KNOWN) ENSG00000131069(ACSS2)(KNOWN),32.972017,20,clone
1057,4,13,5,RP11-36B15,RP11-36B15,4,4p14,37192086,37351155,159070,bA36B15,AC027607.7,2,,ENSG00000181826(Q8IUW5_HUMAN)(KNOWN) ENSG00000154274(C4orf19)(KNOWN),37.192086,4,clone
1058,4,14,5,RP11-30G7,RP11-30G7,2,2q11.2,100125798,100273807,148010,bA30G7,AC104782.5,1,,ENSG00000170500(LONRF2)(KNOWN),100.125798,2,clone
1059,4,15,5,RP11-36J15,RP11-36J15,18,18p11.22,9449205,9633157,183953,bA36J15,AC015956,4,,ENSG00000017797(RALBP1)(KNOWN) ENSG00000209641(NULL)(NOVEL) ENSG00000154845(PPP4R1)(KNOWN) ENSG00000209647(NULL)(NOVEL),9.449205,18,clone
1060,4,16,5,RP5-1031P17,RP5-1031P17,21,21q22.2,39699017,39788341,89325,dJ1031P17,,2,SH3BGR,ENSG00000157578(CU013_HUMAN)(KNOWN) ENSG00000185437(SH3BGR)(KNOWN),39.699017,21,clone
1061,4,17,5,CTC-461G12,CTC-461G12,5,5q23.1,118981262,119111489,130228,bK1461G12,AC008520,1,,ENSG00000164334(NP_877438.1)(KNOWN),118.981262,5,clone
1062,4,18,5,empty,NA,NA,NA,NA,NA,NA,NA,NA,NA,NA,NA,NA,NA,Empty
1063,4,1,6,FAILED,NA,NA,NA,NA,NA,NA,NA,NA,NA,NA,NA,NA,NA,clone
1064,4,2,6,RP11-505D17,RP11-505D17,7,7p21.3,7947759,8125919,178161,bA505D17,AC006042.2,2,"GLCCI1, ICA1",ENSG00000106415(GLCCI1)(KNOWN) ENSG00000003147(ICA1)(KNOWN),7.947759,7,clone
1065,4,3,6,RP11-526N18,RP11-526N18,14,14q31.1,79340663,79518766,178104,bA526N18,AF123462.1,1,,ENSG00000021645(NRXN3)(KNOWN),79.340663,14,clone
1066,4,4,6,RP11-549H5,RP11-549H5,2,2q11.2,99955224,100125797,170574,bA549H5,AC092667.3,1,,ENSG00000144218(AFF3)(KNOWN),99.955224,2,clone
1067,4,5,6,RP11-526P7,RP11-526P7,8,8q24.3,140285419,140443685,158267,bA526P7,AC053480.5,0,,,140.285419,8,clone
1068,4,6,6,FAILED,NA,NA,NA,NA,NA,NA,NA,NA,NA,NA,NA,NA,NA,clone
1069,4,7,6,RP11-571N13,RP11-571N13,2,2q32.1,184429689,184467238,37550,bA571N13,AC013415.9,0,,,184.429689,2,clone
1070,4,8,6,empty,NA,NA,NA,NA,NA,NA,NA,NA,NA,NA,NA,NA,NA,Empty
1071,4,9,6,RP11-572C15,RP11-572C15,3,3q13.2,113766654,113980367,213714,bA572C15,AC048334.21,2,,ENSG00000091986(CCDC80)(KNOWN) ENSG00000138459(SLC35A5)(KNOWN),113.766654,3,clone
1072,4,10,6,empty,NA,NA,NA,NA,NA,NA,NA,NA,NA,NA,NA,NA,NA,Empty
1073,4,11,6,RP4-562A11,RP4-562A11,7,7q11.23,76971221,77115186,143966,dJ562A11,AC006451.5,1,PTPN12,ENSG00000127947(PTPN12)(KNOWN),76.971221,7,clone
1074,4,12,6,RP5-986F12,RP5-986F12,17,17q12,33099942,33206355,106414,dJ986F12,AC004132,1,,ENSG00000108753(TCF2)(KNOWN),33.099942,17,clone
1075,4,13,6,empty,NA,NA,NA,NA,NA,NA,NA,NA,NA,NA,NA,NA,NA,Empty
1076,4,14,6,empty,NA,NA,NA,NA,NA,NA,NA,NA,NA,NA,NA,NA,NA,Empty
1077,4,15,6,empty,NA,NA,NA,NA,NA,NA,NA,NA,NA,NA,NA,NA,NA,Empty
1078,4,16,6,RP11-141I1,RP11-141I1,4,4q31.21,143754328,143872121,117794,bA141I1,AC138657.1,0,,,143.754328,4,clone
1079,4,17,6,RP11-32D12,RP11-32D12,5,5p15.2,9436026,9606181,170156,bA32D12,AC053485,1,SEMA5A,ENSG00000112902(SEMA5A)(KNOWN),9.436026,5,clone
1080,4,18,6,FAILED,NA,NA,NA,NA,NA,NA,NA,NA,NA,NA,NA,NA,NA,clone
1081,4,1,7,RP11-302G2,RP11-302G2,15,15q22.31,63873345,64073088,199744,bA302G2,AC025658,2,,ENSG00000103769(RAB11A)(KNOWN) ENSG00000157890(MEGF11)(KNOWN),63.873345,15,clone
1082,4,2,7,RP11-324G2,RP11-324G2,18,18p11.32,168428,340445,172018,bA324G2,AC016128,3,,ENSG00000079134(THOC1)(KNOWN) ENSG00000158270(COLEC12)(KNOWN) ENSG00000101557(USP14)(KNOWN),0.168428,18,clone
1083,4,3,7,RP11-302L6,RP11-302L6,7,7p14.2-p14.1,37482196,37597750,115555,bA302L6,AC009530.5,1,,ENSG00000178503(NULL)(NOVEL),37.482196,7,clone
1084,4,4,7,RP11-324H4,RP11-324H4,3,3q13.31,118153862,118326556,172695,bA324H4,AC068303.10,1,,ENSG00000200372(U5)(NOVEL),118.153862,3,clone
1085,4,5,7,RP11-344B7,RP11-344B7,18,18p11.31,5260008,5444854,184847,bA344B7,AC007445,2,,ENSG00000198081(ZFP161)(KNOWN) ENSG00000082397(EPB41L3)(KNOWN),5.260008,18,clone
1086,4,6,7,RP11-364G22,RP11-364G22,11,11p15.4,5753721,5927294,173574,bA364G22,AC019088,10,,ENSG00000181009(OR52N5)(KNOWN) ENSG00000181001(OR52N1)(KNOWN) ENSG00000197455(NULL)(NOVEL) ENSG00000180988(OR52N2)(KNOWN) ENSG00000205409(OR52E6)(KNOWN) ENSG00000183269(OR52E8)(KNOWN) ENSG00000180974(OR52E4)(KNOWN) ENSG00000180947(OR52E5)(KNOWN) ENSG00000184478(OR56A3)(KNOWN) ENSG00000132256(TRIM5)(KNOWN),5.753721,11,clone
1087,4,7,7,FAILED,NA,NA,NA,NA,NA,NA,NA,NA,NA,NA,NA,NA,NA,clone
1088,4,8,7,FAILED,NA,NA,NA,NA,NA,NA,NA,NA,NA,NA,NA,NA,NA,clone
1089,4,9,7,RP11-389K20,RP11-389K20,2,2p16.3,52045693,52231824,186132,bA389K20,AC079304.6,0,,,52.045693,2,clone
1090,4,10,7,RP11-414D7,RP11-414D7,4,4q27,121243300,121302803,59504,bA414D7,AC025237.7,0,,,121.2433,4,clone
1091,4,11,7,RP11-390C19,RP11-390C19,4,4p15.1,29381036,29556502,175467,bA390C19,AC097510.3,0,,,29.381036,4,clone
1092,4,12,7,RP11-414I8,RP11-414I8,2,2q22.1,137366984,137538813,171830,bA414I8,AC027600,1,,ENSG00000144229(Q9C0I4_HUMAN)(KNOWN),137.366984,2,clone
1093,4,13,7,RP11-433P17,RP11-433P17,16,16p13.3,3292433,3471943,179511,bA433P17,AC025283.6,13,,ENSG00000162086(ZNF75A)(KNOWN) ENSG00000188534(NULL)(NOVEL) ENSG00000168158(OR2C1)(KNOWN) ENSG00000209508(NULL)(NOVEL) ENSG00000209513(NULL)(NOVEL) ENSG00000209515(NULL)(NOVEL) ENSG00000209523(NULL)(NOVEL) ENSG00000209526(NULL)(NOVEL) ENSG00000140987(ZNF434)(KNOWN) ENSG00000183649(Q8NFX8_HUMAN)(KNOWN) ENSG00000103343(ZNF174)(KNOWN) ENSG00000167981(ZNF597)(KNOWN) ENSG00000122390(NP_079121.1)(KNOWN),3.292433,16,clone
1094,4,14,7,RP11-457P23,RP11-457P23,2,2q36.3,230386956,230587338,200383,bA457P23,AC009973.10,5,"FBXO36, TRIP12",ENSG00000208056(NULL)(NOVEL) ENSG00000153832(FBXO36)(KNOWN) ENSG00000208055(NULL)(NOVEL) ENSG00000206725(U6)(NOVEL) ENSG00000153827(TRIP12)(KNOWN),230.386956,2,clone
1095,4,15,7,RP11-434C1,RP11-434C1,12,12p13.2,11529145,11739576,210432,bA434C1,AC007450.1,2,,ENSG00000201964(U7)(NOVEL) ENSG00000139083(ETV6)(KNOWN),11.529145,12,clone
1096,4,16,7,RP11-458J7,RP11-458J7,2,2q23.3,152428256,152611810,183555,bA458J7,AC068547.7,1,,ENSG00000182389(CACNB4)(KNOWN),152.428256,2,clone
1097,4,17,7,RP11-484D18,RP11-484D18,3,3q26.32,178148582,178318214,169633,bA484D18,AC023235.24,1,TBL1XR1,ENSG00000177565(TBL1XR1)(KNOWN),178.148582,3,clone
1098,4,18,7,RP11-504I1,RP11-504I1,14,14q31.3,84168823,84169632,810,bA504I1,AC022807,0,,,84.168823,14,clone
1099,4,1,8,RP11-95J15,RP11-95J15,7,7p13-p12.3,46567503,46734218,166716,bA95J15,AC011294.3,0,,,46.567503,7,clone
1100,4,2,8,RP11-111J6,RP11-111J6,2,2p24.2,18490085,18666774,176690,bA111J6,AC079148.9,1,,ENSG00000207170(U6)(NOVEL),18.490085,2,clone
1101,4,3,8,RP11-125M15,RP11-125M15,2,2q24.3,167445843,167642208,196366,bA125M15,AC092601.3,1,,ENSG00000163092(CMYA3)(KNOWN),167.445843,2,clone
1102,4,4,8,RP11-148K14,RP11-148K14,4,4q12,55856180,55928233,72054,bA148K14,AC064824.5,1,,ENSG00000128039(NP_078868.1)(KNOWN),55.85618,4,clone
1103,4,5,8,RP11-126P21,RP11-126P21,11,11q13.1,66841191,66872614,31424,bA126P21,AP002776.3,0,,,66.841191,11,clone
1104,4,6,8,RP11-148L24,RP11-148L24,4,4q34.1,175343072,175486570,143499,bA148L24,AC097653.2,2,,ENSG00000164117(FBXO8)(KNOWN) ENSG00000164118(NP_001035247.1)(KNOWN),175.343072,4,clone
1105,4,7,8,RP11-167F22,RP11-167F22,11,11q13.4,73706065,73867546,161482,bA167F22,AC025956,2,,ENSG00000165434(PGM2L1)(KNOWN) ENSG00000175538(KCNE3)(KNOWN),73.706065,11,clone
1106,4,8,8,FAILED,NA,NA,NA,NA,NA,NA,NA,NA,NA,NA,NA,NA,NA,clone
1107,4,9,8,RP11-167K17,RP11-167K17,3,3p26.1,6749027,6942291,193265,bA167K17,AC012086,1,,ENSG00000196277(GRM7)(KNOWN),6.749027,3,clone
1108,4,10,8,FAILED,NA,NA,NA,NA,NA,NA,NA,NA,NA,NA,NA,NA,NA,clone
1109,4,11,8,RP11-212D19,RP11-212D19,11,11q23.2,113740432,113877494,137063,bA212D19,AP002373.3,3,,ENSG00000180425(NP_061894.1)(KNOWN) ENSG00000076053(RBM7)(KNOWN) ENSG00000076043(REXO2)(KNOWN),113.740432,11,clone
1110,4,12,8,RP11-238A9,RP11-238A9,3,3p26.2,4562897,4652965,90069,bA238A9,AC090944.2,2,,ENSG00000199561(U7)(NOVEL) ENSG00000150995(ITPR1_HUMAN)(KNOWN),4.562897,3,clone
1111,4,13,8,FAILED,NA,NA,NA,NA,NA,NA,NA,NA,NA,NA,NA,NA,NA,clone
1112,4,14,8,RP11-238F2,RP11-238F2,17,17q24.3,66270805,66332110,61306,bA238F2,AC007423.5,0,,,66.270805,17,clone
1113,4,15,8,RP11-262D22,RP11-262D22,2,2p24.2,17121302,17130519,9218,bA262D22,AC064855.5,0,,,17.121302,2,clone
1114,4,16,8,RP11-285A1,RP11-285A1,15,15q25.1,76109083,76279485,170403,bA285A1,AC090260.13,6,,ENSG00000199633(E3)(NOVEL) ENSG00000183476(XP_942185.1)(NOVEL) ENSG00000136425(CIB2)(KNOWN) ENSG00000166411(IDH3A)(KNOWN) ENSG00000103740(ACSBG1)(KNOWN) ENSG00000167202(TBC1D2B)(KNOWN),76.109083,15,clone
1115,4,17,8,RP11-262M8,RP11-262M8,14,14q22.1,51907834,51964775,56942,bA262M8,AL355833.4,0,,,51.907834,14,clone
1116,4,18,8,RP11-285E23,RP11-285E23,12,12q23.2,100590405,100640299,49895,bA285E23,AC010205.6,3,,ENSG00000199933(Y)(NOVEL) ENSG00000111666(CHPT1)(KNOWN) ENSG00000196091(MYBPC1)(KNOWN),100.590405,12,clone
1117,4,1,9,RP11-5L1,RP11-5L1,16,16q11.2,45067244,45231075,163832,bA5L1,AC021681,4,,ENSG00000199448(U6)(NOVEL) ENSG00000171241(SHCBP1)(KNOWN) ENSG00000185051(NULL)(NOVEL) ENSG00000155319(NP_001004299.1)(KNOWN),45.067244,16,clone
1118,4,2,9,RP11-12M21,RP11-12M21,2,2q22.1,139529620,139695761,166142,bA12M21,AC012352.7,0,,,139.52962,2,clone
1119,4,3,9,empty,NA,NA,NA,NA,NA,NA,NA,NA,NA,NA,NA,NA,NA,Empty
1120,4,4,9,RP11-12N13,RP11-12N13,3,3q26.1,167343042,167501265,158224,bA12N13,AC104629.10,5,,ENSG00000208614(NULL)(NOVEL) ENSG00000208613(NULL)(NOVEL) ENSG00000208609(NULL)(NOVEL) ENSG00000208603(NULL)(NOVEL) ENSG00000208601(NULL)(NOVEL),167.343042,3,clone
1121,4,5,9,FAILED,NA,NA,NA,NA,NA,NA,NA,NA,NA,NA,NA,NA,NA,clone
1122,4,6,9,RP11-25F15,RP11-25F15,3,3q13.12,109236225,109385450,149226,bA25F15,AC019297,2,,ENSG00000196776(CD47)(KNOWN) ENSG00000114446(IFT57)(KNOWN),109.236225,3,clone
1123,4,7,9,RP11-20P9,RP11-20P9,8,8q23.1,108006920,108167162,160243,bA20P9,,0,,,108.00692,8,clone
1124,4,8,9,RP11-25I9,RP11-25I9,11,11q22.3,108226252,108391319,165068,bA25I9,AP003027.3,3,,ENSG00000203334(NULL)(NOVEL) ENSG00000201243(U6)(NOVEL) ENSG00000178105(DDX10)(KNOWN),108.226252,11,clone
1125,4,9,9,empty,NA,NA,NA,NA,NA,NA,NA,NA,NA,NA,NA,NA,NA,Empty
1126,4,10,9,RP11-51M18,RP11-51M18,8,8q21.13,84421672,84550079,128408,bA51M18,AC022821.9,0,,,84.421672,8,clone
1127,4,11,9,empty,NA,NA,NA,NA,NA,NA,NA,NA,NA,NA,NA,NA,NA,Empty
1128,4,12,9,FAILED,NA,NA,NA,NA,NA,NA,NA,NA,NA,NA,NA,NA,NA,clone
1129,4,13,9,RP11-68H18,RP11-68H18,12,12q24.23,117108431,117263859,155429,bA68H18,AC048339,2,,ENSG00000197149(NULL)(NOVEL) ENSG00000135090(TAOK3_HUMAN)(KNOWN),117.108431,12,clone
1130,4,14,9,RP11-84H6,RP11-84H6,4,4q34.3,179406094,179461528,55435,bA84H6,AC095041.3,0,,,179.406094,4,clone
1131,4,15,9,RP11-69K20,RP11-69K20,3,3p24.1,30275511,30447593,172083,bA69K20,AC025614.12,1,,ENSG00000199927(U3)(NOVEL),30.275511,3,clone
1132,4,16,9,RP11-86C13,RP11-86C13,3,3p26.3,768338,958276,189939,bA86C13,AC090044.3,0,,,0.768338,3,clone
1133,4,17,9,RP11-95E11,RP11-95E11,3,3p26.3,3134172,3304965,170794,bA95E11,AC023812,2,,ENSG00000072756(TRNT1)(KNOWN) ENSG00000113851(CRBN)(KNOWN),3.134172,3,clone
1134,4,18,9,RP11-111F10,RP11-111F10,3,3q25.31,157115243,157286192,170950,bA111F10,AC067721.22,3,,ENSG00000208661(NULL)(NOVEL) ENSG00000174930(CASRL1)(KNOWN) ENSG00000163655(GMPS)(KNOWN),157.115243,3,clone
1135,4,1,10,RP11-300I6,RP11-300I6,11,11q13.2-q13.3,69162462,69323966,161505,bA300I6,AP001888.4,6,"CCND1, ORAOV1, FGF19, FGF4",ENSG00000110092(CCND1)(KNOWN) ENSG00000204579(NP_001004327.1)(KNOWN) ENSG00000149716(ORAOV1)(KNOWN) ENSG00000162344(FGF19)(KNOWN) ENSG00000171013(Q14569_HUMAN)(KNOWN) ENSG00000075388(FGF4)(KNOWN),69.162462,11,clone
1136,4,2,10,RP11-39D15,RP11-39D15,18,18p11.31,6041920,6213636,171717,bA39D15,,1,,ENSG00000154655(L3MBTL4)(KNOWN),6.04192,18,clone
1137,4,3,10,RP11-301H15,RP11-301H15,8,8p12,32530048,32715279,185232,bA301H15,AC013561,1,,ENSG00000157168(NRG1)(KNOWN),32.530048,8,clone
1138,4,4,10,LL22NC03-10C3,NA,NA,NA,NA,NA,NA,NA,NA,NA,NA,NA,NA,NA,clone
1139,4,5,10,CTD-2057D4,CTD-2057D4,19,19q12,34956732,35092062,135331,bK2057D4,AC008798.10,1,,ENSG00000105173(CCNE1)(KNOWN),34.956732,19,clone
1140,4,6,10,empty,NA,NA,NA,NA,NA,NA,NA,NA,NA,NA,NA,NA,NA,Empty
1141,4,7,10,CTD-2504F3,CTD-2504F3,16,16p13.11,15986518,16192266,205749,bK2504F3,AC025778.8,2,,ENSG00000103222(ABCC1)(KNOWN) ENSG00000091262(ABCC6)(KNOWN),15.986518,16,clone
1142,4,8,10,empty,NA,NA,NA,NA,NA,NA,NA,NA,NA,NA,NA,NA,NA,Empty
1143,4,9,10,CTC-964M9,CTC-964M9,18,18q23,75939424,75940259,836,,,0,,,75.939424,18,clone
1144,4,10,10,empty,NA,NA,NA,NA,NA,NA,NA,NA,NA,NA,NA,NA,NA,Empty
1145,4,11,10,empty,NA,NA,NA,NA,NA,NA,NA,NA,NA,NA,NA,NA,NA,Empty
1146,4,12,10,empty,NA,NA,NA,NA,NA,NA,NA,NA,NA,NA,NA,NA,NA,Empty
1147,4,13,10,empty,NA,NA,NA,NA,NA,NA,NA,NA,NA,NA,NA,NA,NA,Empty
1148,4,14,10,empty,NA,NA,NA,NA,NA,NA,NA,NA,NA,NA,NA,NA,NA,Empty
1149,4,15,10,empty,NA,NA,NA,NA,NA,NA,NA,NA,NA,NA,NA,NA,NA,Empty
1150,4,16,10,empty,NA,NA,NA,NA,NA,NA,NA,NA,NA,NA,NA,NA,NA,Empty
1151,4,17,10,emp,NA,NA,NA,NA,NA,NA,NA,NA,NA,NA,NA,NA,NA,clone
1152,4,18,10,emp,NA,NA,NA,NA,NA,NA,NA,NA,NA,NA,NA,NA,NA,clone
1153,4,1,11,empty,NA,NA,NA,NA,NA,NA,NA,NA,NA,NA,NA,NA,NA,Empty
1154,4,2,11,RP11-401F24,RP11-401F24,10,10p14,11805219,12011805,206587,bA401F24,AL138898.19,4,"ECHDC3, C10orf47, UPF2",ENSG00000134463(ECHDC3)(KNOWN) ENSG00000148426(C10orf47)(KNOWN) ENSG00000209394(NULL)(NOVEL) ENSG00000151461(UPF2)(KNOWN),11.805219,10,clone
1155,4,3,11,RP5-1140M3,RP5-1140M3,20,20p12.3,8198435,8214296,15862,dJ1140M3,AL121589.17,1,,ENSG00000182621(PLCB1)(KNOWN),8.198435,20,clone
1156,4,4,11,RP5-1153D9,RP5-1153D9,20,20q13.31,54472051,54566171,94121,dJ1153D9,AL109806.22,5,,ENSG00000022277(CT043_HUMAN)(KNOWN) ENSG00000210826(NULL)(NOVEL) ENSG00000124091(Q9HCV8_HUMAN)(KNOWN) ENSG00000179467(NULL)(NOVEL) ENSG00000124103(CT107_HUMAN)(KNOWN),54.472051,20,clone
1157,4,5,11,RP5-1185N5,RP5-1185N5,20,20q13.13,48091851,48205439,113589,dJ1185N5,AL034423.21,1,,ENSG00000124208(UBE2V1)(KNOWN),48.091851,20,clone
1158,4,6,11,RP1-167O22,RP1-167O22,20,20p11.22,21492993,21567966,74974,dJ167O22,AL121590.11,0,,,21.492993,20,clone
1159,4,7,11,RP11-160D19,RP11-160D19,9,9q22.32,97447876,97448518,643,bA160D19,AL355536.13,0,,,97.447876,9,clone
1160,4,8,11,RP11-446F13,RP11-446F13,9,9p23,12281538,12346848,65311,bA446F13,AL162422.10,1,,ENSG00000201653(U2)(NOVEL),12.281538,9,clone
1161,4,9,11,RP11-165P4,RP11-165P4,9,9q33.2,122882717,123029745,147029,bA165P4,AL137068.10,3,,ENSG00000119396(RAB14)(KNOWN) ENSG00000208740(NULL)(NOVEL) ENSG00000119397(CEP110)(KNOWN),122.882717,9,clone
1162,4,10,11,RP11-451E16,RP11-451E16,9,9q33.1,120104855,120193774,88920,bA451E16,AL365195.17,0,,,120.104855,9,clone
1163,4,11,11,FAILED,NA,NA,NA,NA,NA,NA,NA,NA,NA,NA,NA,NA,NA,clone
1164,4,12,11,RP11-263G22,RP11-263G22,2,2q37.1,234593055,234701766,108712,bA263G22,AC006037.2,1,,ENSG00000072080(SPP2)(KNOWN),234.593055,2,clone
1165,4,13,11,RP11-66M18,RP11-66M18,24,Yq11.223,22587632,22688058,100427,bA66M18,AC007359.3,0,,ENSG00000169807(PRY2)(KNOWN),22.587632,24,clone
1166,4,14,11,RP11-269I24,RP11-269I24,8,8q24.22,131676943,131795239,118297,bA269I24,AC090987.5,0,,,131.676943,8,clone
1167,4,15,11,FAILED,NA,NA,NA,NA,NA,NA,NA,NA,NA,NA,NA,NA,NA,clone
1168,4,16,11,FAILED,NA,NA,NA,NA,NA,NA,NA,NA,NA,NA,NA,NA,NA,clone
1169,4,17,11,FAILED,NA,NA,NA,NA,NA,NA,NA,NA,NA,NA,NA,NA,NA,clone
1170,4,18,11,FAILED,NA,NA,NA,NA,NA,NA,NA,NA,NA,NA,NA,NA,NA,clone
1171,4,1,12,RP4-542O23,NA,NA,NA,NA,NA,NA,NA,NA,NA,NA,NA,NA,NA,clone
1172,4,2,12,empty,NA,NA,NA,NA,NA,NA,NA,NA,NA,NA,NA,NA,NA,Empty
1173,4,3,12,RP4-545K15,NA,NA,NA,NA,NA,NA,NA,NA,NA,NA,NA,NA,NA,clone
1174,4,4,12,empty,NA,NA,NA,NA,NA,NA,NA,NA,NA,NA,NA,NA,NA,Empty
1175,4,5,12,RP11-255P5,RP11-255P5,13,13q33.1,102337585,102377477,39893,bA255P5,AL137246.16,1,,ENSG00000165366(XP_062872.5)(NOVEL),102.337585,13,clone
1176,4,6,12,RP11-562E17,RP11-562E17,13,13q33.2,104304190,104442099,137910,bA562E17,AL157764.12,0,,,104.30419,13,clone
1177,4,7,12,RP11-265C7,RP11-265C7,13,13q34,112776669,112779673,3005,bA265C7,AL162454.23,0,,,112.776669,13,clone
1178,4,8,12,RP11-564N10,RP11-564N10,13,13q33.1,101318689,101507384,188696,bA564N10,AL512629.7,2,,ENSG00000201690(Y)(NOVEL) ENSG00000102466(FGF14)(KNOWN),101.318689,13,clone
1179,4,9,12,RP11-289G11,RP11-289G11,6,6p22.2,25494592,25630305,135714,bA289G11,AL160037.17,2,,ENSG00000210368(NULL)(NOVEL) ENSG00000079691(Q5VZK9_HUMAN)(KNOWN),25.494592,6,clone
1180,4,10,12,empty,NA,NA,NA,NA,NA,NA,NA,NA,NA,NA,NA,NA,NA,Empty
1181,4,11,12,RP11-289M23,RP11-289M23,6,6p22.3-p22.2,23499374,23534047,34674,bA289M23,AL157370.7,0,,,23.499374,6,clone
1182,4,12,12,empty,NA,NA,NA,NA,NA,NA,NA,NA,NA,NA,NA,NA,NA,Empty
1183,4,13,12,RP3-470B24,RP3-470B24,6,6q27,168036070,168121862,85793,dJ470B24,AL049698.3,2,MLLT4,ENSG00000203686(Q9UM08_HUMAN)(KNOWN) ENSG00000130396(MLLT4)(KNOWN),168.03607,6,clone
1184,4,14,12,RP11-495L19,RP11-495L19,9,9p21.3,23461740,23557472,95733,bA495L19,AL442637.4,0,,,23.46174,9,clone
1185,4,15,12,RP3-472A9,RP3-472A9,6,6q14.1,76600011,76685205,85195,dJ472A9,AL136093.8,3,,ENSG00000211274(NULL)(NOVEL) ENSG00000211277(NULL)(NOVEL) ENSG00000196586(MYO6)(KNOWN),76.600011,6,clone
1186,4,16,12,RP11-527D15,RP11-527D15,9,9p23,9657591,9823759,166169,bA527D15,AL513422.2,0,,,9.657591,9,clone
1187,4,17,12,RP11-189M8,RP11-189M8,10,10p14,10064792,10122105,57314,bA189M8,AL392047.11,0,,,10.064792,10,clone
1188,4,18,12,RP11-400F15,RP11-400F15,10,10q26.3,131923441,131970517,47077,bA400F15,AL161648.15,0,,,131.923441,10,clone
1189,4,1,13,CTC-471F3,CTC-471F3,19,19q13.2,45079506,45253514,174009,bK1471F3,AC007842.1,5,"PSMC4, ZNF546, FCGBP",ENSG00000187534(NP_060927.1)(KNOWN) ENSG00000013275(PSMC4)(KNOWN) ENSG00000187187(ZNF546)(KNOWN) ENSG00000128000(NP_001005851.1)(KNOWN) ENSG00000090920(FCGBP)(KNOWN),45.079506,19,clone
1190,4,2,13,empty,NA,NA,NA,NA,NA,NA,NA,NA,NA,NA,NA,NA,NA,Empty
1191,4,3,13,RP11-212B1,RP11-212B1,7,7q21.12,86906212,87054355,148144,bA212B1,AC079303,2,,ENSG00000085563(ABCB1)(KNOWN) ENSG00000005471(ABCB4)(KNOWN),86.906212,7,clone
1192,4,4,13,RP11-509A1,RP11-509A1,21,21q21.1,21128294,21149667,21374,bA509A1,AP000947.3,0,,,21.128294,21,clone
1193,4,5,13,RP11-232C20,RP11-232C20,7,7p15.2,26765660,26911371,145712,bA232C20,AC011299.3,1,SCAP2,ENSG00000005020(SCAP2)(KNOWN),26.76566,7,SCAP2
1194,4,6,13,RP11-511M9,RP11-511M9,5,5q34,165789662,165925473,135812,bA511M9,AC091972.2,0,,,165.789662,5,clone
1195,4,7,13,RP11-128G13,RP11-128G13,1,1p21.3,97892513,98003512,111000,bA128G13,AC138135.2,1,,ENSG00000188641(DPYD)(KNOWN),97.892513,1,clone
1196,4,8,13,RP11-440G22,RP11-440G22,1,1q31.2,190142199,190319491,177293,bA440G22,,0,,,190.142199,1,clone
1197,4,9,13,RP11-17C2,RP11-17C2,1,1p21.3,98735430,98839846,104417,bA17C2,AL672220.6,0,,,98.73543,1,clone
1198,4,10,13,RP11-142L4,RP11-142L4,1,1q31.2,190417312,190511486,94175,bA142L4,AL513175.10,1,RGS18,ENSG00000150681(RGS18)(KNOWN),190.417312,1,clone
1199,4,11,13,RP6-1O2,NA,NA,NA,NA,NA,NA,NA,NA,NA,NA,NA,NA,NA,clone
1200,4,12,13,RP6-98A24,RP6-98A24,8,8q24.22,134125496,134255043,129548,dA98A24,,2,,ENSG00000042832(TG)(KNOWN) ENSG00000155926(SLA)(KNOWN),134.125496,8,clone
1201,4,13,13,empty,NA,NA,NA,NA,NA,NA,NA,NA,NA,NA,NA,NA,NA,Empty
1202,4,14,13,empty,NA,NA,NA,NA,NA,NA,NA,NA,NA,NA,NA,NA,NA,Empty
1203,4,15,13,empty,NA,NA,NA,NA,NA,NA,NA,NA,NA,NA,NA,NA,NA,Empty
1204,4,16,13,empty,NA,NA,NA,NA,NA,NA,NA,NA,NA,NA,NA,NA,NA,Empty
1205,4,17,13,RP4-653E17,RP4-653E17,1,1p31.1,81843695,81898453,54759,dJ653E17,AC117944.2,1,,ENSG00000117114(LPHN2)(KNOWN),81.843695,1,clone
1206,4,18,13,empty,NA,NA,NA,NA,NA,NA,NA,NA,NA,NA,NA,NA,NA,Empty
1207,4,1,14,RP11-264E11,RP11-264E11,4,4q32.1,156624370,156778344,153975,bA264E11,AC032017,0,,,156.62437,4,clone
1208,4,2,14,RP11-394L10,RP11-394L10,19,19q13.42,60914385,61088444,174060,bA394L10,AC022066,6,,ENSG00000210697(NULL)(NOVEL) ENSG00000188683(NULL)(NOVEL) ENSG00000187574(XP_292796.4)(NOVEL) ENSG00000179873(NALP11)(KNOWN) ENSG00000160505(NALP4)(KNOWN) ENSG00000185792(NALP9)(KNOWN),60.914385,19,clone
1209,4,3,14,RP11-265I24,RP11-265I24,5,5q33.2,154482189,154600067,117879,bA265I24,AC110004.2,0,,,154.482189,5,clone
1210,4,4,14,RP11-394O4,RP11-394O4,5,5q33.1,148643204,148821858,178655,bA394O4,AC131025.1,6,"GRPEL2, IL17B",ENSG00000164284(GRPEL2)(KNOWN) ENSG00000145882(NP_076933.2)(KNOWN) ENSG00000127743(IL17B)(KNOWN) ENSG00000208035(hsa-mir-143)(NOVEL) ENSG00000207700(hsa-mir-145)(NOVEL) ENSG00000157510(NP_689619.1)(KNOWN),148.643204,5,clone
1211,4,5,14,RP11-506H20,RP11-506H20,5,5q11.2,54562681,54725678,162998,bA506H20,AC020728.4,3,"UNG2, DHX29, SKIV2L2",ENSG00000152669(UNG2)(KNOWN) ENSG00000067248(DHX29)(KNOWN) ENSG00000039123(SKIV2L2)(KNOWN),54.562681,5,clone
1212,4,6,14,empty,NA,NA,NA,NA,NA,NA,NA,NA,NA,NA,NA,NA,NA,Empty
1213,4,7,14,RP11-506M9,NA,NA,NA,NA,NA,NA,NA,NA,NA,NA,NA,NA,NA,clone
1214,4,8,14,empty,NA,NA,NA,NA,NA,NA,NA,NA,NA,NA,NA,NA,NA,Empty
1215,4,9,14,RP5-852M4,RP5-852M4,20,20p13,327037,385563,58527,dJ852M4,AL121747.41,3,,ENSG00000125826(C20orf18)(KNOWN) ENSG00000206797(Y)(NOVEL) ENSG00000125875(TBC1D20)(KNOWN),0.327037,20,clone
1216,4,10,14,RP5-892M9,RP5-892M9,20,20q12,38231698,38293618,61921,dJ892M9,AL121828.17,0,,,38.231698,20,clone
1217,4,11,14,RP5-959I16,RP5-959I16,20,20p12.3,6238715,6351388,112674,dJ959I16,AL158093.8,0,,,6.238715,20,clone
1218,4,12,14,RP5-1161H23,RP5-1161H23,20,20q11.22,32972017,33031118,59102,dJ1161H23,AL133324.13,3,,ENSG00000100983(GSS)(KNOWN) ENSG00000078814(MYH7B)(KNOWN) ENSG00000131069(ACSS2)(KNOWN),32.972017,20,clone
1219,4,13,14,RP11-36B15,RP11-36B15,4,4p14,37192086,37351155,159070,bA36B15,AC027607.7,2,,ENSG00000181826(Q8IUW5_HUMAN)(KNOWN) ENSG00000154274(C4orf19)(KNOWN),37.192086,4,clone
1220,4,14,14,RP11-30G7,RP11-30G7,2,2q11.2,100125798,100273807,148010,bA30G7,AC104782.5,1,,ENSG00000170500(LONRF2)(KNOWN),100.125798,2,clone
1221,4,15,14,RP11-36J15,RP11-36J15,18,18p11.22,9449205,9633157,183953,bA36J15,AC015956,4,,ENSG00000017797(RALBP1)(KNOWN) ENSG00000209641(NULL)(NOVEL) ENSG00000154845(PPP4R1)(KNOWN) ENSG00000209647(NULL)(NOVEL),9.449205,18,clone
1222,4,16,14,RP5-1031P17,RP5-1031P17,21,21q22.2,39699017,39788341,89325,dJ1031P17,,2,SH3BGR,ENSG00000157578(CU013_HUMAN)(KNOWN) ENSG00000185437(SH3BGR)(KNOWN),39.699017,21,clone
1223,4,17,14,CTC-461G12,CTC-461G12,5,5q23.1,118981262,119111489,130228,bK1461G12,AC008520,1,,ENSG00000164334(NP_877438.1)(KNOWN),118.981262,5,clone
1224,4,18,14,empty,NA,NA,NA,NA,NA,NA,NA,NA,NA,NA,NA,NA,NA,Empty
1225,4,1,15,FAILED,NA,NA,NA,NA,NA,NA,NA,NA,NA,NA,NA,NA,NA,clone
1226,4,2,15,RP11-505D17,RP11-505D17,7,7p21.3,7947759,8125919,178161,bA505D17,AC006042.2,2,"GLCCI1, ICA1",ENSG00000106415(GLCCI1)(KNOWN) ENSG00000003147(ICA1)(KNOWN),7.947759,7,clone
1227,4,3,15,RP11-526N18,RP11-526N18,14,14q31.1,79340663,79518766,178104,bA526N18,AF123462.1,1,,ENSG00000021645(NRXN3)(KNOWN),79.340663,14,clone
1228,4,4,15,RP11-549H5,RP11-549H5,2,2q11.2,99955224,100125797,170574,bA549H5,AC092667.3,1,,ENSG00000144218(AFF3)(KNOWN),99.955224,2,clone
1229,4,5,15,RP11-526P7,RP11-526P7,8,8q24.3,140285419,140443685,158267,bA526P7,AC053480.5,0,,,140.285419,8,clone
1230,4,6,15,FAILED,NA,NA,NA,NA,NA,NA,NA,NA,NA,NA,NA,NA,NA,clone
1231,4,7,15,RP11-571N13,RP11-571N13,2,2q32.1,184429689,184467238,37550,bA571N13,AC013415.9,0,,,184.429689,2,clone
1232,4,8,15,empty,NA,NA,NA,NA,NA,NA,NA,NA,NA,NA,NA,NA,NA,Empty
1233,4,9,15,RP11-572C15,RP11-572C15,3,3q13.2,113766654,113980367,213714,bA572C15,AC048334.21,2,,ENSG00000091986(CCDC80)(KNOWN) ENSG00000138459(SLC35A5)(KNOWN),113.766654,3,clone
1234,4,10,15,empty,NA,NA,NA,NA,NA,NA,NA,NA,NA,NA,NA,NA,NA,Empty
1235,4,11,15,RP4-562A11,RP4-562A11,7,7q11.23,76971221,77115186,143966,dJ562A11,AC006451.5,1,PTPN12,ENSG00000127947(PTPN12)(KNOWN),76.971221,7,clone
1236,4,12,15,RP5-986F12,RP5-986F12,17,17q12,33099942,33206355,106414,dJ986F12,AC004132,1,,ENSG00000108753(TCF2)(KNOWN),33.099942,17,clone
1237,4,13,15,empty,NA,NA,NA,NA,NA,NA,NA,NA,NA,NA,NA,NA,NA,Empty
1238,4,14,15,empty,NA,NA,NA,NA,NA,NA,NA,NA,NA,NA,NA,NA,NA,Empty
1239,4,15,15,empty,NA,NA,NA,NA,NA,NA,NA,NA,NA,NA,NA,NA,NA,Empty
1240,4,16,15,RP11-141I1,RP11-141I1,4,4q31.21,143754328,143872121,117794,bA141I1,AC138657.1,0,,,143.754328,4,clone
1241,4,17,15,RP11-32D12,RP11-32D12,5,5p15.2,9436026,9606181,170156,bA32D12,AC053485,1,SEMA5A,ENSG00000112902(SEMA5A)(KNOWN),9.436026,5,clone
1242,4,18,15,FAILED,NA,NA,NA,NA,NA,NA,NA,NA,NA,NA,NA,NA,NA,clone
1243,4,1,16,RP11-302G2,RP11-302G2,15,15q22.31,63873345,64073088,199744,bA302G2,AC025658,2,,ENSG00000103769(RAB11A)(KNOWN) ENSG00000157890(MEGF11)(KNOWN),63.873345,15,clone
1244,4,2,16,RP11-324G2,RP11-324G2,18,18p11.32,168428,340445,172018,bA324G2,AC016128,3,,ENSG00000079134(THOC1)(KNOWN) ENSG00000158270(COLEC12)(KNOWN) ENSG00000101557(USP14)(KNOWN),0.168428,18,clone
1245,4,3,16,RP11-302L6,RP11-302L6,7,7p14.2-p14.1,37482196,37597750,115555,bA302L6,AC009530.5,1,,ENSG00000178503(NULL)(NOVEL),37.482196,7,clone
1246,4,4,16,RP11-324H4,RP11-324H4,3,3q13.31,118153862,118326556,172695,bA324H4,AC068303.10,1,,ENSG00000200372(U5)(NOVEL),118.153862,3,clone
1247,4,5,16,RP11-344B7,RP11-344B7,18,18p11.31,5260008,5444854,184847,bA344B7,AC007445,2,,ENSG00000198081(ZFP161)(KNOWN) ENSG00000082397(EPB41L3)(KNOWN),5.260008,18,clone
1248,4,6,16,RP11-364G22,RP11-364G22,11,11p15.4,5753721,5927294,173574,bA364G22,AC019088,10,,ENSG00000181009(OR52N5)(KNOWN) ENSG00000181001(OR52N1)(KNOWN) ENSG00000197455(NULL)(NOVEL) ENSG00000180988(OR52N2)(KNOWN) ENSG00000205409(OR52E6)(KNOWN) ENSG00000183269(OR52E8)(KNOWN) ENSG00000180974(OR52E4)(KNOWN) ENSG00000180947(OR52E5)(KNOWN) ENSG00000184478(OR56A3)(KNOWN) ENSG00000132256(TRIM5)(KNOWN),5.753721,11,clone
1249,4,7,16,FAILED,NA,NA,NA,NA,NA,NA,NA,NA,NA,NA,NA,NA,NA,clone
1250,4,8,16,FAILED,NA,NA,NA,NA,NA,NA,NA,NA,NA,NA,NA,NA,NA,clone
1251,4,9,16,RP11-389K20,RP11-389K20,2,2p16.3,52045693,52231824,186132,bA389K20,AC079304.6,0,,,52.045693,2,clone
1252,4,10,16,RP11-414D7,RP11-414D7,4,4q27,121243300,121302803,59504,bA414D7,AC025237.7,0,,,121.2433,4,clone
1253,4,11,16,RP11-390C19,RP11-390C19,4,4p15.1,29381036,29556502,175467,bA390C19,AC097510.3,0,,,29.381036,4,clone
1254,4,12,16,RP11-414I8,RP11-414I8,2,2q22.1,137366984,137538813,171830,bA414I8,AC027600,1,,ENSG00000144229(Q9C0I4_HUMAN)(KNOWN),137.366984,2,clone
1255,4,13,16,RP11-433P17,RP11-433P17,16,16p13.3,3292433,3471943,179511,bA433P17,AC025283.6,13,,ENSG00000162086(ZNF75A)(KNOWN) ENSG00000188534(NULL)(NOVEL) ENSG00000168158(OR2C1)(KNOWN) ENSG00000209508(NULL)(NOVEL) ENSG00000209513(NULL)(NOVEL) ENSG00000209515(NULL)(NOVEL) ENSG00000209523(NULL)(NOVEL) ENSG00000209526(NULL)(NOVEL) ENSG00000140987(ZNF434)(KNOWN) ENSG00000183649(Q8NFX8_HUMAN)(KNOWN) ENSG00000103343(ZNF174)(KNOWN) ENSG00000167981(ZNF597)(KNOWN) ENSG00000122390(NP_079121.1)(KNOWN),3.292433,16,clone
1256,4,14,16,RP11-457P23,RP11-457P23,2,2q36.3,230386956,230587338,200383,bA457P23,AC009973.10,5,"FBXO36, TRIP12",ENSG00000208056(NULL)(NOVEL) ENSG00000153832(FBXO36)(KNOWN) ENSG00000208055(NULL)(NOVEL) ENSG00000206725(U6)(NOVEL) ENSG00000153827(TRIP12)(KNOWN),230.386956,2,clone
1257,4,15,16,RP11-434C1,RP11-434C1,12,12p13.2,11529145,11739576,210432,bA434C1,AC007450.1,2,,ENSG00000201964(U7)(NOVEL) ENSG00000139083(ETV6)(KNOWN),11.529145,12,clone
1258,4,16,16,RP11-458J7,RP11-458J7,2,2q23.3,152428256,152611810,183555,bA458J7,AC068547.7,1,,ENSG00000182389(CACNB4)(KNOWN),152.428256,2,clone
1259,4,17,16,RP11-484D18,RP11-484D18,3,3q26.32,178148582,178318214,169633,bA484D18,AC023235.24,1,TBL1XR1,ENSG00000177565(TBL1XR1)(KNOWN),178.148582,3,clone
1260,4,18,16,RP11-504I1,RP11-504I1,14,14q31.3,84168823,84169632,810,bA504I1,AC022807,0,,,84.168823,14,clone
1261,4,1,17,RP11-95J15,RP11-95J15,7,7p13-p12.3,46567503,46734218,166716,bA95J15,AC011294.3,0,,,46.567503,7,clone
1262,4,2,17,RP11-111J6,RP11-111J6,2,2p24.2,18490085,18666774,176690,bA111J6,AC079148.9,1,,ENSG00000207170(U6)(NOVEL),18.490085,2,clone
1263,4,3,17,RP11-125M15,RP11-125M15,2,2q24.3,167445843,167642208,196366,bA125M15,AC092601.3,1,,ENSG00000163092(CMYA3)(KNOWN),167.445843,2,clone
1264,4,4,17,RP11-148K14,RP11-148K14,4,4q12,55856180,55928233,72054,bA148K14,AC064824.5,1,,ENSG00000128039(NP_078868.1)(KNOWN),55.85618,4,clone
1265,4,5,17,RP11-126P21,RP11-126P21,11,11q13.1,66841191,66872614,31424,bA126P21,AP002776.3,0,,,66.841191,11,clone
1266,4,6,17,RP11-148L24,RP11-148L24,4,4q34.1,175343072,175486570,143499,bA148L24,AC097653.2,2,,ENSG00000164117(FBXO8)(KNOWN) ENSG00000164118(NP_001035247.1)(KNOWN),175.343072,4,clone
1267,4,7,17,RP11-167F22,RP11-167F22,11,11q13.4,73706065,73867546,161482,bA167F22,AC025956,2,,ENSG00000165434(PGM2L1)(KNOWN) ENSG00000175538(KCNE3)(KNOWN),73.706065,11,clone
1268,4,8,17,FAILED,NA,NA,NA,NA,NA,NA,NA,NA,NA,NA,NA,NA,NA,clone
1269,4,9,17,RP11-167K17,RP11-167K17,3,3p26.1,6749027,6942291,193265,bA167K17,AC012086,1,,ENSG00000196277(GRM7)(KNOWN),6.749027,3,clone
1270,4,10,17,FAILED,NA,NA,NA,NA,NA,NA,NA,NA,NA,NA,NA,NA,NA,clone
1271,4,11,17,RP11-212D19,RP11-212D19,11,11q23.2,113740432,113877494,137063,bA212D19,AP002373.3,3,,ENSG00000180425(NP_061894.1)(KNOWN) ENSG00000076053(RBM7)(KNOWN) ENSG00000076043(REXO2)(KNOWN),113.740432,11,clone
1272,4,12,17,RP11-238A9,RP11-238A9,3,3p26.2,4562897,4652965,90069,bA238A9,AC090944.2,2,,ENSG00000199561(U7)(NOVEL) ENSG00000150995(ITPR1_HUMAN)(KNOWN),4.562897,3,clone
1273,4,13,17,FAILED,NA,NA,NA,NA,NA,NA,NA,NA,NA,NA,NA,NA,NA,clone
1274,4,14,17,RP11-238F2,RP11-238F2,17,17q24.3,66270805,66332110,61306,bA238F2,AC007423.5,0,,,66.270805,17,clone
1275,4,15,17,RP11-262D22,RP11-262D22,2,2p24.2,17121302,17130519,9218,bA262D22,AC064855.5,0,,,17.121302,2,clone
1276,4,16,17,RP11-285A1,RP11-285A1,15,15q25.1,76109083,76279485,170403,bA285A1,AC090260.13,6,,ENSG00000199633(E3)(NOVEL) ENSG00000183476(XP_942185.1)(NOVEL) ENSG00000136425(CIB2)(KNOWN) ENSG00000166411(IDH3A)(KNOWN) ENSG00000103740(ACSBG1)(KNOWN) ENSG00000167202(TBC1D2B)(KNOWN),76.109083,15,clone
1277,4,17,17,RP11-262M8,RP11-262M8,14,14q22.1,51907834,51964775,56942,bA262M8,AL355833.4,0,,,51.907834,14,clone
1278,4,18,17,RP11-285E23,RP11-285E23,12,12q23.2,100590405,100640299,49895,bA285E23,AC010205.6,3,,ENSG00000199933(Y)(NOVEL) ENSG00000111666(CHPT1)(KNOWN) ENSG00000196091(MYBPC1)(KNOWN),100.590405,12,clone
1279,4,1,18,RP11-5L1,RP11-5L1,16,16q11.2,45067244,45231075,163832,bA5L1,AC021681,4,,ENSG00000199448(U6)(NOVEL) ENSG00000171241(SHCBP1)(KNOWN) ENSG00000185051(NULL)(NOVEL) ENSG00000155319(NP_001004299.1)(KNOWN),45.067244,16,clone
1280,4,2,18,RP11-12M21,RP11-12M21,2,2q22.1,139529620,139695761,166142,bA12M21,AC012352.7,0,,,139.52962,2,clone
1281,4,3,18,empty,NA,NA,NA,NA,NA,NA,NA,NA,NA,NA,NA,NA,NA,Empty
1282,4,4,18,RP11-12N13,RP11-12N13,3,3q26.1,167343042,167501265,158224,bA12N13,AC104629.10,5,,ENSG00000208614(NULL)(NOVEL) ENSG00000208613(NULL)(NOVEL) ENSG00000208609(NULL)(NOVEL) ENSG00000208603(NULL)(NOVEL) ENSG00000208601(NULL)(NOVEL),167.343042,3,clone
1283,4,5,18,FAILED,NA,NA,NA,NA,NA,NA,NA,NA,NA,NA,NA,NA,NA,clone
1284,4,6,18,RP11-25F15,RP11-25F15,3,3q13.12,109236225,109385450,149226,bA25F15,AC019297,2,,ENSG00000196776(CD47)(KNOWN) ENSG00000114446(IFT57)(KNOWN),109.236225,3,clone
1285,4,7,18,RP11-20P9,RP11-20P9,8,8q23.1,108006920,108167162,160243,bA20P9,,0,,,108.00692,8,clone
1286,4,8,18,RP11-25I9,RP11-25I9,11,11q22.3,108226252,108391319,165068,bA25I9,AP003027.3,3,,ENSG00000203334(NULL)(NOVEL) ENSG00000201243(U6)(NOVEL) ENSG00000178105(DDX10)(KNOWN),108.226252,11,clone
1287,4,9,18,empty,NA,NA,NA,NA,NA,NA,NA,NA,NA,NA,NA,NA,NA,Empty
1288,4,10,18,RP11-51M18,RP11-51M18,8,8q21.13,84421672,84550079,128408,bA51M18,AC022821.9,0,,,84.421672,8,clone
1289,4,11,18,empty,NA,NA,NA,NA,NA,NA,NA,NA,NA,NA,NA,NA,NA,Empty
1290,4,12,18,FAILED,NA,NA,NA,NA,NA,NA,NA,NA,NA,NA,NA,NA,NA,clone
1291,4,13,18,RP11-68H18,RP11-68H18,12,12q24.23,117108431,117263859,155429,bA68H18,AC048339,2,,ENSG00000197149(NULL)(NOVEL) ENSG00000135090(TAOK3_HUMAN)(KNOWN),117.108431,12,clone
1292,4,14,18,RP11-84H6,RP11-84H6,4,4q34.3,179406094,179461528,55435,bA84H6,AC095041.3,0,,,179.406094,4,clone
1293,4,15,18,RP11-69K20,RP11-69K20,3,3p24.1,30275511,30447593,172083,bA69K20,AC025614.12,1,,ENSG00000199927(U3)(NOVEL),30.275511,3,clone
1294,4,16,18,RP11-86C13,RP11-86C13,3,3p26.3,768338,958276,189939,bA86C13,AC090044.3,0,,,0.768338,3,clone
1295,4,17,18,RP11-95E11,RP11-95E11,3,3p26.3,3134172,3304965,170794,bA95E11,AC023812,2,,ENSG00000072756(TRNT1)(KNOWN) ENSG00000113851(CRBN)(KNOWN),3.134172,3,clone
1296,4,18,18,RP11-111F10,RP11-111F10,3,3q25.31,157115243,157286192,170950,bA111F10,AC067721.22,3,,ENSG00000208661(NULL)(NOVEL) ENSG00000174930(CASRL1)(KNOWN) ENSG00000163655(GMPS)(KNOWN),157.115243,3,clone
1297,5,1,1,RP11-45D20,RP11-45D20,10,10q26.13,123333380,123408484,75105,bA45D20,AC026395.11,1,FGFR2,ENSG00000066468(FGFR2_HUMAN)(KNOWN),123.33338,10,clone
1298,5,2,1,RP11-342L10,RP11-342L10,15,15q26.3,96860070,97061802,201733,bA342L10,,1,IGF1R,ENSG00000140443(IGF1R)(KNOWN),96.86007,15,clone
1299,5,3,1,RP11-382H18,RP11-382H18,9,9q33.1,117120921,117164826,43906,bA382H18,AL731824.5,1,,ENSG00000173077(NP_059114.1)(KNOWN),117.120921,9,clone
1300,5,4,1,RP11-342M21,RP11-342M21,15,15q22.33-q23,65164138,65330922,166785,bA342M21,AC012568.7,2,SMAD3,ENSG00000103591(P34_HUMAN)(KNOWN) ENSG00000166949(SMAD3)(KNOWN),65.164138,15,clone
1301,5,5,1,RP11-707G18,RP11-707G18,12,12p12.1,25271849,25447854,176006,bA707G18,AC087239.18,1,KRAS,ENSG00000133703(KRAS)(KNOWN),25.271849,12,KRAS
1302,5,6,1,empty,NA,NA,NA,NA,NA,NA,NA,NA,NA,NA,NA,NA,NA,Empty
1303,5,7,1,RP11-725J15,NA,NA,NA,NA,NA,NA,NA,NA,NA,NA,NA,NA,NA,clone
1304,5,8,1,empty,NA,NA,NA,NA,NA,NA,NA,NA,NA,NA,NA,NA,NA,Empty
1305,5,9,1,CTC-36P21,CTC-36P21,4,4p16.3,55628,207197,151570,,,5,ZNF595,ENSG00000196884(Q658L4_HUMAN)(KNOWN) ENSG00000197135(NULL)(NOVEL) ENSG00000203599(NULL)(NOVEL) ENSG00000198155(NP_001034847.1)(KNOWN) ENSG00000197701(ZNF595)(KNOWN),0.055628,4,clone
1306,5,10,1,CTB-98C4,NA,NA,NA,NA,NA,NA,NA,NA,NA,NA,NA,NA,NA,clone
1307,5,11,1,empty,NA,NA,NA,NA,NA,NA,NA,NA,NA,NA,NA,NA,NA,Empty
1308,5,12,1,empty,NA,NA,NA,NA,NA,NA,NA,NA,NA,NA,NA,NA,NA,Empty
1309,5,13,1,empty,NA,NA,NA,NA,NA,NA,NA,NA,NA,NA,NA,NA,NA,Empty
1310,5,14,1,empty,NA,NA,NA,NA,NA,NA,NA,NA,NA,NA,NA,NA,NA,Empty
1311,5,15,1,empty,NA,NA,NA,NA,NA,NA,NA,NA,NA,NA,NA,NA,NA,Empty
1312,5,16,1,empty,NA,NA,NA,NA,NA,NA,NA,NA,NA,NA,NA,NA,NA,Empty
1313,5,17,1,emp,NA,NA,NA,NA,NA,NA,NA,NA,NA,NA,NA,NA,NA,clone
1314,5,18,1,emp,NA,NA,NA,NA,NA,NA,NA,NA,NA,NA,NA,NA,NA,clone
1315,5,1,2,RP11-20E23,RP11-20E23,10,10q23.1,82479159,82648710,169552,bA20E23,AC027673.9,0,,,82.479159,10,clone
1316,5,2,2,RP11-275E20,RP11-275E20,10,10p13,14321741,14514319,192579,bA275E20,,1,FRMD4A,ENSG00000151474(FRMD4A)(KNOWN),14.321741,10,clone
1317,5,3,2,RP1-128O17,RP1-128O17,20,20q12,39934889,40041261,106373,dJ128O17,AL031654.6,0,,,39.934889,20,clone
1318,5,4,2,RP1-138B7,NA,NA,NA,NA,NA,NA,NA,NA,NA,NA,NA,NA,NA,clone
1319,5,5,2,RP1-232N11,RP1-232N11,20,20q12,40680769,40792409,111641,dJ232N11,AL031656.10,1,,ENSG00000196090(PTPRT)(KNOWN),40.680769,20,clone
1320,5,6,2,RP1-234M6,RP1-234M6,20,20p11.21,23600046,23638470,38425,dJ234M6,AL359433.7,1,CST4,ENSG00000101441(CST4)(KNOWN),23.600046,20,clone
1321,5,7,2,RP11-23D5,RP11-23D5,9,9p23,11227455,11303482,76028,bA23D5,AL451129.6,0,,,11.227455,9,clone
1322,5,8,2,RP11-205K6,RP11-205K6,9,9q33.3,128309837,128354091,44255,bA205K6,AL356309.23,0,,,128.309837,9,clone
1323,5,9,2,RP11-23J9,RP11-23J9,9,9q22.33,99080845,99246276,165432,bA23J9,AL512590.2,3,TDRD7,ENSG00000181799(NULL)(NOVEL) ENSG00000196116(TDRD7)(KNOWN) ENSG00000197816(NP_065944.1)(KNOWN),99.080845,9,clone
1324,5,10,2,RP11-208F1,RP11-208F1,9,9q31.1,102096861,102138010,41150,bA208F1,AL445214.7,2,"TEX10, INVS",ENSG00000136891(TEX10)(KNOWN) ENSG00000119509(INVS)(KNOWN),102.096861,9,clone
1325,5,11,2,FAILED,NA,NA,NA,NA,NA,NA,NA,NA,NA,NA,NA,NA,NA,clone
1326,5,12,2,RP11-112J1,RP11-112J1,14,14q23.1,58322732,58470270,147539,bA112J1,AL049873.3,1,,ENSG00000177132(NULL)(NOVEL),58.322732,14,clone
1327,5,13,2,FAILED,NA,NA,NA,NA,NA,NA,NA,NA,NA,NA,NA,NA,NA,clone
1328,5,14,2,RP11-121L11,RP11-121L11,5,5p15.33,3426806,3597254,170449,bA121L11,AC026743.4,0,,,3.426806,5,clone
1329,5,15,2,FAILED,NA,NA,NA,NA,NA,NA,NA,NA,NA,NA,NA,NA,NA,clone
1330,5,16,2,RP11-363D14,RP11-363D14,2,2q11.2,96531332,96597791,66460,bA363D14,AC013270.6,2,,ENSG00000196843(NP_997646.1)(KNOWN) ENSG00000163121(Q96EH8_HUMAN)(KNOWN),96.531332,2,clone
1331,5,17,2,RP11-287F9,RP11-287F9,4,4q34.1,176347359,176566236,218878,bA287F9,AC095050.3,0,,,176.347359,4,clone
1332,5,18,2,FAILED,NA,NA,NA,NA,NA,NA,NA,NA,NA,NA,NA,NA,NA,clone
1333,5,1,3,RP1-29A6,NA,NA,NA,NA,NA,NA,NA,NA,NA,NA,NA,NA,NA,clone
1334,5,2,3,RP5-833B2,NA,NA,NA,NA,NA,NA,NA,NA,NA,NA,NA,NA,NA,clone
1335,5,3,3,RP1-31B8,NA,NA,NA,NA,NA,NA,NA,NA,NA,NA,NA,NA,NA,clone
1336,5,4,3,RP5-875J14,NA,NA,NA,NA,NA,NA,NA,NA,NA,NA,NA,NA,NA,clone
1337,5,5,3,RP11-52L5,RP11-52L5,13,13q31.1,77954915,78112216,157302,bA52L5,AL445209.4,2,,ENSG00000152192(POU4F1)(KNOWN) ENSG00000152193(CM007_HUMAN)(KNOWN),77.954915,13,clone
1338,5,6,3,RP11-319L6,RP11-319L6,13,13q31.3,90396132,90476548,80417,bA319L6,AL512659.6,0,,,90.396132,13,clone
1339,5,7,3,RP11-56M2,RP11-56M2,13,13q13.3,35921746,36083789,162044,bA56M2,AL159980.14,0,,,35.921746,13,clone
1340,5,8,3,RP11-327P2,RP11-327P2,13,13q14.3,51243102,51412205,169104,bA327P2,AL162377.10,5,"CCDC70, ATP7B",ENSG00000180358(XR_000601.1)(KNOWN) ENSG00000123171(CCDC70)(KNOWN) ENSG00000174893(CTAGE3)(KNOWN) ENSG00000123191(ATP7B)(KNOWN) ENSG00000102796(NP_078981.1)(KNOWN),51.243102,13,clone
1341,5,9,3,RP11-767J14,RP11-767J14,6,6q12,63764581,63875481,110901,bA767J14,AL359675.10,0,,,63.764581,6,clone
1342,5,10,3,RP11-368P1,RP11-368P1,6,6q24.1,142222367,142361452,139086,bA368P1,AL356127.8,0,,,142.222367,6,clone
1343,5,11,3,RP11-13P5,RP11-13P5,6,6q25.3,159413709,159520135,106427,bA13P5,AL356417.17,1,,ENSG00000164694(NP_115921.1)(KNOWN),159.413709,6,clone
1344,5,12,3,RP11-373N24,RP11-373N24,6,6p22.1,28681270,28767221,85952,bA373N24,AL121932.19,1,,ENSG00000210508(NULL)(NOVEL),28.68127,6,clone
1345,5,13,3,RP1-87H18,RP1-87H18,6,6q22.31,122617539,122660587,43049,dJ87H18,AL121846.6,0,,,122.617539,6,clone
1346,5,14,3,RP5-1112D6,RP5-1112D6,6,6q21,111684663,111819967,135305,dJ1112D6,AL080317.11,3,"KIAA1919, REV3L",ENSG00000173214(KIAA1919)(KNOWN) ENSG00000203788(Q6ZMM1_HUMAN)(KNOWN) ENSG00000009413(REV3L)(KNOWN),111.684663,6,clone
1347,5,15,3,RP1-90O12,RP1-90O12,6,6p24.3,9634250,9733185,98936,dJ90O12,AL031906.1,0,,,9.63425,6,clone
1348,5,16,3,RP5-1179L24,RP5-1179L24,6,6q25.1,150539735,150646838,107104,dJ1179L24,AL096708.34,1,PPP1R14C,ENSG00000198729(PPP1R14C)(KNOWN),150.539735,6,clone
1349,5,17,3,RP11-19C6,RP11-19C6,10,10q24.2,99620296,99781530,161235,bA19C6,AL139239.18,2,CRTAC1,ENSG00000095713(CRTAC1)(KNOWN) ENSG00000203934(Q6ZUQ1_HUMAN)(KNOWN),99.620296,10,clone
1350,5,18,3,RP11-271I13,RP11-271I13,10,10q25.1,111497654,111539088,41435,bA271I13,AL133416.8,0,,,111.497654,10,clone
1351,5,1,4,CTB-73D21,CTB-73D21,5,5q35.2,174509436,174643725,134290,bK1073D21,AC008699.6,0,,,174.509436,5,clone
1352,5,2,4,CTD-2001J20,CTD-2001J20,19,19q12,35629515,35766589,137075,bK2001J20,AC011504.3,1,,ENSG00000198597(ZNF536)(KNOWN),35.629515,19,clone
1353,5,3,4,RP11-36H20,RP11-36H20,7,7p13,43453095,43594872,141778,bA36H20,AC011738.4,2,,ENSG00000164543(STK17A)(KNOWN) ENSG00000002746(HECW1)(KNOWN),43.453095,7,clone
1354,5,4,4,RP11-302C22,RP11-302C22,7,7q35,147084270,147259381,175112,bA302C22,AC006992.2,2,CNTNAP2,ENSG00000207318(U6)(NOVEL) ENSG00000174469(CNTNAP2)(KNOWN),147.08427,7,clone
1355,5,5,4,RP11-37E19,NA,NA,NA,NA,NA,NA,NA,NA,NA,NA,NA,NA,NA,clone
1356,5,6,4,RP11-302O8,RP11-302O8,11,11p14.1,30562442,30743715,181274,bA302O8,,1,,ENSG00000066382(MPPED2)(KNOWN),30.562442,11,clone
1357,5,7,4,empty,NA,NA,NA,NA,NA,NA,NA,NA,NA,NA,NA,NA,NA,Empty
1358,5,8,4,RP11-31F15,RP11-31F15,1,1p13.2,113304869,113373751,68883,bA31F15,AL390242.17,0,,,113.304869,1,clone
1359,5,9,4,empty,NA,NA,NA,NA,NA,NA,NA,NA,NA,NA,NA,NA,NA,Empty
1360,5,10,4,RP11-183N22,RP11-183N22,3,3p26.2,4492889,4493650,762,bA183N22,,0,,,4.492889,3,clone
1361,5,11,4,RP11-102P23,NA,NA,NA,NA,NA,NA,NA,NA,NA,NA,NA,NA,NA,clone
1362,5,12,4,RP11-151N12,NA,NA,NA,NA,NA,NA,NA,NA,NA,NA,NA,NA,NA,clone
1363,5,13,4,RP11-156J23,NA,NA,NA,NA,NA,NA,NA,NA,NA,NA,NA,NA,NA,clone
1364,5,14,4,RP11-159L8,NA,NA,NA,NA,NA,NA,NA,NA,NA,NA,NA,NA,NA,clone
1365,5,15,4,RP4-560M15,RP4-560M15,1,1p36.21,15450328,15479432,29105,dJ560M15,AL158174.8,1,FHAD1,ENSG00000142621(FHAD1)(KNOWN),15.450328,1,clone
1366,5,16,4,RP5-1108M17,RP5-1108M17,1,1p21.1,103893839,104012549,118711,dJ1108M17,AC105272.2,3,,ENSG00000197839(AMY2B)(KNOWN) ENSG00000196318(AMY2A)(KNOWN) ENSG00000051415(AMY1B)(KNOWN),103.893839,1,clone
1367,5,17,4,RP1-37C10,RP1-37C10,1,1p36.13,17140072,17356569,216498,dJ37C10,AL049569.13,5,"MFAP2, ATP13A2, SDHB, PADI2, CROCC",ENSG00000117122(MFAP2)(KNOWN) ENSG00000159363(ATP13A2)(KNOWN) ENSG00000117118(SDHB)(KNOWN) ENSG00000117115(PADI2)(KNOWN) ENSG00000058453(CROCC)(KNOWN),17.140072,1,clone
1368,5,18,4,RP5-916A15,RP5-916A15,1,1p21.1,106759849,106884451,124603,dJ916A15,AC093119.2,0,,,106.759849,1,clone
1369,5,1,5,RP11-158G19,RP11-158G19,19,19q13.41-q13.42,59041063,59235473,194411,bA158G19,AC022318,5,,ENSG00000179820(MYADM)(KNOWN) ENSG00000126583(PRKCG)(KNOWN) ENSG00000105605(CACNG7)(KNOWN) ENSG00000142408(CACNG8)(KNOWN) ENSG00000130433(CACNG6)(KNOWN),59.041063,19,clone
1370,5,2,5,RP11-298I23,RP11-298I23,14,14q32.13,94901754,95067534,165781,bA298I23,AL117186,2,C14orf49,ENSG00000185957(CN139_HUMAN)(KNOWN) ENSG00000176438(C14orf49)(KNOWN),94.901754,14,clone
1371,5,3,5,RP11-163K24,RP11-163K24,11,11q12.3,62270871,62271625,755,bA163K24,AC090321,0,,,62.270871,11,clone
1372,5,4,5,FAILED,NA,NA,NA,NA,NA,NA,NA,NA,NA,NA,NA,NA,NA,clone
1373,5,5,5,RP11-417N10,RP11-417N10,16,16q22.3,70330095,70453950,123856,bA417N10,AC010653.10,2,,ENSG00000102984(NP_060000.1)(KNOWN) ENSG00000166747(AP1G1)(KNOWN),70.330095,16,clone
1374,5,6,5,RP11-536K17,RP11-536K17,8,8q23.3,117379793,117484202,104410,bA536K17,AC090994.8,0,,,117.379793,8,clone
1375,5,7,5,RP11-418M8,NA,NA,NA,NA,NA,NA,NA,NA,NA,NA,NA,NA,NA,clone
1376,5,8,5,RP11-537N4,RP11-537N4,19,19q13.2,45806715,46028173,221459,bA537N4,AC019337,13,,ENSG00000197066(Q9BZ58_HUMAN)(KNOWN) ENSG00000105245(NUMBL)(KNOWN) ENSG00000179368(NULL)(NOVEL) ENSG00000123815(ADCK4)(KNOWN) ENSG00000210046(NULL)(NOVEL) ENSG00000086544(ITPKC)(KNOWN) ENSG00000188493(NP_940878.1)(KNOWN) ENSG00000077312(SNRPA)(KNOWN) ENSG00000167578(RAB4B)(KNOWN) ENSG00000171570(EGLN2)(KNOWN) ENSG00000205008(Q6ZUQ7_HUMAN)(KNOWN) ENSG00000205007(NULL)(NOVEL) ENSG00000090006(LTBP4)(KNOWN),45.806715,19,clone
1377,5,9,5,RP11-10I11,RP11-10I11,19,19q13.33,56161423,56314474,153052,bA10I11,AC073185,9,"KLK7, KLK9, KLK10, KLK11, KLK12, KLK13, KLK14, ATPBD3, KLK6",ENSG00000169035(KLK7)(KNOWN) ENSG00000129455(KLK9)(KNOWN) ENSG00000129451(KLK10)(KNOWN) ENSG00000167757(KLK11)(KNOWN) ENSG00000186474(KLK12)(KNOWN) ENSG00000167759(KLK13)(KNOWN) ENSG00000129437(KLK14)(KNOWN) ENSG00000142544(ATPBD3)(KNOWN) ENSG00000167755(KLK6)(KNOWN),56.161423,19,clone
1378,5,10,5,RP11-139K6,RP11-139K6,17,17q11.2_17q12,28664934,28816067,151134,bA139K6,AC022717,1,,ENSG00000108684(ACCN1_HUMAN)(KNOWN),28.664934,17,clone
1379,5,11,5,RP11-500M22,RP11-500M22,19,19p13.3,4806367,5009897,203531,bA500M22,AC019114,5,"UHRF1, M6PRBP1",ENSG00000205784(XP_933564.1)(NOVEL) ENSG00000176710(NP_001014395.1)(KNOWN) ENSG00000034063(UHRF1)(KNOWN) ENSG00000127663(JHD3B_HUMAN)(KNOWN) ENSG00000105355(M6PRBP1)(KNOWN),4.806367,19,clone
1380,5,12,5,empty,NA,NA,NA,NA,NA,NA,NA,NA,NA,NA,NA,NA,NA,Empty
1381,5,13,5,FAILED,NA,NA,NA,NA,NA,NA,NA,NA,NA,NA,NA,NA,NA,clone
1382,5,14,5,FAILED,NA,NA,NA,NA,NA,NA,NA,NA,NA,NA,NA,NA,NA,clone
1383,5,15,5,RP11-164E1,RP11-164E1,21,21q22.2,38601021,38740380,139360,bA164E1,,1,ERG,ENSG00000157554(ERG)(KNOWN),38.601021,21,clone
1384,5,16,5,RP11-279M2,RP11-279M2,2,2q22.1,141463319,141562027,98709,bA279M2,AC073319.4,2,,ENSG00000201892(Y)(NOVEL) ENSG00000168702(LRP1B)(KNOWN),141.463319,2,clone
1385,5,17,5,CTB-55A14,CTB-55A14,5,5q35.1,167592450,167807599,215150,bK1055A14,AC026689.6,3,WWC1,ENSG00000208453(NULL)(NOVEL) ENSG00000113645(WWC1)(KNOWN) ENSG00000145934(Q9NT68_HUMAN)(KNOWN),167.59245,5,clone
1386,5,18,5,CTC-564E20,CTC-564E20,5,5q21.1,98073104,98073634,531,bK1564E20,AC016567,0,,,98.073104,5,clone
1387,5,1,6,FAILED,NA,NA,NA,NA,NA,NA,NA,NA,NA,NA,NA,NA,NA,clone
1388,5,2,6,RP11-489K4,NA,NA,NA,NA,NA,NA,NA,NA,NA,NA,NA,NA,NA,clone
1389,5,3,6,RP11-508L23,RP11-508L23,2,2p16.2,53793757,53906745,112989,bA508L23,AC007883.3,4,"CHAC2, C2orf30, ASB3",ENSG00000143942(CHAC2)(KNOWN) ENSG00000068912(C2orf30)(KNOWN) ENSG00000209033(NULL)(NOVEL) ENSG00000115239(ASB3)(KNOWN),53.793757,2,clone
1390,5,4,6,RP11-532F12,RP11-532F12,15,15q15.1,38766143,38944390,178248,bA532F12,AC012476.8,9,"RAD51, FAM82C, GCHFR, DNAJC17,  ZFYVE19, PPP1R14D",ENSG00000051180(RAD51_HUMAN)(KNOWN) ENSG00000137824(FAM82C)(KNOWN) ENSG00000137880(GCHFR)(KNOWN) ENSG00000104129(DNAJC17)(KNOWN) ENSG00000188277(XP_944073.1)(NOVEL) ENSG00000166140(ZFYVE19)(KNOWN) ENSG00000166143(PPP1R14D)(KNOWN) ENSG00000166145(SPIT1_HUMAN)(KNOWN) ENSG00000210485(NULL)(NOVEL),38.766143,15,clone
1391,5,5,6,RP11-510B7,RP11-510B7,3,3p12.3,80611850,80795918,184069,bA510B7,AC076963,1,,ENSG00000211100(NULL)(NOVEL),80.61185,3,clone
1392,5,6,6,RP11-532M24,RP11-532M24,8,8q24.13,125633453,125840521,207069,bA532M24,AC090922.4,1,,ENSG00000170873(MTSS1)(KNOWN),125.633453,8,clone
1393,5,7,6,RP11-553E5,RP11-553E5,4,4q13.1,63770879,63971387,200509,bA553E5,AC021856.7,0,,,63.770879,4,clone
1394,5,8,6,RP11-329J7,RP11-329J7,22,22q12.1,27244664,27317692,73029,bA329J7,AL118497.9,1,,ENSG00000100154(K1043_HUMAN)(KNOWN),27.244664,22,clone
1395,5,9,6,RP11-554F14,RP11-554F14,2,2p14,66394108,66576570,182463,bA554F14,AC092669.2,1,,ENSG00000143995(MEIS1)(KNOWN),66.394108,2,clone
1396,5,10,6,CTA-445C9,NA,NA,NA,NA,NA,NA,NA,NA,NA,NA,NA,NA,NA,clone
1397,5,11,6,RP1-66P19,RP1-66P19,5,5q31.1,131009149,131090780,81632,dJ66P19,AC004620,2,RAPGEF6,ENSG00000177622(NULL)(NOVEL) ENSG00000158987(RAPGEF6)(KNOWN),131.009149,5,clone
1398,5,12,6,RP4-703P8,RP4-703P8,7,7q36.3,157064383,157182984,118602,dJ703P8,AC005481.3,1,,ENSG00000155093(PTPRN2)(KNOWN),157.064383,7,clone
1399,5,13,6,RP1-68D18,RP1-68D18,11,11p13,35146317,35329999,183683,dJ68D18,AL133330.14,2,"SLC1A2, CD44",ENSG00000110436(SLC1A2)(KNOWN) ENSG00000026508(CD44)(KNOWN),35.146317,11,clone
1400,5,14,6,RP4-715F13,RP4-715F13,7,7q11.22,69104871,69250749,145879,dJ715F13,AC006317.3,1,,ENSG00000158321(AUTS2)(KNOWN),69.104871,7,clone
1401,5,15,6,RP11-3N16,RP11-3N16,19,19q13.32,53269630,53431701,162072,bA3N16,AC011212,6,"LIG1, PLA2G4C",ENSG00000105486(LIG1)(KNOWN) ENSG00000185453(NP_955373.1)(KNOWN) ENSG00000196223(Q8N1T0_HUMAN)(KNOWN) ENSG00000198460(NULL)(NOVEL) ENSG00000105483(CARD8_HUMAN)(KNOWN) ENSG00000105499(PLA2G4C)(KNOWN),53.26963,19,clone
1402,5,16,6,RP11-60K23,RP11-60K23,14,14q22.2,53577087,53721826,144740,bA60K23,AL136297.3,0,,,53.577087,14,clone
1403,5,17,6,RP11-3P4,RP11-3P4,2,2q22.3,147927761,148088945,161185,bA3P4,AC016498,2,,ENSG00000207161(Y)(NOVEL) ENSG00000202074(U6)(NOVEL),147.927761,2,clone
1404,5,18,6,RP11-63M22,RP11-63M22,16,16q21-q22.1,65152748,65333456,180709,bA63M22,AC018557.9,6,,ENSG00000089505(CMTM1)(KNOWN) ENSG00000140932(CMTM2)(KNOWN) ENSG00000140931(CMTM3)(KNOWN) ENSG00000183723(CMTM4)(KNOWN) ENSG00000135720(DYNC1LI2)(KNOWN) ENSG00000205299(CKLF)(KNOWN),65.152748,16,clone
1405,5,1,7,RP11-288I13,RP11-288I13,16,16p12.3,17137869,17316758,178890,bA288I13,AC021115,1,XYLT1,ENSG00000103489(XYLT1)(KNOWN),17.137869,16,clone
1406,5,2,7,RP11-307P14,RP11-307P14,11,11p12,40184974,40379521,194548,bA307P14,AC018951.8,2,,ENSG00000206806(Y)(NOVEL) ENSG00000148948(LRRC4C)(KNOWN),40.184974,11,clone
1407,5,3,7,RP11-289A1,RP11-289A1,18,18q12.1,26696058,26878315,182258,bA289A1,AC025212.5,2,,ENSG00000209893(NULL)(NOVEL) ENSG00000134762(DSC3_HUMAN)(KNOWN),26.696058,18,clone
1408,5,4,7,RP11-307P22,RP11-307P22,14,14q23.1,60238356,60397779,159424,bA307P22,AL132777.4,3,,ENSG00000100625(SIX4)(KNOWN) ENSG00000184902(NULL)(NOVEL) ENSG00000020426(MNAT1)(KNOWN),60.238356,14,clone
1409,5,5,7,RP11-326O23,RP11-326O23,4,4p16.2-p16.1,5094062,5290921,196860,bA326O23,AC096740.3,1,STK32B,ENSG00000152953(STK32B)(KNOWN),5.094062,4,clone
1410,5,6,7,RP11-350F16,RP11-350F16,8,8q11.1,47816603,47982207,165605,bA350F16,AC091163.5,6,,ENSG00000210859(NULL)(NOVEL) ENSG00000210873(NULL)(NOVEL) ENSG00000210883(NULL)(NOVEL) ENSG00000210892(NULL)(NOVEL) ENSG00000210898(NULL)(NOVEL) ENSG00000210908(NULL)(NOVEL),47.816603,8,clone
1411,5,7,7,FAILED,NA,NA,NA,NA,NA,NA,NA,NA,NA,NA,NA,NA,NA,clone
1412,5,8,7,RP11-350G2,RP11-350G2,12,12p11.23,26494858,26676686,181829,bA350G2,AC023425.20,4,,ENSG00000209632(NULL)(NOVEL) ENSG00000209635(NULL)(NOVEL) ENSG00000209639(NULL)(NOVEL) ENSG00000123104(ITPR2)(KNOWN),26.494858,12,clone
1413,5,9,7,RP11-368N21,NA,NA,NA,NA,NA,NA,NA,NA,NA,NA,NA,NA,NA,clone
1414,5,10,7,RP11-394D6,RP11-394D6,5,5q23.2,125160995,125355179,194185,bA394D6,AC011255,0,,,125.160995,5,clone
1415,5,11,7,RP11-368O18,RP11-368O18,2,2p24.1,22411645,22617616,205972,bA368O18,AC096570.1,1,,ENSG00000206882(5S_rRNA)(NOVEL),22.411645,2,clone
1416,5,12,7,RP11-394G8,RP11-394G8,15,15q23,67981284,68158822,177539,bA394G8,AC068327.14,2,TLE3,ENSG00000140332(TLE3)(KNOWN) ENSG00000207965(hsa-mir-629)(NOVEL),67.981284,15,clone
1417,5,13,7,FAILED,NA,NA,NA,NA,NA,NA,NA,NA,NA,NA,NA,NA,NA,clone
1418,5,14,7,RP11-437F6,RP11-437F6,12,12p12.1,23668225,23784534,116310,bA437F6,AC087260.15,1,SOX5,ENSG00000134532(SOX5)(KNOWN),23.668225,12,clone
1419,5,15,7,RP11-418N20,NA,NA,NA,NA,NA,NA,NA,NA,NA,NA,NA,NA,NA,clone
1420,5,16,7,FAILED,NA,NA,NA,NA,NA,NA,NA,NA,NA,NA,NA,NA,NA,clone
1421,5,17,7,FAILED,NA,NA,NA,NA,NA,NA,NA,NA,NA,NA,NA,NA,NA,clone
1422,5,18,7,RP11-488M6,RP11-488M6,3,3p25.1,13474877,13656208,181332,bA488M6,AC090951,2,"HDAC11, FBLN2",ENSG00000163517(HDAC11)(KNOWN) ENSG00000163520(FBLN2)(KNOWN),13.474877,3,clone
1423,5,1,8,RP11-88I7,RP11-88I7,3,3q11.2,95519622,95706420,186799,bA88I7,AC108710.3,0,,,95.519622,3,clone
1424,5,2,8,RP11-100C9,RP11-100C9,4,4q26,119888512,120033602,145091,bA100C9,AC108030.4,2,"SYNPO2, SEC24D",ENSG00000172403(SYNPO2)(KNOWN) ENSG00000150961(SEC24D)(KNOWN),119.888512,4,clone
1425,5,3,8,RP11-114L8,RP11-114L8,14,14q13.1,32835734,32999496,163763,bA114L8,AC013529,1,,ENSG00000151322(NPAS3)(KNOWN),32.835734,14,clone
1426,5,4,8,RP11-131I21,RP11-131I21,15,15q11.2,22736034,22894833,158800,bA131I21,AC009696,31,SNRPN,ENSG00000128739(SNRPN)(KNOWN) ENSG00000209415(NULL)(NOVEL) ENSG00000209418(NULL)(NOVEL) ENSG00000209420(NULL)(NOVEL) ENSG00000207063(snoHBII-85)(NOVEL) ENSG00000207001(snoHBII-85)(NOVEL) ENSG00000207014(snoHBII-85)(NOVEL) ENSG00000207464(snoHBII-85)(NOVEL) ENSG00000207191(snoHBII-85)(NOVEL) ENSG00000207442(snoHBII-85)(NOVEL) ENSG00000207133(snoHBII-85)(NOVEL) ENSG00000207093(snoHBII-85)(NOVEL) ENSG00000206727(snoHBII-85)(NOVEL) ENSG00000200661(snoHBII-85)(NOVEL) ENSG00000206609(snoHBII-85)(NOVEL) ENSG00000207197(snoHBII-85)(NOVEL) ENSG00000207137(snoHBII-85)(NOVEL) ENSG00000206621(snoHBII-85)(NOVEL) ENSG00000207174(snoHBII-85)(NOVEL) ENSG00000207263(snoHBII-85)(NOVEL) ENSG00000206656(snoHBII-85)(NOVEL) ENSG00000206688(snoHBII-85)(NOVEL) ENSG00000207460(snoHBII-85)(NOVEL) ENSG00000207259(snoHBII-85)(NOVEL) ENSG00000207236(snoHBII-85)(NOVEL) ENSG00000207159(snoHBII-85)(NOVEL) ENSG00000207375(snoHBII-85)(NOVEL) ENSG00000183174(O43458_HUMAN)(KNOWN) ENSG00000207279(snoHBII-85)(NOVEL) ENSG00000209538(NULL)(NOVEL) ENSG00000206193(Q5HYA3_HUMAN)(KNOWN),22.736034,15,clone
1427,5,5,8,RP11-114M17,RP11-114M17,5,5p15.31,6515876,6708632,192757,bA114M17,,2,,ENSG00000037474(NSUN2)(KNOWN) ENSG00000145545(SRD5A1)(KNOWN),6.515876,5,clone
1428,5,6,8,RP11-131J4,RP11-131J4,11,11q11,54839304,55007605,168302,bA131J4,AP005639.2,3,,ENSG00000181961(OR4A16)(KNOWN) ENSG00000181958(OR4A15)(KNOWN) ENSG00000181950(Q8NH17_HUMAN)(KNOWN),54.839304,11,clone
1429,5,7,8,RP11-152F13,RP11-152F13,15,15q25.2,80887175,81024207,137033,bA152F13,AC010724.6,8,AP3B2,ENSG00000196648(NP_937824.1)(KNOWN) ENSG00000205272(NULL)(NOVEL) ENSG00000205271(Q6ZUQ5_HUMAN)(KNOWN) ENSG00000205270(Q6P168_HUMAN)(KNOWN) ENSG00000209214(NULL)(NOVEL) ENSG00000156363(XP_933415.1)(NOVEL) ENSG00000182774(RPS17)(KNOWN) ENSG00000103723(AP3B2)(KNOWN),80.887175,15,clone
1430,5,8,8,RP11-169F17,RP11-169F17,18,18q22.3,68809458,69000813,191356,bA169F17,AC009455.9,0,,,68.809458,18,clone
1431,5,9,8,RP11-152H18,RP11-152H18,11,11p15.4,8634957,8795697,160741,bA152H18,AC091053.11,6,"RPL27A, ST5, TRIM66",ENSG00000166441(RPL27A)(KNOWN) ENSG00000200983(snoMBI-28)(NOVEL) ENSG00000209431(NULL)(NOVEL) ENSG00000198500(Q96C21_HUMAN)(KNOWN) ENSG00000166444(ST5)(KNOWN) ENSG00000166436(TRIM66)(KNOWN),8.634957,11,clone
1432,5,10,8,RP11-169J21,NA,NA,NA,NA,NA,NA,NA,NA,NA,NA,NA,NA,NA,clone
1433,5,11,8,RP11-197K1,RP11-197K1,3,3q22.3,137845262,137888012,42751,bA197K1,AC069514.19,1,,ENSG00000118007(STAG1)(KNOWN),137.845262,3,clone
1434,5,12,8,RP11-216P6,RP11-216P6,17,17p13.3,800495,1008155,207661,bA216P6,AC015884.15,3,"TIMM22, ABR, NXN",ENSG00000177370(TIMM22)(KNOWN) ENSG00000159842(ABR)(KNOWN) ENSG00000167693(NXN)(KNOWN),0.800495,17,clone
1435,5,13,8,FAILED,NA,NA,NA,NA,NA,NA,NA,NA,NA,NA,NA,NA,NA,clone
1436,5,14,8,RP11-217N19,RP11-217N19,17,17q22,49753469,49922957,169489,bA217N19,AC011722,0,,,49.753469,17,clone
1437,5,15,8,RP11-241P12,RP11-241P12,8,8p23.1,9788890,9958420,169531,bA241P12,AC068973,3,MSRA,ENSG00000208010(hsa-mir-124a-1)(NOVEL) ENSG00000210125(NULL)(NOVEL) ENSG00000175806(MSRA)(KNOWN),9.78889,8,clone
1438,5,16,8,RP11-264F20,RP11-264F20,13,13q14.2,46548919,46699279,150361,bA264F20,AC117448,0,,,46.548919,13,clone
1439,5,17,8,RP11-242B24,RP11-242B24,12,12q12,37329345,37489083,159739,bA242B24,AC023795.18,1,,ENSG00000139117(CPNE8)(KNOWN),37.329345,12,clone
1440,5,18,8,RP11-266D22,RP11-266D22,8,8q22.1,95335790,95508534,172745,bA266D22,AC024035,2,,ENSG00000197275(RAD54B)(KNOWN) ENSG00000164949(GEM)(KNOWN),95.33579,8,clone
1441,5,1,9,RP11-1L22,RP11-1L22,2,2q21.2,132997590,132999583,1994,bA1L22,AC104405.3,2,GPR39,ENSG00000200718(7SK)(NOVEL) ENSG00000183840(GPR39)(KNOWN),132.99759,2,clone
1442,5,2,9,RP11-8A1,RP11-8A1,12,12q24.21,114694711,114865871,171161,bA8A1,AC007912,1,,ENSG00000200112(U56)(NOVEL),114.694711,12,clone
1443,5,3,9,RP11-1P9,RP11-1P9,2,2p13.1,74335426,74424778,89353,bA1P9,AC006030.2,1,SLC4A5,ENSG00000188687(SLC4A5)(KNOWN),74.335426,2,clone
1444,5,4,9,RP11-8D23,RP11-8D23,3,3p24.3,17814951,17960794,145844,bA8D23,AC104297.1,0,,,17.814951,3,clone
1445,5,5,9,FAILED,NA,NA,NA,NA,NA,NA,NA,NA,NA,NA,NA,NA,NA,clone
1446,5,6,9,RP11-21H20,RP11-21H20,7,7p12.3,47511122,47674852,163731,bA21H20,AC018998,2,TNS3,ENSG00000205652(Q6ZTY9_HUMAN)(KNOWN) ENSG00000136205(TNS3)(KNOWN),47.511122,7,clone
1447,5,7,9,empty,NA,NA,NA,NA,NA,NA,NA,NA,NA,NA,NA,NA,NA,Empty
1448,5,8,9,RP11-21I1,RP11-21I1,12,12q15,68442353,68627676,185324,bA21I1,AC013811,3,"C12orf28, RAB3IP",ENSG00000205113(Q68K28_HUMAN)(KNOWN) ENSG00000166268(C12orf28)(KNOWN) ENSG00000127328(RAB3IP)(KNOWN),68.442353,12,clone
1449,5,9,9,FAILED,NA,NA,NA,NA,NA,NA,NA,NA,NA,NA,NA,NA,NA,clone
1450,5,10,9,RP11-44A1,RP11-44A1,3,3q26.31,173688016,173855765,167750,bA44A1,AC007051,5,"TNFSF10, AADACL1",ENSG00000121858(TNFSF10)(KNOWN) ENSG00000203640(NULL)(NOVEL) ENSG00000203639(NULL)(NOVEL) ENSG00000121876(Q9P1K3_HUMAN)(KNOWN) ENSG00000144959(AADACL1)(KNOWN),173.688016,3,clone
1451,5,11,9,RP11-26L21,RP11-26L21,8,8q12.3,63219972,63361585,141614,bA26L21,AC023095.8,0,,,63.219972,8,clone
1452,5,12,9,empty,NA,NA,NA,NA,NA,NA,NA,NA,NA,NA,NA,NA,NA,Empty
1453,5,13,9,RP11-57A22,RP11-57A22,4,4q25,110057781,110225193,167413,bA57A22,AC009571,1,,ENSG00000188517(COL25A1)(KNOWN),110.057781,4,clone
1454,5,14,9,RP11-71F23,RP11-71F23,18,18q21.1,43069131,43274185,205055,bA71F23,AC011804,0,,,43.069131,18,clone
1455,5,15,9,RP11-58C7,RP11-58C7,2,2q22.1,138125168,138212379,87212,bA58C7,AC016679.9,2,,ENSG00000201424(Y)(NOVEL) ENSG00000144229(Q9C0I4_HUMAN)(KNOWN),138.125168,2,clone
1456,5,16,9,RP11-71G7,RP11-71G7,3,3q26.32,177686929,177849652,162724,bA71G7,AC092938.7,1,,ENSG00000203636(NULL)(NOVEL),177.686929,3,clone
1457,5,17,9,RP11-88H12,RP11-88H12,3,3p14.1,65182347,65361126,178780,bA88H12,AC121493.1,1,MAGI1,ENSG00000151276(MAGI1_HUMAN)(KNOWN),65.182347,3,clone
1458,5,18,9,RP11-99L13,RP11-99L13,14,14q21.3,43907856,44043642,135787,bA99L13,AL161752.4,1,,ENSG00000189139(C14orf155)(KNOWN),43.907856,14,clone
1459,5,1,10,RP11-45D20,RP11-45D20,10,10q26.13,123333380,123408484,75105,bA45D20,AC026395.11,1,FGFR2,ENSG00000066468(FGFR2_HUMAN)(KNOWN),123.33338,10,clone
1460,5,2,10,RP11-342L10,RP11-342L10,15,15q26.3,96860070,97061802,201733,bA342L10,,1,IGF1R,ENSG00000140443(IGF1R)(KNOWN),96.86007,15,clone
1461,5,3,10,RP11-382H18,RP11-382H18,9,9q33.1,117120921,117164826,43906,bA382H18,AL731824.5,1,,ENSG00000173077(NP_059114.1)(KNOWN),117.120921,9,clone
1462,5,4,10,RP11-342M21,RP11-342M21,15,15q22.33-q23,65164138,65330922,166785,bA342M21,AC012568.7,2,SMAD3,ENSG00000103591(P34_HUMAN)(KNOWN) ENSG00000166949(SMAD3)(KNOWN),65.164138,15,clone
1463,5,5,10,RP11-707G18,RP11-707G18,12,12p12.1,25271849,25447854,176006,bA707G18,AC087239.18,1,KRAS,ENSG00000133703(KRAS)(KNOWN),25.271849,12,KRAS
1464,5,6,10,empty,NA,NA,NA,NA,NA,NA,NA,NA,NA,NA,NA,NA,NA,Empty
1465,5,7,10,RP11-725J15,NA,NA,NA,NA,NA,NA,NA,NA,NA,NA,NA,NA,NA,clone
1466,5,8,10,empty,NA,NA,NA,NA,NA,NA,NA,NA,NA,NA,NA,NA,NA,Empty
1467,5,9,10,CTC-36P21,CTC-36P21,4,4p16.3,55628,207197,151570,,,5,ZNF595,ENSG00000196884(Q658L4_HUMAN)(KNOWN) ENSG00000197135(NULL)(NOVEL) ENSG00000203599(NULL)(NOVEL) ENSG00000198155(NP_001034847.1)(KNOWN) ENSG00000197701(ZNF595)(KNOWN),0.055628,4,clone
1468,5,10,10,CTB-98C4,NA,NA,NA,NA,NA,NA,NA,NA,NA,NA,NA,NA,NA,clone
1469,5,11,10,empty,NA,NA,NA,NA,NA,NA,NA,NA,NA,NA,NA,NA,NA,Empty
1470,5,12,10,empty,NA,NA,NA,NA,NA,NA,NA,NA,NA,NA,NA,NA,NA,Empty
1471,5,13,10,empty,NA,NA,NA,NA,NA,NA,NA,NA,NA,NA,NA,NA,NA,Empty
1472,5,14,10,empty,NA,NA,NA,NA,NA,NA,NA,NA,NA,NA,NA,NA,NA,Empty
1473,5,15,10,empty,NA,NA,NA,NA,NA,NA,NA,NA,NA,NA,NA,NA,NA,Empty
1474,5,16,10,empty,NA,NA,NA,NA,NA,NA,NA,NA,NA,NA,NA,NA,NA,Empty
1475,5,17,10,emp,NA,NA,NA,NA,NA,NA,NA,NA,NA,NA,NA,NA,NA,clone
1476,5,18,10,emp,NA,NA,NA,NA,NA,NA,NA,NA,NA,NA,NA,NA,NA,clone
1477,5,1,11,RP11-20E23,RP11-20E23,10,10q23.1,82479159,82648710,169552,bA20E23,AC027673.9,0,,,82.479159,10,clone
1478,5,2,11,RP11-275E20,RP11-275E20,10,10p13,14321741,14514319,192579,bA275E20,,1,FRMD4A,ENSG00000151474(FRMD4A)(KNOWN),14.321741,10,clone
1479,5,3,11,RP1-128O17,RP1-128O17,20,20q12,39934889,40041261,106373,dJ128O17,AL031654.6,0,,,39.934889,20,clone
1480,5,4,11,RP1-138B7,NA,NA,NA,NA,NA,NA,NA,NA,NA,NA,NA,NA,NA,clone
1481,5,5,11,RP1-232N11,RP1-232N11,20,20q12,40680769,40792409,111641,dJ232N11,AL031656.10,1,,ENSG00000196090(PTPRT)(KNOWN),40.680769,20,clone
1482,5,6,11,RP1-234M6,RP1-234M6,20,20p11.21,23600046,23638470,38425,dJ234M6,AL359433.7,1,CST4,ENSG00000101441(CST4)(KNOWN),23.600046,20,clone
1483,5,7,11,RP11-23D5,RP11-23D5,9,9p23,11227455,11303482,76028,bA23D5,AL451129.6,0,,,11.227455,9,clone
1484,5,8,11,RP11-205K6,RP11-205K6,9,9q33.3,128309837,128354091,44255,bA205K6,AL356309.23,0,,,128.309837,9,clone
1485,5,9,11,RP11-23J9,RP11-23J9,9,9q22.33,99080845,99246276,165432,bA23J9,AL512590.2,3,TDRD7,ENSG00000181799(NULL)(NOVEL) ENSG00000196116(TDRD7)(KNOWN) ENSG00000197816(NP_065944.1)(KNOWN),99.080845,9,clone
1486,5,10,11,RP11-208F1,RP11-208F1,9,9q31.1,102096861,102138010,41150,bA208F1,AL445214.7,2,"TEX10, INVS",ENSG00000136891(TEX10)(KNOWN) ENSG00000119509(INVS)(KNOWN),102.096861,9,clone
1487,5,11,11,FAILED,NA,NA,NA,NA,NA,NA,NA,NA,NA,NA,NA,NA,NA,clone
1488,5,12,11,RP11-112J1,RP11-112J1,14,14q23.1,58322732,58470270,147539,bA112J1,AL049873.3,1,,ENSG00000177132(NULL)(NOVEL),58.322732,14,clone
1489,5,13,11,FAILED,NA,NA,NA,NA,NA,NA,NA,NA,NA,NA,NA,NA,NA,clone
1490,5,14,11,RP11-121L11,RP11-121L11,5,5p15.33,3426806,3597254,170449,bA121L11,AC026743.4,0,,,3.426806,5,clone
1491,5,15,11,FAILED,NA,NA,NA,NA,NA,NA,NA,NA,NA,NA,NA,NA,NA,clone
1492,5,16,11,RP11-363D14,RP11-363D14,2,2q11.2,96531332,96597791,66460,bA363D14,AC013270.6,2,,ENSG00000196843(NP_997646.1)(KNOWN) ENSG00000163121(Q96EH8_HUMAN)(KNOWN),96.531332,2,clone
1493,5,17,11,RP11-287F9,RP11-287F9,4,4q34.1,176347359,176566236,218878,bA287F9,AC095050.3,0,,,176.347359,4,clone
1494,5,18,11,FAILED,NA,NA,NA,NA,NA,NA,NA,NA,NA,NA,NA,NA,NA,clone
1495,5,1,12,RP1-29A6,NA,NA,NA,NA,NA,NA,NA,NA,NA,NA,NA,NA,NA,clone
1496,5,2,12,RP5-833B2,NA,NA,NA,NA,NA,NA,NA,NA,NA,NA,NA,NA,NA,clone
1497,5,3,12,RP1-31B8,NA,NA,NA,NA,NA,NA,NA,NA,NA,NA,NA,NA,NA,clone
1498,5,4,12,RP5-875J14,NA,NA,NA,NA,NA,NA,NA,NA,NA,NA,NA,NA,NA,clone
1499,5,5,12,RP11-52L5,RP11-52L5,13,13q31.1,77954915,78112216,157302,bA52L5,AL445209.4,2,,ENSG00000152192(POU4F1)(KNOWN) ENSG00000152193(CM007_HUMAN)(KNOWN),77.954915,13,clone
1500,5,6,12,RP11-319L6,RP11-319L6,13,13q31.3,90396132,90476548,80417,bA319L6,AL512659.6,0,,,90.396132,13,clone
1501,5,7,12,RP11-56M2,RP11-56M2,13,13q13.3,35921746,36083789,162044,bA56M2,AL159980.14,0,,,35.921746,13,clone
1502,5,8,12,RP11-327P2,RP11-327P2,13,13q14.3,51243102,51412205,169104,bA327P2,AL162377.10,5,"CCDC70, ATP7B",ENSG00000180358(XR_000601.1)(KNOWN) ENSG00000123171(CCDC70)(KNOWN) ENSG00000174893(CTAGE3)(KNOWN) ENSG00000123191(ATP7B)(KNOWN) ENSG00000102796(NP_078981.1)(KNOWN),51.243102,13,clone
1503,5,9,12,RP11-767J14,RP11-767J14,6,6q12,63764581,63875481,110901,bA767J14,AL359675.10,0,,,63.764581,6,clone
1504,5,10,12,RP11-368P1,RP11-368P1,6,6q24.1,142222367,142361452,139086,bA368P1,AL356127.8,0,,,142.222367,6,clone
1505,5,11,12,RP11-13P5,RP11-13P5,6,6q25.3,159413709,159520135,106427,bA13P5,AL356417.17,1,,ENSG00000164694(NP_115921.1)(KNOWN),159.413709,6,clone
1506,5,12,12,RP11-373N24,RP11-373N24,6,6p22.1,28681270,28767221,85952,bA373N24,AL121932.19,1,,ENSG00000210508(NULL)(NOVEL),28.68127,6,clone
1507,5,13,12,RP1-87H18,RP1-87H18,6,6q22.31,122617539,122660587,43049,dJ87H18,AL121846.6,0,,,122.617539,6,clone
1508,5,14,12,RP5-1112D6,RP5-1112D6,6,6q21,111684663,111819967,135305,dJ1112D6,AL080317.11,3,"KIAA1919, REV3L",ENSG00000173214(KIAA1919)(KNOWN) ENSG00000203788(Q6ZMM1_HUMAN)(KNOWN) ENSG00000009413(REV3L)(KNOWN),111.684663,6,clone
1509,5,15,12,RP1-90O12,RP1-90O12,6,6p24.3,9634250,9733185,98936,dJ90O12,AL031906.1,0,,,9.63425,6,clone
1510,5,16,12,RP5-1179L24,RP5-1179L24,6,6q25.1,150539735,150646838,107104,dJ1179L24,AL096708.34,1,PPP1R14C,ENSG00000198729(PPP1R14C)(KNOWN),150.539735,6,clone
1511,5,17,12,RP11-19C6,RP11-19C6,10,10q24.2,99620296,99781530,161235,bA19C6,AL139239.18,2,CRTAC1,ENSG00000095713(CRTAC1)(KNOWN) ENSG00000203934(Q6ZUQ1_HUMAN)(KNOWN),99.620296,10,clone
1512,5,18,12,RP11-271I13,RP11-271I13,10,10q25.1,111497654,111539088,41435,bA271I13,AL133416.8,0,,,111.497654,10,clone
1513,5,1,13,CTB-73D21,CTB-73D21,5,5q35.2,174509436,174643725,134290,bK1073D21,AC008699.6,0,,,174.509436,5,clone
1514,5,2,13,CTD-2001J20,CTD-2001J20,19,19q12,35629515,35766589,137075,bK2001J20,AC011504.3,1,,ENSG00000198597(ZNF536)(KNOWN),35.629515,19,clone
1515,5,3,13,RP11-36H20,RP11-36H20,7,7p13,43453095,43594872,141778,bA36H20,AC011738.4,2,,ENSG00000164543(STK17A)(KNOWN) ENSG00000002746(HECW1)(KNOWN),43.453095,7,clone
1516,5,4,13,RP11-302C22,RP11-302C22,7,7q35,147084270,147259381,175112,bA302C22,AC006992.2,2,CNTNAP2,ENSG00000207318(U6)(NOVEL) ENSG00000174469(CNTNAP2)(KNOWN),147.08427,7,clone
1517,5,5,13,RP11-37E19,NA,NA,NA,NA,NA,NA,NA,NA,NA,NA,NA,NA,NA,clone
1518,5,6,13,RP11-302O8,RP11-302O8,11,11p14.1,30562442,30743715,181274,bA302O8,,1,,ENSG00000066382(MPPED2)(KNOWN),30.562442,11,clone
1519,5,7,13,empty,NA,NA,NA,NA,NA,NA,NA,NA,NA,NA,NA,NA,NA,Empty
1520,5,8,13,RP11-31F15,RP11-31F15,1,1p13.2,113304869,113373751,68883,bA31F15,AL390242.17,0,,,113.304869,1,clone
1521,5,9,13,empty,NA,NA,NA,NA,NA,NA,NA,NA,NA,NA,NA,NA,NA,Empty
1522,5,10,13,RP11-183N22,RP11-183N22,3,3p26.2,4492889,4493650,762,bA183N22,,0,,,4.492889,3,clone
1523,5,11,13,RP11-102P23,NA,NA,NA,NA,NA,NA,NA,NA,NA,NA,NA,NA,NA,clone
1524,5,12,13,RP11-151N12,NA,NA,NA,NA,NA,NA,NA,NA,NA,NA,NA,NA,NA,clone
1525,5,13,13,RP11-156J23,NA,NA,NA,NA,NA,NA,NA,NA,NA,NA,NA,NA,NA,clone
1526,5,14,13,RP11-159L8,NA,NA,NA,NA,NA,NA,NA,NA,NA,NA,NA,NA,NA,clone
1527,5,15,13,RP4-560M15,RP4-560M15,1,1p36.21,15450328,15479432,29105,dJ560M15,AL158174.8,1,FHAD1,ENSG00000142621(FHAD1)(KNOWN),15.450328,1,clone
1528,5,16,13,RP5-1108M17,RP5-1108M17,1,1p21.1,103893839,104012549,118711,dJ1108M17,AC105272.2,3,,ENSG00000197839(AMY2B)(KNOWN) ENSG00000196318(AMY2A)(KNOWN) ENSG00000051415(AMY1B)(KNOWN),103.893839,1,clone
1529,5,17,13,RP1-37C10,RP1-37C10,1,1p36.13,17140072,17356569,216498,dJ37C10,AL049569.13,5,"MFAP2, ATP13A2, SDHB, PADI2, CROCC",ENSG00000117122(MFAP2)(KNOWN) ENSG00000159363(ATP13A2)(KNOWN) ENSG00000117118(SDHB)(KNOWN) ENSG00000117115(PADI2)(KNOWN) ENSG00000058453(CROCC)(KNOWN),17.140072,1,clone
1530,5,18,13,RP5-916A15,RP5-916A15,1,1p21.1,106759849,106884451,124603,dJ916A15,AC093119.2,0,,,106.759849,1,clone
1531,5,1,14,RP11-158G19,RP11-158G19,19,19q13.41-q13.42,59041063,59235473,194411,bA158G19,AC022318,5,,ENSG00000179820(MYADM)(KNOWN) ENSG00000126583(PRKCG)(KNOWN) ENSG00000105605(CACNG7)(KNOWN) ENSG00000142408(CACNG8)(KNOWN) ENSG00000130433(CACNG6)(KNOWN),59.041063,19,clone
1532,5,2,14,RP11-298I23,RP11-298I23,14,14q32.13,94901754,95067534,165781,bA298I23,AL117186,2,C14orf49,ENSG00000185957(CN139_HUMAN)(KNOWN) ENSG00000176438(C14orf49)(KNOWN),94.901754,14,clone
1533,5,3,14,RP11-163K24,RP11-163K24,11,11q12.3,62270871,62271625,755,bA163K24,AC090321,0,,,62.270871,11,clone
1534,5,4,14,FAILED,NA,NA,NA,NA,NA,NA,NA,NA,NA,NA,NA,NA,NA,clone
1535,5,5,14,RP11-417N10,RP11-417N10,16,16q22.3,70330095,70453950,123856,bA417N10,AC010653.10,2,,ENSG00000102984(NP_060000.1)(KNOWN) ENSG00000166747(AP1G1)(KNOWN),70.330095,16,clone
1536,5,6,14,RP11-536K17,RP11-536K17,8,8q23.3,117379793,117484202,104410,bA536K17,AC090994.8,0,,,117.379793,8,clone
1537,5,7,14,RP11-418M8,NA,NA,NA,NA,NA,NA,NA,NA,NA,NA,NA,NA,NA,clone
1538,5,8,14,RP11-537N4,RP11-537N4,19,19q13.2,45806715,46028173,221459,bA537N4,AC019337,13,,ENSG00000197066(Q9BZ58_HUMAN)(KNOWN) ENSG00000105245(NUMBL)(KNOWN) ENSG00000179368(NULL)(NOVEL) ENSG00000123815(ADCK4)(KNOWN) ENSG00000210046(NULL)(NOVEL) ENSG00000086544(ITPKC)(KNOWN) ENSG00000188493(NP_940878.1)(KNOWN) ENSG00000077312(SNRPA)(KNOWN) ENSG00000167578(RAB4B)(KNOWN) ENSG00000171570(EGLN2)(KNOWN) ENSG00000205008(Q6ZUQ7_HUMAN)(KNOWN) ENSG00000205007(NULL)(NOVEL) ENSG00000090006(LTBP4)(KNOWN),45.806715,19,clone
1539,5,9,14,RP11-10I11,RP11-10I11,19,19q13.33,56161423,56314474,153052,bA10I11,AC073185,9,"KLK7, KLK9, KLK10, KLK11, KLK12, KLK13, KLK14, ATPBD3, KLK6",ENSG00000169035(KLK7)(KNOWN) ENSG00000129455(KLK9)(KNOWN) ENSG00000129451(KLK10)(KNOWN) ENSG00000167757(KLK11)(KNOWN) ENSG00000186474(KLK12)(KNOWN) ENSG00000167759(KLK13)(KNOWN) ENSG00000129437(KLK14)(KNOWN) ENSG00000142544(ATPBD3)(KNOWN) ENSG00000167755(KLK6)(KNOWN),56.161423,19,clone
1540,5,10,14,RP11-139K6,RP11-139K6,17,17q11.2_17q12,28664934,28816067,151134,bA139K6,AC022717,1,,ENSG00000108684(ACCN1_HUMAN)(KNOWN),28.664934,17,clone
1541,5,11,14,RP11-500M22,RP11-500M22,19,19p13.3,4806367,5009897,203531,bA500M22,AC019114,5,"UHRF1, M6PRBP1",ENSG00000205784(XP_933564.1)(NOVEL) ENSG00000176710(NP_001014395.1)(KNOWN) ENSG00000034063(UHRF1)(KNOWN) ENSG00000127663(JHD3B_HUMAN)(KNOWN) ENSG00000105355(M6PRBP1)(KNOWN),4.806367,19,clone
1542,5,12,14,empty,NA,NA,NA,NA,NA,NA,NA,NA,NA,NA,NA,NA,NA,Empty
1543,5,13,14,FAILED,NA,NA,NA,NA,NA,NA,NA,NA,NA,NA,NA,NA,NA,clone
1544,5,14,14,FAILED,NA,NA,NA,NA,NA,NA,NA,NA,NA,NA,NA,NA,NA,clone
1545,5,15,14,RP11-164E1,RP11-164E1,21,21q22.2,38601021,38740380,139360,bA164E1,,1,ERG,ENSG00000157554(ERG)(KNOWN),38.601021,21,clone
1546,5,16,14,RP11-279M2,RP11-279M2,2,2q22.1,141463319,141562027,98709,bA279M2,AC073319.4,2,,ENSG00000201892(Y)(NOVEL) ENSG00000168702(LRP1B)(KNOWN),141.463319,2,clone
1547,5,17,14,CTB-55A14,CTB-55A14,5,5q35.1,167592450,167807599,215150,bK1055A14,AC026689.6,3,WWC1,ENSG00000208453(NULL)(NOVEL) ENSG00000113645(WWC1)(KNOWN) ENSG00000145934(Q9NT68_HUMAN)(KNOWN),167.59245,5,clone
1548,5,18,14,CTC-564E20,CTC-564E20,5,5q21.1,98073104,98073634,531,bK1564E20,AC016567,0,,,98.073104,5,clone
1549,5,1,15,FAILED,NA,NA,NA,NA,NA,NA,NA,NA,NA,NA,NA,NA,NA,clone
1550,5,2,15,RP11-489K4,NA,NA,NA,NA,NA,NA,NA,NA,NA,NA,NA,NA,NA,clone
1551,5,3,15,RP11-508L23,RP11-508L23,2,2p16.2,53793757,53906745,112989,bA508L23,AC007883.3,4,"CHAC2, C2orf30, ASB3",ENSG00000143942(CHAC2)(KNOWN) ENSG00000068912(C2orf30)(KNOWN) ENSG00000209033(NULL)(NOVEL) ENSG00000115239(ASB3)(KNOWN),53.793757,2,clone
1552,5,4,15,RP11-532F12,RP11-532F12,15,15q15.1,38766143,38944390,178248,bA532F12,AC012476.8,9,"RAD51, FAM82C, GCHFR, DNAJC17,  ZFYVE19, PPP1R14D",ENSG00000051180(RAD51_HUMAN)(KNOWN) ENSG00000137824(FAM82C)(KNOWN) ENSG00000137880(GCHFR)(KNOWN) ENSG00000104129(DNAJC17)(KNOWN) ENSG00000188277(XP_944073.1)(NOVEL) ENSG00000166140(ZFYVE19)(KNOWN) ENSG00000166143(PPP1R14D)(KNOWN) ENSG00000166145(SPIT1_HUMAN)(KNOWN) ENSG00000210485(NULL)(NOVEL),38.766143,15,clone
1553,5,5,15,RP11-510B7,RP11-510B7,3,3p12.3,80611850,80795918,184069,bA510B7,AC076963,1,,ENSG00000211100(NULL)(NOVEL),80.61185,3,clone
1554,5,6,15,RP11-532M24,RP11-532M24,8,8q24.13,125633453,125840521,207069,bA532M24,AC090922.4,1,,ENSG00000170873(MTSS1)(KNOWN),125.633453,8,clone
1555,5,7,15,RP11-553E5,RP11-553E5,4,4q13.1,63770879,63971387,200509,bA553E5,AC021856.7,0,,,63.770879,4,clone
1556,5,8,15,RP11-329J7,RP11-329J7,22,22q12.1,27244664,27317692,73029,bA329J7,AL118497.9,1,,ENSG00000100154(K1043_HUMAN)(KNOWN),27.244664,22,clone
1557,5,9,15,RP11-554F14,RP11-554F14,2,2p14,66394108,66576570,182463,bA554F14,AC092669.2,1,,ENSG00000143995(MEIS1)(KNOWN),66.394108,2,clone
1558,5,10,15,CTA-445C9,NA,NA,NA,NA,NA,NA,NA,NA,NA,NA,NA,NA,NA,clone
1559,5,11,15,RP1-66P19,RP1-66P19,5,5q31.1,131009149,131090780,81632,dJ66P19,AC004620,2,RAPGEF6,ENSG00000177622(NULL)(NOVEL) ENSG00000158987(RAPGEF6)(KNOWN),131.009149,5,clone
1560,5,12,15,RP4-703P8,RP4-703P8,7,7q36.3,157064383,157182984,118602,dJ703P8,AC005481.3,1,,ENSG00000155093(PTPRN2)(KNOWN),157.064383,7,clone
1561,5,13,15,RP1-68D18,RP1-68D18,11,11p13,35146317,35329999,183683,dJ68D18,AL133330.14,2,"SLC1A2, CD44",ENSG00000110436(SLC1A2)(KNOWN) ENSG00000026508(CD44)(KNOWN),35.146317,11,clone
1562,5,14,15,RP4-715F13,RP4-715F13,7,7q11.22,69104871,69250749,145879,dJ715F13,AC006317.3,1,,ENSG00000158321(AUTS2)(KNOWN),69.104871,7,clone
1563,5,15,15,RP11-3N16,RP11-3N16,19,19q13.32,53269630,53431701,162072,bA3N16,AC011212,6,"LIG1, PLA2G4C",ENSG00000105486(LIG1)(KNOWN) ENSG00000185453(NP_955373.1)(KNOWN) ENSG00000196223(Q8N1T0_HUMAN)(KNOWN) ENSG00000198460(NULL)(NOVEL) ENSG00000105483(CARD8_HUMAN)(KNOWN) ENSG00000105499(PLA2G4C)(KNOWN),53.26963,19,clone
1564,5,16,15,RP11-60K23,RP11-60K23,14,14q22.2,53577087,53721826,144740,bA60K23,AL136297.3,0,,,53.577087,14,clone
1565,5,17,15,RP11-3P4,RP11-3P4,2,2q22.3,147927761,148088945,161185,bA3P4,AC016498,2,,ENSG00000207161(Y)(NOVEL) ENSG00000202074(U6)(NOVEL),147.927761,2,clone
1566,5,18,15,RP11-63M22,RP11-63M22,16,16q21-q22.1,65152748,65333456,180709,bA63M22,AC018557.9,6,,ENSG00000089505(CMTM1)(KNOWN) ENSG00000140932(CMTM2)(KNOWN) ENSG00000140931(CMTM3)(KNOWN) ENSG00000183723(CMTM4)(KNOWN) ENSG00000135720(DYNC1LI2)(KNOWN) ENSG00000205299(CKLF)(KNOWN),65.152748,16,clone
1567,5,1,16,RP11-288I13,RP11-288I13,16,16p12.3,17137869,17316758,178890,bA288I13,AC021115,1,XYLT1,ENSG00000103489(XYLT1)(KNOWN),17.137869,16,clone
1568,5,2,16,RP11-307P14,RP11-307P14,11,11p12,40184974,40379521,194548,bA307P14,AC018951.8,2,,ENSG00000206806(Y)(NOVEL) ENSG00000148948(LRRC4C)(KNOWN),40.184974,11,clone
1569,5,3,16,RP11-289A1,RP11-289A1,18,18q12.1,26696058,26878315,182258,bA289A1,AC025212.5,2,,ENSG00000209893(NULL)(NOVEL) ENSG00000134762(DSC3_HUMAN)(KNOWN),26.696058,18,clone
1570,5,4,16,RP11-307P22,RP11-307P22,14,14q23.1,60238356,60397779,159424,bA307P22,AL132777.4,3,,ENSG00000100625(SIX4)(KNOWN) ENSG00000184902(NULL)(NOVEL) ENSG00000020426(MNAT1)(KNOWN),60.238356,14,clone
1571,5,5,16,RP11-326O23,RP11-326O23,4,4p16.2-p16.1,5094062,5290921,196860,bA326O23,AC096740.3,1,STK32B,ENSG00000152953(STK32B)(KNOWN),5.094062,4,clone
1572,5,6,16,RP11-350F16,RP11-350F16,8,8q11.1,47816603,47982207,165605,bA350F16,AC091163.5,6,,ENSG00000210859(NULL)(NOVEL) ENSG00000210873(NULL)(NOVEL) ENSG00000210883(NULL)(NOVEL) ENSG00000210892(NULL)(NOVEL) ENSG00000210898(NULL)(NOVEL) ENSG00000210908(NULL)(NOVEL),47.816603,8,clone
1573,5,7,16,FAILED,NA,NA,NA,NA,NA,NA,NA,NA,NA,NA,NA,NA,NA,clone
1574,5,8,16,RP11-350G2,RP11-350G2,12,12p11.23,26494858,26676686,181829,bA350G2,AC023425.20,4,,ENSG00000209632(NULL)(NOVEL) ENSG00000209635(NULL)(NOVEL) ENSG00000209639(NULL)(NOVEL) ENSG00000123104(ITPR2)(KNOWN),26.494858,12,clone
1575,5,9,16,RP11-368N21,NA,NA,NA,NA,NA,NA,NA,NA,NA,NA,NA,NA,NA,clone
1576,5,10,16,RP11-394D6,RP11-394D6,5,5q23.2,125160995,125355179,194185,bA394D6,AC011255,0,,,125.160995,5,clone
1577,5,11,16,RP11-368O18,RP11-368O18,2,2p24.1,22411645,22617616,205972,bA368O18,AC096570.1,1,,ENSG00000206882(5S_rRNA)(NOVEL),22.411645,2,clone
1578,5,12,16,RP11-394G8,RP11-394G8,15,15q23,67981284,68158822,177539,bA394G8,AC068327.14,2,TLE3,ENSG00000140332(TLE3)(KNOWN) ENSG00000207965(hsa-mir-629)(NOVEL),67.981284,15,clone
1579,5,13,16,FAILED,NA,NA,NA,NA,NA,NA,NA,NA,NA,NA,NA,NA,NA,clone
1580,5,14,16,RP11-437F6,RP11-437F6,12,12p12.1,23668225,23784534,116310,bA437F6,AC087260.15,1,SOX5,ENSG00000134532(SOX5)(KNOWN),23.668225,12,clone
1581,5,15,16,RP11-418N20,NA,NA,NA,NA,NA,NA,NA,NA,NA,NA,NA,NA,NA,clone
1582,5,16,16,FAILED,NA,NA,NA,NA,NA,NA,NA,NA,NA,NA,NA,NA,NA,clone
1583,5,17,16,FAILED,NA,NA,NA,NA,NA,NA,NA,NA,NA,NA,NA,NA,NA,clone
1584,5,18,16,RP11-488M6,RP11-488M6,3,3p25.1,13474877,13656208,181332,bA488M6,AC090951,2,"HDAC11, FBLN2",ENSG00000163517(HDAC11)(KNOWN) ENSG00000163520(FBLN2)(KNOWN),13.474877,3,clone
1585,5,1,17,RP11-88I7,RP11-88I7,3,3q11.2,95519622,95706420,186799,bA88I7,AC108710.3,0,,,95.519622,3,clone
1586,5,2,17,RP11-100C9,RP11-100C9,4,4q26,119888512,120033602,145091,bA100C9,AC108030.4,2,"SYNPO2, SEC24D",ENSG00000172403(SYNPO2)(KNOWN) ENSG00000150961(SEC24D)(KNOWN),119.888512,4,clone
1587,5,3,17,RP11-114L8,RP11-114L8,14,14q13.1,32835734,32999496,163763,bA114L8,AC013529,1,,ENSG00000151322(NPAS3)(KNOWN),32.835734,14,clone
1588,5,4,17,RP11-131I21,RP11-131I21,15,15q11.2,22736034,22894833,158800,bA131I21,AC009696,31,SNRPN,ENSG00000128739(SNRPN)(KNOWN) ENSG00000209415(NULL)(NOVEL) ENSG00000209418(NULL)(NOVEL) ENSG00000209420(NULL)(NOVEL) ENSG00000207063(snoHBII-85)(NOVEL) ENSG00000207001(snoHBII-85)(NOVEL) ENSG00000207014(snoHBII-85)(NOVEL) ENSG00000207464(snoHBII-85)(NOVEL) ENSG00000207191(snoHBII-85)(NOVEL) ENSG00000207442(snoHBII-85)(NOVEL) ENSG00000207133(snoHBII-85)(NOVEL) ENSG00000207093(snoHBII-85)(NOVEL) ENSG00000206727(snoHBII-85)(NOVEL) ENSG00000200661(snoHBII-85)(NOVEL) ENSG00000206609(snoHBII-85)(NOVEL) ENSG00000207197(snoHBII-85)(NOVEL) ENSG00000207137(snoHBII-85)(NOVEL) ENSG00000206621(snoHBII-85)(NOVEL) ENSG00000207174(snoHBII-85)(NOVEL) ENSG00000207263(snoHBII-85)(NOVEL) ENSG00000206656(snoHBII-85)(NOVEL) ENSG00000206688(snoHBII-85)(NOVEL) ENSG00000207460(snoHBII-85)(NOVEL) ENSG00000207259(snoHBII-85)(NOVEL) ENSG00000207236(snoHBII-85)(NOVEL) ENSG00000207159(snoHBII-85)(NOVEL) ENSG00000207375(snoHBII-85)(NOVEL) ENSG00000183174(O43458_HUMAN)(KNOWN) ENSG00000207279(snoHBII-85)(NOVEL) ENSG00000209538(NULL)(NOVEL) ENSG00000206193(Q5HYA3_HUMAN)(KNOWN),22.736034,15,clone
1589,5,5,17,RP11-114M17,RP11-114M17,5,5p15.31,6515876,6708632,192757,bA114M17,,2,,ENSG00000037474(NSUN2)(KNOWN) ENSG00000145545(SRD5A1)(KNOWN),6.515876,5,clone
1590,5,6,17,RP11-131J4,RP11-131J4,11,11q11,54839304,55007605,168302,bA131J4,AP005639.2,3,,ENSG00000181961(OR4A16)(KNOWN) ENSG00000181958(OR4A15)(KNOWN) ENSG00000181950(Q8NH17_HUMAN)(KNOWN),54.839304,11,clone
1591,5,7,17,RP11-152F13,RP11-152F13,15,15q25.2,80887175,81024207,137033,bA152F13,AC010724.6,8,AP3B2,ENSG00000196648(NP_937824.1)(KNOWN) ENSG00000205272(NULL)(NOVEL) ENSG00000205271(Q6ZUQ5_HUMAN)(KNOWN) ENSG00000205270(Q6P168_HUMAN)(KNOWN) ENSG00000209214(NULL)(NOVEL) ENSG00000156363(XP_933415.1)(NOVEL) ENSG00000182774(RPS17)(KNOWN) ENSG00000103723(AP3B2)(KNOWN),80.887175,15,clone
1592,5,8,17,RP11-169F17,RP11-169F17,18,18q22.3,68809458,69000813,191356,bA169F17,AC009455.9,0,,,68.809458,18,clone
1593,5,9,17,RP11-152H18,RP11-152H18,11,11p15.4,8634957,8795697,160741,bA152H18,AC091053.11,6,"RPL27A, ST5, TRIM66",ENSG00000166441(RPL27A)(KNOWN) ENSG00000200983(snoMBI-28)(NOVEL) ENSG00000209431(NULL)(NOVEL) ENSG00000198500(Q96C21_HUMAN)(KNOWN) ENSG00000166444(ST5)(KNOWN) ENSG00000166436(TRIM66)(KNOWN),8.634957,11,clone
1594,5,10,17,RP11-169J21,NA,NA,NA,NA,NA,NA,NA,NA,NA,NA,NA,NA,NA,clone
1595,5,11,17,RP11-197K1,RP11-197K1,3,3q22.3,137845262,137888012,42751,bA197K1,AC069514.19,1,,ENSG00000118007(STAG1)(KNOWN),137.845262,3,clone
1596,5,12,17,RP11-216P6,RP11-216P6,17,17p13.3,800495,1008155,207661,bA216P6,AC015884.15,3,"TIMM22, ABR, NXN",ENSG00000177370(TIMM22)(KNOWN) ENSG00000159842(ABR)(KNOWN) ENSG00000167693(NXN)(KNOWN),0.800495,17,clone
1597,5,13,17,FAILED,NA,NA,NA,NA,NA,NA,NA,NA,NA,NA,NA,NA,NA,clone
1598,5,14,17,RP11-217N19,RP11-217N19,17,17q22,49753469,49922957,169489,bA217N19,AC011722,0,,,49.753469,17,clone
1599,5,15,17,RP11-241P12,RP11-241P12,8,8p23.1,9788890,9958420,169531,bA241P12,AC068973,3,MSRA,ENSG00000208010(hsa-mir-124a-1)(NOVEL) ENSG00000210125(NULL)(NOVEL) ENSG00000175806(MSRA)(KNOWN),9.78889,8,clone
1600,5,16,17,RP11-264F20,RP11-264F20,13,13q14.2,46548919,46699279,150361,bA264F20,AC117448,0,,,46.548919,13,clone
1601,5,17,17,RP11-242B24,RP11-242B24,12,12q12,37329345,37489083,159739,bA242B24,AC023795.18,1,,ENSG00000139117(CPNE8)(KNOWN),37.329345,12,clone
1602,5,18,17,RP11-266D22,RP11-266D22,8,8q22.1,95335790,95508534,172745,bA266D22,AC024035,2,,ENSG00000197275(RAD54B)(KNOWN) ENSG00000164949(GEM)(KNOWN),95.33579,8,clone
1603,5,1,18,RP11-1L22,RP11-1L22,2,2q21.2,132997590,132999583,1994,bA1L22,AC104405.3,2,GPR39,ENSG00000200718(7SK)(NOVEL) ENSG00000183840(GPR39)(KNOWN),132.99759,2,clone
1604,5,2,18,RP11-8A1,RP11-8A1,12,12q24.21,114694711,114865871,171161,bA8A1,AC007912,1,,ENSG00000200112(U56)(NOVEL),114.694711,12,clone
1605,5,3,18,RP11-1P9,RP11-1P9,2,2p13.1,74335426,74424778,89353,bA1P9,AC006030.2,1,SLC4A5,ENSG00000188687(SLC4A5)(KNOWN),74.335426,2,clone
1606,5,4,18,RP11-8D23,RP11-8D23,3,3p24.3,17814951,17960794,145844,bA8D23,AC104297.1,0,,,17.814951,3,clone
1607,5,5,18,FAILED,NA,NA,NA,NA,NA,NA,NA,NA,NA,NA,NA,NA,NA,clone
1608,5,6,18,RP11-21H20,RP11-21H20,7,7p12.3,47511122,47674852,163731,bA21H20,AC018998,2,TNS3,ENSG00000205652(Q6ZTY9_HUMAN)(KNOWN) ENSG00000136205(TNS3)(KNOWN),47.511122,7,clone
1609,5,7,18,empty,NA,NA,NA,NA,NA,NA,NA,NA,NA,NA,NA,NA,NA,Empty
1610,5,8,18,RP11-21I1,RP11-21I1,12,12q15,68442353,68627676,185324,bA21I1,AC013811,3,"C12orf28, RAB3IP",ENSG00000205113(Q68K28_HUMAN)(KNOWN) ENSG00000166268(C12orf28)(KNOWN) ENSG00000127328(RAB3IP)(KNOWN),68.442353,12,clone
1611,5,9,18,FAILED,NA,NA,NA,NA,NA,NA,NA,NA,NA,NA,NA,NA,NA,clone
1612,5,10,18,RP11-44A1,RP11-44A1,3,3q26.31,173688016,173855765,167750,bA44A1,AC007051,5,"TNFSF10, AADACL1",ENSG00000121858(TNFSF10)(KNOWN) ENSG00000203640(NULL)(NOVEL) ENSG00000203639(NULL)(NOVEL) ENSG00000121876(Q9P1K3_HUMAN)(KNOWN) ENSG00000144959(AADACL1)(KNOWN),173.688016,3,clone
1613,5,11,18,RP11-26L21,RP11-26L21,8,8q12.3,63219972,63361585,141614,bA26L21,AC023095.8,0,,,63.219972,8,clone
1614,5,12,18,empty,NA,NA,NA,NA,NA,NA,NA,NA,NA,NA,NA,NA,NA,Empty
1615,5,13,18,RP11-57A22,RP11-57A22,4,4q25,110057781,110225193,167413,bA57A22,AC009571,1,,ENSG00000188517(COL25A1)(KNOWN),110.057781,4,clone
1616,5,14,18,RP11-71F23,RP11-71F23,18,18q21.1,43069131,43274185,205055,bA71F23,AC011804,0,,,43.069131,18,clone
1617,5,15,18,RP11-58C7,RP11-58C7,2,2q22.1,138125168,138212379,87212,bA58C7,AC016679.9,2,,ENSG00000201424(Y)(NOVEL) ENSG00000144229(Q9C0I4_HUMAN)(KNOWN),138.125168,2,clone
1618,5,16,18,RP11-71G7,RP11-71G7,3,3q26.32,177686929,177849652,162724,bA71G7,AC092938.7,1,,ENSG00000203636(NULL)(NOVEL),177.686929,3,clone
1619,5,17,18,RP11-88H12,RP11-88H12,3,3p14.1,65182347,65361126,178780,bA88H12,AC121493.1,1,MAGI1,ENSG00000151276(MAGI1_HUMAN)(KNOWN),65.182347,3,clone
1620,5,18,18,RP11-99L13,RP11-99L13,14,14q21.3,43907856,44043642,135787,bA99L13,AL161752.4,1,,ENSG00000189139(C14orf155)(KNOWN),43.907856,14,clone
1621,6,1,1,RP11-100A11,RP11-100A11,15,15q22.31,64818125,64818855,731,bA100A11,AC090461,1,SMAD6,ENSG00000137834(SMAD6)(KNOWN),64.818125,15,clone
1622,6,2,1,RP11-430C7,RP11-430C7,1,1q32.1,202750873,202882857,131985,bA430C7,AL512306.16,3,,ENSG00000198625(MDM4)(KNOWN) ENSG00000200408(5S_rRNA)(NOVEL) ENSG00000170382(LRRN5)(KNOWN),202.750873,1,clone
1623,6,3,1,RP11-113A6,RP11-113A6,11,11p15.5,2261639,2430734,169096,bA113A6,AC026645,9,"CD81, TSSC4, TRPM5, KCNQ1",ENSG00000110665(CK021_HUMAN)(KNOWN) ENSG00000064201(TSN32_HUMAN)(KNOWN) ENSG00000207308(U6)(NOVEL) ENSG00000197947(XP_931301.1)(NOVEL) ENSG00000199550(Y)(NOVEL) ENSG00000110651(CD81)(KNOWN) ENSG00000184281(TSSC4)(KNOWN) ENSG00000070985(TRPM5)(KNOWN) ENSG00000053918(KCNQ1)(KNOWN),2.261639,11,clone
1624,6,4,1,RP11-434B12,RP11-434B12,2,2p25.1,8605937,8781369,175433,bA434B12,AC011747.8,1,ID2,ENSG00000115738(ID2)(KNOWN),8.605937,2,clone
1625,6,5,1,RP11-816J6,RP11-816J6,3,3q26.2,170929947,170977547,47601,bA816J6,AC078802.14,3,MYNN,ENSG00000200182(Telomerase-vert)(NOVEL) ENSG00000184378(ARPM1_HUMAN)(KNOWN) ENSG00000085274(MYNN)(KNOWN),170.929947,3,clone
1626,6,6,1,RP1-155G6,RP1-155G6,20,20q13.13,47049373,47129972,80600,dJ155G6,AL121903.13,2,,ENSG00000124207(CSE1L)(KNOWN) ENSG00000124198(ARFGEF2)(KNOWN),47.049373,20,clone
1627,6,7,1,FAILED,NA,NA,NA,NA,NA,NA,NA,NA,NA,NA,NA,NA,NA,clone
1628,6,8,1,RP1-159A19,RP1-159A19,1,1p36.11-p35.3,27730312,27853599,123288,dJ159A19,AL031729.16,3,"AHDC1, FGR, CCDC72",ENSG00000126705(AHDC1)(KNOWN) ENSG00000000938(FGR)(KNOWN) ENSG00000186012(CCDC72)(KNOWN),27.730312,1,clone
1629,6,9,1,CTB-3K23,CTB-3K23,7,7q36.3,158495992,158625992,130001,,,2,,ENSG00000204845(Q6ZUC3_HUMAN)(KNOWN) ENSG00000106018(VIPR2)(KNOWN),158.495992,7,clone
1630,6,10,1,GS1-41L13,GS1-41L13,9,9p24.3,190,100190,100001,,,3,,ENSG00000205964(Q6ZU42_HUMAN)(KNOWN) ENSG00000185871(NULL)(NOVEL) ENSG00000198397(Q6VEP3_HUMAN)(KNOWN),0.00019,9,clone
1631,6,11,1,empty,NA,NA,NA,NA,NA,NA,NA,NA,NA,NA,NA,NA,NA,Empty
1632,6,12,1,empty,NA,NA,NA,NA,NA,NA,NA,NA,NA,NA,NA,NA,NA,Empty
1633,6,13,1,empty,NA,NA,NA,NA,NA,NA,NA,NA,NA,NA,NA,NA,NA,Empty
1634,6,14,1,empty,NA,NA,NA,NA,NA,NA,NA,NA,NA,NA,NA,NA,NA,Empty
1635,6,15,1,empty,NA,NA,NA,NA,NA,NA,NA,NA,NA,NA,NA,NA,NA,Empty
1636,6,16,1,empty,NA,NA,NA,NA,NA,NA,NA,NA,NA,NA,NA,NA,NA,Empty
1637,6,17,1,emp,NA,NA,NA,NA,NA,NA,NA,NA,NA,NA,NA,NA,NA,clone
1638,6,18,1,emp,NA,NA,NA,NA,NA,NA,NA,NA,NA,NA,NA,NA,NA,clone
1639,6,1,2,RP11-90J7,RP11-90J7,10,10q22.3,79687950,79792544,104595,bA90J7,AC010163.8,0,,,79.68795,10,clone
1640,6,2,2,RP11-325D15,RP11-325D15,10,10q22.3,77881141,78010383,129243,bA325D15,AC024603.7,1,C10orf11,ENSG00000148655(C10orf11)(KNOWN),77.881141,10,clone
1641,6,3,2,RP4-633O20,RP4-633O20,20,20q11.23,35834704,35931163,96460,dJ633O20,AL023804.4,1,,ENSG00000132792(CTNNBL1)(KNOWN),35.834704,20,clone
1642,6,4,2,RP4-686C3,RP4-686C3,20,20p13,2441424,2600595,159172,dJ686C3,AL049712.12,7,,ENSG00000149488(TMC2)(KNOWN) ENSG00000101361(NOL5A)(KNOWN) ENSG00000207427(snoACA51)(NOVEL) ENSG00000206794(U56)(NOVEL) ENSG00000207262(U57)(NOVEL) ENSG00000101365(IDH3B)(KNOWN) ENSG00000088876(ZNF343)(KNOWN),2.441424,20,clone
1643,6,5,2,RP4-715N11,RP4-715N11,20,20q13.2,50717369,50828741,111373,dJ715N11,AL031674.1,0,,,50.717369,20,clone
1644,6,6,2,RP4-719C8,RP4-719C8,20,20q13.32,57583609,57734593,150985,dJ719C8,AL121908.16,1,PHACTR3,ENSG00000087495(PHACTR3)(KNOWN),57.583609,20,clone
1645,6,7,2,RP11-58C3,RP11-58C3,9,9q33.1,117966874,118081328,114455,bA58C3,AL353141.13,1,PAPPA,ENSG00000182752(PAPPA)(KNOWN),117.966874,9,clone
1646,6,8,2,RP11-318L4,RP11-318L4,9,9q31.1,105357357,105379254,21898,bA318L4,AL356576.16,0,,,105.357357,9,clone
1647,6,9,2,RP11-59M22,RP11-59M22,9,9q21.33,86180525,86337480,156956,bA59M22,AL157886.13,0,,,86.180525,9,clone
1648,6,10,2,RP11-320E16,RP11-320E16,9,9p24.2,2583689,2658649,74961,bA320E16,AL450467.8,2,VLDLR,ENSG00000189054(Q7Z4V3_HUMAN)(KNOWN) ENSG00000147852(VLDLR)(KNOWN),2.583689,9,clone
1649,6,11,2,FAILED,NA,NA,NA,NA,NA,NA,NA,NA,NA,NA,NA,NA,NA,clone
1650,6,12,2,RP11-152P23,RP11-152P23,16,16p13.2,8777495,8852419,74925,bA152P23,AC012173.9,3,"C16orf51, PMM2, ABAT",ENSG00000184857(C16orf51)(KNOWN) ENSG00000140650(PMM2)(KNOWN) ENSG00000183044(ABAT)(KNOWN),8.777495,16,clone
1651,6,13,2,empty,NA,NA,NA,NA,NA,NA,NA,NA,NA,NA,NA,NA,NA,Empty
1652,6,14,2,RP11-168E17,RP11-168E17,4,4p15.33,11490644,11562120,71477,bA168E17,AC108037.3,0,,,11.490644,4,clone
1653,6,15,2,RP11-310I24,RP11-310I24,12,12p11.22,29551976,29607136,55161,bA310I24,AC009320.7,1,,ENSG00000133687(NP_787057.2)(KNOWN),29.551976,12,clone
1654,6,16,2,FAILED,NA,NA,NA,NA,NA,NA,NA,NA,NA,NA,NA,NA,NA,clone
1655,6,17,2,FAILED,NA,NA,NA,NA,NA,NA,NA,NA,NA,NA,NA,NA,NA,clone
1656,6,18,2,FAILED,NA,NA,NA,NA,NA,NA,NA,NA,NA,NA,NA,NA,NA,clone
1657,6,1,3,RP1-179D3,NA,NA,NA,NA,NA,NA,NA,NA,NA,NA,NA,NA,NA,clone
1658,6,2,3,empty,NA,NA,NA,NA,NA,NA,NA,NA,NA,NA,NA,NA,NA,Empty
1659,6,3,3,RP1-181N1,NA,NA,NA,NA,NA,NA,NA,NA,NA,NA,NA,NA,NA,clone
1660,6,4,3,empty,NA,NA,NA,NA,NA,NA,NA,NA,NA,NA,NA,NA,NA,Empty
1661,6,5,3,RP11-111G7,RP11-111G7,13,13q12.13,25124500,25300819,176320,bA111G7,AL136438.10,1,,ENSG00000132932(ATP8A2)(KNOWN),25.1245,13,clone
1662,6,6,3,RP11-388E20,RP11-388E20,13,13q22.3-q31.1,77789419,77956914,167496,bA388E20,AL391989.9,1,,ENSG00000200686(Y)(NOVEL),77.789419,13,clone
1663,6,7,3,RP11-115N13,RP11-115N13,13,13q31.1,82035430,82201311,165882,bA115N13,AL354852.12,0,,,82.03543,13,clone
1664,6,8,3,RP11-393H6,RP11-393H6,13,13q21.33,71124055,71226425,102371,bA393H6,AL138698.15,1,,ENSG00000165659(DACH1)(KNOWN),71.124055,13,clone
1665,6,9,3,RP11-25O6,RP11-25O6,6,6q14.1,83405494,83562457,156964,bA25O6,AL450333.13,0,,,83.405494,6,clone
1666,6,10,3,RP11-501I18,RP11-501I18,6,6p21.1,42815771,42914110,98340,bA501I18,AL353716.18,2,,ENSG00000124659(TBCC)(KNOWN) ENSG00000112624(NP_056164.1)(KNOWN),42.815771,6,clone
1667,6,11,3,RP11-30P6,RP11-30P6,6,6q14.3,86051994,86222225,170232,bA30P6,AL135903.12,1,,ENSG00000207840(hsa-mir-622)(NOVEL),86.051994,6,clone
1668,6,12,3,RP11-505K1,RP11-505K1,6,6q21,113213600,113374409,160810,bA505K1,AL360085.26,0,,,113.2136,6,clone
1669,6,13,3,RP1-230I3,RP1-230I3,6,6q22.31,118676280,118787944,111665,dJ230I3,AL133379.3,1,,ENSG00000196376(NP_001025029.1)(KNOWN),118.67628,6,clone
1670,6,14,3,RP1-93N13,NA,NA,NA,NA,NA,NA,NA,NA,NA,NA,NA,NA,NA,clone
1671,6,15,3,RP1-232K4,RP1-232K4,6,6p23-p22.3,15434571,15630732,196162,dJ232K4,AL021938.1,1,JARID2,ENSG00000008083(JARID2)(KNOWN),15.434571,6,clone
1672,6,16,3,empty,NA,NA,NA,NA,NA,NA,NA,NA,NA,NA,NA,NA,NA,Empty
1673,6,17,3,RP11-80H5,RP11-80H5,10,10q23.31,91315264,91463659,148396,bA80H5,AL157400.8,4,,ENSG00000152782(PANK1)(KNOWN) ENSG00000198997(ssc-mir-107)(NOVEL) ENSG00000180850(XR_000539.1)(KNOWN) ENSG00000138182(MPHOSPH1)(KNOWN),91.315264,10,clone
1674,6,18,3,RP11-324L3,RP11-324L3,10,10q24.31,102895109,102985100,89992,bA324L3,AL135794.19,2,LBX1,ENSG00000209114(NULL)(NOVEL) ENSG00000138136(LBX1)(KNOWN),102.895109,10,clone
1675,6,1,4,CTC-209K13,CTC-209K13,5,5q33.1,151319679,151506795,187117,bK1209K13,AC016545,0,,,151.319679,5,clone
1676,6,2,4,CTD-2231E14,CTD-2231E14,19,19p13.12-p13.11,16012544,16124610,112067,bK2231E14,AC008894.9,3,,ENSG00000167460(TPM4)(KNOWN) ENSG00000167461(RAB8A)(KNOWN) ENSG00000196684(HSH2D)(KNOWN),16.012544,19,clone
1677,6,3,4,RP11-88B8,RP11-88B8,3,3p21.31,47860083,47993747,133665,bA88B8,AC139667.5,3,,ENSG00000199591(Y)(NOVEL) ENSG00000047849(MAP4)(KNOWN) ENSG00000132153(DHX30)(KNOWN),47.860083,3,clone
1678,6,4,4,RP11-349C2,RP11-349C2,8,8q24.3,145582815,145779789,196975,bA349C2,AC087337,17,,ENSG00000071894(CPSF1)(KNOWN) ENSG00000147804(SLC39A4)(KNOWN) ENSG00000160948(VPS28)(KNOWN) ENSG00000160949(NFKBIL2)(KNOWN) ENSG00000204763(Q6ZMK1_HUMAN)(KNOWN) ENSG00000187954(CYHR1)(KNOWN) ENSG00000167702(KIFC2)(KNOWN) ENSG00000160973(FOXH1)(KNOWN) ENSG00000197401(Q6ZTC5_HUMAN)(KNOWN) ENSG00000160972(PPP1R16A)(KNOWN) ENSG00000167701(GPT)(KNOWN) ENSG00000167700(MFSD3)(KNOWN) ENSG00000160957(RECQL4)(KNOWN) ENSG00000160959(LRRC14)(KNOWN) ENSG00000177021(LRRC24)(KNOWN) ENSG00000147799(K1688_HUMAN)(KNOWN) ENSG00000173137(ADCK5)(KNOWN),145.582815,8,clone
1679,6,5,4,RP11-89A16,RP11-89A16,8,8q12.3-q13.1,66009710,66192074,182365,bA89A16,AC087808.2,0,,,66.00971,8,clone
1680,6,6,4,RP11-352E12,RP11-352E12,7,7p21.3,10064640,10151963,87324,bA352E12,AC006373.3,0,,,10.06464,7,clone
1681,6,7,4,RP11-8J9,RP11-8J9,1,1p33,46884565,47041937,157373,bA8J9,AL593856.8,4,,ENSG00000186118(Q6PEX7_HUMAN)(KNOWN) ENSG00000159658(KIAA0494)(KNOWN) ENSG00000142973(CYP4B1)(KNOWN) ENSG00000123472(ATPAF1)(KNOWN),46.884565,1,clone
1682,6,8,4,RP11-307C12,RP11-307C12,1,1q21.3,153110663,153292828,182166,bA307C12,AL451085.20,11,,ENSG00000163344(PMVK)(KNOWN) ENSG00000163346(PBXIP1)(KNOWN) ENSG00000163348(PYGO2)(KNOWN) ENSG00000160691(SHC1)(KNOWN) ENSG00000173207(CKS1B)(KNOWN) ENSG00000160688(FLAD1)(KNOWN) ENSG00000163352(LENEP)(KNOWN) ENSG00000160685(ZBTB7B)(KNOWN) ENSG00000163354(DCST2)(KNOWN) ENSG00000163357(DCST1)(KNOWN) ENSG00000143537(ADAM15)(KNOWN),153.110663,1,clone
1683,6,9,4,RP11-330M19,RP11-330M19,1,1p33,48002300,48202667,200368,bA330M19,AC096541.2,1,,ENSG00000204018(NULL)(NOVEL),48.0023,1,clone
1684,6,10,4,RP11-422P24,RP11-422P24,1,1q21.3,152158475,152334301,175827,bA422P24,AL358472.54,11,,ENSG00000198837(Q5T4K0_HUMAN)(KNOWN) ENSG00000160741(CRTC2)(KNOWN) ENSG00000143570(SLC39A1)(KNOWN) ENSG00000143578(CREB3L4)(KNOWN) ENSG00000143543(JTB)(KNOWN) ENSG00000143545(RAB13)(KNOWN) ENSG00000177954(RPS27)(KNOWN) ENSG00000208558(NULL)(NOVEL) ENSG00000200220(U6)(NOVEL) ENSG00000143552(NUP210L)(KNOWN) ENSG00000143614(GATAD2B)(KNOWN),152.158475,1,clone
1685,6,11,4,RP11-361B11,NA,NA,NA,NA,NA,NA,NA,NA,NA,NA,NA,NA,NA,clone
1686,6,12,4,RP11-386N14,NA,NA,NA,NA,NA,NA,NA,NA,NA,NA,NA,NA,NA,clone
1687,6,13,4,RP11-387H19,NA,NA,NA,NA,NA,NA,NA,NA,NA,NA,NA,NA,NA,clone
1688,6,14,4,RP11-390O24,NA,NA,NA,NA,NA,NA,NA,NA,NA,NA,NA,NA,NA,clone
1689,6,15,4,RP4-731G4,RP4-731G4,1,1p34.3,36604260,36743198,138939,dJ731G4,AC119675.2,7,"LSM10, C1orf102, MRPS15, CSF3R, STK40",ENSG00000181817(LSM10)(KNOWN) ENSG00000199344(U4)(NOVEL) ENSG00000116885(C1orf102)(KNOWN) ENSG00000201448(E3)(NOVEL) ENSG00000116898(MRPS15)(KNOWN) ENSG00000119535(CSF3R)(KNOWN) ENSG00000196182(STK40)(KNOWN),36.60426,1,clone
1690,6,16,4,RP4-706A17,NA,NA,NA,NA,NA,NA,NA,NA,NA,NA,NA,NA,NA,clone
1691,6,17,4,RP5-1090M5,RP5-1090M5,1,1p34.3,37168106,37299346,131241,dJ1090M5,AL355386.9,1,GRIK3,ENSG00000163873(GRIK3)(KNOWN),37.168106,1,clone
1692,6,18,4,RP4-790G17,RP4-790G17,1,1q21.2,148424833,148557655,132823,dJ790G17,AL138795.21,10,,ENSG00000207096(SRP_euk_arch)(NOVEL) ENSG00000143401(ANP32E)(KNOWN) ENSG00000200055(U2)(NOVEL) ENSG00000118298(CA14)(KNOWN) ENSG00000208660(NULL)(NOVEL) ENSG00000117362(APH1A)(KNOWN) ENSG00000118292(C1orf54)(KNOWN) ENSG00000159208(C1orf51)(KNOWN) ENSG00000187145(MRPS21)(KNOWN) ENSG00000198345(NULL)(NOVEL),148.424833,1,clone
1693,6,1,5,RP11-192H23,RP11-192H23,17,17q11.2,23864147,24008957,144811,bA192H23,AC005726.1,15,"FOXN1, UNC119, PIGS, ALDOC, SPAG5, KIAA0100, SDF2",ENSG00000203465(NULL)(NOVEL) ENSG00000109101(FOXN1)(KNOWN) ENSG00000205180(NULL)(NOVEL) ENSG00000109103(UNC119)(KNOWN) ENSG00000087111(PIGS)(KNOWN) ENSG00000203461(NULL)(NOVEL) ENSG00000109107(ALDOC)(KNOWN) ENSG00000076382(SPAG5)(KNOWN) ENSG00000205160(NULL)(NOVEL) ENSG00000200230(U4)(NOVEL) ENSG00000203459(NULL)(NOVEL) ENSG00000167524(NP_653211.1)(KNOWN) ENSG00000007202(KIAA0100)(KNOWN) ENSG00000205154(NULL)(NOVEL) ENSG00000132581(SDF2)(KNOWN),23.864147,17,clone
1694,6,2,5,FAILED,NA,NA,NA,NA,NA,NA,NA,NA,NA,NA,NA,NA,NA,clone
1695,6,3,5,RP11-196O16,RP11-196O16,7,7p21.1,16023294,16205465,182172,bA196O16,AC006035.2,2,,ENSG00000203519(NULL)(NOVEL) ENSG00000205859(NULL)(NOVEL),16.023294,7,clone
1696,6,4,5,RP11-321G16,RP11-321G16,5,5q23.1,118271452,118444329,172878,bA321G16,AC017044,5,,ENSG00000197744(Q15202_HUMAN)(KNOWN) ENSG00000201777(U6)(NOVEL) ENSG00000209207(NULL)(NOVEL) ENSG00000172869(DMXL1)(KNOWN) ENSG00000169570(DTWD2)(KNOWN),118.271452,5,clone
1697,6,5,5,RP11-434F12,NA,NA,NA,NA,NA,NA,NA,NA,NA,NA,NA,NA,NA,clone
1698,6,6,5,RP11-565F4,RP11-565F4,5,5q23.1,119956077,120134621,178545,bA565F4,AC093301.3,2,,ENSG00000200548(U4)(NOVEL) ENSG00000184838(NP_057728.1)(KNOWN),119.956077,5,clone
1699,6,7,5,FAILED,NA,NA,NA,NA,NA,NA,NA,NA,NA,NA,NA,NA,NA,clone
1700,6,8,5,RP11-565J3,RP11-565J3,19,19p13.3,5713441,5893445,180005,bA565J3,AC021165,11,"DUS3L, NRTN, FUT6, FUT3, FUT5, NDUFA11, CAPS, RANBP3, TMEM146",ENSG00000205759(NULL)(NOVEL) ENSG00000141994(DUS3L)(KNOWN) ENSG00000171119(NRTN)(KNOWN) ENSG00000156413(FUT6)(KNOWN) ENSG00000171124(FUT3)(KNOWN) ENSG00000130383(FUT5)(KNOWN) ENSG00000174886(NDUFA11)(KNOWN) ENSG00000187650(NP_001017921.1)(KNOWN) ENSG00000105519(CAPS)(KNOWN) ENSG00000031823(RANBP3)(KNOWN) ENSG00000174898(TMEM146)(KNOWN),5.713441,19,clone
1701,6,9,5,FAILED,NA,NA,NA,NA,NA,NA,NA,NA,NA,NA,NA,NA,NA,clone
1702,6,10,5,RP11-172N20,RP11-172N20,2,2q32.1,188855759,189025686,169928,bA172N20,AC031979,2,,ENSG00000207951(hsa-mir-561)(NOVEL) ENSG00000144366(NP_057399.1)(KNOWN),188.855759,2,clone
1703,6,11,5,empty,NA,NA,NA,NA,NA,NA,NA,NA,NA,NA,NA,NA,NA,Empty
1704,6,12,5,empty,NA,NA,NA,NA,NA,NA,NA,NA,NA,NA,NA,NA,NA,Empty
1705,6,13,5,RP11-13O24,NA,NA,NA,NA,NA,NA,NA,NA,NA,NA,NA,NA,NA,clone
1706,6,14,5,RP11-165F1,RP11-165F1,19,19p12,22133724,22288871,155148,bA165F1,,2,,ENSG00000198153(ZN676_HUMAN)(KNOWN) ENSG00000196109(XP_934876.1)(NOVEL),22.133724,19,clone
1707,6,15,5,RP11-14C10,RP11-14C10,15,15q26.3,99831511,100036184,204674,bA14C10,AC090164.22,4,"TM2D3, TARSL2, PCSK6",ENSG00000184277(TM2D3)(KNOWN) ENSG00000208859(NULL)(NOVEL) ENSG00000185418(TARSL2)(KNOWN) ENSG00000140479(PCSK6)(KNOWN),99.831511,15,clone
1708,6,16,5,RP1-126N20,RP1-126N20,21,21q11.2,14634832,14731794,96963,dJ126N20,,1,,ENSG00000155304(STCH)(KNOWN),14.634832,21,clone
1709,6,17,5,CTB-187L3,NA,NA,NA,NA,NA,NA,NA,NA,NA,NA,NA,NA,NA,clone
1710,6,18,5,CTD-2219P12,CTD-2219P12,5,5p14.1,27359951,27463814,103864,bK2219P12,AC010439,0,,,27.359951,5,clone
1711,6,1,6,RP11-474K4,RP11-474K4,17,17q11.2,27416322,27596064,179743,bA474K4,AC021852,1,,ENSG00000126858(RHOT1)(KNOWN),27.416322,17,clone
1712,6,2,6,RP11-495B16,RP11-495B16,2,2p12,82611679,82714465,102787,bA495B16,AC109638.2,0,,,82.611679,2,clone
1713,6,3,6,RP11-513O19,RP11-513O19,2,2p11.2,85513676,85688465,174790,bA513O19,AC016753.9,11,,ENSG00000152292(NP_940884.1)(KNOWN) ENSG00000207207(Y)(NOVEL) ENSG00000208796(NULL)(NOVEL) ENSG00000199936(Y)(NOVEL) ENSG00000168906(MAT2A)(KNOWN) ENSG00000115486(GGCX)(KNOWN) ENSG00000207470(SRP_euk_arch)(NOVEL) ENSG00000118640(VAMP8)(KNOWN) ENSG00000168899(VAMP5)(KNOWN) ENSG00000168894(NP_057578.1)(KNOWN) ENSG00000168890(TMEM150)(KNOWN),85.513676,2,clone
1714,6,4,6,RP11-538B23,RP11-538B23,5,5q14.1,79936331,80082792,146462,bA538B23,AC022223,4,,ENSG00000211064(NULL)(NOVEL) ENSG00000211069(NULL)(NOVEL) ENSG00000198552(NULL)(NOVEL) ENSG00000113318(MSH3)(KNOWN),79.936331,5,clone
1715,6,5,6,RP11-514D23,RP11-514D23,16,16q24.1,84812502,84922043,109542,bA514D23,AC040170.9,1,,ENSG00000199949(Y)(NOVEL),84.812502,16,clone
1716,6,6,6,RP11-538D15,RP11-538D15,7,7q21.11,77710860,77899695,188836,bA538D15,AC006043.1,1,,ENSG00000187391(MAGI2)(KNOWN),77.71086,7,clone
1717,6,7,6,RP11-560F8,RP11-560F8,5,5q21.1,100991080,101181927,190848,bA560F8,AC113416.2,0,,,100.99108,5,clone
1718,6,8,6,RP5-1083G3,RP5-1083G3,11,11p13,31803008,31901421,98414,dJ1083G3,AL049635.8,1,,ENSG00000209612(NULL)(NOVEL),31.803008,11,clone
1719,6,9,6,FAILED,NA,NA,NA,NA,NA,NA,NA,NA,NA,NA,NA,NA,NA,clone
1720,6,10,6,RP3-515N1,RP3-515N1,22,22q12.2,29904095,30032873,128779,dJ515N1,AC002073.1,8,"LIMK2, RNF185",ENSG00000184726(NULL)(NOVEL) ENSG00000182541(LIMK2)(KNOWN) ENSG00000209392(NULL)(NOVEL) ENSG00000199695(U6)(NOVEL) ENSG00000202019(Y)(NOVEL) ENSG00000100100(NP_443112.2)(KNOWN) ENSG00000209401(NULL)(NOVEL) ENSG00000138942(RNF185)(KNOWN),29.904095,22,clone
1721,6,11,6,RP1-215P15,RP1-215P15,5,5q13.2,70179512,70309338,129827,dJ215P15,AC004999,3,,ENSG00000172058(SERF1A)(KNOWN) ENSG00000172062(SMN1)(KNOWN) ENSG00000081770(BIRC1)(KNOWN),70.179512,5,clone
1722,6,12,6,RP4-815D20,RP4-815D20,7,7p12.3,48821041,48912166,91126,dJ815D20,AC004899.1,2,,ENSG00000205638(NULL)(NOVEL) ENSG00000205637(Q6ZSL6_HUMAN)(KNOWN),48.821041,7,clone
1723,6,13,6,RP1-236L2,RP1-236L2,5,5q23.3,129569617,129599992,30376,dJ236L2,AC003955.1,0,,,129.569617,5,clone
1724,6,14,6,RP4-816G1,RP4-816G1,14,14q24.2,71194917,71307967,113051,dJ816G1,AC004900.2,2,,ENSG00000205684(NULL)(NOVEL) ENSG00000197555(SIPA1L1)(KNOWN),71.194917,14,clone
1725,6,15,6,FAILED,NA,NA,NA,NA,NA,NA,NA,NA,NA,NA,NA,NA,NA,clone
1726,6,16,6,RP11-92M7,RP11-92M7,5,5q11.2,52909243,53065314,156072,bA92M7,AC020977,2,NDUFS4,ENSG00000200803(Y)(NOVEL) ENSG00000164258(NDUFS4)(KNOWN),52.909243,5,clone
1727,6,17,6,RP11-16A6,RP11-16A6,5,5p13.3,31326937,31504934,177998,bA16A6,AC008159,2,,ENSG00000113360(RNASEN)(KNOWN) ENSG00000113361(CDH6)(KNOWN),31.326937,5,clone
1728,6,18,6,RP11-95A10,RP11-95A10,7,7q21.3,95163884,95310571,146688,bA95A10,AC022261.8,1,,ENSG00000158560(DYNC1I1)(KNOWN),95.163884,7,clone
1729,6,1,7,RP11-294M6,RP11-294M6,8,8q23.2,111740331,111910034,169704,bA294M6,AC025986,0,,,111.740331,8,clone
1730,6,2,7,RP11-312H1,RP11-312H1,3,3p11.2,87569839,87730259,160421,bA312H1,AC116546.1,0,,,87.569839,3,clone
1731,6,3,7,RP11-295A20,RP11-295A20,12,12q21.33,87680771,87694735,13965,bA295A20,AC117499.3,0,,,87.680771,12,clone
1732,6,4,7,RP11-313C15,RP11-313C15,8,8q13.3,73722091,73910845,188755,bA313C15,AC013562.6,1,,ENSG00000182674(KCNB2)(KNOWN),73.722091,8,clone
1733,6,5,7,RP11-332O9,RP11-332O9,14,14q21.1,40363695,40563204,199510,bA332O9,AC018879,0,,,40.363695,14,clone
1734,6,6,7,FAILED,NA,NA,NA,NA,NA,NA,NA,NA,NA,NA,NA,NA,NA,clone
1735,6,7,7,RP11-333D23,RP11-333D23,12,12q12,37199957,37369589,169633,bA333D23,AC026902,1,,ENSG00000139117(CPNE8)(KNOWN),37.199957,12,clone
1736,6,8,7,FAILED,NA,NA,NA,NA,NA,NA,NA,NA,NA,NA,NA,NA,NA,clone
1737,6,9,7,RP11-373L22,RP11-373L22,8,8q22.3,102544799,102710032,165234,bA373L22,AC073328,2,,ENSG00000208823(NULL)(NOVEL) ENSG00000083307(GRHL2)(KNOWN),102.544799,8,clone
1738,6,10,7,RP11-399J13,RP11-399J13,11,11q13.1,64563983,64751916,187934,bA399J13,AP003068.3,18,"SAC3D1, NAALADL1, CDCA5, ZFPL1, C11orf2, TM7SF2, ZNHIT2, FAU, MRPL49, SYVN1, SPDYC, CAPN1, SNX15",ENSG00000168061(SAC3D1)(KNOWN) ENSG00000168060(NAALADL1)(KNOWN) ENSG00000146670(CDCA5)(KNOWN) ENSG00000162300(ZFPL1)(KNOWN) ENSG00000187066(Q6ZVS6_HUMAN)(KNOWN) ENSG00000149823(C11orf2)(KNOWN) ENSG00000149809(TM7SF2)(KNOWN) ENSG00000174276(ZNHIT2)(KNOWN) ENSG00000197685(Q9H389_HUMAN)(KNOWN) ENSG00000149806(FAU)(KNOWN) ENSG00000149792(MRPL49)(KNOWN) ENSG00000197379(NULL)(NOVEL) ENSG00000162298(SYVN1)(KNOWN) ENSG00000201286(U2)(NOVEL) ENSG00000204710(SPDYC)(KNOWN) ENSG00000014216(CAPN1)(KNOWN) ENSG00000197847(NP_001004326.1)(KNOWN) ENSG00000110025(SNX15)(KNOWN),64.563983,11,clone
1739,6,11,7,FAILED,NA,NA,NA,NA,NA,NA,NA,NA,NA,NA,NA,NA,NA,clone
1740,6,12,7,RP11-399M5,RP11-399M5,5,5q13.2-q13.3,73126031,73314954,188924,bA399M5,AC023885,4,,ENSG00000184084(NULL)(NOVEL) ENSG00000199312(U7)(NOVEL) ENSG00000038102(Q9H6W0_HUMAN)(KNOWN) ENSG00000164341(Q8N1W1_HUMAN)(KNOWN),73.126031,5,clone
1741,6,13,7,RP11-420J11,RP11-420J11,3,3q26.33,181453956,181647163,193208,bA420J11,AC068760.12,0,,,181.453956,3,clone
1742,6,14,7,RP11-440P12,RP11-440P12,2,2q24.2,161596464,161768144,171681,bA440P12,AC009313.4,1,TANK,ENSG00000136560(TANK_HUMAN)(KNOWN),161.596464,2,clone
1743,6,15,7,RP11-421A17,RP11-421A17,4,4p15.2,25403239,25406334,3096,bA421A17,AC020706.6,1,,ENSG00000091490(NP_056002.1)(KNOWN),25.403239,4,clone
1744,6,16,7,RP11-441O12,RP11-441O12,4,4p15.32,18028014,18213766,185753,bA441O12,AC021990,1,,ENSG00000209956(NULL)(NOVEL),18.028014,4,clone
1745,6,17,7,RP11-471L13,RP11-471L13,17,17p12,11940105,12065840,125736,bA471L13,AC005244.1,1,MAP2K4,ENSG00000065559(MAP2K4)(KNOWN),11.940105,17,MAP2K4
1746,6,18,7,RP11-494O6,RP11-494O6,12,12q21.31,83887442,83970441,83000,bA494O6,AC025418.23,1,,ENSG00000133640(LRRIQ1)(KNOWN),83.887442,12,clone
1747,6,1,8,RP11-90B9,RP11-90B9,15,15q25.2,81348690,81488675,139986,bA90B9,AC022558.9,5,"FAM103A1, C15orf40, BTBD1, HOMER2",ENSG00000179765(Q8N896_HUMAN)(KNOWN) ENSG00000169612(FAM103A1)(KNOWN) ENSG00000169609(C15orf40)(KNOWN) ENSG00000064726(BTBD1)(KNOWN) ENSG00000103942(HOMER2)(KNOWN),81.34869,15,clone
1748,6,2,8,RP11-104O19,RP11-104O19,17,17p13.2,4058137,4169914,111778,bA104O19,AC087742.9,3,"UBE2G1, ANKFY1",ENSG00000209516(NULL)(NOVEL) ENSG00000132388(UBE2G1)(KNOWN) ENSG00000185722(ANKFY1)(KNOWN),4.058137,17,clone
1749,6,3,8,RP11-117J13,RP11-117J13,4,4p16.1,8151527,8313477,161951,bA117J13,AC104650.2,3,"SH3TC1, ABLIM2",ENSG00000125089(SH3TC1)(KNOWN) ENSG00000205965(Q6ZTX6_HUMAN)(KNOWN) ENSG00000163995(ABLIM2)(KNOWN),8.151527,4,clone
1750,6,4,8,RP11-137L15,RP11-137L15,8,8q11.21,48686834,48836743,149910,bA137L15,AC023991.9,3,,ENSG00000207369(U6)(NOVEL) ENSG00000180733(Q504X4_HUMAN)(KNOWN) ENSG00000164808(KIAA0146)(KNOWN),48.686834,8,clone
1751,6,5,8,RP11-117L15,RP11-117L15,3,3q25.31,156644066,156810056,165991,bA117L15,AC012022.13,1,,ENSG00000114805(PLCH1)(KNOWN),156.644066,3,clone
1752,6,6,8,RP11-137O10,RP11-137O10,11,11q14.2,86920457,87028461,108005,bA137O10,AP001784.5,1,,ENSG00000206657(U6)(NOVEL),86.920457,11,clone
1753,6,7,8,RP11-156E6,RP11-156E6,17,17q21.2,37192545,37370889,178345,bA156E6,AC091172.11,7,"FKBP10, KLHL10, KLHL11, ACLY, JUP",ENSG00000141696(NO55_HUMAN)(KNOWN) ENSG00000141756(FKBP10)(KNOWN) ENSG00000161594(KLHL10)(KNOWN) ENSG00000178502(KLHL11)(KNOWN) ENSG00000131473(ACLY)(KNOWN) ENSG00000204815(NP_113609.1)(KNOWN) ENSG00000173801(JUP)(KNOWN),37.192545,17,clone
1754,6,8,8,RP11-174I12,RP11-174I12,8,8q24.13,124550978,124718434,167457,bA174I12,AC090193.7,2,,ENSG00000156804(FBXO32)(KNOWN) ENSG00000208595(NULL)(NOVEL),124.550978,8,clone
1755,6,9,8,RP11-156L14,RP11-156L14,17,17q23.2,58148302,58237841,89540,bA156L14,AC005821.1,1,,ENSG00000173838(RNF190)(KNOWN),58.148302,17,clone
1756,6,10,8,RP11-175P8,RP11-175P8,7,7p14.3,32274992,32459562,184571,bA175P8,AC018637.3,1,,ENSG00000205766(NULL)(NOVEL),32.274992,7,clone
1757,6,11,8,RP11-203L15,RP11-203L15,3,3q26.1,162044650,162186776,142127,bA203L15,AC016920.14,1,,ENSG00000163590(PPM1L)(KNOWN),162.04465,3,clone
1758,6,12,8,RP11-224A1,RP11-224A1,7,7q32.1,127107823,127230031,122209,bA224A1,AC009181.5,1,,ENSG00000197157(SND1_HUMAN)(KNOWN),127.107823,7,clone
1759,6,13,8,RP11-204D19,RP11-204D19,2,2p21,43518245,43696590,178346,bA204D19,AC092615.3,1,,ENSG00000115970(THADA)(KNOWN),43.518245,2,clone
1760,6,14,8,RP11-224D4,RP11-224D4,4,4q21.1,77782571,77837595,55025,bA224D4,AC107051.4,1,,ENSG00000138771(NP_065910.1)(KNOWN),77.782571,4,clone
1761,6,15,8,RP11-249J17,RP11-249J17,3,3q13.31,117050247,117110596,60350,bA249J17,AC067725.20,1,,ENSG00000185565(LSAMP)(KNOWN),117.050247,3,clone
1762,6,16,8,RP11-269M19,RP11-269M19,7,7q36.2,154264109,154414449,150341,bA269M19,AC073077,2,,ENSG00000157212(NP_031375.3)(KNOWN) ENSG00000130226(DPP6)(KNOWN),154.264109,7,clone
1763,6,17,8,RP11-250G15,RP11-250G15,15,15q13.3,31026423,31138717,112295,bA250G15,AC018515.7,2,,ENSG00000210312(NULL)(NOVEL) ENSG00000186031(Q6ZSY1_HUMAN)(KNOWN),31.026423,15,clone
1764,6,18,8,RP11-269N18,RP11-269N18,7,7q34,137919496,138093873,174378,bA269N18,AC020983.8,3,,ENSG00000157703(NP_777619.1)(KNOWN) ENSG00000105929(ATP6V0A4)(KNOWN) ENSG00000122779(TRIM24)(KNOWN),137.919496,7,clone
1765,6,1,9,RP11-2I22,RP11-2I22,11,11q22.3,102613695,102771597,157903,bA2I22,AP002961.2,1,,ENSG00000187240(DYNC2H1)(KNOWN),102.613695,11,clone
1766,6,2,9,RP11-10E21,RP11-10E21,11,11q11,55176672,55351006,174335,bA10E21,AC013606,8,,ENSG00000181903(OR4C6)(KNOWN) ENSG00000188439(Q8NH71_HUMAN)(KNOWN) ENSG00000186886(Q6IFD1_HUMAN)(KNOWN) ENSG00000181837(Q8NGL5_HUMAN)(KNOWN) ENSG00000198877(OR5D13)(KNOWN) ENSG00000186113(OR5D14)(KNOWN) ENSG00000186117(OR5L1)(KNOWN) ENSG00000186119(OR5D18)(KNOWN),55.176672,11,clone
1767,6,3,9,RP11-2J15,RP11-2J15,19,19q13.32,51665825,51835148,169324,bA2J15,AC009858,6,,ENSG00000204851(Q6ZVD1_HUMAN)(KNOWN) ENSG00000204850(NP_001013695.1)(KNOWN) ENSG00000160014(CALM1)(KNOWN) ENSG00000160013(PTGIR)(KNOWN) ENSG00000167414(GNG8)(KNOWN) ENSG00000182013(NP_060685.2)(KNOWN),51.665825,19,clone
1768,6,4,9,RP11-10F11,RP11-10F11,7,7p11.2,56639424,56803089,163666,bA10F11,AC095038.3,0,,,56.639424,7,clone
1769,6,5,9,RP11-16J22,RP11-16J22,2,2q22.3,148064054,148113041,48988,bA16J22,AC104776.5,0,,,148.064054,2,clone
1770,6,6,9,RP11-557N21,RP11-557N21,2,2p24.1,23723602,23881796,158195,bA557N21,AC009242.5,2,,ENSG00000119778(K1240_HUMAN)(KNOWN) ENSG00000119771(KBTB9_HUMAN)(KNOWN),23.723602,2,clone
1771,6,7,9,RP11-16K5,RP11-16K5,11,11q21,95569628,95712661,143034,bA16K5,AC011875,1,,ENSG00000204419(Q6UXQ5_HUMAN)(KNOWN),95.569628,11,clone
1772,6,8,9,empty,NA,NA,NA,NA,NA,NA,NA,NA,NA,NA,NA,NA,NA,Empty
1773,6,9,9,FAILED,NA,NA,NA,NA,NA,NA,NA,NA,NA,NA,NA,NA,NA,clone
1774,6,10,9,RP11-45D17,NA,NA,NA,NA,NA,NA,NA,NA,NA,NA,NA,NA,NA,clone
1775,6,11,9,RP11-30C22,RP11-30C22,2,2p16.1,54809162,54917397,108236,bA30C22,AC104781.4,0,,,54.809162,2,clone
1776,6,12,9,RP11-45F23,RP11-45F23,4,4q35.2,190520006,190668424,148419,bA45F23,AC020698.4,1,,ENSG00000205100(Q58FG1_HUMAN)(KNOWN),190.520006,4,clone
1777,6,13,9,RP11-59P4,RP11-59P4,2,2q14.1,117162762,117348560,185799,bA59P4,AC062016.5,0,,,117.162762,2,clone
1778,6,14,9,RP11-76E12,RP11-76E12,14,14q32.2,97065687,97233584,167898,bA76E12,AL163872.2,2,,ENSG00000210655(NULL)(NOVEL) ENSG00000197176(Q86TU9_HUMAN)(KNOWN),97.065687,14,clone
1779,6,15,9,RP11-60C8,RP11-60C8,8,8p22,15279356,15445712,166357,bA60C8,AC091559.7,1,TUSC3,ENSG00000104723(TUSC3)(KNOWN),15.279356,8,clone
1780,6,16,9,RP11-76E22,RP11-76E22,18,18q21.2,46462730,46633371,170642,bA76E22,,2,MRO,ENSG00000134042(MRO)(KNOWN) ENSG00000141639(MAPK4)(KNOWN),46.46273,18,clone
1781,6,17,9,RP11-89N17,RP11-89N17,7,7p14.3,33718642,33897276,178635,bA89N17,AC008080.1,2,,ENSG00000173862(Q9NWP0_HUMAN)(KNOWN) ENSG00000203495(NULL)(NOVEL),33.718642,7,clone
1782,6,18,9,RP11-104I20,RP11-104I20,17,17q11.2,25164209,25184918,20710,bA104I20,AC087510.7,1,,ENSG00000141298(SSH2)(KNOWN),25.164209,17,clone
1783,6,1,10,RP11-100A11,RP11-100A11,15,15q22.31,64818125,64818855,731,bA100A11,AC090461,1,SMAD6,ENSG00000137834(SMAD6)(KNOWN),64.818125,15,clone
1784,6,2,10,RP11-430C7,RP11-430C7,1,1q32.1,202750873,202882857,131985,bA430C7,AL512306.16,3,,ENSG00000198625(MDM4)(KNOWN) ENSG00000200408(5S_rRNA)(NOVEL) ENSG00000170382(LRRN5)(KNOWN),202.750873,1,clone
1785,6,3,10,RP11-113A6,RP11-113A6,11,11p15.5,2261639,2430734,169096,bA113A6,AC026645,9,"CD81, TSSC4, TRPM5, KCNQ1",ENSG00000110665(CK021_HUMAN)(KNOWN) ENSG00000064201(TSN32_HUMAN)(KNOWN) ENSG00000207308(U6)(NOVEL) ENSG00000197947(XP_931301.1)(NOVEL) ENSG00000199550(Y)(NOVEL) ENSG00000110651(CD81)(KNOWN) ENSG00000184281(TSSC4)(KNOWN) ENSG00000070985(TRPM5)(KNOWN) ENSG00000053918(KCNQ1)(KNOWN),2.261639,11,clone
1786,6,4,10,RP11-434B12,RP11-434B12,2,2p25.1,8605937,8781369,175433,bA434B12,AC011747.8,1,ID2,ENSG00000115738(ID2)(KNOWN),8.605937,2,clone
1787,6,5,10,RP11-816J6,RP11-816J6,3,3q26.2,170929947,170977547,47601,bA816J6,AC078802.14,3,MYNN,ENSG00000200182(Telomerase-vert)(NOVEL) ENSG00000184378(ARPM1_HUMAN)(KNOWN) ENSG00000085274(MYNN)(KNOWN),170.929947,3,clone
1788,6,6,10,RP1-155G6,RP1-155G6,20,20q13.13,47049373,47129972,80600,dJ155G6,AL121903.13,2,,ENSG00000124207(CSE1L)(KNOWN) ENSG00000124198(ARFGEF2)(KNOWN),47.049373,20,clone
1789,6,7,10,FAILED,NA,NA,NA,NA,NA,NA,NA,NA,NA,NA,NA,NA,NA,clone
1790,6,8,10,RP1-159A19,RP1-159A19,1,1p36.11-p35.3,27730312,27853599,123288,dJ159A19,AL031729.16,3,"AHDC1, FGR, CCDC72",ENSG00000126705(AHDC1)(KNOWN) ENSG00000000938(FGR)(KNOWN) ENSG00000186012(CCDC72)(KNOWN),27.730312,1,clone
1791,6,9,10,CTB-3K23,CTB-3K23,7,7q36.3,158495992,158625992,130001,,,2,,ENSG00000204845(Q6ZUC3_HUMAN)(KNOWN) ENSG00000106018(VIPR2)(KNOWN),158.495992,7,clone
1792,6,10,10,GS1-41L13,GS1-41L13,9,9p24.3,190,100190,100001,,,3,,ENSG00000205964(Q6ZU42_HUMAN)(KNOWN) ENSG00000185871(NULL)(NOVEL) ENSG00000198397(Q6VEP3_HUMAN)(KNOWN),0.00019,9,clone
1793,6,11,10,empty,NA,NA,NA,NA,NA,NA,NA,NA,NA,NA,NA,NA,NA,Empty
1794,6,12,10,empty,NA,NA,NA,NA,NA,NA,NA,NA,NA,NA,NA,NA,NA,Empty
1795,6,13,10,empty,NA,NA,NA,NA,NA,NA,NA,NA,NA,NA,NA,NA,NA,Empty
1796,6,14,10,empty,NA,NA,NA,NA,NA,NA,NA,NA,NA,NA,NA,NA,NA,Empty
1797,6,15,10,empty,NA,NA,NA,NA,NA,NA,NA,NA,NA,NA,NA,NA,NA,Empty
1798,6,16,10,empty,NA,NA,NA,NA,NA,NA,NA,NA,NA,NA,NA,NA,NA,Empty
1799,6,17,10,emp,NA,NA,NA,NA,NA,NA,NA,NA,NA,NA,NA,NA,NA,clone
1800,6,18,10,emp,NA,NA,NA,NA,NA,NA,NA,NA,NA,NA,NA,NA,NA,clone
1801,6,1,11,RP11-90J7,RP11-90J7,10,10q22.3,79687950,79792544,104595,bA90J7,AC010163.8,0,,,79.68795,10,clone
1802,6,2,11,RP11-325D15,RP11-325D15,10,10q22.3,77881141,78010383,129243,bA325D15,AC024603.7,1,C10orf11,ENSG00000148655(C10orf11)(KNOWN),77.881141,10,clone
1803,6,3,11,RP4-633O20,RP4-633O20,20,20q11.23,35834704,35931163,96460,dJ633O20,AL023804.4,1,,ENSG00000132792(CTNNBL1)(KNOWN),35.834704,20,clone
1804,6,4,11,RP4-686C3,RP4-686C3,20,20p13,2441424,2600595,159172,dJ686C3,AL049712.12,7,,ENSG00000149488(TMC2)(KNOWN) ENSG00000101361(NOL5A)(KNOWN) ENSG00000207427(snoACA51)(NOVEL) ENSG00000206794(U56)(NOVEL) ENSG00000207262(U57)(NOVEL) ENSG00000101365(IDH3B)(KNOWN) ENSG00000088876(ZNF343)(KNOWN),2.441424,20,clone
1805,6,5,11,RP4-715N11,RP4-715N11,20,20q13.2,50717369,50828741,111373,dJ715N11,AL031674.1,0,,,50.717369,20,clone
1806,6,6,11,RP4-719C8,RP4-719C8,20,20q13.32,57583609,57734593,150985,dJ719C8,AL121908.16,1,PHACTR3,ENSG00000087495(PHACTR3)(KNOWN),57.583609,20,clone
1807,6,7,11,RP11-58C3,RP11-58C3,9,9q33.1,117966874,118081328,114455,bA58C3,AL353141.13,1,PAPPA,ENSG00000182752(PAPPA)(KNOWN),117.966874,9,clone
1808,6,8,11,RP11-318L4,RP11-318L4,9,9q31.1,105357357,105379254,21898,bA318L4,AL356576.16,0,,,105.357357,9,clone
1809,6,9,11,RP11-59M22,RP11-59M22,9,9q21.33,86180525,86337480,156956,bA59M22,AL157886.13,0,,,86.180525,9,clone
1810,6,10,11,RP11-320E16,RP11-320E16,9,9p24.2,2583689,2658649,74961,bA320E16,AL450467.8,2,VLDLR,ENSG00000189054(Q7Z4V3_HUMAN)(KNOWN) ENSG00000147852(VLDLR)(KNOWN),2.583689,9,clone
1811,6,11,11,FAILED,NA,NA,NA,NA,NA,NA,NA,NA,NA,NA,NA,NA,NA,clone
1812,6,12,11,RP11-152P23,RP11-152P23,16,16p13.2,8777495,8852419,74925,bA152P23,AC012173.9,3,"C16orf51, PMM2, ABAT",ENSG00000184857(C16orf51)(KNOWN) ENSG00000140650(PMM2)(KNOWN) ENSG00000183044(ABAT)(KNOWN),8.777495,16,clone
1813,6,13,11,empty,NA,NA,NA,NA,NA,NA,NA,NA,NA,NA,NA,NA,NA,Empty
1814,6,14,11,RP11-168E17,RP11-168E17,4,4p15.33,11490644,11562120,71477,bA168E17,AC108037.3,0,,,11.490644,4,clone
1815,6,15,11,RP11-310I24,RP11-310I24,12,12p11.22,29551976,29607136,55161,bA310I24,AC009320.7,1,,ENSG00000133687(NP_787057.2)(KNOWN),29.551976,12,clone
1816,6,16,11,FAILED,NA,NA,NA,NA,NA,NA,NA,NA,NA,NA,NA,NA,NA,clone
1817,6,17,11,FAILED,NA,NA,NA,NA,NA,NA,NA,NA,NA,NA,NA,NA,NA,clone
1818,6,18,11,FAILED,NA,NA,NA,NA,NA,NA,NA,NA,NA,NA,NA,NA,NA,clone
1819,6,1,12,RP1-179D3,NA,NA,NA,NA,NA,NA,NA,NA,NA,NA,NA,NA,NA,clone
1820,6,2,12,empty,NA,NA,NA,NA,NA,NA,NA,NA,NA,NA,NA,NA,NA,Empty
1821,6,3,12,RP1-181N1,NA,NA,NA,NA,NA,NA,NA,NA,NA,NA,NA,NA,NA,clone
1822,6,4,12,empty,NA,NA,NA,NA,NA,NA,NA,NA,NA,NA,NA,NA,NA,Empty
1823,6,5,12,RP11-111G7,RP11-111G7,13,13q12.13,25124500,25300819,176320,bA111G7,AL136438.10,1,,ENSG00000132932(ATP8A2)(KNOWN),25.1245,13,clone
1824,6,6,12,RP11-388E20,RP11-388E20,13,13q22.3-q31.1,77789419,77956914,167496,bA388E20,AL391989.9,1,,ENSG00000200686(Y)(NOVEL),77.789419,13,clone
1825,6,7,12,RP11-115N13,RP11-115N13,13,13q31.1,82035430,82201311,165882,bA115N13,AL354852.12,0,,,82.03543,13,clone
1826,6,8,12,RP11-393H6,RP11-393H6,13,13q21.33,71124055,71226425,102371,bA393H6,AL138698.15,1,,ENSG00000165659(DACH1)(KNOWN),71.124055,13,clone
1827,6,9,12,RP11-25O6,RP11-25O6,6,6q14.1,83405494,83562457,156964,bA25O6,AL450333.13,0,,,83.405494,6,clone
1828,6,10,12,RP11-501I18,RP11-501I18,6,6p21.1,42815771,42914110,98340,bA501I18,AL353716.18,2,,ENSG00000124659(TBCC)(KNOWN) ENSG00000112624(NP_056164.1)(KNOWN),42.815771,6,clone
1829,6,11,12,RP11-30P6,RP11-30P6,6,6q14.3,86051994,86222225,170232,bA30P6,AL135903.12,1,,ENSG00000207840(hsa-mir-622)(NOVEL),86.051994,6,clone
1830,6,12,12,RP11-505K1,RP11-505K1,6,6q21,113213600,113374409,160810,bA505K1,AL360085.26,0,,,113.2136,6,clone
1831,6,13,12,RP1-230I3,RP1-230I3,6,6q22.31,118676280,118787944,111665,dJ230I3,AL133379.3,1,,ENSG00000196376(NP_001025029.1)(KNOWN),118.67628,6,clone
1832,6,14,12,RP1-93N13,NA,NA,NA,NA,NA,NA,NA,NA,NA,NA,NA,NA,NA,clone
1833,6,15,12,RP1-232K4,RP1-232K4,6,6p23-p22.3,15434571,15630732,196162,dJ232K4,AL021938.1,1,JARID2,ENSG00000008083(JARID2)(KNOWN),15.434571,6,clone
1834,6,16,12,empty,NA,NA,NA,NA,NA,NA,NA,NA,NA,NA,NA,NA,NA,Empty
1835,6,17,12,RP11-80H5,RP11-80H5,10,10q23.31,91315264,91463659,148396,bA80H5,AL157400.8,4,,ENSG00000152782(PANK1)(KNOWN) ENSG00000198997(ssc-mir-107)(NOVEL) ENSG00000180850(XR_000539.1)(KNOWN) ENSG00000138182(MPHOSPH1)(KNOWN),91.315264,10,clone
1836,6,18,12,RP11-324L3,RP11-324L3,10,10q24.31,102895109,102985100,89992,bA324L3,AL135794.19,2,LBX1,ENSG00000209114(NULL)(NOVEL) ENSG00000138136(LBX1)(KNOWN),102.895109,10,clone
1837,6,1,13,CTC-209K13,CTC-209K13,5,5q33.1,151319679,151506795,187117,bK1209K13,AC016545,0,,,151.319679,5,clone
1838,6,2,13,CTD-2231E14,CTD-2231E14,19,19p13.12-p13.11,16012544,16124610,112067,bK2231E14,AC008894.9,3,,ENSG00000167460(TPM4)(KNOWN) ENSG00000167461(RAB8A)(KNOWN) ENSG00000196684(HSH2D)(KNOWN),16.012544,19,clone
1839,6,3,13,RP11-88B8,RP11-88B8,3,3p21.31,47860083,47993747,133665,bA88B8,AC139667.5,3,,ENSG00000199591(Y)(NOVEL) ENSG00000047849(MAP4)(KNOWN) ENSG00000132153(DHX30)(KNOWN),47.860083,3,clone
1840,6,4,13,RP11-349C2,RP11-349C2,8,8q24.3,145582815,145779789,196975,bA349C2,AC087337,17,,ENSG00000071894(CPSF1)(KNOWN) ENSG00000147804(SLC39A4)(KNOWN) ENSG00000160948(VPS28)(KNOWN) ENSG00000160949(NFKBIL2)(KNOWN) ENSG00000204763(Q6ZMK1_HUMAN)(KNOWN) ENSG00000187954(CYHR1)(KNOWN) ENSG00000167702(KIFC2)(KNOWN) ENSG00000160973(FOXH1)(KNOWN) ENSG00000197401(Q6ZTC5_HUMAN)(KNOWN) ENSG00000160972(PPP1R16A)(KNOWN) ENSG00000167701(GPT)(KNOWN) ENSG00000167700(MFSD3)(KNOWN) ENSG00000160957(RECQL4)(KNOWN) ENSG00000160959(LRRC14)(KNOWN) ENSG00000177021(LRRC24)(KNOWN) ENSG00000147799(K1688_HUMAN)(KNOWN) ENSG00000173137(ADCK5)(KNOWN),145.582815,8,clone
1841,6,5,13,RP11-89A16,RP11-89A16,8,8q12.3-q13.1,66009710,66192074,182365,bA89A16,AC087808.2,0,,,66.00971,8,clone
1842,6,6,13,RP11-352E12,RP11-352E12,7,7p21.3,10064640,10151963,87324,bA352E12,AC006373.3,0,,,10.06464,7,clone
1843,6,7,13,RP11-8J9,RP11-8J9,1,1p33,46884565,47041937,157373,bA8J9,AL593856.8,4,,ENSG00000186118(Q6PEX7_HUMAN)(KNOWN) ENSG00000159658(KIAA0494)(KNOWN) ENSG00000142973(CYP4B1)(KNOWN) ENSG00000123472(ATPAF1)(KNOWN),46.884565,1,clone
1844,6,8,13,RP11-307C12,RP11-307C12,1,1q21.3,153110663,153292828,182166,bA307C12,AL451085.20,11,,ENSG00000163344(PMVK)(KNOWN) ENSG00000163346(PBXIP1)(KNOWN) ENSG00000163348(PYGO2)(KNOWN) ENSG00000160691(SHC1)(KNOWN) ENSG00000173207(CKS1B)(KNOWN) ENSG00000160688(FLAD1)(KNOWN) ENSG00000163352(LENEP)(KNOWN) ENSG00000160685(ZBTB7B)(KNOWN) ENSG00000163354(DCST2)(KNOWN) ENSG00000163357(DCST1)(KNOWN) ENSG00000143537(ADAM15)(KNOWN),153.110663,1,clone
1845,6,9,13,RP11-330M19,RP11-330M19,1,1p33,48002300,48202667,200368,bA330M19,AC096541.2,1,,ENSG00000204018(NULL)(NOVEL),48.0023,1,clone
1846,6,10,13,RP11-422P24,RP11-422P24,1,1q21.3,152158475,152334301,175827,bA422P24,AL358472.54,11,,ENSG00000198837(Q5T4K0_HUMAN)(KNOWN) ENSG00000160741(CRTC2)(KNOWN) ENSG00000143570(SLC39A1)(KNOWN) ENSG00000143578(CREB3L4)(KNOWN) ENSG00000143543(JTB)(KNOWN) ENSG00000143545(RAB13)(KNOWN) ENSG00000177954(RPS27)(KNOWN) ENSG00000208558(NULL)(NOVEL) ENSG00000200220(U6)(NOVEL) ENSG00000143552(NUP210L)(KNOWN) ENSG00000143614(GATAD2B)(KNOWN),152.158475,1,clone
1847,6,11,13,RP11-361B11,NA,NA,NA,NA,NA,NA,NA,NA,NA,NA,NA,NA,NA,clone
1848,6,12,13,RP11-386N14,NA,NA,NA,NA,NA,NA,NA,NA,NA,NA,NA,NA,NA,clone
1849,6,13,13,RP11-387H19,NA,NA,NA,NA,NA,NA,NA,NA,NA,NA,NA,NA,NA,clone
1850,6,14,13,RP11-390O24,NA,NA,NA,NA,NA,NA,NA,NA,NA,NA,NA,NA,NA,clone
1851,6,15,13,RP4-731G4,RP4-731G4,1,1p34.3,36604260,36743198,138939,dJ731G4,AC119675.2,7,"LSM10, C1orf102, MRPS15, CSF3R, STK40",ENSG00000181817(LSM10)(KNOWN) ENSG00000199344(U4)(NOVEL) ENSG00000116885(C1orf102)(KNOWN) ENSG00000201448(E3)(NOVEL) ENSG00000116898(MRPS15)(KNOWN) ENSG00000119535(CSF3R)(KNOWN) ENSG00000196182(STK40)(KNOWN),36.60426,1,clone
1852,6,16,13,RP4-706A17,NA,NA,NA,NA,NA,NA,NA,NA,NA,NA,NA,NA,NA,clone
1853,6,17,13,RP5-1090M5,RP5-1090M5,1,1p34.3,37168106,37299346,131241,dJ1090M5,AL355386.9,1,GRIK3,ENSG00000163873(GRIK3)(KNOWN),37.168106,1,clone
1854,6,18,13,RP4-790G17,RP4-790G17,1,1q21.2,148424833,148557655,132823,dJ790G17,AL138795.21,10,,ENSG00000207096(SRP_euk_arch)(NOVEL) ENSG00000143401(ANP32E)(KNOWN) ENSG00000200055(U2)(NOVEL) ENSG00000118298(CA14)(KNOWN) ENSG00000208660(NULL)(NOVEL) ENSG00000117362(APH1A)(KNOWN) ENSG00000118292(C1orf54)(KNOWN) ENSG00000159208(C1orf51)(KNOWN) ENSG00000187145(MRPS21)(KNOWN) ENSG00000198345(NULL)(NOVEL),148.424833,1,clone
1855,6,1,14,RP11-192H23,RP11-192H23,17,17q11.2,23864147,24008957,144811,bA192H23,AC005726.1,15,"FOXN1, UNC119, PIGS, ALDOC, SPAG5, KIAA0100, SDF2",ENSG00000203465(NULL)(NOVEL) ENSG00000109101(FOXN1)(KNOWN) ENSG00000205180(NULL)(NOVEL) ENSG00000109103(UNC119)(KNOWN) ENSG00000087111(PIGS)(KNOWN) ENSG00000203461(NULL)(NOVEL) ENSG00000109107(ALDOC)(KNOWN) ENSG00000076382(SPAG5)(KNOWN) ENSG00000205160(NULL)(NOVEL) ENSG00000200230(U4)(NOVEL) ENSG00000203459(NULL)(NOVEL) ENSG00000167524(NP_653211.1)(KNOWN) ENSG00000007202(KIAA0100)(KNOWN) ENSG00000205154(NULL)(NOVEL) ENSG00000132581(SDF2)(KNOWN),23.864147,17,clone
1856,6,2,14,FAILED,NA,NA,NA,NA,NA,NA,NA,NA,NA,NA,NA,NA,NA,clone
1857,6,3,14,RP11-196O16,RP11-196O16,7,7p21.1,16023294,16205465,182172,bA196O16,AC006035.2,2,,ENSG00000203519(NULL)(NOVEL) ENSG00000205859(NULL)(NOVEL),16.023294,7,clone
1858,6,4,14,RP11-321G16,RP11-321G16,5,5q23.1,118271452,118444329,172878,bA321G16,AC017044,5,,ENSG00000197744(Q15202_HUMAN)(KNOWN) ENSG00000201777(U6)(NOVEL) ENSG00000209207(NULL)(NOVEL) ENSG00000172869(DMXL1)(KNOWN) ENSG00000169570(DTWD2)(KNOWN),118.271452,5,clone
1859,6,5,14,RP11-434F12,NA,NA,NA,NA,NA,NA,NA,NA,NA,NA,NA,NA,NA,clone
1860,6,6,14,RP11-565F4,RP11-565F4,5,5q23.1,119956077,120134621,178545,bA565F4,AC093301.3,2,,ENSG00000200548(U4)(NOVEL) ENSG00000184838(NP_057728.1)(KNOWN),119.956077,5,clone
1861,6,7,14,FAILED,NA,NA,NA,NA,NA,NA,NA,NA,NA,NA,NA,NA,NA,clone
1862,6,8,14,RP11-565J3,RP11-565J3,19,19p13.3,5713441,5893445,180005,bA565J3,AC021165,11,"DUS3L, NRTN, FUT6, FUT3, FUT5, NDUFA11, CAPS, RANBP3, TMEM146",ENSG00000205759(NULL)(NOVEL) ENSG00000141994(DUS3L)(KNOWN) ENSG00000171119(NRTN)(KNOWN) ENSG00000156413(FUT6)(KNOWN) ENSG00000171124(FUT3)(KNOWN) ENSG00000130383(FUT5)(KNOWN) ENSG00000174886(NDUFA11)(KNOWN) ENSG00000187650(NP_001017921.1)(KNOWN) ENSG00000105519(CAPS)(KNOWN) ENSG00000031823(RANBP3)(KNOWN) ENSG00000174898(TMEM146)(KNOWN),5.713441,19,clone
1863,6,9,14,FAILED,NA,NA,NA,NA,NA,NA,NA,NA,NA,NA,NA,NA,NA,clone
1864,6,10,14,RP11-172N20,RP11-172N20,2,2q32.1,188855759,189025686,169928,bA172N20,AC031979,2,,ENSG00000207951(hsa-mir-561)(NOVEL) ENSG00000144366(NP_057399.1)(KNOWN),188.855759,2,clone
1865,6,11,14,empty,NA,NA,NA,NA,NA,NA,NA,NA,NA,NA,NA,NA,NA,Empty
1866,6,12,14,empty,NA,NA,NA,NA,NA,NA,NA,NA,NA,NA,NA,NA,NA,Empty
1867,6,13,14,RP11-13O24,NA,NA,NA,NA,NA,NA,NA,NA,NA,NA,NA,NA,NA,clone
1868,6,14,14,RP11-165F1,RP11-165F1,19,19p12,22133724,22288871,155148,bA165F1,,2,,ENSG00000198153(ZN676_HUMAN)(KNOWN) ENSG00000196109(XP_934876.1)(NOVEL),22.133724,19,clone
1869,6,15,14,RP11-14C10,RP11-14C10,15,15q26.3,99831511,100036184,204674,bA14C10,AC090164.22,4,"TM2D3, TARSL2, PCSK6",ENSG00000184277(TM2D3)(KNOWN) ENSG00000208859(NULL)(NOVEL) ENSG00000185418(TARSL2)(KNOWN) ENSG00000140479(PCSK6)(KNOWN),99.831511,15,clone
1870,6,16,14,RP1-126N20,RP1-126N20,21,21q11.2,14634832,14731794,96963,dJ126N20,,1,,ENSG00000155304(STCH)(KNOWN),14.634832,21,clone
1871,6,17,14,CTB-187L3,NA,NA,NA,NA,NA,NA,NA,NA,NA,NA,NA,NA,NA,clone
1872,6,18,14,CTD-2219P12,CTD-2219P12,5,5p14.1,27359951,27463814,103864,bK2219P12,AC010439,0,,,27.359951,5,clone
1873,6,1,15,RP11-474K4,RP11-474K4,17,17q11.2,27416322,27596064,179743,bA474K4,AC021852,1,,ENSG00000126858(RHOT1)(KNOWN),27.416322,17,clone
1874,6,2,15,RP11-495B16,RP11-495B16,2,2p12,82611679,82714465,102787,bA495B16,AC109638.2,0,,,82.611679,2,clone
1875,6,3,15,RP11-513O19,RP11-513O19,2,2p11.2,85513676,85688465,174790,bA513O19,AC016753.9,11,,ENSG00000152292(NP_940884.1)(KNOWN) ENSG00000207207(Y)(NOVEL) ENSG00000208796(NULL)(NOVEL) ENSG00000199936(Y)(NOVEL) ENSG00000168906(MAT2A)(KNOWN) ENSG00000115486(GGCX)(KNOWN) ENSG00000207470(SRP_euk_arch)(NOVEL) ENSG00000118640(VAMP8)(KNOWN) ENSG00000168899(VAMP5)(KNOWN) ENSG00000168894(NP_057578.1)(KNOWN) ENSG00000168890(TMEM150)(KNOWN),85.513676,2,clone
1876,6,4,15,RP11-538B23,RP11-538B23,5,5q14.1,79936331,80082792,146462,bA538B23,AC022223,4,,ENSG00000211064(NULL)(NOVEL) ENSG00000211069(NULL)(NOVEL) ENSG00000198552(NULL)(NOVEL) ENSG00000113318(MSH3)(KNOWN),79.936331,5,clone
1877,6,5,15,RP11-514D23,RP11-514D23,16,16q24.1,84812502,84922043,109542,bA514D23,AC040170.9,1,,ENSG00000199949(Y)(NOVEL),84.812502,16,clone
1878,6,6,15,RP11-538D15,RP11-538D15,7,7q21.11,77710860,77899695,188836,bA538D15,AC006043.1,1,,ENSG00000187391(MAGI2)(KNOWN),77.71086,7,clone
1879,6,7,15,RP11-560F8,RP11-560F8,5,5q21.1,100991080,101181927,190848,bA560F8,AC113416.2,0,,,100.99108,5,clone
1880,6,8,15,RP5-1083G3,RP5-1083G3,11,11p13,31803008,31901421,98414,dJ1083G3,AL049635.8,1,,ENSG00000209612(NULL)(NOVEL),31.803008,11,clone
1881,6,9,15,FAILED,NA,NA,NA,NA,NA,NA,NA,NA,NA,NA,NA,NA,NA,clone
1882,6,10,15,RP3-515N1,RP3-515N1,22,22q12.2,29904095,30032873,128779,dJ515N1,AC002073.1,8,"LIMK2, RNF185",ENSG00000184726(NULL)(NOVEL) ENSG00000182541(LIMK2)(KNOWN) ENSG00000209392(NULL)(NOVEL) ENSG00000199695(U6)(NOVEL) ENSG00000202019(Y)(NOVEL) ENSG00000100100(NP_443112.2)(KNOWN) ENSG00000209401(NULL)(NOVEL) ENSG00000138942(RNF185)(KNOWN),29.904095,22,clone
1883,6,11,15,RP1-215P15,RP1-215P15,5,5q13.2,70179512,70309338,129827,dJ215P15,AC004999,3,,ENSG00000172058(SERF1A)(KNOWN) ENSG00000172062(SMN1)(KNOWN) ENSG00000081770(BIRC1)(KNOWN),70.179512,5,clone
1884,6,12,15,RP4-815D20,RP4-815D20,7,7p12.3,48821041,48912166,91126,dJ815D20,AC004899.1,2,,ENSG00000205638(NULL)(NOVEL) ENSG00000205637(Q6ZSL6_HUMAN)(KNOWN),48.821041,7,clone
1885,6,13,15,RP1-236L2,RP1-236L2,5,5q23.3,129569617,129599992,30376,dJ236L2,AC003955.1,0,,,129.569617,5,clone
1886,6,14,15,RP4-816G1,RP4-816G1,14,14q24.2,71194917,71307967,113051,dJ816G1,AC004900.2,2,,ENSG00000205684(NULL)(NOVEL) ENSG00000197555(SIPA1L1)(KNOWN),71.194917,14,clone
1887,6,15,15,FAILED,NA,NA,NA,NA,NA,NA,NA,NA,NA,NA,NA,NA,NA,clone
1888,6,16,15,RP11-92M7,RP11-92M7,5,5q11.2,52909243,53065314,156072,bA92M7,AC020977,2,NDUFS4,ENSG00000200803(Y)(NOVEL) ENSG00000164258(NDUFS4)(KNOWN),52.909243,5,clone
1889,6,17,15,RP11-16A6,RP11-16A6,5,5p13.3,31326937,31504934,177998,bA16A6,AC008159,2,,ENSG00000113360(RNASEN)(KNOWN) ENSG00000113361(CDH6)(KNOWN),31.326937,5,clone
1890,6,18,15,RP11-95A10,RP11-95A10,7,7q21.3,95163884,95310571,146688,bA95A10,AC022261.8,1,,ENSG00000158560(DYNC1I1)(KNOWN),95.163884,7,clone
1891,6,1,16,RP11-294M6,RP11-294M6,8,8q23.2,111740331,111910034,169704,bA294M6,AC025986,0,,,111.740331,8,clone
1892,6,2,16,RP11-312H1,RP11-312H1,3,3p11.2,87569839,87730259,160421,bA312H1,AC116546.1,0,,,87.569839,3,clone
1893,6,3,16,RP11-295A20,RP11-295A20,12,12q21.33,87680771,87694735,13965,bA295A20,AC117499.3,0,,,87.680771,12,clone
1894,6,4,16,RP11-313C15,RP11-313C15,8,8q13.3,73722091,73910845,188755,bA313C15,AC013562.6,1,,ENSG00000182674(KCNB2)(KNOWN),73.722091,8,clone
1895,6,5,16,RP11-332O9,RP11-332O9,14,14q21.1,40363695,40563204,199510,bA332O9,AC018879,0,,,40.363695,14,clone
1896,6,6,16,FAILED,NA,NA,NA,NA,NA,NA,NA,NA,NA,NA,NA,NA,NA,clone
1897,6,7,16,RP11-333D23,RP11-333D23,12,12q12,37199957,37369589,169633,bA333D23,AC026902,1,,ENSG00000139117(CPNE8)(KNOWN),37.199957,12,clone
1898,6,8,16,FAILED,NA,NA,NA,NA,NA,NA,NA,NA,NA,NA,NA,NA,NA,clone
1899,6,9,16,RP11-373L22,RP11-373L22,8,8q22.3,102544799,102710032,165234,bA373L22,AC073328,2,,ENSG00000208823(NULL)(NOVEL) ENSG00000083307(GRHL2)(KNOWN),102.544799,8,clone
1900,6,10,16,RP11-399J13,RP11-399J13,11,11q13.1,64563983,64751916,187934,bA399J13,AP003068.3,18,"SAC3D1, NAALADL1, CDCA5, ZFPL1, C11orf2, TM7SF2, ZNHIT2, FAU, MRPL49, SYVN1, SPDYC, CAPN1, SNX15",ENSG00000168061(SAC3D1)(KNOWN) ENSG00000168060(NAALADL1)(KNOWN) ENSG00000146670(CDCA5)(KNOWN) ENSG00000162300(ZFPL1)(KNOWN) ENSG00000187066(Q6ZVS6_HUMAN)(KNOWN) ENSG00000149823(C11orf2)(KNOWN) ENSG00000149809(TM7SF2)(KNOWN) ENSG00000174276(ZNHIT2)(KNOWN) ENSG00000197685(Q9H389_HUMAN)(KNOWN) ENSG00000149806(FAU)(KNOWN) ENSG00000149792(MRPL49)(KNOWN) ENSG00000197379(NULL)(NOVEL) ENSG00000162298(SYVN1)(KNOWN) ENSG00000201286(U2)(NOVEL) ENSG00000204710(SPDYC)(KNOWN) ENSG00000014216(CAPN1)(KNOWN) ENSG00000197847(NP_001004326.1)(KNOWN) ENSG00000110025(SNX15)(KNOWN),64.563983,11,clone
1901,6,11,16,FAILED,NA,NA,NA,NA,NA,NA,NA,NA,NA,NA,NA,NA,NA,clone
1902,6,12,16,RP11-399M5,RP11-399M5,5,5q13.2-q13.3,73126031,73314954,188924,bA399M5,AC023885,4,,ENSG00000184084(NULL)(NOVEL) ENSG00000199312(U7)(NOVEL) ENSG00000038102(Q9H6W0_HUMAN)(KNOWN) ENSG00000164341(Q8N1W1_HUMAN)(KNOWN),73.126031,5,clone
1903,6,13,16,RP11-420J11,RP11-420J11,3,3q26.33,181453956,181647163,193208,bA420J11,AC068760.12,0,,,181.453956,3,clone
1904,6,14,16,RP11-440P12,RP11-440P12,2,2q24.2,161596464,161768144,171681,bA440P12,AC009313.4,1,TANK,ENSG00000136560(TANK_HUMAN)(KNOWN),161.596464,2,clone
1905,6,15,16,RP11-421A17,RP11-421A17,4,4p15.2,25403239,25406334,3096,bA421A17,AC020706.6,1,,ENSG00000091490(NP_056002.1)(KNOWN),25.403239,4,clone
1906,6,16,16,RP11-441O12,RP11-441O12,4,4p15.32,18028014,18213766,185753,bA441O12,AC021990,1,,ENSG00000209956(NULL)(NOVEL),18.028014,4,clone
1907,6,17,16,RP11-471L13,RP11-471L13,17,17p12,11940105,12065840,125736,bA471L13,AC005244.1,1,MAP2K4,ENSG00000065559(MAP2K4)(KNOWN),11.940105,17,MAP2K4
1908,6,18,16,RP11-494O6,RP11-494O6,12,12q21.31,83887442,83970441,83000,bA494O6,AC025418.23,1,,ENSG00000133640(LRRIQ1)(KNOWN),83.887442,12,clone
1909,6,1,17,RP11-90B9,RP11-90B9,15,15q25.2,81348690,81488675,139986,bA90B9,AC022558.9,5,"FAM103A1, C15orf40, BTBD1, HOMER2",ENSG00000179765(Q8N896_HUMAN)(KNOWN) ENSG00000169612(FAM103A1)(KNOWN) ENSG00000169609(C15orf40)(KNOWN) ENSG00000064726(BTBD1)(KNOWN) ENSG00000103942(HOMER2)(KNOWN),81.34869,15,clone
1910,6,2,17,RP11-104O19,RP11-104O19,17,17p13.2,4058137,4169914,111778,bA104O19,AC087742.9,3,"UBE2G1, ANKFY1",ENSG00000209516(NULL)(NOVEL) ENSG00000132388(UBE2G1)(KNOWN) ENSG00000185722(ANKFY1)(KNOWN),4.058137,17,clone
1911,6,3,17,RP11-117J13,RP11-117J13,4,4p16.1,8151527,8313477,161951,bA117J13,AC104650.2,3,"SH3TC1, ABLIM2",ENSG00000125089(SH3TC1)(KNOWN) ENSG00000205965(Q6ZTX6_HUMAN)(KNOWN) ENSG00000163995(ABLIM2)(KNOWN),8.151527,4,clone
1912,6,4,17,RP11-137L15,RP11-137L15,8,8q11.21,48686834,48836743,149910,bA137L15,AC023991.9,3,,ENSG00000207369(U6)(NOVEL) ENSG00000180733(Q504X4_HUMAN)(KNOWN) ENSG00000164808(KIAA0146)(KNOWN),48.686834,8,clone
1913,6,5,17,RP11-117L15,RP11-117L15,3,3q25.31,156644066,156810056,165991,bA117L15,AC012022.13,1,,ENSG00000114805(PLCH1)(KNOWN),156.644066,3,clone
1914,6,6,17,RP11-137O10,RP11-137O10,11,11q14.2,86920457,87028461,108005,bA137O10,AP001784.5,1,,ENSG00000206657(U6)(NOVEL),86.920457,11,clone
1915,6,7,17,RP11-156E6,RP11-156E6,17,17q21.2,37192545,37370889,178345,bA156E6,AC091172.11,7,"FKBP10, KLHL10, KLHL11, ACLY, JUP",ENSG00000141696(NO55_HUMAN)(KNOWN) ENSG00000141756(FKBP10)(KNOWN) ENSG00000161594(KLHL10)(KNOWN) ENSG00000178502(KLHL11)(KNOWN) ENSG00000131473(ACLY)(KNOWN) ENSG00000204815(NP_113609.1)(KNOWN) ENSG00000173801(JUP)(KNOWN),37.192545,17,clone
1916,6,8,17,RP11-174I12,RP11-174I12,8,8q24.13,124550978,124718434,167457,bA174I12,AC090193.7,2,,ENSG00000156804(FBXO32)(KNOWN) ENSG00000208595(NULL)(NOVEL),124.550978,8,clone
1917,6,9,17,RP11-156L14,RP11-156L14,17,17q23.2,58148302,58237841,89540,bA156L14,AC005821.1,1,,ENSG00000173838(RNF190)(KNOWN),58.148302,17,clone
1918,6,10,17,RP11-175P8,RP11-175P8,7,7p14.3,32274992,32459562,184571,bA175P8,AC018637.3,1,,ENSG00000205766(NULL)(NOVEL),32.274992,7,clone
1919,6,11,17,RP11-203L15,RP11-203L15,3,3q26.1,162044650,162186776,142127,bA203L15,AC016920.14,1,,ENSG00000163590(PPM1L)(KNOWN),162.04465,3,clone
1920,6,12,17,RP11-224A1,RP11-224A1,7,7q32.1,127107823,127230031,122209,bA224A1,AC009181.5,1,,ENSG00000197157(SND1_HUMAN)(KNOWN),127.107823,7,clone
1921,6,13,17,RP11-204D19,RP11-204D19,2,2p21,43518245,43696590,178346,bA204D19,AC092615.3,1,,ENSG00000115970(THADA)(KNOWN),43.518245,2,clone
1922,6,14,17,RP11-224D4,RP11-224D4,4,4q21.1,77782571,77837595,55025,bA224D4,AC107051.4,1,,ENSG00000138771(NP_065910.1)(KNOWN),77.782571,4,clone
1923,6,15,17,RP11-249J17,RP11-249J17,3,3q13.31,117050247,117110596,60350,bA249J17,AC067725.20,1,,ENSG00000185565(LSAMP)(KNOWN),117.050247,3,clone
1924,6,16,17,RP11-269M19,RP11-269M19,7,7q36.2,154264109,154414449,150341,bA269M19,AC073077,2,,ENSG00000157212(NP_031375.3)(KNOWN) ENSG00000130226(DPP6)(KNOWN),154.264109,7,clone
1925,6,17,17,RP11-250G15,RP11-250G15,15,15q13.3,31026423,31138717,112295,bA250G15,AC018515.7,2,,ENSG00000210312(NULL)(NOVEL) ENSG00000186031(Q6ZSY1_HUMAN)(KNOWN),31.026423,15,clone
1926,6,18,17,RP11-269N18,RP11-269N18,7,7q34,137919496,138093873,174378,bA269N18,AC020983.8,3,,ENSG00000157703(NP_777619.1)(KNOWN) ENSG00000105929(ATP6V0A4)(KNOWN) ENSG00000122779(TRIM24)(KNOWN),137.919496,7,clone
1927,6,1,18,RP11-2I22,RP11-2I22,11,11q22.3,102613695,102771597,157903,bA2I22,AP002961.2,1,,ENSG00000187240(DYNC2H1)(KNOWN),102.613695,11,clone
1928,6,2,18,RP11-10E21,RP11-10E21,11,11q11,55176672,55351006,174335,bA10E21,AC013606,8,,ENSG00000181903(OR4C6)(KNOWN) ENSG00000188439(Q8NH71_HUMAN)(KNOWN) ENSG00000186886(Q6IFD1_HUMAN)(KNOWN) ENSG00000181837(Q8NGL5_HUMAN)(KNOWN) ENSG00000198877(OR5D13)(KNOWN) ENSG00000186113(OR5D14)(KNOWN) ENSG00000186117(OR5L1)(KNOWN) ENSG00000186119(OR5D18)(KNOWN),55.176672,11,clone
1929,6,3,18,RP11-2J15,RP11-2J15,19,19q13.32,51665825,51835148,169324,bA2J15,AC009858,6,,ENSG00000204851(Q6ZVD1_HUMAN)(KNOWN) ENSG00000204850(NP_001013695.1)(KNOWN) ENSG00000160014(CALM1)(KNOWN) ENSG00000160013(PTGIR)(KNOWN) ENSG00000167414(GNG8)(KNOWN) ENSG00000182013(NP_060685.2)(KNOWN),51.665825,19,clone
1930,6,4,18,RP11-10F11,RP11-10F11,7,7p11.2,56639424,56803089,163666,bA10F11,AC095038.3,0,,,56.639424,7,clone
1931,6,5,18,RP11-16J22,RP11-16J22,2,2q22.3,148064054,148113041,48988,bA16J22,AC104776.5,0,,,148.064054,2,clone
1932,6,6,18,RP11-557N21,RP11-557N21,2,2p24.1,23723602,23881796,158195,bA557N21,AC009242.5,2,,ENSG00000119778(K1240_HUMAN)(KNOWN) ENSG00000119771(KBTB9_HUMAN)(KNOWN),23.723602,2,clone
1933,6,7,18,RP11-16K5,RP11-16K5,11,11q21,95569628,95712661,143034,bA16K5,AC011875,1,,ENSG00000204419(Q6UXQ5_HUMAN)(KNOWN),95.569628,11,clone
1934,6,8,18,empty,NA,NA,NA,NA,NA,NA,NA,NA,NA,NA,NA,NA,NA,Empty
1935,6,9,18,FAILED,NA,NA,NA,NA,NA,NA,NA,NA,NA,NA,NA,NA,NA,clone
1936,6,10,18,RP11-45D17,NA,NA,NA,NA,NA,NA,NA,NA,NA,NA,NA,NA,NA,clone
1937,6,11,18,RP11-30C22,RP11-30C22,2,2p16.1,54809162,54917397,108236,bA30C22,AC104781.4,0,,,54.809162,2,clone
1938,6,12,18,RP11-45F23,RP11-45F23,4,4q35.2,190520006,190668424,148419,bA45F23,AC020698.4,1,,ENSG00000205100(Q58FG1_HUMAN)(KNOWN),190.520006,4,clone
1939,6,13,18,RP11-59P4,RP11-59P4,2,2q14.1,117162762,117348560,185799,bA59P4,AC062016.5,0,,,117.162762,2,clone
1940,6,14,18,RP11-76E12,RP11-76E12,14,14q32.2,97065687,97233584,167898,bA76E12,AL163872.2,2,,ENSG00000210655(NULL)(NOVEL) ENSG00000197176(Q86TU9_HUMAN)(KNOWN),97.065687,14,clone
1941,6,15,18,RP11-60C8,RP11-60C8,8,8p22,15279356,15445712,166357,bA60C8,AC091559.7,1,TUSC3,ENSG00000104723(TUSC3)(KNOWN),15.279356,8,clone
1942,6,16,18,RP11-76E22,RP11-76E22,18,18q21.2,46462730,46633371,170642,bA76E22,,2,MRO,ENSG00000134042(MRO)(KNOWN) ENSG00000141639(MAPK4)(KNOWN),46.46273,18,clone
1943,6,17,18,RP11-89N17,RP11-89N17,7,7p14.3,33718642,33897276,178635,bA89N17,AC008080.1,2,,ENSG00000173862(Q9NWP0_HUMAN)(KNOWN) ENSG00000203495(NULL)(NOVEL),33.718642,7,clone
1944,6,18,18,RP11-104I20,RP11-104I20,17,17q11.2,25164209,25184918,20710,bA104I20,AC087510.7,1,,ENSG00000141298(SSH2)(KNOWN),25.164209,17,clone
1945,7,1,1,RP11-186B7,RP11-186B7,17,17p13.1,7378310,7438415,60106,bA186B7,AC016876.10,10,"TNFSF13, SENP3, EIF4A1, CD68, MPDU1, SOX15, FXR2",ENSG00000201489(Y)(NOVEL) ENSG00000161955(TNFSF13)(KNOWN) ENSG00000161956(SENP3)(KNOWN) ENSG00000161960(EIF4A1)(KNOWN) ENSG00000209582(NULL)(NOVEL) ENSG00000207152(U67)(NOVEL) ENSG00000129226(CD68)(KNOWN) ENSG00000129255(MPDU1)(KNOWN) ENSG00000129194(SOX15)(KNOWN) ENSG00000129245(FXR2)(KNOWN),7.37831,17,clone
1946,7,2,1,RP11-529I10,RP11-529I10,10,10q24.32,103280091,103386596,106506,bA529I10,AL627424.8,5,,ENSG00000166169(POLL)(KNOWN) ENSG00000166171(NP_056263.1)(KNOWN) ENSG00000210925(NULL)(NOVEL) ENSG00000107829(FBXW4)(KNOWN) ENSG00000166167(BTRC)(KNOWN),103.280091,10,clone
1947,7,3,1,RP11-192E23,RP11-192E23,9,9q22.33,100754347,100889311,134965,bA192E23,AL354923.12,1,COL15A1,ENSG00000204291(COL15A1)(KNOWN),100.754347,9,clone
1948,7,4,1,RP11-572O17,RP11-572O17,4,4p16.3,1595351,1782573,187223,bA572O17,AC016773.8,6,,ENSG00000174137(FAM53A)(KNOWN) ENSG00000207009(Y)(NOVEL) ENSG00000163950(SLBP)(KNOWN) ENSG00000168936(TMEM129)(KNOWN) ENSG00000013810(TACC3)(KNOWN) ENSG00000068078(FGFR3)(KNOWN),1.595351,4,clone
1949,7,5,1,CTB-1114A6,CTB-1114A6,3,3p26.1,7498176,7537606,39431,bK114A6,,1,,ENSG00000196277(GRM7)(KNOWN),7.498176,3,clone
1950,7,6,1,FAILED,NA,NA,NA,NA,NA,NA,NA,NA,NA,NA,NA,NA,NA,clone
1951,7,7,1,CTB-1137N13,CTB-1137N13,7,7q21.12,86933537,87062340,128804,bK137N13,,2,,ENSG00000085563(ABCB1)(KNOWN) ENSG00000005471(ABCB4)(KNOWN),86.933537,7,clone
1952,7,8,1,FAILED,NA,NA,NA,NA,NA,NA,NA,NA,NA,NA,NA,NA,NA,clone
1953,7,9,1,CTC-496A11,CTC-496A11,12,12p13.33,640169,773407,133239,,,3,,ENSG00000209359(NULL)(NOVEL) ENSG00000060237(WNK1)(KNOWN) ENSG00000171840(NINJ2)(KNOWN),0.640169,12,clone
1954,7,10,1,GS1-225F6,NA,NA,NA,NA,NA,NA,NA,NA,NA,NA,NA,NA,NA,clone
1955,7,11,1,empty,NA,NA,NA,NA,NA,NA,NA,NA,NA,NA,NA,NA,NA,Empty
1956,7,12,1,empty,NA,NA,NA,NA,NA,NA,NA,NA,NA,NA,NA,NA,NA,Empty
1957,7,13,1,empty,NA,NA,NA,NA,NA,NA,NA,NA,NA,NA,NA,NA,NA,Empty
1958,7,14,1,empty,NA,NA,NA,NA,NA,NA,NA,NA,NA,NA,NA,NA,NA,Empty
1959,7,15,1,empty,NA,NA,NA,NA,NA,NA,NA,NA,NA,NA,NA,NA,NA,Empty
1960,7,16,1,empty,NA,NA,NA,NA,NA,NA,NA,NA,NA,NA,NA,NA,NA,Empty
1961,7,17,1,emp,NA,NA,NA,NA,NA,NA,NA,NA,NA,NA,NA,NA,NA,clone
1962,7,18,1,emp,NA,NA,NA,NA,NA,NA,NA,NA,NA,NA,NA,NA,NA,clone
1963,7,1,2,RP11-161L14,RP11-161L14,10,10q21.3,66811668,66948580,136913,bA161L14,AL390865.10,0,,,66.811668,10,clone
1964,7,2,2,RP11-357H24,RP11-357H24,10,10q25.2-q25.3,114874395,115058209,183815,bA357H24,AL451084.19,1,,ENSG00000148737(TCF7L2)(KNOWN),114.874395,10,clone
1965,7,3,2,RP4-811H13,RP4-811H13,20,20p12.2,9197701,9335479,137779,dJ811H13,AL023805.2,1,,ENSG00000101333(PLCB4)(KNOWN),9.197701,20,clone
1966,7,4,2,RP5-822J19,RP5-822J19,20,20p12.1,15512828,15602699,89872,dJ822J19,AL050324.5,1,,ENSG00000172264(NP_001028259.1)(KNOWN),15.512828,20,clone
1967,7,5,2,RP5-827E24,RP5-827E24,20,20q13.33,59427000,59538724,111725,dJ827E24,AL160412.14,1,,ENSG00000179242(CDH4)(KNOWN),59.427,20,clone
1968,7,6,2,RP5-836E13,RP5-836E13,20,20q13.33,58880435,58958489,78055,dJ836E13,AL050326.3,0,,,58.880435,20,clone
1969,7,7,2,RP11-101K10,RP11-101K10,9,9q33.3,126127921,126290759,162839,bA101K10,AL137846.24,5,"PSMB7, GPR144, NEK6, NR5A1",ENSG00000136930(PSMB7)(KNOWN) ENSG00000180513(Q8NBH1_HUMAN)(KNOWN) ENSG00000180264(GPR144)(KNOWN) ENSG00000136931(NR5A1)(KNOWN) ENSG00000119408(NEK6)(KNOWN),126.127921,9,clone
1970,7,8,2,RP11-399H11,RP11-399H11,9,9q34.3,137112170,137333442,221273,bA399H11,AL390778.31,3,OLFM1,ENSG00000189363(Q6ZSP4_HUMAN)(KNOWN) ENSG00000186459(NULL)(NOVEL) ENSG00000130558(OLFM1)(KNOWN),137.11217,9,clone
1971,7,9,2,RP11-106A1,RP11-106A1,9,9p24.1,6599727,6659690,59964,bA106A1,AL162411.23,1,GLDC,ENSG00000178445(GLDC)(KNOWN),6.599727,9,clone
1972,7,10,2,RP11-400A24,RP11-400A24,9,9q31.2-q31.3,110244896,110428437,183542,bA400A24,AL353766.8,0,,,110.244896,9,clone
1973,7,11,2,FAILED,NA,NA,NA,NA,NA,NA,NA,NA,NA,NA,NA,NA,NA,clone
1974,7,12,2,FAILED,NA,NA,NA,NA,NA,NA,NA,NA,NA,NA,NA,NA,NA,clone
1975,7,13,2,FAILED,NA,NA,NA,NA,NA,NA,NA,NA,NA,NA,NA,NA,NA,clone
1976,7,14,2,FAILED,NA,NA,NA,NA,NA,NA,NA,NA,NA,NA,NA,NA,NA,clone
1977,7,15,2,FAILED,NA,NA,NA,NA,NA,NA,NA,NA,NA,NA,NA,NA,NA,clone
1978,7,16,2,RP11-458J18,RP11-458J18,2,2p24.1,19360511,19511742,151232,bA458J18,AC018741.5,1,,ENSG00000143867(OSR1)(KNOWN),19.360511,2,clone
1979,7,17,2,FAILED,NA,NA,NA,NA,NA,NA,NA,NA,NA,NA,NA,NA,NA,clone
1980,7,18,2,FAILED,NA,NA,NA,NA,NA,NA,NA,NA,NA,NA,NA,NA,NA,clone
1981,7,1,3,RP3-345B16,NA,NA,NA,NA,NA,NA,NA,NA,NA,NA,NA,NA,NA,clone
1982,7,2,3,nopos,NA,NA,NA,NA,NA,NA,NA,NA,NA,NA,NA,NA,NA,clone
1983,7,3,3,RP3-360E18,NA,NA,NA,NA,NA,NA,NA,NA,NA,NA,NA,NA,NA,clone
1984,7,4,3,CTA-415G2,NA,NA,NA,NA,NA,NA,NA,NA,NA,NA,NA,NA,NA,clone
1985,7,5,3,RP11-168P13,RP11-168P13,13,13q14.11,43148292,43291406,143115,bA168P13,AL162713.19,2,,ENSG00000205207(NULL)(NOVEL) ENSG00000120658(NP_060463.1)(KNOWN),43.148292,13,clone
1986,7,6,3,RP11-464I4,RP11-464I4,13,13q31.1,82592802,82779067,186266,bA464I4,AL512782.6,1,,ENSG00000210124(NULL)(NOVEL),82.592802,13,clone
1987,7,7,3,RP11-174I10,RP11-174I10,13,13q14.2,47897822,47960646,62825,bA174I10,AL136960.4,2,,ENSG00000209660(NULL)(NOVEL) ENSG00000139687(RB1)(KNOWN),47.897822,13,clone
1988,7,8,3,RP11-478B20,RP11-478B20,13,13q21.1,55372289,55430761,58473,bA478B20,AL449103.15,0,,,55.372289,13,clone
1989,7,9,3,RP11-111D8,RP11-111D8,6,6q13,72159825,72169003,9179,bA111D8,AL451186.13,0,,,72.159825,6,clone
1990,7,10,3,RP11-362K18,RP11-362K18,6,6p12.1,54103953,54130898,26946,bA362K18,AL365328.18,1,,ENSG00000146147(C6orf142)(KNOWN),54.103953,6,clone
1991,7,11,3,RP11-117M4,RP11-117M4,6,6q16.3,100808566,100935179,126614,bA117M4,AL583822.6,0,,,100.808566,6,clone
1992,7,12,3,RP11-506N21,RP11-506N21,6,6q11.1,62639102,62725300,86199,bA506N21,AL355347.16,1,,ENSG00000112232(KHDRBS2)(KNOWN),62.639102,6,clone
1993,7,13,3,RP3-341E18,RP3-341E18,6,6p12.1,52995928,53088485,92558,dJ341E18,AL031178.1,5,,ENSG00000198002(Q96MK9_HUMAN)(KNOWN) ENSG00000112146(FBXO9)(KNOWN) ENSG00000211038(NULL)(NOVEL) ENSG00000211047(NULL)(NOVEL) ENSG00000112144(ICK)(KNOWN),52.995928,6,clone
1994,7,14,3,RP3-441A12,RP3-441A12,6,6p21.2,37889292,38009626,120335,dJ441A12,AL121574.19,3,,ENSG00000210744(NULL)(NOVEL) ENSG00000200597(U1)(NOVEL) ENSG00000156639(ZFAND3)(KNOWN),37.889292,6,clone
1995,7,15,3,RP3-349A12,RP3-349A12,6,6p21.31,34918527,35050197,131671,dJ349A12,AL033520.16,4,,ENSG00000200691(Y)(NOVEL) ENSG00000064995(TAF11)(KNOWN) ENSG00000064999(ANKS1_HUMAN)(KNOWN) ENSG00000065060(URFB1_HUMAN)(KNOWN),34.918527,6,clone
1996,7,16,3,RP3-442L6,RP3-442L6,6,6p12.3,49686791,49805314,118524,dJ442L6,AL121950.8,3,,ENSG00000124490(CRISP2)(KNOWN) ENSG00000096006(CRISP3)(KNOWN) ENSG00000112077(RHAG)(KNOWN),49.686791,6,clone
1997,7,17,3,RP11-154P11,RP11-154P11,10,10p15.1,4326650,4417149,90500,bA154P11,AL157889.11,0,,,4.32665,10,clone
1998,7,18,3,RP11-355F22,RP11-355F22,10,10q26.11,119495410,119624604,129195,bA355F22,AL513324.9,0,,,119.49541,10,clone
1999,7,1,4,CTC-355H1,CTC-355H1,5,5q35.2,175139848,175176805,36958,bK1355H1,AC010241.5,1,CPLX2,ENSG00000145920(CPLX2)(KNOWN),175.139848,5,clone
2000,7,2,4,CTD-2515A14,CTD-2515A14,16,16p12.1,24668123,24856495,188373,bK2515A14,AC008731.8,3,,ENSG00000158865(SLC5A11)(KNOWN) ENSG00000140750(ARHGAP17)(KNOWN) ENSG00000090905(TNRC6A)(KNOWN),24.668123,16,clone
2001,7,3,4,RP11-114P12,RP11-114P12,7,7q22.1,98865337,98871924,6588,bA114P12,AC090113.5,1,PTCD1,ENSG00000106246(PTCD1)(KNOWN),98.865337,7,clone
2002,7,4,4,RP11-403N12,RP11-403N12,7,7p21.1,16865247,17055918,190672,bA403N12,AC098592.5,1,BCMP11,ENSG00000173467(AGR3_HUMAN)(KNOWN),16.865247,7,BCMP11
2003,7,5,4,RP11-115K3,RP11-115K3,17,17q12,33140728,33322352,181625,bA115K3,AC113211.5,1,,ENSG00000108753(TCF2)(KNOWN),33.140728,17,clone
2004,7,6,4,RP11-415K6,RP11-415K6,5,5p15.2,14596450,14781468,185019,bA415K6,AC026749,6,"FAM105A, ANKH",ENSG00000145569(FAM105A)(KNOWN) ENSG00000203568(XM_941038.1)(NOVEL) ENSG00000183920(NULL)(NOVEL) ENSG00000154124(NP_612357.3)(KNOWN) ENSG00000185370(Q8WZ02_HUMAN)(KNOWN) ENSG00000154122(ANKH)(KNOWN),14.59645,5,clone
2005,7,7,4,RP11-250D8,RP11-250D8,1,1p31.1,74474909,74503104,28196,bA250D8,AC119672.1,1,,ENSG00000116783(FPGT)(KNOWN),74.474909,1,clone
2006,7,8,4,RP11-277B15,RP11-277B15,1,1q24.1,165365982,165486397,120416,bA277B15,AL451050.8,1,POU2F1,ENSG00000143190(POU2F1)(KNOWN),165.365982,1,clone
2007,7,9,4,RP11-25F16,RP11-25F16,1,1p31.1,75234702,75388843,154142,bA25F16,AC023379,1,,ENSG00000162624(LHX8)(KNOWN),75.234702,1,clone
2008,7,10,4,RP11-277C14,RP11-277C14,1,1q24.3,170129727,170285667,155941,bA277C14,AL121984.14,1,DNM3,ENSG00000197959(DNM3)(KNOWN),170.129727,1,clone
2009,7,11,4,RP11-576G22,NA,NA,NA,NA,NA,NA,NA,NA,NA,NA,NA,NA,NA,clone
2010,7,12,4,RP11-576P23,NA,NA,NA,NA,NA,NA,NA,NA,NA,NA,NA,NA,NA,clone
2011,7,13,4,RP13-34C21,NA,NA,NA,NA,NA,NA,NA,NA,NA,NA,NA,NA,NA,clone
2012,7,14,4,RP13-34G21,NA,NA,NA,NA,NA,NA,NA,NA,NA,NA,NA,NA,NA,clone
2013,7,15,4,RP4-668G5,RP4-668G5,1,1p31.3,61044546,61191260,146715,dJ668G5,AL355795.13,1,,ENSG00000162599(NFIA)(KNOWN),61.044546,1,clone
2014,7,16,4,RP4-768P8,RP4-768P8,1,1q25.3,182834417,182874805,40389,dJ768P8,AL358152.9,1,,ENSG00000116667(C1orf21)(KNOWN),182.834417,1,clone
2015,7,17,4,RP4-662P1,RP4-662P1,1,1p31.3,62131197,62274422,143226,dJ662P1,AL353802.14,1,,ENSG00000132849(INADL)(KNOWN),62.131197,1,clone
2016,7,18,4,RP5-936P19,RP5-936P19,1,1q31.1,184949810,185050756,100947,dJ936P19,AL022241.2,0,,,184.94981,1,clone
2017,7,1,5,RP11-235I1,NA,NA,NA,NA,NA,NA,NA,NA,NA,NA,NA,NA,NA,clone
2018,7,2,5,RP11-351N6,RP11-351N6,5,5p14.1,26353438,26539899,186462,bA351N6,AC025475.5,0,,,26.353438,5,clone
2019,7,3,5,RP11-238I13,RP11-238I13,7,7q31.1,108884648,109038857,154210,bA238I13,AC073071.2,0,,,108.884648,7,clone
2020,7,4,5,RP11-353D5,RP11-353D5,8,8q21.3,92425104,92553416,128313,bA353D5,AC087847.6,2,SLC26A7,ENSG00000209198(NULL)(NOVEL) ENSG00000147606(SLC26A7)(KNOWN),92.425104,8,clone
2021,7,5,5,RP11-469G19,RP11-469G19,5,5q34,164752357,164922098,169742,bA469G19,AC079788,0,,,164.752357,5,clone
2022,7,6,5,empty,NA,NA,NA,NA,NA,NA,NA,NA,NA,NA,NA,NA,NA,Empty
2023,7,7,5,RP11-478I15,NA,NA,NA,NA,NA,NA,NA,NA,NA,NA,NA,NA,NA,clone
2024,7,8,5,empty,NA,NA,NA,NA,NA,NA,NA,NA,NA,NA,NA,NA,NA,Empty
2025,7,9,5,RP11-34O18,RP11-34O18,14,14q21.1,39408068,39538011,129944,bA34O18,AL133233.2,0,,,39.408068,14,clone
2026,7,10,5,RP11-259K15,RP11-259K15,14,14q13.3,35613605,35777003,163399,bA259K15,AL162511.5,1,,ENSG00000209588(NULL)(NOVEL),35.613605,14,clone
2027,7,11,5,empty,NA,NA,NA,NA,NA,NA,NA,NA,NA,NA,NA,NA,NA,Empty
2028,7,12,5,empty,NA,NA,NA,NA,NA,NA,NA,NA,NA,NA,NA,NA,NA,Empty
2029,7,13,5,RP11-22C8,RP11-22C8,8,8q11.21,49937787,50098061,160275,bA22C8,AC013701.6,2,SNAI2,ENSG00000188179(XP_932590.1)(NOVEL) ENSG00000019549(SNAI2)(KNOWN),49.937787,8,clone
2030,7,14,5,RP11-178H12,RP11-178H12,21,21q22.3,46424050,46607897,183848,bA178H12,,8,,ENSG00000160285(LSS)(KNOWN) ENSG00000196225(Q6ZQP6_HUMAN)(KNOWN) ENSG00000187155(CU085_HUMAN)(KNOWN) ENSG00000160294(MCM3AP)(KNOWN) ENSG00000182362(CU057_HUMAN)(KNOWN) ENSG00000160298(CU058_HUMAN)(KNOWN) ENSG00000160299(PCNT)(KNOWN) ENSG00000160284(C21orf56)(KNOWN),46.42405,21,clone
2031,7,15,5,RP11-22E12,RP11-22E12,3,3q22.2,135843620,136012651,169032,bA22E12,AC016931.21,5,,ENSG00000208896(NULL)(NOVEL) ENSG00000201413(5S_rRNA)(NOVEL) ENSG00000189150(Q6ZT74_HUMAN)(KNOWN) ENSG00000154928(P54762-4)(KNOWN) ENSG00000174611(KY)(KNOWN),135.84362,3,clone
2032,7,16,5,RP1-171F15,RP1-171F15,21,21q22.2,40630421,40630982,562,dJ171F15,,1,,ENSG00000171587(DSCAM)(KNOWN),40.630421,21,clone
2033,7,17,5,CTC-352M6,CTC-352M6,5,5q23.3,127597190,127759109,161920,bK1352M6,AC025169.5,2,FBN2,ENSG00000207290(Y)(NOVEL) ENSG00000138829(FBN2)(KNOWN),127.59719,5,clone
2034,7,18,5,CTD-2346M20,CTD-2346M20,5,5p15.31,7449057,7530186,81130,bK2346M20,AC024577.5,1,ADCY2,ENSG00000078295(ADCY2)(KNOWN),7.449057,5,clone
2035,7,1,6,RP11-479O9,RP11-479O9,7,7q11.21,64729935,64924112,194178,bA479O9,AC073107.7,6,,ENSG00000196851(NP_001013482.1)(KNOWN) ENSG00000205598(Q6ZTE3_HUMAN)(KNOWN) ENSG00000203448(NULL)(NOVEL) ENSG00000206634(snoACA22)(NOVEL) ENSG00000206785(snoACA15)(NOVEL) ENSG00000200670(U6)(NOVEL),64.729935,7,clone
2036,7,2,6,RP11-501E21,RP11-501E21,14,14q13.1,32427439,32540812,113374,bA501E21,AL109769.5,1,,ENSG00000151322(NPAS3)(KNOWN),32.427439,14,clone
2037,7,3,6,RP11-521J5,RP11-521J5,3,3q21.1-q21.2,125238538,125434264,195727,bA521J5,AC117401.3,1,KALRN,ENSG00000160145(KALRN)(KNOWN),125.238538,3,clone
2038,7,4,6,FAILED,NA,NA,NA,NA,NA,NA,NA,NA,NA,NA,NA,NA,NA,clone
2039,7,5,6,RP11-522D14,RP11-522D14,12,12p12.1,25691330,25738010,46681,bA522D14,AC094009.3,0,,,25.69133,12,clone
2040,7,6,6,RP11-543C4,RP11-543C4,14,14q32.2,99083596,99247780,164185,bA543C4,AL160313.4,4,CYP46A1,ENSG00000200506(Y)(NOVEL) ENSG00000182218(NP_115801.2)(KNOWN) ENSG00000036530(CYP46A1)(KNOWN) ENSG00000205476(NULL)(NOVEL),99.083596,14,clone
2041,7,7,6,RP11-566J10,RP11-566J10,12,12q21.2,75292711,75293245,535,bA566J10,AC017108,1,,ENSG00000091039(OSBPL8)(KNOWN),75.292711,12,clone
2042,7,8,6,RP5-1110E20,RP5-1110E20,17,17q21.2,36260511,36373721,113211,dJ1110E20,AC004231.1,4,,ENSG00000187242(KRT12)(KNOWN) ENSG00000171431(KRT20)(KNOWN) ENSG00000108244(KRT23)(KNOWN) ENSG00000196859(NP_998821.2)(KNOWN),36.260511,17,clone
2043,7,9,6,RP11-566O4,RP11-566O4,2,2q13,109113179,109319769,206591,bA566O4,AC010906.10,0,,,109.113179,2,clone
2044,7,10,6,RP3-388M5,NA,NA,NA,NA,NA,NA,NA,NA,NA,NA,NA,NA,NA,clone
2045,7,11,6,RP3-443N8,NA,NA,NA,NA,NA,NA,NA,NA,NA,NA,NA,NA,NA,clone
2046,7,12,6,RP5-894A10,RP5-894A10,7,7q34,140977682,141092852,115171,dJ894A10,AC004918.1,4,,ENSG00000127359(Q9ULS3_HUMAN)(KNOWN) ENSG00000190245(NP_775948.1)(KNOWN) ENSG00000106028(SSBP1)(KNOWN) ENSG00000006530(MULK)(KNOWN),140.977682,7,clone
2047,7,13,6,RP3-449M8,RP3-449M8,14,14q24.3,73932959,74071383,138425,dJ449M8,AC005479.2,4,"TMEM90A, NPC2, HBLD1, LTBP2",ENSG00000183379(TMEM90A)(KNOWN) ENSG00000119655(NPC2)(KNOWN) ENSG00000165898(HBLD1)(KNOWN) ENSG00000119681(LTBP2)(KNOWN),73.932959,14,clone
2048,7,14,6,RP5-901A4,RP5-901A4,11,11q13.2,67459395,67554246,94852,dJ901A4,AC004923.2,2,"UNC93B1, ALDH3B1",ENSG00000110057(UNC93B1)(KNOWN) ENSG00000006534(ALDH3B1)(KNOWN),67.459395,11,clone
2049,7,15,6,RP11-20K9,RP11-20K9,5,5p15.33,3172060,3340431,168372,bA20K9,AC013801,0,,,3.17206,5,clone
2050,7,16,6,RP11-114M5,RP11-114M5,8,8q12.1,59452734,59619718,166985,bA114M5,AC009927.10,1,,ENSG00000167910(CYP7A1)(KNOWN),59.452734,8,clone
2051,7,17,6,RP11-20O13,RP11-20O13,5,5q15,93129507,93173459,43953,bA20O13,AC099501.2,1,,ENSG00000113391(C5orf21)(KNOWN),93.129507,5,clone
2052,7,18,6,RP11-114N19,RP11-114N19,14,14q31.1,80497720,80657456,159737,bA114N19,AC007262.4,1,,ENSG00000165409(TSHR)(KNOWN),80.49772,14,clone
2053,7,1,7,FAILED,NA,NA,NA,NA,NA,NA,NA,NA,NA,NA,NA,NA,NA,clone
2054,7,2,7,RP11-316G9,RP11-316G9,2,2p11.2,89561552,89772753,211202,bA316G9,AC009958.3,10,,ENSG00000173782(NULL)(NOVEL) ENSG00000173784(XP_946062.1)(NOVEL) ENSG00000204728(NULL)(NOVEL) ENSG00000176220(NULL)(NOVEL) ENSG00000179191(NULL)(NOVEL) ENSG00000204727(NULL)(NOVEL) ENSG00000184064(XP_947512.1)(NOVEL) ENSG00000184817(XP_941346.1)(NOVEL) ENSG00000204725(NULL)(NOVEL) ENSG00000122156(KV1I_HUMAN)(KNOWN),89.561552,2,clone
2055,7,3,7,RP11-298E18,NA,NA,NA,NA,NA,NA,NA,NA,NA,NA,NA,NA,NA,clone
2056,7,4,7,RP11-317A20,RP11-317A20,12,12q24.33,129082274,129082806,533,bA317A20,AC026664,0,,,129.082274,12,clone
2057,7,5,7,RP11-338H14,RP11-338H14,11,11q21,94849629,94936449,86821,bA338H14,AP001790.4,1,,ENSG00000201149(5S_rRNA)(NOVEL),94.849629,11,clone
2058,7,6,7,RP11-359H18,RP11-359H18,19,19p12,23555009,23732307,177299,bA359H18,AC073544.4,3,,ENSG00000196686(NULL)(NOVEL) ENSG00000197372(ZNF675)(KNOWN) ENSG00000196172(ZNF681)(KNOWN),23.555009,19,clone
2059,7,7,7,RP11-338K13,RP11-338K13,4,4p16.1,7937433,8149530,212098,bA338K13,AC097381.3,4,ABLIM2,ENSG00000178571(NP_981968.1)(KNOWN) ENSG00000207807(hsa-mir-95)(NOVEL) ENSG00000163995(ABLIM2)(KNOWN) ENSG00000196526(NP_940997.1)(KNOWN),7.937433,4,clone
2060,7,8,7,RP11-359J14,RP11-359J14,12,12p12.1,22472217,22628174,155958,bA359J14,AC053513.4,1,KIAA0528,ENSG00000111731(KIAA0528)(KNOWN),22.472217,12,clone
2061,7,9,7,RP11-381N20,RP11-381N20,4,4q28.1,124552339,124675489,123151,bA381N20,AC093821.3,0,,,124.552339,4,clone
2062,7,10,7,RP11-406A18,NA,NA,NA,NA,NA,NA,NA,NA,NA,NA,NA,NA,NA,clone
2063,7,11,7,RP11-382A18,RP11-382A18,8,8q24.21,128313668,128490427,176760,bA382A18,AC018714.4,0,,,128.313668,8,clone
2064,7,12,7,RP11-406D1,RP11-406D1,11,11p14.1,27884861,28058418,173558,bA406D1,AC090159.12,3,,ENSG00000207539(hsa-mir-548c)(NOVEL) ENSG00000207874(hsa-mir-610)(NOVEL) ENSG00000121621(KIF18A)(KNOWN),27.884861,11,clone
2065,7,13,7,RP11-424O11,RP11-424O11,11,11q13.1,63543757,63721176,177420,bA424O11,AC078910,3,"FLRT1, STIP1",ENSG00000126500(FLRT1)(KNOWN) ENSG00000168439(STIP1)(KNOWN) ENSG00000133315(LRP16_HUMAN)(KNOWN),63.543757,11,clone
2066,7,14,7,RP11-446P9,RP11-446P9,15,15q12,23661828,23823376,161549,bA446P9,AC044913.7,2,,ENSG00000206187(Q6ZV66_HUMAN)(KNOWN) ENSG00000209997(NULL)(NOVEL),23.661828,15,clone
2067,7,15,7,RP11-425A23,RP11-425A23,4,4q31.23,148754633,148949857,195225,bA425A23,AC093835.3,6,,ENSG00000164168(TMEM34)(KNOWN) ENSG00000164169(NP_612373.2)(KNOWN) ENSG00000203392(NULL)(NOVEL) ENSG00000180003(Q8N8X7_HUMAN)(KNOWN) ENSG00000208847(NULL)(NOVEL) ENSG00000071205(ARHGAP10)(KNOWN),148.754633,4,clone
2068,7,16,7,RP11-447E20,RP11-447E20,4,4q13.3,74788409,74864817,76409,bA447E20,AC112518.1,3,,ENSG00000210851(NULL)(NOVEL) ENSG00000209060(NULL)(NOVEL) ENSG00000169429(IL8)(KNOWN),74.788409,4,clone
2069,7,17,7,RP11-479L11,RP11-479L11,2,2q34,209951672,210150211,198540,bA479L11,AC019106.3,1,MAP2,ENSG00000078018(MAP2)(KNOWN),209.951672,2,clone
2070,7,18,7,RP11-501E14,RP11-501E14,4,4q27,121715814,121904034,188221,bA501E14,AC025741.5,1,,ENSG00000138738(PRDM5)(KNOWN),121.715814,4,clone
2071,7,1,8,RP11-91N19,RP11-91N19,2,2q37.1,232987278,233143887,156610,bA91N19,AC012033,6,,ENSG00000163295(ALPI)(KNOWN) ENSG00000171551(ECEL1)(KNOWN) ENSG00000135902(CHRND)(KNOWN) ENSG00000196811(CHRNG)(KNOWN) ENSG00000171567(TIGD1)(KNOWN) ENSG00000135930(EIF4E2)(KNOWN),232.987278,2,clone
2072,7,2,8,RP11-107K17,RP11-107K17,18,18q11.2,22172290,22273859,101570,bA107K17,AC022069.6,2,,ENSG00000207160(U6)(NOVEL) ENSG00000141384(TAF4B)(KNOWN),22.17229,18,clone
2073,7,3,8,RP11-121C1,RP11-121C1,3,3q12.1,100490741,100545594,54854,bA121C1,AC107297.7,0,,,100.490741,3,clone
2074,7,4,8,RP11-141E12,RP11-141E12,18,18q21.1,45025819,45187979,162161,bA141E12,AC027572,1,DYM,ENSG00000141627(DYM)(KNOWN),45.025819,18,clone
2075,7,5,8,RP11-121C18,RP11-121C18,11,11p15.1-p14.3,21566376,21747063,180688,bA121C18,,0,,,21.566376,11,clone
2076,7,6,8,RP11-142G8,RP11-142G8,11,11q13.1,65876904,66035373,158470,bA142G8,AC027270,7,,ENSG00000174669(SLC29A2)(KNOWN) ENSG00000202317(U1)(NOVEL) ENSG00000174576(NPAS4)(KNOWN) ENSG00000201733(snoACA43)(NOVEL) ENSG00000174547(MRPL11)(KNOWN) ENSG00000174516(PELI3)(KNOWN) ENSG00000174483(BBS1)(KNOWN),65.876904,11,clone
2077,7,7,8,RP11-163I22,RP11-163I22,6,6p25.1,6217514,6382300,164787,bA163I22,AC026544,1,,ENSG00000124491(F13A1)(KNOWN),6.217514,6,clone
2078,7,8,8,RP11-179B11,RP11-179B11,7,7p14.3,34184329,34292757,108429,bA179B11,AC009262.5,0,,,34.184329,7,clone
2079,7,9,8,RP11-164H13,RP11-164H13,14,14q32.13,95199486,95364094,164609,bA164H13,AL139020.5,3,,ENSG00000100721(TCL1A)(KNOWN) ENSG00000186697(Q86T06_HUMAN)(KNOWN) ENSG00000187621(TCL1B)(KNOWN),95.199486,14,clone
2080,7,10,8,FAILED,NA,NA,NA,NA,NA,NA,NA,NA,NA,NA,NA,NA,NA,clone
2081,7,11,8,RP11-207G14,RP11-207G14,2,2q21.1,129652992,129799323,146332,bA207G14,AC079586.6,1,,ENSG00000204460(NP_001028829.1)(KNOWN),129.652992,2,clone
2082,7,12,8,RP11-229K15,RP11-229K15,17,17q11.2,26294586,26453010,158425,bA229K15,AC027793,5,,ENSG00000210262(NULL)(NOVEL) ENSG00000181481(RNF135)(KNOWN) ENSG00000205083(XR_000654.1)(KNOWN) ENSG00000196712(NF1)(KNOWN) ENSG00000184060(CENTA2)(KNOWN),26.294586,17,clone
2083,7,13,8,RP11-207O14,RP11-207O14,2,2q22.3,146593562,146775971,182410,bA207O14,AC009476.3,1,,ENSG00000199939(U7)(NOVEL),146.593562,2,clone
2084,7,14,8,RP11-229O3,RP11-229O3,16,16q21,63462867,63616454,153588,bA229O3,AC010533.6,1,,ENSG00000140937(CDH11)(KNOWN),63.462867,16,clone
2085,7,15,8,RP11-255I14,RP11-255I14,12,12q21.1,73068733,73195538,126806,bA255I14,AC021648.25,0,,,73.068733,12,clone
2086,7,16,8,empty,NA,NA,NA,NA,NA,NA,NA,NA,NA,NA,NA,NA,NA,Empty
2087,7,17,8,RP11-255O19,RP11-255O19,3,3p24.3,15780358,15940642,160285,bA255O19,AC090945.1,2,,ENSG00000207815(hsa-mir-563)(NOVEL) ENSG00000206560(ANKRD28)(KNOWN),15.780358,3,clone
2088,7,18,8,empty,NA,NA,NA,NA,NA,NA,NA,NA,NA,NA,NA,NA,NA,Empty
2089,7,1,9,RP11-3N13,RP11-3N13,8,8q21.11,75850330,76026072,175743,bA3N13,AC011632.7,1,,ENSG00000137558(PI15)(KNOWN),75.85033,8,clone
2090,7,2,9,RP11-11L6,RP11-11L6,3,3p24.1,28645912,28824358,178447,bA11L6,AC093412.3,0,,,28.645912,3,clone
2091,7,3,9,FAILED,NA,NA,NA,NA,NA,NA,NA,NA,NA,NA,NA,NA,NA,clone
2092,7,4,9,RP11-11L10,RP11-11L10,3,3p12.3,74234096,74391234,157139,bA11L10,AC013625,2,,ENSG00000186172(Q58FF5_HUMAN)(KNOWN) ENSG00000211037(NULL)(NOVEL),74.234096,3,clone
2093,7,5,9,RP11-17P8,RP11-17P8,4,4q22.1,89621629,89807633,186005,bA17P8,AC023521,4,,ENSG00000145337(PIGY)(KNOWN) ENSG00000211121(NULL)(NOVEL) ENSG00000138641(HERC3)(KNOWN) ENSG00000138646(HERC5)(KNOWN),89.621629,4,clone
2094,7,6,9,RP11-24H3,RP11-24H3,8,8q22.2,99215537,99366374,150838,bA24H3,,4,,ENSG00000208954(NULL)(NOVEL) ENSG00000208949(NULL)(NOVEL) ENSG00000104361(NPAL2)(KNOWN) ENSG00000104356(POP1)(KNOWN),99.215537,8,clone
2095,7,7,9,RP11-18L17,RP11-18L17,3,3p24.2,24167259,24311442,144184,bA18L17,AC068890,1,,ENSG00000151090(THRB)(KNOWN),24.167259,3,clone
2096,7,8,9,RP11-24H13,RP11-24H13,4,4p15.1,34561876,34578239,16364,bA24H13,AC093741.3,0,,,34.561876,4,clone
2097,7,9,9,RP11-33E18,RP11-33E18,3,3p26.1,5501957,5696842,194886,bA33E18,AC073515,0,,,5.501957,3,clone
2098,7,10,9,RP11-48B3,RP11-48B3,8,8q21.13,81538449,81648851,110403,bA48B3,AC009812.17,3,ZBTB10,ENSG00000201206(Y)(NOVEL) ENSG00000205189(ZBTB10)(KNOWN) ENSG00000199524(U7)(NOVEL),81.538449,8,clone
2099,7,11,9,RP11-34G16,RP11-34G16,2,2q11.1-q11.2,95675761,95861540,185780,bA34G16,AC008268.3,0,,,95.675761,2,clone
2100,7,12,9,RP11-48C14,RP11-48C14,5,5q23.2,124179322,124350943,171622,bA48C14,AC016676,0,,,124.179322,5,clone
2101,7,13,9,RP11-63M2,RP11-63M2,4,4q28.3,138014415,138174314,159900,bA63M2,AC096729.3,0,,,138.014415,4,clone
2102,7,14,9,RP11-79F7,RP11-79F7,8,8q23.1,107820491,107973246,152756,bA79F7,AC091145,2,,ENSG00000174429(ABRA)(KNOWN) ENSG00000164830(OXR1)(KNOWN),107.820491,8,clone
2103,7,15,9,RP11-64I2,RP11-64I2,7,7p14.1,39496099,39613863,117765,bA64I2,AC011290.3,1,C7orf36,ENSG00000106540(C7orf36)(KNOWN),39.496099,7,clone
2104,7,16,9,RP11-79J20,RP11-79J20,14,14q31.3-q32.11,88818864,88987033,168170,bA79J20,AC007263,1,,ENSG00000053254(CHES1)(KNOWN),88.818864,14,clone
2105,7,17,9,RP11-91K9,RP11-91K9,3,3q26.32,178971537,179129175,157639,bA91K9,AC012031.17,0,,,178.971537,3,clone
2106,7,18,9,RP11-107J18,RP11-107J18,3,3q13.2,113980367,113984071,3705,bA107J18,AC069516.12,0,,,113.980367,3,clone
2107,7,1,10,RP11-186B7,RP11-186B7,17,17p13.1,7378310,7438415,60106,bA186B7,AC016876.10,10,"TNFSF13, SENP3, EIF4A1, CD68, MPDU1, SOX15, FXR2",ENSG00000201489(Y)(NOVEL) ENSG00000161955(TNFSF13)(KNOWN) ENSG00000161956(SENP3)(KNOWN) ENSG00000161960(EIF4A1)(KNOWN) ENSG00000209582(NULL)(NOVEL) ENSG00000207152(U67)(NOVEL) ENSG00000129226(CD68)(KNOWN) ENSG00000129255(MPDU1)(KNOWN) ENSG00000129194(SOX15)(KNOWN) ENSG00000129245(FXR2)(KNOWN),7.37831,17,clone
2108,7,2,10,RP11-529I10,RP11-529I10,10,10q24.32,103280091,103386596,106506,bA529I10,AL627424.8,5,,ENSG00000166169(POLL)(KNOWN) ENSG00000166171(NP_056263.1)(KNOWN) ENSG00000210925(NULL)(NOVEL) ENSG00000107829(FBXW4)(KNOWN) ENSG00000166167(BTRC)(KNOWN),103.280091,10,clone
2109,7,3,10,RP11-192E23,RP11-192E23,9,9q22.33,100754347,100889311,134965,bA192E23,AL354923.12,1,COL15A1,ENSG00000204291(COL15A1)(KNOWN),100.754347,9,clone
2110,7,4,10,RP11-572O17,RP11-572O17,4,4p16.3,1595351,1782573,187223,bA572O17,AC016773.8,6,,ENSG00000174137(FAM53A)(KNOWN) ENSG00000207009(Y)(NOVEL) ENSG00000163950(SLBP)(KNOWN) ENSG00000168936(TMEM129)(KNOWN) ENSG00000013810(TACC3)(KNOWN) ENSG00000068078(FGFR3)(KNOWN),1.595351,4,clone
2111,7,5,10,CTB-1114A6,CTB-1114A6,3,3p26.1,7498176,7537606,39431,bK114A6,,1,,ENSG00000196277(GRM7)(KNOWN),7.498176,3,clone
2112,7,6,10,FAILED,NA,NA,NA,NA,NA,NA,NA,NA,NA,NA,NA,NA,NA,clone
2113,7,7,10,CTB-1137N13,CTB-1137N13,7,7q21.12,86933537,87062340,128804,bK137N13,,2,,ENSG00000085563(ABCB1)(KNOWN) ENSG00000005471(ABCB4)(KNOWN),86.933537,7,clone
2114,7,8,10,FAILED,NA,NA,NA,NA,NA,NA,NA,NA,NA,NA,NA,NA,NA,clone
2115,7,9,10,CTC-496A11,CTC-496A11,12,12p13.33,640169,773407,133239,,,3,,ENSG00000209359(NULL)(NOVEL) ENSG00000060237(WNK1)(KNOWN) ENSG00000171840(NINJ2)(KNOWN),0.640169,12,clone
2116,7,10,10,GS1-225F6,NA,NA,NA,NA,NA,NA,NA,NA,NA,NA,NA,NA,NA,clone
2117,7,11,10,empty,NA,NA,NA,NA,NA,NA,NA,NA,NA,NA,NA,NA,NA,Empty
2118,7,12,10,empty,NA,NA,NA,NA,NA,NA,NA,NA,NA,NA,NA,NA,NA,Empty
2119,7,13,10,empty,NA,NA,NA,NA,NA,NA,NA,NA,NA,NA,NA,NA,NA,Empty
2120,7,14,10,empty,NA,NA,NA,NA,NA,NA,NA,NA,NA,NA,NA,NA,NA,Empty
2121,7,15,10,empty,NA,NA,NA,NA,NA,NA,NA,NA,NA,NA,NA,NA,NA,Empty
2122,7,16,10,empty,NA,NA,NA,NA,NA,NA,NA,NA,NA,NA,NA,NA,NA,Empty
2123,7,17,10,emp,NA,NA,NA,NA,NA,NA,NA,NA,NA,NA,NA,NA,NA,clone
2124,7,18,10,emp,NA,NA,NA,NA,NA,NA,NA,NA,NA,NA,NA,NA,NA,clone
2125,7,1,11,RP11-161L14,RP11-161L14,10,10q21.3,66811668,66948580,136913,bA161L14,AL390865.10,0,,,66.811668,10,clone
2126,7,2,11,RP11-357H24,RP11-357H24,10,10q25.2-q25.3,114874395,115058209,183815,bA357H24,AL451084.19,1,,ENSG00000148737(TCF7L2)(KNOWN),114.874395,10,clone
2127,7,3,11,RP4-811H13,RP4-811H13,20,20p12.2,9197701,9335479,137779,dJ811H13,AL023805.2,1,,ENSG00000101333(PLCB4)(KNOWN),9.197701,20,clone
2128,7,4,11,RP5-822J19,RP5-822J19,20,20p12.1,15512828,15602699,89872,dJ822J19,AL050324.5,1,,ENSG00000172264(NP_001028259.1)(KNOWN),15.512828,20,clone
2129,7,5,11,RP5-827E24,RP5-827E24,20,20q13.33,59427000,59538724,111725,dJ827E24,AL160412.14,1,,ENSG00000179242(CDH4)(KNOWN),59.427,20,clone
2130,7,6,11,RP5-836E13,RP5-836E13,20,20q13.33,58880435,58958489,78055,dJ836E13,AL050326.3,0,,,58.880435,20,clone
2131,7,7,11,RP11-101K10,RP11-101K10,9,9q33.3,126127921,126290759,162839,bA101K10,AL137846.24,5,"PSMB7, GPR144, NEK6, NR5A1",ENSG00000136930(PSMB7)(KNOWN) ENSG00000180513(Q8NBH1_HUMAN)(KNOWN) ENSG00000180264(GPR144)(KNOWN) ENSG00000136931(NR5A1)(KNOWN) ENSG00000119408(NEK6)(KNOWN),126.127921,9,clone
2132,7,8,11,RP11-399H11,RP11-399H11,9,9q34.3,137112170,137333442,221273,bA399H11,AL390778.31,3,OLFM1,ENSG00000189363(Q6ZSP4_HUMAN)(KNOWN) ENSG00000186459(NULL)(NOVEL) ENSG00000130558(OLFM1)(KNOWN),137.11217,9,clone
2133,7,9,11,RP11-106A1,RP11-106A1,9,9p24.1,6599727,6659690,59964,bA106A1,AL162411.23,1,GLDC,ENSG00000178445(GLDC)(KNOWN),6.599727,9,clone
2134,7,10,11,RP11-400A24,RP11-400A24,9,9q31.2-q31.3,110244896,110428437,183542,bA400A24,AL353766.8,0,,,110.244896,9,clone
2135,7,11,11,FAILED,NA,NA,NA,NA,NA,NA,NA,NA,NA,NA,NA,NA,NA,clone
2136,7,12,11,FAILED,NA,NA,NA,NA,NA,NA,NA,NA,NA,NA,NA,NA,NA,clone
2137,7,13,11,FAILED,NA,NA,NA,NA,NA,NA,NA,NA,NA,NA,NA,NA,NA,clone
2138,7,14,11,FAILED,NA,NA,NA,NA,NA,NA,NA,NA,NA,NA,NA,NA,NA,clone
2139,7,15,11,FAILED,NA,NA,NA,NA,NA,NA,NA,NA,NA,NA,NA,NA,NA,clone
2140,7,16,11,RP11-458J18,RP11-458J18,2,2p24.1,19360511,19511742,151232,bA458J18,AC018741.5,1,,ENSG00000143867(OSR1)(KNOWN),19.360511,2,clone
2141,7,17,11,FAILED,NA,NA,NA,NA,NA,NA,NA,NA,NA,NA,NA,NA,NA,clone
2142,7,18,11,FAILED,NA,NA,NA,NA,NA,NA,NA,NA,NA,NA,NA,NA,NA,clone
2143,7,1,12,RP3-345B16,NA,NA,NA,NA,NA,NA,NA,NA,NA,NA,NA,NA,NA,clone
2144,7,2,12,nopos,NA,NA,NA,NA,NA,NA,NA,NA,NA,NA,NA,NA,NA,clone
2145,7,3,12,RP3-360E18,NA,NA,NA,NA,NA,NA,NA,NA,NA,NA,NA,NA,NA,clone
2146,7,4,12,CTA-415G2,NA,NA,NA,NA,NA,NA,NA,NA,NA,NA,NA,NA,NA,clone
2147,7,5,12,RP11-168P13,RP11-168P13,13,13q14.11,43148292,43291406,143115,bA168P13,AL162713.19,2,,ENSG00000205207(NULL)(NOVEL) ENSG00000120658(NP_060463.1)(KNOWN),43.148292,13,clone
2148,7,6,12,RP11-464I4,RP11-464I4,13,13q31.1,82592802,82779067,186266,bA464I4,AL512782.6,1,,ENSG00000210124(NULL)(NOVEL),82.592802,13,clone
2149,7,7,12,RP11-174I10,RP11-174I10,13,13q14.2,47897822,47960646,62825,bA174I10,AL136960.4,2,,ENSG00000209660(NULL)(NOVEL) ENSG00000139687(RB1)(KNOWN),47.897822,13,clone
2150,7,8,12,RP11-478B20,RP11-478B20,13,13q21.1,55372289,55430761,58473,bA478B20,AL449103.15,0,,,55.372289,13,clone
2151,7,9,12,RP11-111D8,RP11-111D8,6,6q13,72159825,72169003,9179,bA111D8,AL451186.13,0,,,72.159825,6,clone
2152,7,10,12,RP11-362K18,RP11-362K18,6,6p12.1,54103953,54130898,26946,bA362K18,AL365328.18,1,,ENSG00000146147(C6orf142)(KNOWN),54.103953,6,clone
2153,7,11,12,RP11-117M4,RP11-117M4,6,6q16.3,100808566,100935179,126614,bA117M4,AL583822.6,0,,,100.808566,6,clone
2154,7,12,12,RP11-506N21,RP11-506N21,6,6q11.1,62639102,62725300,86199,bA506N21,AL355347.16,1,,ENSG00000112232(KHDRBS2)(KNOWN),62.639102,6,clone
2155,7,13,12,RP3-341E18,RP3-341E18,6,6p12.1,52995928,53088485,92558,dJ341E18,AL031178.1,5,,ENSG00000198002(Q96MK9_HUMAN)(KNOWN) ENSG00000112146(FBXO9)(KNOWN) ENSG00000211038(NULL)(NOVEL) ENSG00000211047(NULL)(NOVEL) ENSG00000112144(ICK)(KNOWN),52.995928,6,clone
2156,7,14,12,RP3-441A12,RP3-441A12,6,6p21.2,37889292,38009626,120335,dJ441A12,AL121574.19,3,,ENSG00000210744(NULL)(NOVEL) ENSG00000200597(U1)(NOVEL) ENSG00000156639(ZFAND3)(KNOWN),37.889292,6,clone
2157,7,15,12,RP3-349A12,RP3-349A12,6,6p21.31,34918527,35050197,131671,dJ349A12,AL033520.16,4,,ENSG00000200691(Y)(NOVEL) ENSG00000064995(TAF11)(KNOWN) ENSG00000064999(ANKS1_HUMAN)(KNOWN) ENSG00000065060(URFB1_HUMAN)(KNOWN),34.918527,6,clone
2158,7,16,12,RP3-442L6,RP3-442L6,6,6p12.3,49686791,49805314,118524,dJ442L6,AL121950.8,3,,ENSG00000124490(CRISP2)(KNOWN) ENSG00000096006(CRISP3)(KNOWN) ENSG00000112077(RHAG)(KNOWN),49.686791,6,clone
2159,7,17,12,RP11-154P11,RP11-154P11,10,10p15.1,4326650,4417149,90500,bA154P11,AL157889.11,0,,,4.32665,10,clone
2160,7,18,12,RP11-355F22,RP11-355F22,10,10q26.11,119495410,119624604,129195,bA355F22,AL513324.9,0,,,119.49541,10,clone
2161,7,1,13,CTC-355H1,CTC-355H1,5,5q35.2,175139848,175176805,36958,bK1355H1,AC010241.5,1,CPLX2,ENSG00000145920(CPLX2)(KNOWN),175.139848,5,clone
2162,7,2,13,CTD-2515A14,CTD-2515A14,16,16p12.1,24668123,24856495,188373,bK2515A14,AC008731.8,3,,ENSG00000158865(SLC5A11)(KNOWN) ENSG00000140750(ARHGAP17)(KNOWN) ENSG00000090905(TNRC6A)(KNOWN),24.668123,16,clone
2163,7,3,13,RP11-114P12,RP11-114P12,7,7q22.1,98865337,98871924,6588,bA114P12,AC090113.5,1,PTCD1,ENSG00000106246(PTCD1)(KNOWN),98.865337,7,clone
2164,7,4,13,RP11-403N12,RP11-403N12,7,7p21.1,16865247,17055918,190672,bA403N12,AC098592.5,1,BCMP11,ENSG00000173467(AGR3_HUMAN)(KNOWN),16.865247,7,BCMP11
2165,7,5,13,RP11-115K3,RP11-115K3,17,17q12,33140728,33322352,181625,bA115K3,AC113211.5,1,,ENSG00000108753(TCF2)(KNOWN),33.140728,17,clone
2166,7,6,13,RP11-415K6,RP11-415K6,5,5p15.2,14596450,14781468,185019,bA415K6,AC026749,6,"FAM105A, ANKH",ENSG00000145569(FAM105A)(KNOWN) ENSG00000203568(XM_941038.1)(NOVEL) ENSG00000183920(NULL)(NOVEL) ENSG00000154124(NP_612357.3)(KNOWN) ENSG00000185370(Q8WZ02_HUMAN)(KNOWN) ENSG00000154122(ANKH)(KNOWN),14.59645,5,clone
2167,7,7,13,RP11-250D8,RP11-250D8,1,1p31.1,74474909,74503104,28196,bA250D8,AC119672.1,1,,ENSG00000116783(FPGT)(KNOWN),74.474909,1,clone
2168,7,8,13,RP11-277B15,RP11-277B15,1,1q24.1,165365982,165486397,120416,bA277B15,AL451050.8,1,POU2F1,ENSG00000143190(POU2F1)(KNOWN),165.365982,1,clone
2169,7,9,13,RP11-25F16,RP11-25F16,1,1p31.1,75234702,75388843,154142,bA25F16,AC023379,1,,ENSG00000162624(LHX8)(KNOWN),75.234702,1,clone
2170,7,10,13,RP11-277C14,RP11-277C14,1,1q24.3,170129727,170285667,155941,bA277C14,AL121984.14,1,DNM3,ENSG00000197959(DNM3)(KNOWN),170.129727,1,clone
2171,7,11,13,RP11-576G22,NA,NA,NA,NA,NA,NA,NA,NA,NA,NA,NA,NA,NA,clone
2172,7,12,13,RP11-576P23,NA,NA,NA,NA,NA,NA,NA,NA,NA,NA,NA,NA,NA,clone
2173,7,13,13,RP13-34C21,NA,NA,NA,NA,NA,NA,NA,NA,NA,NA,NA,NA,NA,clone
2174,7,14,13,RP13-34G21,NA,NA,NA,NA,NA,NA,NA,NA,NA,NA,NA,NA,NA,clone
2175,7,15,13,RP4-668G5,RP4-668G5,1,1p31.3,61044546,61191260,146715,dJ668G5,AL355795.13,1,,ENSG00000162599(NFIA)(KNOWN),61.044546,1,clone
2176,7,16,13,RP4-768P8,RP4-768P8,1,1q25.3,182834417,182874805,40389,dJ768P8,AL358152.9,1,,ENSG00000116667(C1orf21)(KNOWN),182.834417,1,clone
2177,7,17,13,RP4-662P1,RP4-662P1,1,1p31.3,62131197,62274422,143226,dJ662P1,AL353802.14,1,,ENSG00000132849(INADL)(KNOWN),62.131197,1,clone
2178,7,18,13,RP5-936P19,RP5-936P19,1,1q31.1,184949810,185050756,100947,dJ936P19,AL022241.2,0,,,184.94981,1,clone
2179,7,1,14,RP11-235I1,NA,NA,NA,NA,NA,NA,NA,NA,NA,NA,NA,NA,NA,clone
2180,7,2,14,RP11-351N6,RP11-351N6,5,5p14.1,26353438,26539899,186462,bA351N6,AC025475.5,0,,,26.353438,5,clone
2181,7,3,14,RP11-238I13,RP11-238I13,7,7q31.1,108884648,109038857,154210,bA238I13,AC073071.2,0,,,108.884648,7,clone
2182,7,4,14,RP11-353D5,RP11-353D5,8,8q21.3,92425104,92553416,128313,bA353D5,AC087847.6,2,SLC26A7,ENSG00000209198(NULL)(NOVEL) ENSG00000147606(SLC26A7)(KNOWN),92.425104,8,clone
2183,7,5,14,RP11-469G19,RP11-469G19,5,5q34,164752357,164922098,169742,bA469G19,AC079788,0,,,164.752357,5,clone
2184,7,6,14,empty,NA,NA,NA,NA,NA,NA,NA,NA,NA,NA,NA,NA,NA,Empty
2185,7,7,14,RP11-478I15,NA,NA,NA,NA,NA,NA,NA,NA,NA,NA,NA,NA,NA,clone
2186,7,8,14,empty,NA,NA,NA,NA,NA,NA,NA,NA,NA,NA,NA,NA,NA,Empty
2187,7,9,14,RP11-34O18,RP11-34O18,14,14q21.1,39408068,39538011,129944,bA34O18,AL133233.2,0,,,39.408068,14,clone
2188,7,10,14,RP11-259K15,RP11-259K15,14,14q13.3,35613605,35777003,163399,bA259K15,AL162511.5,1,,ENSG00000209588(NULL)(NOVEL),35.613605,14,clone
2189,7,11,14,empty,NA,NA,NA,NA,NA,NA,NA,NA,NA,NA,NA,NA,NA,Empty
2190,7,12,14,empty,NA,NA,NA,NA,NA,NA,NA,NA,NA,NA,NA,NA,NA,Empty
2191,7,13,14,RP11-22C8,RP11-22C8,8,8q11.21,49937787,50098061,160275,bA22C8,AC013701.6,2,SNAI2,ENSG00000188179(XP_932590.1)(NOVEL) ENSG00000019549(SNAI2)(KNOWN),49.937787,8,clone
2192,7,14,14,RP11-178H12,RP11-178H12,21,21q22.3,46424050,46607897,183848,bA178H12,,8,,ENSG00000160285(LSS)(KNOWN) ENSG00000196225(Q6ZQP6_HUMAN)(KNOWN) ENSG00000187155(CU085_HUMAN)(KNOWN) ENSG00000160294(MCM3AP)(KNOWN) ENSG00000182362(CU057_HUMAN)(KNOWN) ENSG00000160298(CU058_HUMAN)(KNOWN) ENSG00000160299(PCNT)(KNOWN) ENSG00000160284(C21orf56)(KNOWN),46.42405,21,clone
2193,7,15,14,RP11-22E12,RP11-22E12,3,3q22.2,135843620,136012651,169032,bA22E12,AC016931.21,5,,ENSG00000208896(NULL)(NOVEL) ENSG00000201413(5S_rRNA)(NOVEL) ENSG00000189150(Q6ZT74_HUMAN)(KNOWN) ENSG00000154928(P54762-4)(KNOWN) ENSG00000174611(KY)(KNOWN),135.84362,3,clone
2194,7,16,14,RP1-171F15,RP1-171F15,21,21q22.2,40630421,40630982,562,dJ171F15,,1,,ENSG00000171587(DSCAM)(KNOWN),40.630421,21,clone
2195,7,17,14,CTC-352M6,CTC-352M6,5,5q23.3,127597190,127759109,161920,bK1352M6,AC025169.5,2,FBN2,ENSG00000207290(Y)(NOVEL) ENSG00000138829(FBN2)(KNOWN),127.59719,5,clone
2196,7,18,14,CTD-2346M20,CTD-2346M20,5,5p15.31,7449057,7530186,81130,bK2346M20,AC024577.5,1,ADCY2,ENSG00000078295(ADCY2)(KNOWN),7.449057,5,clone
2197,7,1,15,RP11-479O9,RP11-479O9,7,7q11.21,64729935,64924112,194178,bA479O9,AC073107.7,6,,ENSG00000196851(NP_001013482.1)(KNOWN) ENSG00000205598(Q6ZTE3_HUMAN)(KNOWN) ENSG00000203448(NULL)(NOVEL) ENSG00000206634(snoACA22)(NOVEL) ENSG00000206785(snoACA15)(NOVEL) ENSG00000200670(U6)(NOVEL),64.729935,7,clone
2198,7,2,15,RP11-501E21,RP11-501E21,14,14q13.1,32427439,32540812,113374,bA501E21,AL109769.5,1,,ENSG00000151322(NPAS3)(KNOWN),32.427439,14,clone
2199,7,3,15,RP11-521J5,RP11-521J5,3,3q21.1-q21.2,125238538,125434264,195727,bA521J5,AC117401.3,1,KALRN,ENSG00000160145(KALRN)(KNOWN),125.238538,3,clone
2200,7,4,15,FAILED,NA,NA,NA,NA,NA,NA,NA,NA,NA,NA,NA,NA,NA,clone
2201,7,5,15,RP11-522D14,RP11-522D14,12,12p12.1,25691330,25738010,46681,bA522D14,AC094009.3,0,,,25.69133,12,clone
2202,7,6,15,RP11-543C4,RP11-543C4,14,14q32.2,99083596,99247780,164185,bA543C4,AL160313.4,4,CYP46A1,ENSG00000200506(Y)(NOVEL) ENSG00000182218(NP_115801.2)(KNOWN) ENSG00000036530(CYP46A1)(KNOWN) ENSG00000205476(NULL)(NOVEL),99.083596,14,clone
2203,7,7,15,RP11-566J10,RP11-566J10,12,12q21.2,75292711,75293245,535,bA566J10,AC017108,1,,ENSG00000091039(OSBPL8)(KNOWN),75.292711,12,clone
2204,7,8,15,RP5-1110E20,RP5-1110E20,17,17q21.2,36260511,36373721,113211,dJ1110E20,AC004231.1,4,,ENSG00000187242(KRT12)(KNOWN) ENSG00000171431(KRT20)(KNOWN) ENSG00000108244(KRT23)(KNOWN) ENSG00000196859(NP_998821.2)(KNOWN),36.260511,17,clone
2205,7,9,15,RP11-566O4,RP11-566O4,2,2q13,109113179,109319769,206591,bA566O4,AC010906.10,0,,,109.113179,2,clone
2206,7,10,15,RP3-388M5,NA,NA,NA,NA,NA,NA,NA,NA,NA,NA,NA,NA,NA,clone
2207,7,11,15,RP3-443N8,NA,NA,NA,NA,NA,NA,NA,NA,NA,NA,NA,NA,NA,clone
2208,7,12,15,RP5-894A10,RP5-894A10,7,7q34,140977682,141092852,115171,dJ894A10,AC004918.1,4,,ENSG00000127359(Q9ULS3_HUMAN)(KNOWN) ENSG00000190245(NP_775948.1)(KNOWN) ENSG00000106028(SSBP1)(KNOWN) ENSG00000006530(MULK)(KNOWN),140.977682,7,clone
2209,7,13,15,RP3-449M8,RP3-449M8,14,14q24.3,73932959,74071383,138425,dJ449M8,AC005479.2,4,"TMEM90A, NPC2, HBLD1, LTBP2",ENSG00000183379(TMEM90A)(KNOWN) ENSG00000119655(NPC2)(KNOWN) ENSG00000165898(HBLD1)(KNOWN) ENSG00000119681(LTBP2)(KNOWN),73.932959,14,clone
2210,7,14,15,RP5-901A4,RP5-901A4,11,11q13.2,67459395,67554246,94852,dJ901A4,AC004923.2,2,"UNC93B1, ALDH3B1",ENSG00000110057(UNC93B1)(KNOWN) ENSG00000006534(ALDH3B1)(KNOWN),67.459395,11,clone
2211,7,15,15,RP11-20K9,RP11-20K9,5,5p15.33,3172060,3340431,168372,bA20K9,AC013801,0,,,3.17206,5,clone
2212,7,16,15,RP11-114M5,RP11-114M5,8,8q12.1,59452734,59619718,166985,bA114M5,AC009927.10,1,,ENSG00000167910(CYP7A1)(KNOWN),59.452734,8,clone
2213,7,17,15,RP11-20O13,RP11-20O13,5,5q15,93129507,93173459,43953,bA20O13,AC099501.2,1,,ENSG00000113391(C5orf21)(KNOWN),93.129507,5,clone
2214,7,18,15,RP11-114N19,RP11-114N19,14,14q31.1,80497720,80657456,159737,bA114N19,AC007262.4,1,,ENSG00000165409(TSHR)(KNOWN),80.49772,14,clone
2215,7,1,16,FAILED,NA,NA,NA,NA,NA,NA,NA,NA,NA,NA,NA,NA,NA,clone
2216,7,2,16,RP11-316G9,RP11-316G9,2,2p11.2,89561552,89772753,211202,bA316G9,AC009958.3,10,,ENSG00000173782(NULL)(NOVEL) ENSG00000173784(XP_946062.1)(NOVEL) ENSG00000204728(NULL)(NOVEL) ENSG00000176220(NULL)(NOVEL) ENSG00000179191(NULL)(NOVEL) ENSG00000204727(NULL)(NOVEL) ENSG00000184064(XP_947512.1)(NOVEL) ENSG00000184817(XP_941346.1)(NOVEL) ENSG00000204725(NULL)(NOVEL) ENSG00000122156(KV1I_HUMAN)(KNOWN),89.561552,2,clone
2217,7,3,16,RP11-298E18,NA,NA,NA,NA,NA,NA,NA,NA,NA,NA,NA,NA,NA,clone
2218,7,4,16,RP11-317A20,RP11-317A20,12,12q24.33,129082274,129082806,533,bA317A20,AC026664,0,,,129.082274,12,clone
2219,7,5,16,RP11-338H14,RP11-338H14,11,11q21,94849629,94936449,86821,bA338H14,AP001790.4,1,,ENSG00000201149(5S_rRNA)(NOVEL),94.849629,11,clone
2220,7,6,16,RP11-359H18,RP11-359H18,19,19p12,23555009,23732307,177299,bA359H18,AC073544.4,3,,ENSG00000196686(NULL)(NOVEL) ENSG00000197372(ZNF675)(KNOWN) ENSG00000196172(ZNF681)(KNOWN),23.555009,19,clone
2221,7,7,16,RP11-338K13,RP11-338K13,4,4p16.1,7937433,8149530,212098,bA338K13,AC097381.3,4,ABLIM2,ENSG00000178571(NP_981968.1)(KNOWN) ENSG00000207807(hsa-mir-95)(NOVEL) ENSG00000163995(ABLIM2)(KNOWN) ENSG00000196526(NP_940997.1)(KNOWN),7.937433,4,clone
2222,7,8,16,RP11-359J14,RP11-359J14,12,12p12.1,22472217,22628174,155958,bA359J14,AC053513.4,1,KIAA0528,ENSG00000111731(KIAA0528)(KNOWN),22.472217,12,clone
2223,7,9,16,RP11-381N20,RP11-381N20,4,4q28.1,124552339,124675489,123151,bA381N20,AC093821.3,0,,,124.552339,4,clone
2224,7,10,16,RP11-406A18,NA,NA,NA,NA,NA,NA,NA,NA,NA,NA,NA,NA,NA,clone
2225,7,11,16,RP11-382A18,RP11-382A18,8,8q24.21,128313668,128490427,176760,bA382A18,AC018714.4,0,,,128.313668,8,clone
2226,7,12,16,RP11-406D1,RP11-406D1,11,11p14.1,27884861,28058418,173558,bA406D1,AC090159.12,3,,ENSG00000207539(hsa-mir-548c)(NOVEL) ENSG00000207874(hsa-mir-610)(NOVEL) ENSG00000121621(KIF18A)(KNOWN),27.884861,11,clone
2227,7,13,16,RP11-424O11,RP11-424O11,11,11q13.1,63543757,63721176,177420,bA424O11,AC078910,3,"FLRT1, STIP1",ENSG00000126500(FLRT1)(KNOWN) ENSG00000168439(STIP1)(KNOWN) ENSG00000133315(LRP16_HUMAN)(KNOWN),63.543757,11,clone
2228,7,14,16,RP11-446P9,RP11-446P9,15,15q12,23661828,23823376,161549,bA446P9,AC044913.7,2,,ENSG00000206187(Q6ZV66_HUMAN)(KNOWN) ENSG00000209997(NULL)(NOVEL),23.661828,15,clone
2229,7,15,16,RP11-425A23,RP11-425A23,4,4q31.23,148754633,148949857,195225,bA425A23,AC093835.3,6,,ENSG00000164168(TMEM34)(KNOWN) ENSG00000164169(NP_612373.2)(KNOWN) ENSG00000203392(NULL)(NOVEL) ENSG00000180003(Q8N8X7_HUMAN)(KNOWN) ENSG00000208847(NULL)(NOVEL) ENSG00000071205(ARHGAP10)(KNOWN),148.754633,4,clone
2230,7,16,16,RP11-447E20,RP11-447E20,4,4q13.3,74788409,74864817,76409,bA447E20,AC112518.1,3,,ENSG00000210851(NULL)(NOVEL) ENSG00000209060(NULL)(NOVEL) ENSG00000169429(IL8)(KNOWN),74.788409,4,clone
2231,7,17,16,RP11-479L11,RP11-479L11,2,2q34,209951672,210150211,198540,bA479L11,AC019106.3,1,MAP2,ENSG00000078018(MAP2)(KNOWN),209.951672,2,clone
2232,7,18,16,RP11-501E14,RP11-501E14,4,4q27,121715814,121904034,188221,bA501E14,AC025741.5,1,,ENSG00000138738(PRDM5)(KNOWN),121.715814,4,clone
2233,7,1,17,RP11-91N19,RP11-91N19,2,2q37.1,232987278,233143887,156610,bA91N19,AC012033,6,,ENSG00000163295(ALPI)(KNOWN) ENSG00000171551(ECEL1)(KNOWN) ENSG00000135902(CHRND)(KNOWN) ENSG00000196811(CHRNG)(KNOWN) ENSG00000171567(TIGD1)(KNOWN) ENSG00000135930(EIF4E2)(KNOWN),232.987278,2,clone
2234,7,2,17,RP11-107K17,RP11-107K17,18,18q11.2,22172290,22273859,101570,bA107K17,AC022069.6,2,,ENSG00000207160(U6)(NOVEL) ENSG00000141384(TAF4B)(KNOWN),22.17229,18,clone
2235,7,3,17,RP11-121C1,RP11-121C1,3,3q12.1,100490741,100545594,54854,bA121C1,AC107297.7,0,,,100.490741,3,clone
2236,7,4,17,RP11-141E12,RP11-141E12,18,18q21.1,45025819,45187979,162161,bA141E12,AC027572,1,DYM,ENSG00000141627(DYM)(KNOWN),45.025819,18,clone
2237,7,5,17,RP11-121C18,RP11-121C18,11,11p15.1-p14.3,21566376,21747063,180688,bA121C18,,0,,,21.566376,11,clone
2238,7,6,17,RP11-142G8,RP11-142G8,11,11q13.1,65876904,66035373,158470,bA142G8,AC027270,7,,ENSG00000174669(SLC29A2)(KNOWN) ENSG00000202317(U1)(NOVEL) ENSG00000174576(NPAS4)(KNOWN) ENSG00000201733(snoACA43)(NOVEL) ENSG00000174547(MRPL11)(KNOWN) ENSG00000174516(PELI3)(KNOWN) ENSG00000174483(BBS1)(KNOWN),65.876904,11,clone
2239,7,7,17,RP11-163I22,RP11-163I22,6,6p25.1,6217514,6382300,164787,bA163I22,AC026544,1,,ENSG00000124491(F13A1)(KNOWN),6.217514,6,clone
2240,7,8,17,RP11-179B11,RP11-179B11,7,7p14.3,34184329,34292757,108429,bA179B11,AC009262.5,0,,,34.184329,7,clone
2241,7,9,17,RP11-164H13,RP11-164H13,14,14q32.13,95199486,95364094,164609,bA164H13,AL139020.5,3,,ENSG00000100721(TCL1A)(KNOWN) ENSG00000186697(Q86T06_HUMAN)(KNOWN) ENSG00000187621(TCL1B)(KNOWN),95.199486,14,clone
2242,7,10,17,FAILED,NA,NA,NA,NA,NA,NA,NA,NA,NA,NA,NA,NA,NA,clone
2243,7,11,17,RP11-207G14,RP11-207G14,2,2q21.1,129652992,129799323,146332,bA207G14,AC079586.6,1,,ENSG00000204460(NP_001028829.1)(KNOWN),129.652992,2,clone
2244,7,12,17,RP11-229K15,RP11-229K15,17,17q11.2,26294586,26453010,158425,bA229K15,AC027793,5,,ENSG00000210262(NULL)(NOVEL) ENSG00000181481(RNF135)(KNOWN) ENSG00000205083(XR_000654.1)(KNOWN) ENSG00000196712(NF1)(KNOWN) ENSG00000184060(CENTA2)(KNOWN),26.294586,17,clone
2245,7,13,17,RP11-207O14,RP11-207O14,2,2q22.3,146593562,146775971,182410,bA207O14,AC009476.3,1,,ENSG00000199939(U7)(NOVEL),146.593562,2,clone
2246,7,14,17,RP11-229O3,RP11-229O3,16,16q21,63462867,63616454,153588,bA229O3,AC010533.6,1,,ENSG00000140937(CDH11)(KNOWN),63.462867,16,clone
2247,7,15,17,RP11-255I14,RP11-255I14,12,12q21.1,73068733,73195538,126806,bA255I14,AC021648.25,0,,,73.068733,12,clone
2248,7,16,17,empty,NA,NA,NA,NA,NA,NA,NA,NA,NA,NA,NA,NA,NA,Empty
2249,7,17,17,RP11-255O19,RP11-255O19,3,3p24.3,15780358,15940642,160285,bA255O19,AC090945.1,2,,ENSG00000207815(hsa-mir-563)(NOVEL) ENSG00000206560(ANKRD28)(KNOWN),15.780358,3,clone
2250,7,18,17,empty,NA,NA,NA,NA,NA,NA,NA,NA,NA,NA,NA,NA,NA,Empty
2251,7,1,18,RP11-3N13,RP11-3N13,8,8q21.11,75850330,76026072,175743,bA3N13,AC011632.7,1,,ENSG00000137558(PI15)(KNOWN),75.85033,8,clone
2252,7,2,18,RP11-11L6,RP11-11L6,3,3p24.1,28645912,28824358,178447,bA11L6,AC093412.3,0,,,28.645912,3,clone
2253,7,3,18,FAILED,NA,NA,NA,NA,NA,NA,NA,NA,NA,NA,NA,NA,NA,clone
2254,7,4,18,RP11-11L10,RP11-11L10,3,3p12.3,74234096,74391234,157139,bA11L10,AC013625,2,,ENSG00000186172(Q58FF5_HUMAN)(KNOWN) ENSG00000211037(NULL)(NOVEL),74.234096,3,clone
2255,7,5,18,RP11-17P8,RP11-17P8,4,4q22.1,89621629,89807633,186005,bA17P8,AC023521,4,,ENSG00000145337(PIGY)(KNOWN) ENSG00000211121(NULL)(NOVEL) ENSG00000138641(HERC3)(KNOWN) ENSG00000138646(HERC5)(KNOWN),89.621629,4,clone
2256,7,6,18,RP11-24H3,RP11-24H3,8,8q22.2,99215537,99366374,150838,bA24H3,,4,,ENSG00000208954(NULL)(NOVEL) ENSG00000208949(NULL)(NOVEL) ENSG00000104361(NPAL2)(KNOWN) ENSG00000104356(POP1)(KNOWN),99.215537,8,clone
2257,7,7,18,RP11-18L17,RP11-18L17,3,3p24.2,24167259,24311442,144184,bA18L17,AC068890,1,,ENSG00000151090(THRB)(KNOWN),24.167259,3,clone
2258,7,8,18,RP11-24H13,RP11-24H13,4,4p15.1,34561876,34578239,16364,bA24H13,AC093741.3,0,,,34.561876,4,clone
2259,7,9,18,RP11-33E18,RP11-33E18,3,3p26.1,5501957,5696842,194886,bA33E18,AC073515,0,,,5.501957,3,clone
2260,7,10,18,RP11-48B3,RP11-48B3,8,8q21.13,81538449,81648851,110403,bA48B3,AC009812.17,3,ZBTB10,ENSG00000201206(Y)(NOVEL) ENSG00000205189(ZBTB10)(KNOWN) ENSG00000199524(U7)(NOVEL),81.538449,8,clone
2261,7,11,18,RP11-34G16,RP11-34G16,2,2q11.1-q11.2,95675761,95861540,185780,bA34G16,AC008268.3,0,,,95.675761,2,clone
2262,7,12,18,RP11-48C14,RP11-48C14,5,5q23.2,124179322,124350943,171622,bA48C14,AC016676,0,,,124.179322,5,clone
2263,7,13,18,RP11-63M2,RP11-63M2,4,4q28.3,138014415,138174314,159900,bA63M2,AC096729.3,0,,,138.014415,4,clone
2264,7,14,18,RP11-79F7,RP11-79F7,8,8q23.1,107820491,107973246,152756,bA79F7,AC091145,2,,ENSG00000174429(ABRA)(KNOWN) ENSG00000164830(OXR1)(KNOWN),107.820491,8,clone
2265,7,15,18,RP11-64I2,RP11-64I2,7,7p14.1,39496099,39613863,117765,bA64I2,AC011290.3,1,C7orf36,ENSG00000106540(C7orf36)(KNOWN),39.496099,7,clone
2266,7,16,18,RP11-79J20,RP11-79J20,14,14q31.3-q32.11,88818864,88987033,168170,bA79J20,AC007263,1,,ENSG00000053254(CHES1)(KNOWN),88.818864,14,clone
2267,7,17,18,RP11-91K9,RP11-91K9,3,3q26.32,178971537,179129175,157639,bA91K9,AC012031.17,0,,,178.971537,3,clone
2268,7,18,18,RP11-107J18,RP11-107J18,3,3q13.2,113980367,113984071,3705,bA107J18,AC069516.12,0,,,113.980367,3,clone
2269,8,1,1,RP11-288H12,RP11-288H12,6,6q25.3,160354009,160500259,146251,bA288H12,AL353625.5,2,"SLC22A1, IGF2R",ENSG00000175003(SLC22A1)(KNOWN) ENSG00000197081(IGF2R)(KNOWN),160.354009,6,clone
2270,8,2,1,RP11-304L19,RP11-304L19,16,16p13.3,2081103,2267414,186312,bA304L19,AC009065.8,16,"RAB26, TRAF7, E4F1, DNASE1L2, DCI, RNPS1, ABCA3, PKD1",ENSG00000200059(Y)(NOVEL) ENSG00000167964(RAB26)(KNOWN) ENSG00000206630(U60)(NOVEL) ENSG00000131653(TRAF7)(KNOWN) ENSG00000167971(CASKIN1)(KNOWN) ENSG00000167965(NM_022372.3)(KNOWN) ENSG00000182685(NP_872369.1)(KNOWN) ENSG00000184207(NULL)(NOVEL) ENSG00000167967(E4F1)(KNOWN) ENSG00000167968(DNASE1L2)(KNOWN) ENSG00000167969(DCI)(KNOWN) ENSG00000205937(RNPS1)(KNOWN) ENSG00000167970(Q15288_HUMAN)(KNOWN) ENSG00000207715(hsa-mir-572)(NOVEL) ENSG00000167972(ABCA3)(KNOWN) ENSG00000008710(PKD1)(KNOWN),2.081103,16,clone
2271,8,3,1,RP11-295G24,RP11-295G24,9,9q34.13,134621360,134820472,199113,bA295G24,AL445645.10,6,"TSC1, GFI1B, C9orf98",ENSG00000204035(NULL)(NOVEL) ENSG00000208514(NULL)(NOVEL) ENSG00000165698(CI009_HUMAN)(KNOWN) ENSG00000165699(TSC1)(KNOWN) ENSG00000165702(GFI1B)(KNOWN) ENSG00000165695(C9orf98)(KNOWN),134.62136,9,clone
2272,8,4,1,RP5-1162C3,RP5-1162C3,20,20q13.2,52227277,52329237,101961,dJ1162C3,AL133335.29,3,PFDN4,ENSG00000101132(PFDN4)(KNOWN) ENSG00000203992(NULL)(NOVEL) ENSG00000203991(XP_946970.1)(NOVEL),52.227277,20,clone
2273,8,5,1,CTD-2033D15,CTD-2033D15,15,15q14,37614149,37799843,185695,bK2033D15,AC037198.7,2,"THBS1, FSIP1",ENSG00000137801(THBS1)(KNOWN) ENSG00000150667(FSIP1)(KNOWN),37.614149,15,clone
2274,8,6,1,empty,NA,NA,NA,NA,NA,NA,NA,NA,NA,NA,NA,NA,NA,Empty
2275,8,7,1,CTD-2049J23,CTD-2049J23,3,3q25.33-q26.1,161081609,161238687,157079,bK2049J23,AC010370.5,2,,ENSG00000168811(IL12A)(KNOWN) ENSG00000151967(SCHIP1)(KNOWN),161.081609,3,clone
2276,8,8,1,empty,NA,NA,NA,NA,NA,NA,NA,NA,NA,NA,NA,NA,NA,Empty
2277,8,9,1,CTC-240G10,CTC-240G10,16,16q24.3,88434421,88552724,118304,,,5,"TCF25, TUBB3",ENSG00000141002(TCF25)(KNOWN) ENSG00000182289(Q9H9U3_HUMAN)(KNOWN) ENSG00000198211(TUBB3)(KNOWN) ENSG00000140995(NP_997397.1)(KNOWN) ENSG00000204991(NP_115827.1)(KNOWN),88.434421,16,clone
2278,8,10,1,empty,NA,NA,NA,NA,NA,NA,NA,NA,NA,NA,NA,NA,NA,Empty
2279,8,11,1,empty,NA,NA,NA,NA,NA,NA,NA,NA,NA,NA,NA,NA,NA,Empty
2280,8,12,1,empty,NA,NA,NA,NA,NA,NA,NA,NA,NA,NA,NA,NA,NA,Empty
2281,8,13,1,empty,NA,NA,NA,NA,NA,NA,NA,NA,NA,NA,NA,NA,NA,Empty
2282,8,14,1,empty,NA,NA,NA,NA,NA,NA,NA,NA,NA,NA,NA,NA,NA,Empty
2283,8,15,1,empty,NA,NA,NA,NA,NA,NA,NA,NA,NA,NA,NA,NA,NA,Empty
2284,8,16,1,empty,NA,NA,NA,NA,NA,NA,NA,NA,NA,NA,NA,NA,NA,Empty
2285,8,17,1,emp,NA,NA,NA,NA,NA,NA,NA,NA,NA,NA,NA,NA,NA,clone
2286,8,18,1,emp,NA,NA,NA,NA,NA,NA,NA,NA,NA,NA,NA,NA,NA,clone
2287,8,1,2,RP11-188P8,RP11-188P8,10,10p12.32,20063001,20159002,96002,bA188P8,AL353147.10,6,,ENSG00000209471(NULL)(NOVEL) ENSG00000209472(NULL)(NOVEL) ENSG00000209475(NULL)(NOVEL) ENSG00000209476(NULL)(NOVEL) ENSG00000209478(NULL)(NOVEL) ENSG00000120594(PLXDC2)(KNOWN),20.063001,10,clone
2288,8,2,2,RP11-399K21,RP11-399K21,10,10q22.2,76694924,76882564,187641,bA399K21,AC010997.12,4,,ENSG00000204059(NP_001013718.1)(KNOWN) ENSG00000165655(ZNF503)(KNOWN) ENSG00000204058(Q9H7I8_HUMAN)(KNOWN) ENSG00000148655(C10orf11)(KNOWN),76.694924,10,clone
2289,8,3,2,RP5-1075G21,RP5-1075G21,20,20q13.2,52147783,52227376,79594,dJ1075G21,AL138805.8,1,,ENSG00000019186(CYP24A1)(KNOWN),52.147783,20,clone
2290,8,4,2,RP5-1096J16,RP5-1096J16,20,20p11.23,20185018,20240131,55114,dJ1096J16,AL121721.20,1,,ENSG00000089101(CT026_HUMAN)(KNOWN),20.185018,20,clone
2291,8,5,2,RP5-1107C24,RP5-1107C24,20,20q13.33,59894657,60016638,121982,dJ1107C24,AL109911.47,2,,ENSG00000130699(TAF4)(KNOWN) ENSG00000179242(CDH4)(KNOWN),59.894657,20,clone
2292,8,6,2,RP5-1137F22,RP5-1137F22,20,20q11.22,31582324,31675130,92807,dJ1137F22,AL034421.7,1,CBFA2T2,ENSG00000078699(CBFA2T2)(KNOWN),31.582324,20,clone
2293,8,7,2,empty,NA,NA,NA,NA,NA,NA,NA,NA,NA,NA,NA,NA,NA,Empty
2294,8,8,2,RP11-439A18,RP11-439A18,9,9q21.32,85290903,85375534,84632,bA439A18,AL450026.10,2,,ENSG00000211272(NULL)(NOVEL) ENSG00000172159(FRMD3)(KNOWN),85.290903,9,clone
2295,8,9,2,RP11-153P4,RP11-153P4,9,9q34.2,135531562,135650232,118671,bA153P4,AL590710.14,4,"VAV2, SARDH",ENSG00000204017(Q6ZVB9_HUMAN)(KNOWN) ENSG00000204014(Q6ZVN9_HUMAN)(KNOWN) ENSG00000160293(VAV2)(KNOWN) ENSG00000123453(SARDH)(KNOWN),135.531562,9,clone
2296,8,10,2,RP11-440G5,RP11-440G5,9,9q22.31,93170710,93341607,170898,bA440G5,AL353764.9,1,,ENSG00000165030(NFIL3)(KNOWN),93.17071,9,clone
2297,8,11,2,RP11-546M21,RP11-546M21,17,17q21.31,39434414,39568400,133987,bA546M21,AC023855.15,8,,ENSG00000161653(NAGS)(KNOWN) ENSG00000091947(TMEM101)(KNOWN) ENSG00000196086(Q9H8K0_HUMAN)(KNOWN) ENSG00000210661(NULL)(NOVEL) ENSG00000161654(LSM12)(KNOWN) ENSG00000141349(G6PC3)(KNOWN) ENSG00000108840(HDAC5)(KNOWN) ENSG00000131096(PYY)(KNOWN),39.434414,17,clone
2298,8,12,2,FAILED,NA,NA,NA,NA,NA,NA,NA,NA,NA,NA,NA,NA,NA,clone
2299,8,13,2,FAILED,NA,NA,NA,NA,NA,NA,NA,NA,NA,NA,NA,NA,NA,clone
2300,8,14,2,FAILED,NA,NA,NA,NA,NA,NA,NA,NA,NA,NA,NA,NA,NA,clone
2301,8,15,2,FAILED,NA,NA,NA,NA,NA,NA,NA,NA,NA,NA,NA,NA,NA,clone
2302,8,16,2,FAILED,NA,NA,NA,NA,NA,NA,NA,NA,NA,NA,NA,NA,NA,clone
2303,8,17,2,FAILED,NA,NA,NA,NA,NA,NA,NA,NA,NA,NA,NA,NA,NA,clone
2304,8,18,2,FAILED,NA,NA,NA,NA,NA,NA,NA,NA,NA,NA,NA,NA,NA,clone
2305,8,1,3,RP3-465G10,NA,NA,NA,NA,NA,NA,NA,NA,NA,NA,NA,NA,NA,clone
2306,8,2,3,CTA-722E9,CTA-722E9,22,22q13.33,48232504,48314074,81571,bK722E9,AL008636.1,0,,,48.232504,22,clone
2307,8,3,3,RP3-501A4,NA,NA,NA,NA,NA,NA,NA,NA,NA,NA,NA,NA,NA,clone
2308,8,4,3,CTA-799F10,NA,NA,NA,NA,NA,NA,NA,NA,NA,NA,NA,NA,NA,clone
2309,8,5,3,RP11-245B11,RP11-245B11,13,13q34,113770511,113930806,160296,bA245B11,AL161774.49,1,RASA3,ENSG00000185989(RASA3)(KNOWN),113.770511,13,clone
2310,8,6,3,RP11-552M6,RP11-552M6,13,13q22.1,73180719,73302614,121896,bA552M6,AL138713.12,2,,ENSG00000203515(NULL)(NOVEL) ENSG00000118922(KLF12)(KNOWN),73.180719,13,clone
2311,8,7,3,RP11-247M1,RP11-247M1,13,13q14.12,45724366,45869747,145382,bA247M1,AL139801.17,2,,ENSG00000199244(U2)(NOVEL) ENSG00000102445(C13orf18)(KNOWN),45.724366,13,clone
2312,8,8,3,RP11-556N21,RP11-556N21,13,13q12.12,23994474,24103118,108645,bA556N21,AL359538.8,1,,ENSG00000205822(Q49A35_HUMAN)(KNOWN),23.994474,13,clone
2313,8,9,3,RP11-256L9,RP11-256L9,6,6q13,73180824,73217550,36727,bA256L9,AL512289.18,0,,,73.180824,6,clone
2314,8,10,3,RP11-760M1,RP11-760M1,13,13q12.12,22887525,23056187,168663,bA760M1,AL354815.10,1,,ENSG00000127863(TNFRSF19)(KNOWN),22.887525,13,clone
2315,8,11,3,RP11-289E16,RP11-289E16,6,6q27,165840859,165928214,87356,bA289E16,AL160160.14,0,,,165.840859,6,clone
2316,8,12,3,empty,NA,NA,NA,NA,NA,NA,NA,NA,NA,NA,NA,NA,NA,Empty
2317,8,13,3,RP3-454N4,RP3-454N4,6,6q21,106038505,106119274,80770,dJ454N4,AL096794.3,0,,,106.038505,6,clone
2318,8,14,3,RP11-490H9,RP11-490H9,9,9q21.13,78861728,78928696,66969,bA490H9,AL161789.29,0,,,78.861728,9,clone
2319,8,15,3,RP3-460G2,RP3-460G2,6,6q24.1,141124534,141227085,102552,dJ460G2,AL035446.4,0,,,141.124534,6,clone
2320,8,16,3,RP11-513M16,RP11-513M16,9,9p22.1,19310506,19423218,112713,bA513M16,AL391834.8,3,"RPS6, DENND4C",ENSG00000137154(RPS6)(KNOWN) ENSG00000177076(NP_001010887.2)(KNOWN) ENSG00000137145(DENND4C)(KNOWN),19.310506,9,clone
2321,8,17,3,RP11-183D3,RP11-183D3,10,10q21.1,57554198,57668808,114611,bA183D3,AC073173.7,0,,,57.554198,10,clone
2322,8,18,3,RP11-396M20,RP11-396M20,10,10q23.2,88054883,88222662,167780,bA396M20,AL844892.5,2,"WAPAL, GRID1",ENSG00000062650(WAPAL)(KNOWN) ENSG00000182771(GRID1_HUMAN)(KNOWN),88.054883,10,clone
2323,8,1,4,CTC-459F4,CTC-459F4,19,19q12,32889410,33099546,210137,bK1459F4,AC006504.1,0,,,32.88941,19,clone
2324,8,2,4,empty,NA,NA,NA,NA,NA,NA,NA,NA,NA,NA,NA,NA,NA,Empty
2325,8,3,4,RP11-208G20,RP11-208G20,7,7q36.1,151567450,151714055,146606,bA208G20,AC104692.1,2,,ENSG00000204894(PSPHL)(KNOWN) ENSG00000055609(MLL3)(KNOWN),151.56745,7,clone
2326,8,4,4,RP11-506G7,RP11-506G7,17,17q21.31,38139932,38327654,187723,bA506G7,AC016889.28,15,,ENSG00000197291(Q8WV75_HUMAN)(KNOWN) ENSG00000131477(RAMP2)(KNOWN) ENSG00000131475(VPS25)(KNOWN) ENSG00000126562(WNK4)(KNOWN) ENSG00000183978(NP_001035521.1)(KNOWN) ENSG00000176563(CNTD1)(KNOWN) ENSG00000126581(BECN1)(KNOWN) ENSG00000131467(PSME3)(KNOWN) ENSG00000131480(AOC2_HUMAN)(KNOWN) ENSG00000131471(AOC3)(KNOWN) ENSG00000204755(NULL)(NOVEL) ENSG00000167934(NP_997271.1)(KNOWN) ENSG00000210555(NULL)(NOVEL) ENSG00000131482(G6PC)(KNOWN) ENSG00000108799(EZH1)(KNOWN),38.139932,17,clone
2327,8,5,4,RP11-211J15,RP11-211J15,7,7p15.3,21173901,21257598,83698,bA211J15,AC078791.8,2,,ENSG00000210270(NULL)(NOVEL) ENSG00000186632(NULL)(NOVEL),21.173901,7,clone
2328,8,6,4,RP11-506M12,RP11-506M12,7,7q22.1,99507489,99640253,132765,bA506M12,AC073842.5,14,,ENSG00000168090(COPS6)(KNOWN) ENSG00000166508(MCM7)(KNOWN) ENSG00000207547(hsa-mir-25)(NOVEL) ENSG00000207757(hsa-mir-93)(NOVEL) ENSG00000208036(hsa-mir-106b)(NOVEL) ENSG00000206580(AP4M1)(KNOWN) ENSG00000106290(TAF6)(KNOWN) ENSG00000166997(NP_689968.1)(KNOWN) ENSG00000188186(NP_001008396.1)(KNOWN) ENSG00000146826(NP_060745.3)(KNOWN) ENSG00000197093(GPC2)(KNOWN) ENSG00000066923(STAG3)(KNOWN) ENSG00000160844(NP_849153.3)(KNOWN) ENSG00000166526(ZNF3)(KNOWN),99.507489,7,clone
2329,8,7,4,RP11-146P11,RP11-146P11,1,1p21.3,95756215,95929262,173048,bA146P11,AC096538.2,0,,,95.756215,1,clone
2330,8,8,4,RP11-445K1,RP11-445K1,1,1q31.1,188252300,188442462,190163,bA445K1,AL365402.17,1,FAM5C,ENSG00000162670(FAM5C)(KNOWN),188.2523,1,clone
2331,8,9,4,RP11-122C9,RP11-122C9,1,1p21.3,96868095,97055472,187378,bA122C9,AL357150.7,3,,ENSG00000137970(Q3KQU0_HUMAN)(KNOWN) ENSG00000211383(NULL)(NOVEL) ENSG00000117569(PTBP2)(KNOWN),96.868095,1,clone
2332,8,10,4,RP11-463J7,RP11-463J7,1,1q31.1-q31.2,188892717,189058635,165919,bA463J7,AL139135.15,0,,,188.892717,1,clone
2333,8,11,4,dros3,NA,NA,NA,NA,NA,NA,NA,NA,NA,NA,NA,NA,NA,clone
2334,8,12,4,dros4,NA,NA,NA,NA,NA,NA,NA,NA,NA,NA,NA,NA,NA,clone
2335,8,13,4,dros5,NA,NA,NA,NA,NA,NA,NA,NA,NA,NA,NA,NA,NA,clone
2336,8,14,4,dros6,NA,NA,NA,NA,NA,NA,NA,NA,NA,NA,NA,NA,NA,clone
2337,8,15,4,RP4-739M21,RP4-739M21,1,1p31.1,77145557,77248155,102599,dJ739M21,AC096951.2,1,,ENSG00000117069(ST6GALNAC5)(KNOWN),77.145557,1,clone
2338,8,16,4,empty,NA,NA,NA,NA,NA,NA,NA,NA,NA,NA,NA,NA,NA,Empty
2339,8,17,4,empty,NA,NA,NA,NA,NA,NA,NA,NA,NA,NA,NA,NA,NA,Empty
2340,8,18,4,empty,NA,NA,NA,NA,NA,NA,NA,NA,NA,NA,NA,NA,NA,Empty
2341,8,1,5,RP11-262P9,RP11-262P9,14,14q32.13,93946936,94090988,144053,bA262P9,AL132990.4,3,"SERPINA11, SERPINA12",ENSG00000186910(SERPINA11)(KNOWN) ENSG00000170054(SPA9_HUMAN)(KNOWN) ENSG00000165953(SERPINA12)(KNOWN),93.946936,14,clone
2342,8,2,5,RP11-388M20,RP11-388M20,16,16p11.2,31035908,31163676,127769,bA388M20,AC009088.9,7,,ENSG00000103510(MYST1)(KNOWN) ENSG00000052344(PRSS8)(KNOWN) ENSG00000178226(PRSS36)(KNOWN) ENSG00000089280(FUS)(KNOWN) ENSG00000103490(PYCARD)(KNOWN) ENSG00000177238(TRIM72)(KNOWN) ENSG00000169900(PYDC1)(KNOWN),31.035908,16,clone
2343,8,3,5,RP11-263N12,RP11-263N12,7,7q21.13,89329383,89449178,119796,bA263N12,AC006155.2,0,,,89.329383,7,clone
2344,8,4,5,RP11-391B7,RP11-391B7,5,5q33.3,157384965,157573351,188387,bA391B7,AL136059,0,,,157.384965,5,clone
2345,8,5,5,RP11-495K20,RP11-495K20,5,5q11.2,58128952,58280997,152046,bA495K20,AC066693,1,,ENSG00000152932(RAB3C)(KNOWN),58.128952,5,clone
2346,8,6,5,empty,NA,NA,NA,NA,NA,NA,NA,NA,NA,NA,NA,NA,NA,Empty
2347,8,7,5,RP11-503E24,RP11-503E24,8,8p11.21,42503724,42674303,170580,bA503E24,AC090739.13,3,,ENSG00000176209(C8orf40)(KNOWN) ENSG00000147432(CHRNB3)(KNOWN) ENSG00000168575(SLC20A2)(KNOWN),42.503724,8,clone
2348,8,8,5,empty,NA,NA,NA,NA,NA,NA,NA,NA,NA,NA,NA,NA,NA,Empty
2349,8,9,5,FAILED,NA,NA,NA,NA,NA,NA,NA,NA,NA,NA,NA,NA,NA,clone
2350,8,10,5,RP11-285H8,RP11-285H8,19,19p13.12,13815739,13816285,547,bA285H8,AC017030,0,,,13.815739,19,clone
2351,8,11,5,empty,NA,NA,NA,NA,NA,NA,NA,NA,NA,NA,NA,NA,NA,Empty
2352,8,12,5,empty,NA,NA,NA,NA,NA,NA,NA,NA,NA,NA,NA,NA,NA,Empty
2353,8,13,5,RP11-35P16,RP11-35P16,16,16p13.3,4441438,4520536,79099,bA35P16,AC007606.8,4,,ENSG00000153406(NP_065728.1)(KNOWN) ENSG00000103415(HMOX2)(KNOWN) ENSG00000089486(NP_037531.1)(KNOWN) ENSG00000103423(DNAJA3)(KNOWN),4.441438,16,clone
2354,8,14,5,FAILED,NA,NA,NA,NA,NA,NA,NA,NA,NA,NA,NA,NA,NA,clone
2355,8,15,5,RP11-36B6,RP11-36B6,7,7q32.2-q32.3,130078069,130270836,192768,bA36B6,AC016831.1,2,,ENSG00000198981(mmu-mir-29a)(NOVEL) ENSG00000207748(hsa-mir-29b-1)(NOVEL),130.078069,7,clone
2356,8,16,5,RP1-289H18,RP1-289H18,3,3p21.31,48080483,48208886,128404,dJ289H18,,4,,ENSG00000200780(SRP_euk_arch)(NOVEL) ENSG00000164045(CDC25A)(KNOWN) ENSG00000202460(U7)(NOVEL) ENSG00000047849(MAP4)(KNOWN),48.080483,3,clone
2357,8,17,5,CTC-453E13,CTC-453E13,5,5q22.3-q23.1,115147000,115297134,150135,bK1453E13,AC022111,3,,ENSG00000129596(CDO1)(KNOWN) ENSG00000145782(ATG12)(KNOWN) ENSG00000177879(AP3S1)(KNOWN),115.147,5,clone
2358,8,18,5,CTD-3245B9,CTD-3245B9,11,11q23.3,118148996,118395819,246824,bK3245B9,AP002357,15,,ENSG00000201535(Y)(NOVEL) ENSG00000186174(BCL9L)(KNOWN) ENSG00000211276(NULL)(NOVEL) ENSG00000204318(Q6ZRJ6_HUMAN)(KNOWN) ENSG00000110375(UPK2)(KNOWN) ENSG00000211279(NULL)(NOVEL) ENSG00000176302(FOXR1)(KNOWN) ENSG00000211284(NULL)(NOVEL) ENSG00000200242(Y)(NOVEL) ENSG00000211315(NULL)(NOVEL) ENSG00000186166(CCDC84)(KNOWN) ENSG00000197300(NULL)(NOVEL) ENSG00000118181(RPS25)(KNOWN) ENSG00000196655(TRAPPC4)(KNOWN) ENSG00000110367(DDX6)(KNOWN),118.148996,11,clone
2359,8,1,6,FAILED,NA,NA,NA,NA,NA,NA,NA,NA,NA,NA,NA,NA,NA,clone
2360,8,2,6,RP11-504G11,RP11-504G11,2,2q14.1,115568405,115730304,161900,bA504G5,AC013473.8,1,,ENSG00000175497(DPP10)(KNOWN),115.568405,2,clone
2361,8,3,6,RP11-526H11,RP11-526H11,18,18q22.1,63881663,63997077,115415,bA526H11,AC068112.5,0,,,63.881663,18,clone
2362,8,4,6,RP11-549D18,RP11-549D18,2,2p24.3,16245950,16435643,189694,bA549D18,AC010745.4,0,,,16.24595,2,clone
2363,8,5,6,RP11-526I8,RP11-526I8,18,18q11.2,22781318,22931013,149696,bA526I8,AC023575.7,1,CHST9,ENSG00000154080(CHST9)(KNOWN),22.781318,18,clone
2364,8,6,6,RP11-549E9,RP11-549E9,12,12q12,39661383,39833150,171768,bA549E9,AC024900.20,1,,ENSG00000018236(CNTN1)(KNOWN),39.661383,12,clone
2365,8,7,6,RP11-571M6,RP11-571M6,12,12q13.3-q14.1,56286132,56497675,211544,bA571M6,AC025165.27,15,,ENSG00000135502(SLC26A10)(KNOWN) ENSG00000135454(B4GALNT1)(KNOWN) ENSG00000205210(NULL)(NOVEL) ENSG00000135506(OS9_HUMAN)(KNOWN) ENSG00000135439(CENTG1)(KNOWN) ENSG00000135452(TSPAN31)(KNOWN) ENSG00000135446(CDK4)(KNOWN) ENSG00000139266(MARCH9)(KNOWN) ENSG00000111012(CYP27B1)(KNOWN) ENSG00000037897(METTL1)(KNOWN) ENSG00000123427(FAM119B)(KNOWN) ENSG00000123297(TSFM)(KNOWN) ENSG00000135407(AVIL)(KNOWN) ENSG00000206749(U6)(NOVEL) ENSG00000178498(DTX3_HUMAN)(KNOWN),56.286132,12,clone
2366,8,8,6,empty,NA,NA,NA,NA,NA,NA,NA,NA,NA,NA,NA,NA,NA,Empty
2367,8,9,6,RP11-571N3,RP11-571N3,7,7p13,45956855,46124185,167331,bA571N3,AC073115.5,1,,ENSG00000200415(U7)(NOVEL),45.956855,7,clone
2368,8,10,6,LL22NC01-132D12,NA,NA,NA,NA,NA,NA,NA,NA,NA,NA,NA,NA,NA,clone
2369,8,11,6,RP4-558L10,RP4-558L10,7,7q35,145959491,146102540,143050,dJ558L10,AC005997.3,1,,ENSG00000174469(CNTNAP2)(KNOWN),145.959491,7,clone
2370,8,12,6,RP5-971F3,NA,NA,NA,NA,NA,NA,NA,NA,NA,NA,NA,NA,NA,clone
2371,8,13,6,RP4-560O14,RP4-560O14,7,7q21.11,81356768,81501226,144459,dJ560O14,AC006145.2,1,CACNA2D1,ENSG00000153956(CACNA2D1)(KNOWN),81.356768,7,clone
2372,8,14,6,RP5-982E9,RP5-982E9,7,7q36.3,156044134,156202353,158220,dJ982E9,AC005534.2,4,,ENSG00000182648(NP_116014.1)(KNOWN) ENSG00000204874(Q8NI28_HUMAN)(KNOWN) ENSG00000105982(RNF32)(KNOWN) ENSG00000105983(LMBR1)(KNOWN),156.044134,7,clone
2373,8,15,6,FAILED,NA,NA,NA,NA,NA,NA,NA,NA,NA,NA,NA,NA,NA,clone
2374,8,16,6,FAILED,NA,NA,NA,NA,NA,NA,NA,NA,NA,NA,NA,NA,NA,clone
2375,8,17,6,RP11-29E4,RP11-29E4,2,2q32.1,185796056,186001245,205190,bA29E4,AC021405,0,,,185.796056,2,clone
2376,8,18,6,RP11-141H20,RP11-141H20,2,2q31.1,169789426,169953565,164140,bA141H20,AC062019,1,,ENSG00000081479(LRP2)(KNOWN),169.789426,2,clone
2377,8,1,7,RP11-301O19,RP11-301O19,2,2p11.2,86132487,86301208,168722,bA301O19,AC009309.4,7,,ENSG00000132300(NP_060422.4)(KNOWN) ENSG00000208772(NULL)(NOVEL) ENSG00000132305(IMMT)(KNOWN) ENSG00000200241(Y)(NOVEL) ENSG00000132313(MRPL35)(KNOWN) ENSG00000068615(REEP1)(KNOWN) ENSG00000068654(POLR1A)(KNOWN),86.132487,2,clone
2378,8,2,7,RP11-323K15,RP11-323K15,7,7p21.1,17781327,17929240,147914,bA323K15,AC073205.6,1,SNX13,ENSG00000071189(SNX13_HUMAN)(KNOWN),17.781327,7,clone
2379,8,3,7,RP11-302B13,RP11-302B13,12,12q13.12,47561979,47666571,104593,bA302B13,AC073610.17,9,,ENSG00000199394(U6)(NOVEL) ENSG00000139537(CCDC65)(KNOWN) ENSG00000134285(FKBP11)(KNOWN) ENSG00000201678(Y)(NOVEL) ENSG00000134287(ARF3)(KNOWN) ENSG00000210043(NULL)(NOVEL) ENSG00000169884(WNT10B)(KNOWN) ENSG00000200303(U6)(NOVEL) ENSG00000125084(WNT1)(KNOWN),47.561979,12,clone
2380,8,4,7,RP11-323N12,RP11-323N12,17,17q25.3,74200806,74384944,184139,bA323N12,AC022966.13,5,,ENSG00000209235(NULL)(NOVEL) ENSG00000055483(USP36)(KNOWN) ENSG00000204269(Q6ZVM2_HUMAN)(KNOWN) ENSG00000035862(TIMP2)(KNOWN) ENSG00000108669(PSCD1)(KNOWN),74.200806,17,clone
2381,8,5,7,RP11-343H10,RP11-343H10,2,2q31.1,173168753,173325586,156834,bA343H10,AC018712.5,3,,ENSG00000208200(NULL)(NOVEL) ENSG00000091428(RAPGEF4)(KNOWN) ENSG00000152256(PDK1)(KNOWN),173.168753,2,clone
2382,8,6,7,RP11-363G3,RP11-363G3,2,2q32.3,193770313,193936253,165941,bA363G3,AC092638.2,0,,,193.770313,2,clone
2383,8,7,7,RP11-343N14,RP11-343N14,2,2p13.3,72247343,72428558,181216,bA343N14,AC006461.2,1,,ENSG00000144036(SEC15L2)(KNOWN),72.247343,2,clone
2384,8,8,7,RP11-363K21,RP11-363K21,2,2q32.1,185140061,185332568,192508,bA363K21,AC096667.1,2,C2orf10,ENSG00000177812(Q53R30_HUMAN)(KNOWN) ENSG00000170396(C2orf10)(KNOWN),185.140061,2,clone
2385,8,9,7,RP11-389F18,RP11-389F18,2,2q31.1,170471086,170690261,219176,bA389F18,AC092641.2,2,,ENSG00000144357(NP_742067.2)(KNOWN) ENSG00000208204(NULL)(NOVEL),170.471086,2,clone
2386,8,10,7,FAILED,NA,NA,NA,NA,NA,NA,NA,NA,NA,NA,NA,NA,NA,clone
2387,8,11,7,RP11-389J22,RP11-389J22,18,18q22.1,61594898,61752947,158050,bA389J22,AC023394.11,1,CDH7,ENSG00000081138(CDH7)(KNOWN),61.594898,18,clone
2388,8,12,7,RP11-413M20,RP11-413M20,2,2p23.3,27426559,27622439,195881,bA413M20,AC074117.7,11,,ENSG00000115211(EIF2B4)(KNOWN) ENSG00000115234(SNX17)(KNOWN) ENSG00000163795(ZNF513)(KNOWN) ENSG00000115241(PPM1G)(KNOWN) ENSG00000115216(NRBP1)(KNOWN) ENSG00000157992(KRTCAP3)(KNOWN) ENSG00000138002(IFT172)(KNOWN) ENSG00000200003(U6)(NOVEL) ENSG00000115226(FNDC4)(KNOWN) ENSG00000084734(GCKR)(KNOWN) ENSG00000115207(GTF3C2)(KNOWN),27.426559,2,clone
2389,8,13,7,RP11-433J8,RP11-433J8,14,14q32.2,96121656,96319345,197690,bA433J8,AL137786.3,1,,ENSG00000210649(NULL)(NOVEL),96.121656,14,clone
2390,8,14,7,RP11-457F14,RP11-457F14,2,2p22.1,40346699,40526042,179344,bA457F14,AC007281.3,1,,ENSG00000183023(SLC8A1)(KNOWN),40.346699,2,clone
2391,8,15,7,RP11-433L7,RP11-433L7,8,8p22,14278096,14461154,183059,bA433L7,AC021760.9,1,,ENSG00000185053(SGCZ)(KNOWN),14.278096,8,clone
2392,8,16,7,RP11-457M7,NA,NA,NA,NA,NA,NA,NA,NA,NA,NA,NA,NA,NA,clone
2393,8,17,7,RP11-483E17,RP11-483E17,2,2q31.1,175049767,175231429,181663,bA483E17,AC010894.10,4,,ENSG00000179997(NULL)(NOVEL) ENSG00000206965(U6)(NOVEL) ENSG00000115935(WASPIP)(KNOWN) ENSG00000163328(GPR155)(KNOWN),175.049767,2,clone
2394,8,18,7,RP11-504G5,RP11-504G5,2,2q31.3,181817089,181987870,170782,bA504G11,AC027416,0,,,181.817089,2,clone
2395,8,1,8,RP11-95E2,RP11-95E2,7,7p12.2,50442678,50615647,172970,bA95E2,AC018705.10,4,,ENSG00000200815(U6)(NOVEL) ENSG00000132436(FIGNL1)(KNOWN) ENSG00000132437(DDC)(KNOWN) ENSG00000164501(Q96M41_HUMAN)(KNOWN),50.442678,7,clone
2396,8,2,8,RP11-110J12,RP11-110J12,12,12q24.22-q24.23,116586716,116748345,161630,bA110J12,AC027291,1,KSR2,ENSG00000171435(KSR2)(KNOWN),116.586716,12,clone
2397,8,3,8,RP11-125F14,RP11-125F14,11,11p11.2,47289749,47353655,63907,bA125F14,AC090582.9,5,"MYBPC3, SPI1, SLC39A13, MADD",ENSG00000134571(MYBPC3)(KNOWN) ENSG00000203453(NULL)(NOVEL) ENSG00000066336(SPI1)(KNOWN) ENSG00000165915(SLC39A13)(KNOWN) ENSG00000110514(MADD)(KNOWN),47.289749,11,clone
2398,8,4,8,RP11-148F10,RP11-148F10,16,16p13.2,7933143,8120601,187459,bA148F10,AC027684,0,,,7.933143,16,clone
2399,8,5,8,RP11-125K7,RP11-125K7,2,2p25.3,596981,744912,147932,bA125K7,AC009470,2,,ENSG00000151353(TMEM18)(KNOWN) ENSG00000162956(Q9BZU2_HUMAN)(KNOWN),0.596981,2,clone
2400,8,6,8,RP11-148F12,RP11-148F12,16,16q21,61943888,62080690,136803,bA148F12,AC012172.7,0,,,61.943888,16,clone
2401,8,7,8,RP11-166M16,RP11-166M16,17,17q24.3,67169020,67327134,158115,bA166M16,,0,,,67.16902,17,clone
2402,8,8,8,RP11-188I6,RP11-188I6,8,8q22.3,104875758,105015139,139382,bA188I6,AC025836,1,RIMS2,ENSG00000176406(RIMS2)(KNOWN),104.875758,8,clone
2403,8,9,8,RP11-167B4,RP11-167B4,16,16p13.3-p13.2,6171414,6339845,168432,bA167B4,AC007217.5,0,,,6.171414,16,clone
2404,8,10,8,RP11-189D22,RP11-189D22,17,17p11.2,17940393,18114679,174287,bA189D22,AC020567,8,"MYO15A, LLGL1, FLII, SMCR7, DRG2",ENSG00000091536(MYO15A)(KNOWN) ENSG00000209750(NULL)(NOVEL) ENSG00000091542(NP_060228.2)(KNOWN) ENSG00000131899(LLGL1)(KNOWN) ENSG00000179334(NULL)(NOVEL) ENSG00000177731(FLII)(KNOWN) ENSG00000177427(SMCR7)(KNOWN) ENSG00000108591(DRG2)(KNOWN),17.940393,17,clone
2405,8,11,8,RP11-211K17,RP11-211K17,2,2q36.3,227039788,227203287,163500,bA211K17,AC093784.3,1,,ENSG00000208062(NULL)(NOVEL),227.039788,2,clone
2406,8,12,8,RP11-236L3,RP11-236L3,11,11q21,93041021,93189057,148037,bA236L3,AP001886,18,,ENSG00000199875(Y)(NOVEL) ENSG00000201199(snoU2_19)(NOVEL) ENSG00000199675(snoU2-30)(NOVEL) ENSG00000166012(SNORA8)(KNOWN) ENSG00000207112(snoACA25)(NOVEL) ENSG00000206799(snoACA32)(NOVEL) ENSG00000202314(snoZ40)(NOVEL) ENSG00000206834(snoACA1)(NOVEL) ENSG00000207304(snoACA8)(NOVEL) ENSG00000210809(NULL)(NOVEL) ENSG00000207145(snoACA18)(NOVEL) ENSG00000210825(NULL)(NOVEL) ENSG00000182919(C11orf54)(KNOWN) ENSG00000204433(NULL)(NOVEL) ENSG00000042429(CRSP6)(KNOWN) ENSG00000201163(U4)(NOVEL) ENSG00000210832(NULL)(NOVEL) ENSG00000166004(KIAA1731)(KNOWN),93.041021,11,clone
2407,8,13,8,RP11-211P13,RP11-211P13,3,3q28,191651334,191835535,184202,bA211P13,AC008249.14,1,,ENSG00000196083(IL1RAP)(KNOWN),191.651334,3,clone
2408,8,14,8,RP11-236P11,RP11-236P11,15,15q22.31,62379521,62510410,130890,bA236P11,AC087632.10,4,,ENSG00000211190(NULL)(NOVEL) ENSG00000166803(KIAA0101)(KNOWN) ENSG00000103671(TRIP4)(KNOWN) ENSG00000169118(CSNK1G1)(KNOWN),62.379521,15,clone
2409,8,15,8,RP11-261A24,RP11-261A24,2,2p15,63239468,63339572,100105,bA261A24,AC074367.6,3,,ENSG00000209139(NULL)(NOVEL) ENSG00000209278(NULL)(NOVEL) ENSG00000143951(NP_056994.2)(KNOWN),63.239468,2,clone
2410,8,16,8,FAILED,NA,NA,NA,NA,NA,NA,NA,NA,NA,NA,NA,NA,NA,clone
2411,8,17,8,RP11-261P5,RP11-261P5,15,15q14,35740031,35906900,166870,bA261P5,AC090605.7,0,,,35.740031,15,clone
2412,8,18,8,RP11-284E5,RP11-284E5,2,2q32.2,191161960,191354774,192815,bA284E5,AC006460.4,1,,ENSG00000138386(NAB1)(KNOWN),191.16196,2,clone
2413,8,1,9,FAILED,NA,NA,NA,NA,NA,NA,NA,NA,NA,NA,NA,NA,NA,clone
2414,8,2,9,RP11-12K13,RP11-12K13,12,12q21.31,82690966,82845137,154172,bA12K13,AC079386.23,0,,,82.690966,12,clone
2415,8,3,9,RP11-5J4,RP11-5J4,2,2q24.3,164165855,164240910,75056,bA5J4,AC093727.3,1,,ENSG00000182263(FIGN)(KNOWN),164.165855,2,clone
2416,8,4,9,RP11-12L20,RP11-12L20,8,8q21.12,78929594,79062039,132446,bA12L20,AC023916.10,0,,,78.929594,8,clone
2417,8,5,9,RP11-20H14,RP11-20H14,11,11q22.3,104950107,105093266,143160,bA20H14,AC016517,1,,ENSG00000152578(GRIA4)(KNOWN),104.950107,11,clone
2418,8,6,9,RP11-25C13,RP11-25C13,18,18q12.2-q12.3,35489794,35657085,167292,bA25C13,AC016205.7,1,,ENSG00000210047(NULL)(NOVEL),35.489794,18,clone
2419,8,7,9,RP11-20M7,RP11-20M7,4,4p15.1,32138110,32290383,152274,bA20M7,AC108202.3,0,,,32.13811,4,clone
2420,8,8,9,RP11-25E2,RP11-25E2,12,12q24.21,113938111,114127189,189079,bA25E2,AC008125.9,0,,,113.938111,12,clone
2421,8,9,9,empty,NA,NA,NA,NA,NA,NA,NA,NA,NA,NA,NA,NA,NA,Empty
2422,8,10,9,RP11-51B23,RP11-51B23,11,11p15.3,12368547,12543770,175224,bA51B23,AC009806.9,1,,ENSG00000197702(PARVA)(KNOWN),12.368547,11,clone
2423,8,11,9,empty,NA,NA,NA,NA,NA,NA,NA,NA,NA,NA,NA,NA,NA,Empty
2424,8,12,9,RP11-51K12,RP11-51K12,8,8p11.21,40501066,40649254,148189,bA51K12,AC018796.4,1,,ENSG00000165061(ZMAT4)(KNOWN),40.501066,8,clone
2425,8,13,9,RP11-67K11,RP11-67K11,2,2p14,68007238,68161125,153888,bA67K11,AC079112.4,1,,ENSG00000197223(NP_006324.1)(KNOWN),68.007238,2,clone
2426,8,14,9,RP11-84G18,RP11-84G18,2,2q37.2,235987110,236175494,188385,bA84G18,AC012305.7,1,,ENSG00000157985(CENTG2)(KNOWN),235.98711,2,clone
2427,8,15,9,RP11-67N21,RP11-67N21,8,8q24.11,118297084,118467725,170642,bA67N21,AC026258,0,,,118.297084,8,clone
2428,8,16,9,FAILED,NA,NA,NA,NA,NA,NA,NA,NA,NA,NA,NA,NA,NA,clone
2429,8,17,9,RP11-94P14,RP11-94P14,15,15q24.3,75185320,75348639,163320,bA94P14,AC087465.5,2,,ENSG00000173517(Q6ZS78_HUMAN)(KNOWN) ENSG00000180393(CO005_HUMAN)(KNOWN),75.18532,15,clone
2430,8,18,9,RP11-110G2,RP11-110G2,2,2p21,46105071,46296823,191753,bA110G2,AC017006.4,1,PRKCE,ENSG00000171132(PRKCE)(KNOWN),46.105071,2,clone
2431,8,1,10,RP11-288H12,RP11-288H12,6,6q25.3,160354009,160500259,146251,bA288H12,AL353625.5,2,"SLC22A1, IGF2R",ENSG00000175003(SLC22A1)(KNOWN) ENSG00000197081(IGF2R)(KNOWN),160.354009,6,clone
2432,8,2,10,RP11-304L19,RP11-304L19,16,16p13.3,2081103,2267414,186312,bA304L19,AC009065.8,16,"RAB26, TRAF7, E4F1, DNASE1L2, DCI, RNPS1, ABCA3, PKD1",ENSG00000200059(Y)(NOVEL) ENSG00000167964(RAB26)(KNOWN) ENSG00000206630(U60)(NOVEL) ENSG00000131653(TRAF7)(KNOWN) ENSG00000167971(CASKIN1)(KNOWN) ENSG00000167965(NM_022372.3)(KNOWN) ENSG00000182685(NP_872369.1)(KNOWN) ENSG00000184207(NULL)(NOVEL) ENSG00000167967(E4F1)(KNOWN) ENSG00000167968(DNASE1L2)(KNOWN) ENSG00000167969(DCI)(KNOWN) ENSG00000205937(RNPS1)(KNOWN) ENSG00000167970(Q15288_HUMAN)(KNOWN) ENSG00000207715(hsa-mir-572)(NOVEL) ENSG00000167972(ABCA3)(KNOWN) ENSG00000008710(PKD1)(KNOWN),2.081103,16,clone
2433,8,3,10,RP11-295G24,RP11-295G24,9,9q34.13,134621360,134820472,199113,bA295G24,AL445645.10,6,"TSC1, GFI1B, C9orf98",ENSG00000204035(NULL)(NOVEL) ENSG00000208514(NULL)(NOVEL) ENSG00000165698(CI009_HUMAN)(KNOWN) ENSG00000165699(TSC1)(KNOWN) ENSG00000165702(GFI1B)(KNOWN) ENSG00000165695(C9orf98)(KNOWN),134.62136,9,clone
2434,8,4,10,RP5-1162C3,RP5-1162C3,20,20q13.2,52227277,52329237,101961,dJ1162C3,AL133335.29,3,PFDN4,ENSG00000101132(PFDN4)(KNOWN) ENSG00000203992(NULL)(NOVEL) ENSG00000203991(XP_946970.1)(NOVEL),52.227277,20,clone
2435,8,5,10,CTD-2033D15,CTD-2033D15,15,15q14,37614149,37799843,185695,bK2033D15,AC037198.7,2,"THBS1, FSIP1",ENSG00000137801(THBS1)(KNOWN) ENSG00000150667(FSIP1)(KNOWN),37.614149,15,clone
2436,8,6,10,empty,NA,NA,NA,NA,NA,NA,NA,NA,NA,NA,NA,NA,NA,Empty
2437,8,7,10,CTD-2049J23,CTD-2049J23,3,3q25.33-q26.1,161081609,161238687,157079,bK2049J23,AC010370.5,2,,ENSG00000168811(IL12A)(KNOWN) ENSG00000151967(SCHIP1)(KNOWN),161.081609,3,clone
2438,8,8,10,empty,NA,NA,NA,NA,NA,NA,NA,NA,NA,NA,NA,NA,NA,Empty
2439,8,9,10,CTC-240G10,CTC-240G10,16,16q24.3,88434421,88552724,118304,,,5,"TCF25, TUBB3",ENSG00000141002(TCF25)(KNOWN) ENSG00000182289(Q9H9U3_HUMAN)(KNOWN) ENSG00000198211(TUBB3)(KNOWN) ENSG00000140995(NP_997397.1)(KNOWN) ENSG00000204991(NP_115827.1)(KNOWN),88.434421,16,clone
2440,8,10,10,empty,NA,NA,NA,NA,NA,NA,NA,NA,NA,NA,NA,NA,NA,Empty
2441,8,11,10,empty,NA,NA,NA,NA,NA,NA,NA,NA,NA,NA,NA,NA,NA,Empty
2442,8,12,10,empty,NA,NA,NA,NA,NA,NA,NA,NA,NA,NA,NA,NA,NA,Empty
2443,8,13,10,empty,NA,NA,NA,NA,NA,NA,NA,NA,NA,NA,NA,NA,NA,Empty
2444,8,14,10,empty,NA,NA,NA,NA,NA,NA,NA,NA,NA,NA,NA,NA,NA,Empty
2445,8,15,10,empty,NA,NA,NA,NA,NA,NA,NA,NA,NA,NA,NA,NA,NA,Empty
2446,8,16,10,empty,NA,NA,NA,NA,NA,NA,NA,NA,NA,NA,NA,NA,NA,Empty
2447,8,17,10,emp,NA,NA,NA,NA,NA,NA,NA,NA,NA,NA,NA,NA,NA,clone
2448,8,18,10,emp,NA,NA,NA,NA,NA,NA,NA,NA,NA,NA,NA,NA,NA,clone
2449,8,1,11,RP11-188P8,RP11-188P8,10,10p12.32,20063001,20159002,96002,bA188P8,AL353147.10,6,,ENSG00000209471(NULL)(NOVEL) ENSG00000209472(NULL)(NOVEL) ENSG00000209475(NULL)(NOVEL) ENSG00000209476(NULL)(NOVEL) ENSG00000209478(NULL)(NOVEL) ENSG00000120594(PLXDC2)(KNOWN),20.063001,10,clone
2450,8,2,11,RP11-399K21,RP11-399K21,10,10q22.2,76694924,76882564,187641,bA399K21,AC010997.12,4,,ENSG00000204059(NP_001013718.1)(KNOWN) ENSG00000165655(ZNF503)(KNOWN) ENSG00000204058(Q9H7I8_HUMAN)(KNOWN) ENSG00000148655(C10orf11)(KNOWN),76.694924,10,clone
2451,8,3,11,RP5-1075G21,RP5-1075G21,20,20q13.2,52147783,52227376,79594,dJ1075G21,AL138805.8,1,,ENSG00000019186(CYP24A1)(KNOWN),52.147783,20,clone
2452,8,4,11,RP5-1096J16,RP5-1096J16,20,20p11.23,20185018,20240131,55114,dJ1096J16,AL121721.20,1,,ENSG00000089101(CT026_HUMAN)(KNOWN),20.185018,20,clone
2453,8,5,11,RP5-1107C24,RP5-1107C24,20,20q13.33,59894657,60016638,121982,dJ1107C24,AL109911.47,2,,ENSG00000130699(TAF4)(KNOWN) ENSG00000179242(CDH4)(KNOWN),59.894657,20,clone
2454,8,6,11,RP5-1137F22,RP5-1137F22,20,20q11.22,31582324,31675130,92807,dJ1137F22,AL034421.7,1,CBFA2T2,ENSG00000078699(CBFA2T2)(KNOWN),31.582324,20,clone
2455,8,7,11,empty,NA,NA,NA,NA,NA,NA,NA,NA,NA,NA,NA,NA,NA,Empty
2456,8,8,11,RP11-439A18,RP11-439A18,9,9q21.32,85290903,85375534,84632,bA439A18,AL450026.10,2,,ENSG00000211272(NULL)(NOVEL) ENSG00000172159(FRMD3)(KNOWN),85.290903,9,clone
2457,8,9,11,RP11-153P4,RP11-153P4,9,9q34.2,135531562,135650232,118671,bA153P4,AL590710.14,4,"VAV2, SARDH",ENSG00000204017(Q6ZVB9_HUMAN)(KNOWN) ENSG00000204014(Q6ZVN9_HUMAN)(KNOWN) ENSG00000160293(VAV2)(KNOWN) ENSG00000123453(SARDH)(KNOWN),135.531562,9,clone
2458,8,10,11,RP11-440G5,RP11-440G5,9,9q22.31,93170710,93341607,170898,bA440G5,AL353764.9,1,,ENSG00000165030(NFIL3)(KNOWN),93.17071,9,clone
2459,8,11,11,RP11-546M21,RP11-546M21,17,17q21.31,39434414,39568400,133987,bA546M21,AC023855.15,8,,ENSG00000161653(NAGS)(KNOWN) ENSG00000091947(TMEM101)(KNOWN) ENSG00000196086(Q9H8K0_HUMAN)(KNOWN) ENSG00000210661(NULL)(NOVEL) ENSG00000161654(LSM12)(KNOWN) ENSG00000141349(G6PC3)(KNOWN) ENSG00000108840(HDAC5)(KNOWN) ENSG00000131096(PYY)(KNOWN),39.434414,17,clone
2460,8,12,11,FAILED,NA,NA,NA,NA,NA,NA,NA,NA,NA,NA,NA,NA,NA,clone
2461,8,13,11,FAILED,NA,NA,NA,NA,NA,NA,NA,NA,NA,NA,NA,NA,NA,clone
2462,8,14,11,FAILED,NA,NA,NA,NA,NA,NA,NA,NA,NA,NA,NA,NA,NA,clone
2463,8,15,11,FAILED,NA,NA,NA,NA,NA,NA,NA,NA,NA,NA,NA,NA,NA,clone
2464,8,16,11,FAILED,NA,NA,NA,NA,NA,NA,NA,NA,NA,NA,NA,NA,NA,clone
2465,8,17,11,FAILED,NA,NA,NA,NA,NA,NA,NA,NA,NA,NA,NA,NA,NA,clone
2466,8,18,11,FAILED,NA,NA,NA,NA,NA,NA,NA,NA,NA,NA,NA,NA,NA,clone
2467,8,1,12,RP3-465G10,NA,NA,NA,NA,NA,NA,NA,NA,NA,NA,NA,NA,NA,clone
2468,8,2,12,CTA-722E9,CTA-722E9,22,22q13.33,48232504,48314074,81571,bK722E9,AL008636.1,0,,,48.232504,22,clone
2469,8,3,12,RP3-501A4,NA,NA,NA,NA,NA,NA,NA,NA,NA,NA,NA,NA,NA,clone
2470,8,4,12,CTA-799F10,NA,NA,NA,NA,NA,NA,NA,NA,NA,NA,NA,NA,NA,clone
2471,8,5,12,RP11-245B11,RP11-245B11,13,13q34,113770511,113930806,160296,bA245B11,AL161774.49,1,RASA3,ENSG00000185989(RASA3)(KNOWN),113.770511,13,clone
2472,8,6,12,RP11-552M6,RP11-552M6,13,13q22.1,73180719,73302614,121896,bA552M6,AL138713.12,2,,ENSG00000203515(NULL)(NOVEL) ENSG00000118922(KLF12)(KNOWN),73.180719,13,clone
2473,8,7,12,RP11-247M1,RP11-247M1,13,13q14.12,45724366,45869747,145382,bA247M1,AL139801.17,2,,ENSG00000199244(U2)(NOVEL) ENSG00000102445(C13orf18)(KNOWN),45.724366,13,clone
2474,8,8,12,RP11-556N21,RP11-556N21,13,13q12.12,23994474,24103118,108645,bA556N21,AL359538.8,1,,ENSG00000205822(Q49A35_HUMAN)(KNOWN),23.994474,13,clone
2475,8,9,12,RP11-256L9,RP11-256L9,6,6q13,73180824,73217550,36727,bA256L9,AL512289.18,0,,,73.180824,6,clone
2476,8,10,12,RP11-760M1,RP11-760M1,13,13q12.12,22887525,23056187,168663,bA760M1,AL354815.10,1,,ENSG00000127863(TNFRSF19)(KNOWN),22.887525,13,clone
2477,8,11,12,RP11-289E16,RP11-289E16,6,6q27,165840859,165928214,87356,bA289E16,AL160160.14,0,,,165.840859,6,clone
2478,8,12,12,empty,NA,NA,NA,NA,NA,NA,NA,NA,NA,NA,NA,NA,NA,Empty
2479,8,13,12,RP3-454N4,RP3-454N4,6,6q21,106038505,106119274,80770,dJ454N4,AL096794.3,0,,,106.038505,6,clone
2480,8,14,12,RP11-490H9,RP11-490H9,9,9q21.13,78861728,78928696,66969,bA490H9,AL161789.29,0,,,78.861728,9,clone
2481,8,15,12,RP3-460G2,RP3-460G2,6,6q24.1,141124534,141227085,102552,dJ460G2,AL035446.4,0,,,141.124534,6,clone
2482,8,16,12,RP11-513M16,RP11-513M16,9,9p22.1,19310506,19423218,112713,bA513M16,AL391834.8,3,"RPS6, DENND4C",ENSG00000137154(RPS6)(KNOWN) ENSG00000177076(NP_001010887.2)(KNOWN) ENSG00000137145(DENND4C)(KNOWN),19.310506,9,clone
2483,8,17,12,RP11-183D3,RP11-183D3,10,10q21.1,57554198,57668808,114611,bA183D3,AC073173.7,0,,,57.554198,10,clone
2484,8,18,12,RP11-396M20,RP11-396M20,10,10q23.2,88054883,88222662,167780,bA396M20,AL844892.5,2,"WAPAL, GRID1",ENSG00000062650(WAPAL)(KNOWN) ENSG00000182771(GRID1_HUMAN)(KNOWN),88.054883,10,clone
2485,8,1,13,CTC-459F4,CTC-459F4,19,19q12,32889410,33099546,210137,bK1459F4,AC006504.1,0,,,32.88941,19,clone
2486,8,2,13,empty,NA,NA,NA,NA,NA,NA,NA,NA,NA,NA,NA,NA,NA,Empty
2487,8,3,13,RP11-208G20,RP11-208G20,7,7q36.1,151567450,151714055,146606,bA208G20,AC104692.1,2,,ENSG00000204894(PSPHL)(KNOWN) ENSG00000055609(MLL3)(KNOWN),151.56745,7,clone
2488,8,4,13,RP11-506G7,RP11-506G7,17,17q21.31,38139932,38327654,187723,bA506G7,AC016889.28,15,,ENSG00000197291(Q8WV75_HUMAN)(KNOWN) ENSG00000131477(RAMP2)(KNOWN) ENSG00000131475(VPS25)(KNOWN) ENSG00000126562(WNK4)(KNOWN) ENSG00000183978(NP_001035521.1)(KNOWN) ENSG00000176563(CNTD1)(KNOWN) ENSG00000126581(BECN1)(KNOWN) ENSG00000131467(PSME3)(KNOWN) ENSG00000131480(AOC2_HUMAN)(KNOWN) ENSG00000131471(AOC3)(KNOWN) ENSG00000204755(NULL)(NOVEL) ENSG00000167934(NP_997271.1)(KNOWN) ENSG00000210555(NULL)(NOVEL) ENSG00000131482(G6PC)(KNOWN) ENSG00000108799(EZH1)(KNOWN),38.139932,17,clone
2489,8,5,13,RP11-211J15,RP11-211J15,7,7p15.3,21173901,21257598,83698,bA211J15,AC078791.8,2,,ENSG00000210270(NULL)(NOVEL) ENSG00000186632(NULL)(NOVEL),21.173901,7,clone
2490,8,6,13,RP11-506M12,RP11-506M12,7,7q22.1,99507489,99640253,132765,bA506M12,AC073842.5,14,,ENSG00000168090(COPS6)(KNOWN) ENSG00000166508(MCM7)(KNOWN) ENSG00000207547(hsa-mir-25)(NOVEL) ENSG00000207757(hsa-mir-93)(NOVEL) ENSG00000208036(hsa-mir-106b)(NOVEL) ENSG00000206580(AP4M1)(KNOWN) ENSG00000106290(TAF6)(KNOWN) ENSG00000166997(NP_689968.1)(KNOWN) ENSG00000188186(NP_001008396.1)(KNOWN) ENSG00000146826(NP_060745.3)(KNOWN) ENSG00000197093(GPC2)(KNOWN) ENSG00000066923(STAG3)(KNOWN) ENSG00000160844(NP_849153.3)(KNOWN) ENSG00000166526(ZNF3)(KNOWN),99.507489,7,clone
2491,8,7,13,RP11-146P11,RP11-146P11,1,1p21.3,95756215,95929262,173048,bA146P11,AC096538.2,0,,,95.756215,1,clone
2492,8,8,13,RP11-445K1,RP11-445K1,1,1q31.1,188252300,188442462,190163,bA445K1,AL365402.17,1,FAM5C,ENSG00000162670(FAM5C)(KNOWN),188.2523,1,clone
2493,8,9,13,RP11-122C9,RP11-122C9,1,1p21.3,96868095,97055472,187378,bA122C9,AL357150.7,3,,ENSG00000137970(Q3KQU0_HUMAN)(KNOWN) ENSG00000211383(NULL)(NOVEL) ENSG00000117569(PTBP2)(KNOWN),96.868095,1,clone
2494,8,10,13,RP11-463J7,RP11-463J7,1,1q31.1-q31.2,188892717,189058635,165919,bA463J7,AL139135.15,0,,,188.892717,1,clone
2495,8,11,13,dros3,NA,NA,NA,NA,NA,NA,NA,NA,NA,NA,NA,NA,NA,clone
2496,8,12,13,dros4,NA,NA,NA,NA,NA,NA,NA,NA,NA,NA,NA,NA,NA,clone
2497,8,13,13,dros5,NA,NA,NA,NA,NA,NA,NA,NA,NA,NA,NA,NA,NA,clone
2498,8,14,13,dros6,NA,NA,NA,NA,NA,NA,NA,NA,NA,NA,NA,NA,NA,clone
2499,8,15,13,RP4-739M21,RP4-739M21,1,1p31.1,77145557,77248155,102599,dJ739M21,AC096951.2,1,,ENSG00000117069(ST6GALNAC5)(KNOWN),77.145557,1,clone
2500,8,16,13,empty,NA,NA,NA,NA,NA,NA,NA,NA,NA,NA,NA,NA,NA,Empty
2501,8,17,13,empty,NA,NA,NA,NA,NA,NA,NA,NA,NA,NA,NA,NA,NA,Empty
2502,8,18,13,empty,NA,NA,NA,NA,NA,NA,NA,NA,NA,NA,NA,NA,NA,Empty
2503,8,1,14,RP11-262P9,RP11-262P9,14,14q32.13,93946936,94090988,144053,bA262P9,AL132990.4,3,"SERPINA11, SERPINA12",ENSG00000186910(SERPINA11)(KNOWN) ENSG00000170054(SPA9_HUMAN)(KNOWN) ENSG00000165953(SERPINA12)(KNOWN),93.946936,14,clone
2504,8,2,14,RP11-388M20,RP11-388M20,16,16p11.2,31035908,31163676,127769,bA388M20,AC009088.9,7,,ENSG00000103510(MYST1)(KNOWN) ENSG00000052344(PRSS8)(KNOWN) ENSG00000178226(PRSS36)(KNOWN) ENSG00000089280(FUS)(KNOWN) ENSG00000103490(PYCARD)(KNOWN) ENSG00000177238(TRIM72)(KNOWN) ENSG00000169900(PYDC1)(KNOWN),31.035908,16,clone
2505,8,3,14,RP11-263N12,RP11-263N12,7,7q21.13,89329383,89449178,119796,bA263N12,AC006155.2,0,,,89.329383,7,clone
2506,8,4,14,RP11-391B7,RP11-391B7,5,5q33.3,157384965,157573351,188387,bA391B7,AL136059,0,,,157.384965,5,clone
2507,8,5,14,RP11-495K20,RP11-495K20,5,5q11.2,58128952,58280997,152046,bA495K20,AC066693,1,,ENSG00000152932(RAB3C)(KNOWN),58.128952,5,clone
2508,8,6,14,empty,NA,NA,NA,NA,NA,NA,NA,NA,NA,NA,NA,NA,NA,Empty
2509,8,7,14,RP11-503E24,RP11-503E24,8,8p11.21,42503724,42674303,170580,bA503E24,AC090739.13,3,,ENSG00000176209(C8orf40)(KNOWN) ENSG00000147432(CHRNB3)(KNOWN) ENSG00000168575(SLC20A2)(KNOWN),42.503724,8,clone
2510,8,8,14,empty,NA,NA,NA,NA,NA,NA,NA,NA,NA,NA,NA,NA,NA,Empty
2511,8,9,14,FAILED,NA,NA,NA,NA,NA,NA,NA,NA,NA,NA,NA,NA,NA,clone
2512,8,10,14,RP11-285H8,RP11-285H8,19,19p13.12,13815739,13816285,547,bA285H8,AC017030,0,,,13.815739,19,clone
2513,8,11,14,empty,NA,NA,NA,NA,NA,NA,NA,NA,NA,NA,NA,NA,NA,Empty
2514,8,12,14,empty,NA,NA,NA,NA,NA,NA,NA,NA,NA,NA,NA,NA,NA,Empty
2515,8,13,14,RP11-35P16,RP11-35P16,16,16p13.3,4441438,4520536,79099,bA35P16,AC007606.8,4,,ENSG00000153406(NP_065728.1)(KNOWN) ENSG00000103415(HMOX2)(KNOWN) ENSG00000089486(NP_037531.1)(KNOWN) ENSG00000103423(DNAJA3)(KNOWN),4.441438,16,clone
2516,8,14,14,FAILED,NA,NA,NA,NA,NA,NA,NA,NA,NA,NA,NA,NA,NA,clone
2517,8,15,14,RP11-36B6,RP11-36B6,7,7q32.2-q32.3,130078069,130270836,192768,bA36B6,AC016831.1,2,,ENSG00000198981(mmu-mir-29a)(NOVEL) ENSG00000207748(hsa-mir-29b-1)(NOVEL),130.078069,7,clone
2518,8,16,14,RP1-289H18,RP1-289H18,3,3p21.31,48080483,48208886,128404,dJ289H18,,4,,ENSG00000200780(SRP_euk_arch)(NOVEL) ENSG00000164045(CDC25A)(KNOWN) ENSG00000202460(U7)(NOVEL) ENSG00000047849(MAP4)(KNOWN),48.080483,3,clone
2519,8,17,14,CTC-453E13,CTC-453E13,5,5q22.3-q23.1,115147000,115297134,150135,bK1453E13,AC022111,3,,ENSG00000129596(CDO1)(KNOWN) ENSG00000145782(ATG12)(KNOWN) ENSG00000177879(AP3S1)(KNOWN),115.147,5,clone
2520,8,18,14,CTD-3245B9,CTD-3245B9,11,11q23.3,118148996,118395819,246824,bK3245B9,AP002357,15,,ENSG00000201535(Y)(NOVEL) ENSG00000186174(BCL9L)(KNOWN) ENSG00000211276(NULL)(NOVEL) ENSG00000204318(Q6ZRJ6_HUMAN)(KNOWN) ENSG00000110375(UPK2)(KNOWN) ENSG00000211279(NULL)(NOVEL) ENSG00000176302(FOXR1)(KNOWN) ENSG00000211284(NULL)(NOVEL) ENSG00000200242(Y)(NOVEL) ENSG00000211315(NULL)(NOVEL) ENSG00000186166(CCDC84)(KNOWN) ENSG00000197300(NULL)(NOVEL) ENSG00000118181(RPS25)(KNOWN) ENSG00000196655(TRAPPC4)(KNOWN) ENSG00000110367(DDX6)(KNOWN),118.148996,11,clone
2521,8,1,15,FAILED,NA,NA,NA,NA,NA,NA,NA,NA,NA,NA,NA,NA,NA,clone
2522,8,2,15,RP11-504G11,RP11-504G11,2,2q14.1,115568405,115730304,161900,bA504G5,AC013473.8,1,,ENSG00000175497(DPP10)(KNOWN),115.568405,2,clone
2523,8,3,15,RP11-526H11,RP11-526H11,18,18q22.1,63881663,63997077,115415,bA526H11,AC068112.5,0,,,63.881663,18,clone
2524,8,4,15,RP11-549D18,RP11-549D18,2,2p24.3,16245950,16435643,189694,bA549D18,AC010745.4,0,,,16.24595,2,clone
2525,8,5,15,RP11-526I8,RP11-526I8,18,18q11.2,22781318,22931013,149696,bA526I8,AC023575.7,1,CHST9,ENSG00000154080(CHST9)(KNOWN),22.781318,18,clone
2526,8,6,15,RP11-549E9,RP11-549E9,12,12q12,39661383,39833150,171768,bA549E9,AC024900.20,1,,ENSG00000018236(CNTN1)(KNOWN),39.661383,12,clone
2527,8,7,15,RP11-571M6,RP11-571M6,12,12q13.3-q14.1,56286132,56497675,211544,bA571M6,AC025165.27,15,,ENSG00000135502(SLC26A10)(KNOWN) ENSG00000135454(B4GALNT1)(KNOWN) ENSG00000205210(NULL)(NOVEL) ENSG00000135506(OS9_HUMAN)(KNOWN) ENSG00000135439(CENTG1)(KNOWN) ENSG00000135452(TSPAN31)(KNOWN) ENSG00000135446(CDK4)(KNOWN) ENSG00000139266(MARCH9)(KNOWN) ENSG00000111012(CYP27B1)(KNOWN) ENSG00000037897(METTL1)(KNOWN) ENSG00000123427(FAM119B)(KNOWN) ENSG00000123297(TSFM)(KNOWN) ENSG00000135407(AVIL)(KNOWN) ENSG00000206749(U6)(NOVEL) ENSG00000178498(DTX3_HUMAN)(KNOWN),56.286132,12,clone
2528,8,8,15,empty,NA,NA,NA,NA,NA,NA,NA,NA,NA,NA,NA,NA,NA,Empty
2529,8,9,15,RP11-571N3,RP11-571N3,7,7p13,45956855,46124185,167331,bA571N3,AC073115.5,1,,ENSG00000200415(U7)(NOVEL),45.956855,7,clone
2530,8,10,15,LL22NC01-132D12,NA,NA,NA,NA,NA,NA,NA,NA,NA,NA,NA,NA,NA,clone
2531,8,11,15,RP4-558L10,RP4-558L10,7,7q35,145959491,146102540,143050,dJ558L10,AC005997.3,1,,ENSG00000174469(CNTNAP2)(KNOWN),145.959491,7,clone
2532,8,12,15,RP5-971F3,NA,NA,NA,NA,NA,NA,NA,NA,NA,NA,NA,NA,NA,clone
2533,8,13,15,RP4-560O14,RP4-560O14,7,7q21.11,81356768,81501226,144459,dJ560O14,AC006145.2,1,CACNA2D1,ENSG00000153956(CACNA2D1)(KNOWN),81.356768,7,clone
2534,8,14,15,RP5-982E9,RP5-982E9,7,7q36.3,156044134,156202353,158220,dJ982E9,AC005534.2,4,,ENSG00000182648(NP_116014.1)(KNOWN) ENSG00000204874(Q8NI28_HUMAN)(KNOWN) ENSG00000105982(RNF32)(KNOWN) ENSG00000105983(LMBR1)(KNOWN),156.044134,7,clone
2535,8,15,15,FAILED,NA,NA,NA,NA,NA,NA,NA,NA,NA,NA,NA,NA,NA,clone
2536,8,16,15,FAILED,NA,NA,NA,NA,NA,NA,NA,NA,NA,NA,NA,NA,NA,clone
2537,8,17,15,RP11-29E4,RP11-29E4,2,2q32.1,185796056,186001245,205190,bA29E4,AC021405,0,,,185.796056,2,clone
2538,8,18,15,RP11-141H20,RP11-141H20,2,2q31.1,169789426,169953565,164140,bA141H20,AC062019,1,,ENSG00000081479(LRP2)(KNOWN),169.789426,2,clone
2539,8,1,16,RP11-301O19,RP11-301O19,2,2p11.2,86132487,86301208,168722,bA301O19,AC009309.4,7,,ENSG00000132300(NP_060422.4)(KNOWN) ENSG00000208772(NULL)(NOVEL) ENSG00000132305(IMMT)(KNOWN) ENSG00000200241(Y)(NOVEL) ENSG00000132313(MRPL35)(KNOWN) ENSG00000068615(REEP1)(KNOWN) ENSG00000068654(POLR1A)(KNOWN),86.132487,2,clone
2540,8,2,16,RP11-323K15,RP11-323K15,7,7p21.1,17781327,17929240,147914,bA323K15,AC073205.6,1,SNX13,ENSG00000071189(SNX13_HUMAN)(KNOWN),17.781327,7,clone
2541,8,3,16,RP11-302B13,RP11-302B13,12,12q13.12,47561979,47666571,104593,bA302B13,AC073610.17,9,,ENSG00000199394(U6)(NOVEL) ENSG00000139537(CCDC65)(KNOWN) ENSG00000134285(FKBP11)(KNOWN) ENSG00000201678(Y)(NOVEL) ENSG00000134287(ARF3)(KNOWN) ENSG00000210043(NULL)(NOVEL) ENSG00000169884(WNT10B)(KNOWN) ENSG00000200303(U6)(NOVEL) ENSG00000125084(WNT1)(KNOWN),47.561979,12,clone
2542,8,4,16,RP11-323N12,RP11-323N12,17,17q25.3,74200806,74384944,184139,bA323N12,AC022966.13,5,,ENSG00000209235(NULL)(NOVEL) ENSG00000055483(USP36)(KNOWN) ENSG00000204269(Q6ZVM2_HUMAN)(KNOWN) ENSG00000035862(TIMP2)(KNOWN) ENSG00000108669(PSCD1)(KNOWN),74.200806,17,clone
2543,8,5,16,RP11-343H10,RP11-343H10,2,2q31.1,173168753,173325586,156834,bA343H10,AC018712.5,3,,ENSG00000208200(NULL)(NOVEL) ENSG00000091428(RAPGEF4)(KNOWN) ENSG00000152256(PDK1)(KNOWN),173.168753,2,clone
2544,8,6,16,RP11-363G3,RP11-363G3,2,2q32.3,193770313,193936253,165941,bA363G3,AC092638.2,0,,,193.770313,2,clone
2545,8,7,16,RP11-343N14,RP11-343N14,2,2p13.3,72247343,72428558,181216,bA343N14,AC006461.2,1,,ENSG00000144036(SEC15L2)(KNOWN),72.247343,2,clone
2546,8,8,16,RP11-363K21,RP11-363K21,2,2q32.1,185140061,185332568,192508,bA363K21,AC096667.1,2,C2orf10,ENSG00000177812(Q53R30_HUMAN)(KNOWN) ENSG00000170396(C2orf10)(KNOWN),185.140061,2,clone
2547,8,9,16,RP11-389F18,RP11-389F18,2,2q31.1,170471086,170690261,219176,bA389F18,AC092641.2,2,,ENSG00000144357(NP_742067.2)(KNOWN) ENSG00000208204(NULL)(NOVEL),170.471086,2,clone
2548,8,10,16,FAILED,NA,NA,NA,NA,NA,NA,NA,NA,NA,NA,NA,NA,NA,clone
2549,8,11,16,RP11-389J22,RP11-389J22,18,18q22.1,61594898,61752947,158050,bA389J22,AC023394.11,1,CDH7,ENSG00000081138(CDH7)(KNOWN),61.594898,18,clone
2550,8,12,16,RP11-413M20,RP11-413M20,2,2p23.3,27426559,27622439,195881,bA413M20,AC074117.7,11,,ENSG00000115211(EIF2B4)(KNOWN) ENSG00000115234(SNX17)(KNOWN) ENSG00000163795(ZNF513)(KNOWN) ENSG00000115241(PPM1G)(KNOWN) ENSG00000115216(NRBP1)(KNOWN) ENSG00000157992(KRTCAP3)(KNOWN) ENSG00000138002(IFT172)(KNOWN) ENSG00000200003(U6)(NOVEL) ENSG00000115226(FNDC4)(KNOWN) ENSG00000084734(GCKR)(KNOWN) ENSG00000115207(GTF3C2)(KNOWN),27.426559,2,clone
2551,8,13,16,RP11-433J8,RP11-433J8,14,14q32.2,96121656,96319345,197690,bA433J8,AL137786.3,1,,ENSG00000210649(NULL)(NOVEL),96.121656,14,clone
2552,8,14,16,RP11-457F14,RP11-457F14,2,2p22.1,40346699,40526042,179344,bA457F14,AC007281.3,1,,ENSG00000183023(SLC8A1)(KNOWN),40.346699,2,clone
2553,8,15,16,RP11-433L7,RP11-433L7,8,8p22,14278096,14461154,183059,bA433L7,AC021760.9,1,,ENSG00000185053(SGCZ)(KNOWN),14.278096,8,clone
2554,8,16,16,RP11-457M7,NA,NA,NA,NA,NA,NA,NA,NA,NA,NA,NA,NA,NA,clone
2555,8,17,16,RP11-483E17,RP11-483E17,2,2q31.1,175049767,175231429,181663,bA483E17,AC010894.10,4,,ENSG00000179997(NULL)(NOVEL) ENSG00000206965(U6)(NOVEL) ENSG00000115935(WASPIP)(KNOWN) ENSG00000163328(GPR155)(KNOWN),175.049767,2,clone
2556,8,18,16,RP11-504G5,RP11-504G5,2,2q31.3,181817089,181987870,170782,bA504G11,AC027416,0,,,181.817089,2,clone
2557,8,1,17,RP11-95E2,RP11-95E2,7,7p12.2,50442678,50615647,172970,bA95E2,AC018705.10,4,,ENSG00000200815(U6)(NOVEL) ENSG00000132436(FIGNL1)(KNOWN) ENSG00000132437(DDC)(KNOWN) ENSG00000164501(Q96M41_HUMAN)(KNOWN),50.442678,7,clone
2558,8,2,17,RP11-110J12,RP11-110J12,12,12q24.22-q24.23,116586716,116748345,161630,bA110J12,AC027291,1,KSR2,ENSG00000171435(KSR2)(KNOWN),116.586716,12,clone
2559,8,3,17,RP11-125F14,RP11-125F14,11,11p11.2,47289749,47353655,63907,bA125F14,AC090582.9,5,"MYBPC3, SPI1, SLC39A13, MADD",ENSG00000134571(MYBPC3)(KNOWN) ENSG00000203453(NULL)(NOVEL) ENSG00000066336(SPI1)(KNOWN) ENSG00000165915(SLC39A13)(KNOWN) ENSG00000110514(MADD)(KNOWN),47.289749,11,clone
2560,8,4,17,RP11-148F10,RP11-148F10,16,16p13.2,7933143,8120601,187459,bA148F10,AC027684,0,,,7.933143,16,clone
2561,8,5,17,RP11-125K7,RP11-125K7,2,2p25.3,596981,744912,147932,bA125K7,AC009470,2,,ENSG00000151353(TMEM18)(KNOWN) ENSG00000162956(Q9BZU2_HUMAN)(KNOWN),0.596981,2,clone
2562,8,6,17,RP11-148F12,RP11-148F12,16,16q21,61943888,62080690,136803,bA148F12,AC012172.7,0,,,61.943888,16,clone
2563,8,7,17,RP11-166M16,RP11-166M16,17,17q24.3,67169020,67327134,158115,bA166M16,,0,,,67.16902,17,clone
2564,8,8,17,RP11-188I6,RP11-188I6,8,8q22.3,104875758,105015139,139382,bA188I6,AC025836,1,RIMS2,ENSG00000176406(RIMS2)(KNOWN),104.875758,8,clone
2565,8,9,17,RP11-167B4,RP11-167B4,16,16p13.3-p13.2,6171414,6339845,168432,bA167B4,AC007217.5,0,,,6.171414,16,clone
2566,8,10,17,RP11-189D22,RP11-189D22,17,17p11.2,17940393,18114679,174287,bA189D22,AC020567,8,"MYO15A, LLGL1, FLII, SMCR7, DRG2",ENSG00000091536(MYO15A)(KNOWN) ENSG00000209750(NULL)(NOVEL) ENSG00000091542(NP_060228.2)(KNOWN) ENSG00000131899(LLGL1)(KNOWN) ENSG00000179334(NULL)(NOVEL) ENSG00000177731(FLII)(KNOWN) ENSG00000177427(SMCR7)(KNOWN) ENSG00000108591(DRG2)(KNOWN),17.940393,17,clone
2567,8,11,17,RP11-211K17,RP11-211K17,2,2q36.3,227039788,227203287,163500,bA211K17,AC093784.3,1,,ENSG00000208062(NULL)(NOVEL),227.039788,2,clone
2568,8,12,17,RP11-236L3,RP11-236L3,11,11q21,93041021,93189057,148037,bA236L3,AP001886,18,,ENSG00000199875(Y)(NOVEL) ENSG00000201199(snoU2_19)(NOVEL) ENSG00000199675(snoU2-30)(NOVEL) ENSG00000166012(SNORA8)(KNOWN) ENSG00000207112(snoACA25)(NOVEL) ENSG00000206799(snoACA32)(NOVEL) ENSG00000202314(snoZ40)(NOVEL) ENSG00000206834(snoACA1)(NOVEL) ENSG00000207304(snoACA8)(NOVEL) ENSG00000210809(NULL)(NOVEL) ENSG00000207145(snoACA18)(NOVEL) ENSG00000210825(NULL)(NOVEL) ENSG00000182919(C11orf54)(KNOWN) ENSG00000204433(NULL)(NOVEL) ENSG00000042429(CRSP6)(KNOWN) ENSG00000201163(U4)(NOVEL) ENSG00000210832(NULL)(NOVEL) ENSG00000166004(KIAA1731)(KNOWN),93.041021,11,clone
2569,8,13,17,RP11-211P13,RP11-211P13,3,3q28,191651334,191835535,184202,bA211P13,AC008249.14,1,,ENSG00000196083(IL1RAP)(KNOWN),191.651334,3,clone
2570,8,14,17,RP11-236P11,RP11-236P11,15,15q22.31,62379521,62510410,130890,bA236P11,AC087632.10,4,,ENSG00000211190(NULL)(NOVEL) ENSG00000166803(KIAA0101)(KNOWN) ENSG00000103671(TRIP4)(KNOWN) ENSG00000169118(CSNK1G1)(KNOWN),62.379521,15,clone
2571,8,15,17,RP11-261A24,RP11-261A24,2,2p15,63239468,63339572,100105,bA261A24,AC074367.6,3,,ENSG00000209139(NULL)(NOVEL) ENSG00000209278(NULL)(NOVEL) ENSG00000143951(NP_056994.2)(KNOWN),63.239468,2,clone
2572,8,16,17,FAILED,NA,NA,NA,NA,NA,NA,NA,NA,NA,NA,NA,NA,NA,clone
2573,8,17,17,RP11-261P5,RP11-261P5,15,15q14,35740031,35906900,166870,bA261P5,AC090605.7,0,,,35.740031,15,clone
2574,8,18,17,RP11-284E5,RP11-284E5,2,2q32.2,191161960,191354774,192815,bA284E5,AC006460.4,1,,ENSG00000138386(NAB1)(KNOWN),191.16196,2,clone
2575,8,1,18,FAILED,NA,NA,NA,NA,NA,NA,NA,NA,NA,NA,NA,NA,NA,clone
2576,8,2,18,RP11-12K13,RP11-12K13,12,12q21.31,82690966,82845137,154172,bA12K13,AC079386.23,0,,,82.690966,12,clone
2577,8,3,18,RP11-5J4,RP11-5J4,2,2q24.3,164165855,164240910,75056,bA5J4,AC093727.3,1,,ENSG00000182263(FIGN)(KNOWN),164.165855,2,clone
2578,8,4,18,RP11-12L20,RP11-12L20,8,8q21.12,78929594,79062039,132446,bA12L20,AC023916.10,0,,,78.929594,8,clone
2579,8,5,18,RP11-20H14,RP11-20H14,11,11q22.3,104950107,105093266,143160,bA20H14,AC016517,1,,ENSG00000152578(GRIA4)(KNOWN),104.950107,11,clone
2580,8,6,18,RP11-25C13,RP11-25C13,18,18q12.2-q12.3,35489794,35657085,167292,bA25C13,AC016205.7,1,,ENSG00000210047(NULL)(NOVEL),35.489794,18,clone
2581,8,7,18,RP11-20M7,RP11-20M7,4,4p15.1,32138110,32290383,152274,bA20M7,AC108202.3,0,,,32.13811,4,clone
2582,8,8,18,RP11-25E2,RP11-25E2,12,12q24.21,113938111,114127189,189079,bA25E2,AC008125.9,0,,,113.938111,12,clone
2583,8,9,18,empty,NA,NA,NA,NA,NA,NA,NA,NA,NA,NA,NA,NA,NA,Empty
2584,8,10,18,RP11-51B23,RP11-51B23,11,11p15.3,12368547,12543770,175224,bA51B23,AC009806.9,1,,ENSG00000197702(PARVA)(KNOWN),12.368547,11,clone
2585,8,11,18,empty,NA,NA,NA,NA,NA,NA,NA,NA,NA,NA,NA,NA,NA,Empty
2586,8,12,18,RP11-51K12,RP11-51K12,8,8p11.21,40501066,40649254,148189,bA51K12,AC018796.4,1,,ENSG00000165061(ZMAT4)(KNOWN),40.501066,8,clone
2587,8,13,18,RP11-67K11,RP11-67K11,2,2p14,68007238,68161125,153888,bA67K11,AC079112.4,1,,ENSG00000197223(NP_006324.1)(KNOWN),68.007238,2,clone
2588,8,14,18,RP11-84G18,RP11-84G18,2,2q37.2,235987110,236175494,188385,bA84G18,AC012305.7,1,,ENSG00000157985(CENTG2)(KNOWN),235.98711,2,clone
2589,8,15,18,RP11-67N21,RP11-67N21,8,8q24.11,118297084,118467725,170642,bA67N21,AC026258,0,,,118.297084,8,clone
2590,8,16,18,FAILED,NA,NA,NA,NA,NA,NA,NA,NA,NA,NA,NA,NA,NA,clone
2591,8,17,18,RP11-94P14,RP11-94P14,15,15q24.3,75185320,75348639,163320,bA94P14,AC087465.5,2,,ENSG00000173517(Q6ZS78_HUMAN)(KNOWN) ENSG00000180393(CO005_HUMAN)(KNOWN),75.18532,15,clone
2592,8,18,18,RP11-110G2,RP11-110G2,2,2p21,46105071,46296823,191753,bA110G2,AC017006.4,1,PRKCE,ENSG00000171132(PRKCE)(KNOWN),46.105071,2,clone
2593,9,1,1,RP11-37E23,RP11-37E23,13,13q13.1,31703950,31870606,166657,bA37E23,AL445212.9,3,,ENSG00000189167(XP_934848.1)(NOVEL) ENSG00000139618(BRCA2)(KNOWN) ENSG00000073910(FRY)(KNOWN),31.70395,13,BRCA2
2594,9,2,1,RP11-332H18,RP11-332H18,17,17q23.2,56659719,56847075,187357,bA332H18,AC005746.1,3,,ENSG00000121068(TBX2)(KNOWN) ENSG00000187013(C17orf82)(KNOWN) ENSG00000141376(BCAS3)(KNOWN),56.659719,17,clone
2595,9,3,1,RP11-40C6,RP11-40C6,9,9q21.33,89255601,89375411,119811,bA40C6,AL161787.13,1,DAPK1,ENSG00000196730(DAPK1)(KNOWN),89.255601,9,clone
2596,9,4,1,RP11-339F13,RP11-339F13,7,7p11.2,55222879,55347931,125053,bA339F13,AC073324.6,1,EGFR,ENSG00000146648(EGFR)(KNOWN),55.222879,7,EGFR
2597,9,5,1,RP11-685N10,RP11-685N10,11,11q21,93796119,93869551,73433,bA685N10,AP000786.4,2,,ENSG00000168876(ANKRD49)(KNOWN) ENSG00000020922(MRE11A)(KNOWN),93.796119,11,clone
2598,9,6,1,empty,NA,NA,NA,NA,NA,NA,NA,NA,NA,NA,NA,NA,NA,Empty
2599,9,7,1,RP11-701H6,NA,NA,NA,NA,NA,NA,NA,NA,NA,NA,NA,NA,NA,clone
2600,9,8,1,empty,NA,NA,NA,NA,NA,NA,NA,NA,NA,NA,NA,NA,NA,Empty
2601,9,9,1,CTC-196F4,CTC-196F4,3,3q29,198377122,198548609,171488,,,1,,ENSG00000075711(DLG1)(KNOWN),198.377122,3,clone
2602,9,10,1,CTB-99K24,CTB-99K24,22,22q13.33,49453118,49453810,693,,,0,,,49.453118,22,clone
2603,9,11,1,empty,NA,NA,NA,NA,NA,NA,NA,NA,NA,NA,NA,NA,NA,Empty
2604,9,12,1,empty,NA,NA,NA,NA,NA,NA,NA,NA,NA,NA,NA,NA,NA,Empty
2605,9,13,1,empty,NA,NA,NA,NA,NA,NA,NA,NA,NA,NA,NA,NA,NA,Empty
2606,9,14,1,empty,NA,NA,NA,NA,NA,NA,NA,NA,NA,NA,NA,NA,NA,Empty
2607,9,15,1,empty,NA,NA,NA,NA,NA,NA,NA,NA,NA,NA,NA,NA,NA,Empty
2608,9,16,1,empty,NA,NA,NA,NA,NA,NA,NA,NA,NA,NA,NA,NA,NA,Empty
2609,9,17,1,emp,NA,NA,NA,NA,NA,NA,NA,NA,NA,NA,NA,NA,NA,clone
2610,9,18,1,emp,NA,NA,NA,NA,NA,NA,NA,NA,NA,NA,NA,NA,NA,clone
2611,9,1,2,RP11-16O1,RP11-16O1,10,10p12.33,17815724,17921752,106029,bA16O1,AL139238.13,2,MRC1L1,ENSG00000148483(FA23A_HUMAN)(KNOWN) ENSG00000183748(MRC1L1)(KNOWN),17.815724,10,clone
2612,9,2,2,RP11-264E18,RP11-264E18,10,10q26.2,129933086,130095129,162044,bA264E18,AL390763.13,0,,,129.933086,10,clone
2613,9,3,2,RP11-6L15,RP11-6L15,20,20q13.2,52483567,52583948,100382,bA6L15,AL162292.20,1,,ENSG00000101134(DOK5)(KNOWN),52.483567,20,clone
2614,9,4,2,RP11-234K24,RP11-234K24,20,20q11.23,34193483,34346674,153192,bA234K24,AL121895.26,3,EPB41L1,ENSG00000204142(NULL)(NOVEL) ENSG00000131043(CT004_HUMAN)(KNOWN) ENSG00000088367(EPB41L1)(KNOWN),34.193483,20,clone
2615,9,5,2,RP11-353C18,RP11-353C18,20,20q11.22,33744285,33824849,80565,bA353C18,AL357374.11,6,,ENSG00000125995(CT052_HUMAN)(KNOWN) ENSG00000131051(RNPC2)(KNOWN) ENSG00000126002(NULL)(NOVEL) ENSG00000210251(NULL)(NOVEL) ENSG00000025293(PHF20)(KNOWN) ENSG00000078872(NFS1)(KNOWN),33.744285,20,clone
2616,9,6,2,RP11-526K24,RP11-526K24,20,20p12.1,13618307,13720095,101789,bA526K24,AL161659.17,2,,ENSG00000089048(ABTAP_HUMAN)(KNOWN) ENSG00000101247(NP_077025.2)(KNOWN),13.618307,20,clone
2617,9,7,2,RP11-19J3,RP11-19J3,9,9q22.31,94281893,94449626,167734,bA19J3,AL157827.17,8,"ECM2, IPPK, ASPN",ENSG00000106823(ECM2)(KNOWN) ENSG00000211389(NULL)(NOVEL) ENSG00000211392(NULL)(NOVEL) ENSG00000211396(NULL)(NOVEL) ENSG00000211397(NULL)(NOVEL) ENSG00000127080(IPPK)(KNOWN) ENSG00000188312(NP_001012267.1)(KNOWN) ENSG00000106819(ASPN)(KNOWN),94.281893,9,clone
2618,9,8,2,RP11-202G18,RP11-202G18,9,9q31.3,112915770,113092458,176689,bA202G18,AL162414.11,0,,,112.91577,9,clone
2619,9,9,2,RP11-20P5,RP11-20P5,9,9p21.2-p21.1,28040167,28204457,164291,bA20P5,AL451124.13,1,LRRN6C,ENSG00000174482(LRRN6C)(KNOWN),28.040167,9,clone
2620,9,10,2,RP11-202H3,RP11-202H3,9,9q34.11,131896794,131932670,35877,bA202H3,AL392105.13,3,GPR107,ENSG00000204050(NULL)(NOVEL) ENSG00000208590(NULL)(NOVEL) ENSG00000148358(GPR107)(KNOWN),131.896794,9,clone
2621,9,11,2,FAILED,NA,NA,NA,NA,NA,NA,NA,NA,NA,NA,NA,NA,NA,clone
2622,9,12,2,FAILED,NA,NA,NA,NA,NA,NA,NA,NA,NA,NA,NA,NA,NA,clone
2623,9,13,2,FAILED,NA,NA,NA,NA,NA,NA,NA,NA,NA,NA,NA,NA,NA,clone
2624,9,14,2,RP11-106F1,RP11-106F1,7,7q31.32,122549026,122703244,154219,bA106F1,AC073054.2,1,,ENSG00000081800(SLC13A1)(KNOWN),122.549026,7,clone
2625,9,15,2,FAILED,NA,NA,NA,NA,NA,NA,NA,NA,NA,NA,NA,NA,NA,clone
2626,9,16,2,RP11-362A9,RP11-362A9,3,3q25.2,153502267,153697696,195430,bA362A9,AC026347.17,3,MBNL1,ENSG00000189156(Q6UXP3_HUMAN)(KNOWN) ENSG00000201217(Y)(NOVEL) ENSG00000152601(MBNL1)(KNOWN),153.502267,3,clone
2627,9,17,2,FAILED,NA,NA,NA,NA,NA,NA,NA,NA,NA,NA,NA,NA,NA,clone
2628,9,18,2,RP11-362K14,RP11-362K14,3,3q26.2,170977548,171101034,123487,bA362K14,AC078795.19,4,,ENSG00000171757(LRRC34)(KNOWN) ENSG00000188306(XP_293529.4)(NOVEL) ENSG00000114248(LRRC31)(KNOWN) ENSG00000085274(MYNN)(KNOWN),170.977548,3,clone
2629,9,1,3,RP6-198C21,NA,NA,NA,NA,NA,NA,NA,NA,NA,NA,NA,NA,NA,clone
2630,9,2,3,RP4-689N3,NA,NA,NA,NA,NA,NA,NA,NA,NA,NA,NA,NA,NA,clone
2631,9,3,3,RP1-20J23,NA,NA,NA,NA,NA,NA,NA,NA,NA,NA,NA,NA,NA,clone
2632,9,4,3,RP5-820B18,NA,NA,NA,NA,NA,NA,NA,NA,NA,NA,NA,NA,NA,clone
2633,9,5,3,RP11-40A8,RP11-40A8,13,13q14.3,50328519,50471842,143324,bA40A8,AL137881.12,2,,ENSG00000136104(DLEU8)(KNOWN) ENSG00000123201(GUCY1B2)(KNOWN),50.328519,13,clone
2634,9,6,3,RP11-310K10,RP11-310K10,13,13q21.31,60719182,60882412,163231,bA310K10,AL162575.15,1,,ENSG00000197991(PCDH20)(KNOWN),60.719182,13,clone
2635,9,7,3,RP11-40E6,RP11-40E6,13,13q34,109253824,109357572,103749,bA40E6,AL355810.10,0,,,109.253824,13,clone
2636,9,8,3,RP11-318K19,RP11-318K19,13,13q32.1,95333171,95461724,128554,bA318K19,AL162500.15,1,,ENSG00000102595(UGCGL2)(KNOWN),95.333171,13,clone
2637,9,9,3,RP11-692C10,RP11-692C10,6,6q23.2,131369615,131438917,69303,bA692C10,AL357496.18,1,,ENSG00000079819(EPB41L2)(KNOWN),131.369615,6,clone
2638,9,10,3,RP11-347H8,RP11-347H8,6,6q16.3,102119094,102294630,175537,bA347H8,AL356438,1,GRIK2,ENSG00000164418(GRIK2)(KNOWN),102.119094,6,clone
2639,9,11,3,RP11-707H15,RP11-707H15,6,6q14.1,81474348,81664223,189876,bA707H15,AL357892.13,0,,,81.474348,6,clone
2640,9,12,3,RP11-360O19,RP11-360O19,6,6p24.3-p24.2,10597237,10684872,87636,bA360O19,AL139039.17,1,GCNT2,ENSG00000111846(GCNT2)(KNOWN),10.597237,6,clone
2641,9,13,3,RP1-63I5,RP1-63I5,6,6q25.1,152324163,152411867,87705,dJ63I5,AL049821.6,1,ESR1,ENSG00000091831(ESR1)(KNOWN),152.324163,6,clone
2642,9,14,3,RP5-1077I5,RP5-1077I5,6,6p21.32,32404070,32498505,94436,dJ1077I5,AL034394,2,BTNL2,ENSG00000204290(BTNL2)(KNOWN) ENSG00000204296(CF010_HUMAN)(KNOWN),32.40407,6,clone
2643,9,15,3,RP1-86C11,RP1-86C11,6,6p22.1,27152454,27241469,89016,dJ86C11,AL021807.2,6,,ENSG00000200286(U2)(NOVEL) ENSG00000124635(HIST1H2BJ)(KNOWN) ENSG00000196787(HIST1H2AI)(KNOWN) ENSG00000198339(HIST1H4D)(KNOWN) ENSG00000197903(HIST1H2BK)(KNOWN) ENSG00000184825(HIST1H2AH)(KNOWN),27.152454,6,clone
2644,9,16,3,RP5-1086L22,RP5-1086L22,6,6q27,170373197,170423775,50579,dJ1086L22,AL109910.27,0,,,170.373197,6,clone
2645,9,17,3,RP11-16P8,RP11-16P8,10,10q26.2,128180750,128268594,87845,bA16P8,AL583860.7,1,,ENSG00000154493(NP_001004298.2)(KNOWN),128.18075,10,clone
2646,9,18,3,empty,NA,NA,NA,NA,NA,NA,NA,NA,NA,NA,NA,NA,NA,Empty
2647,9,1,4,CTB-54I1,CTB-54I1,5,5q35.1,171714383,171955339,240957,bK1054I1,AC011407.6,1,,ENSG00000174705(NP_001017995.1)(KNOWN),171.714383,5,clone
2648,9,2,4,CTC-539A10,CTC-539A10,19,19p13.2,10528447,10699602,171156,bK1539A10,AC011475.6,9,"CDKN2D, AP1M2, SLC44A2, ILF3, DNM2",ENSG00000129355(CDKN2D)(KNOWN) ENSG00000129354(AP1M2)(KNOWN) ENSG00000129353(SLC44A2)(KNOWN) ENSG00000205539(NULL)(NOVEL) ENSG00000196530(Q71MM4_HUMAN)(KNOWN) ENSG00000129351(ILF3)(KNOWN) ENSG00000207972(hsa-mir-638)(NOVEL) ENSG00000079805(DNM2)(KNOWN) ENSG00000129347(NP_835388.1)(KNOWN),10.528447,19,clone
2649,9,3,4,RP11-31I23,RP11-31I23,11,11p13,34935496,34936247,752,bA31I23,,1,,ENSG00000110435(PDHX)(KNOWN),34.935496,11,clone
2650,9,4,4,RP11-277E18,NA,NA,NA,NA,NA,NA,NA,NA,NA,NA,NA,NA,NA,clone
2651,9,5,4,RP11-34K3,RP11-34K3,2,2q33.1,200708384,200882922,174539,bA34K3,AC074213.7,0,,,200.708384,2,clone
2652,9,6,4,RP11-293B1,RP11-293B1,12,12q21.2,76525022,76660149,135128,bA293B1,AC073080,0,,,76.525022,12,clone
2653,9,7,4,RP11-132G19,RP11-132G19,1,1p36.12,21921946,22097107,175162,bA132G19,AL590103.12,4,"HSPG2, USP48",ENSG00000201269(U7)(NOVEL) ENSG00000187942(LDLRAD2)(KNOWN) ENSG00000142798(HSPG2)(KNOWN) ENSG00000090686(USP48)(KNOWN),21.921946,1,clone
2654,9,8,4,RP11-284N8,RP11-284N8,1,1p13.3,110897276,111088458,191183,bA284N8,AL365361.12,2,"KCNA2, KCNA3",ENSG00000177301(KCNA2)(KNOWN) ENSG00000177272(KCNA3)(KNOWN),110.897276,1,clone
2655,9,9,4,RP11-509F14,RP11-509F14,1,1p36.11,24497163,24506624,9462,bA509F14,AL358412.18,0,,,24.497163,1,clone
2656,9,10,4,RP11-88H9,RP11-88H9,1,1p13.2,112311566,112481164,169599,bA88H9,AL512665.11,1,KCND3,ENSG00000171385(KCND3)(KNOWN),112.311566,1,clone
2657,9,11,4,RP11-54F22,NA,NA,NA,NA,NA,NA,NA,NA,NA,NA,NA,NA,NA,clone
2658,9,12,4,RP11-56H2,NA,NA,NA,NA,NA,NA,NA,NA,NA,NA,NA,NA,NA,clone
2659,9,13,4,RP11-58H17,NA,NA,NA,NA,NA,NA,NA,NA,NA,NA,NA,NA,NA,clone
2660,9,14,4,RP11-65G20,NA,NA,NA,NA,NA,NA,NA,NA,NA,NA,NA,NA,NA,clone
2661,9,15,4,RP4-539L13,RP4-539L13,1,1p36.22,11483207,11618991,135785,dJ539L13,,2,PTCHD2,ENSG00000162489(PTCHD2)(KNOWN) ENSG00000204624(Q9UJD7_HUMAN)(KNOWN),11.483207,1,clone
2662,9,16,4,RP5-1033H22,RP5-1033H22,1,1p22.1,93768309,93910326,142018,dJ1033H22,AL109613.11,2,BCAR3,ENSG00000137936(BCAR3)(KNOWN) ENSG00000137942(NP_001020119.1)(KNOWN),93.768309,1,clone
2663,9,17,4,RP4-636F13,RP4-636F13,1,1p36.22,12351173,12405918,54746,dJ636F13,AL109757.14,2,,ENSG00000209457(NULL)(NOVEL) ENSG00000048707(VPS13D)(KNOWN),12.351173,1,clone
2664,9,18,4,RP4-549L20,RP4-549L20,1,1p21.2,101075342,101207111,131770,dJ549L20,AC104506.2,2,,ENSG00000162694(EXTL2)(KNOWN) ENSG00000162695(NP_598003.2)(KNOWN),101.075342,1,clone
2665,9,1,5,RP11-155F12,NA,NA,NA,NA,NA,NA,NA,NA,NA,NA,NA,NA,NA,clone
2666,9,2,5,RP11-292P9,NA,NA,NA,NA,NA,NA,NA,NA,NA,NA,NA,NA,NA,clone
2667,9,3,5,RP11-156E23,RP11-156E23,11,11q14.3,87911050,88091465,180416,bA156E23,AP003030,2,,ENSG00000207113(U6)(NOVEL) ENSG00000168959(GRM5)(KNOWN),87.91105,11,clone
2668,9,4,5,RP11-295K3,RP11-295K3,11,11p15.5,1672662,1785148,112487,bA295K3,AC068580.23,4,"KRTAP5-6, CTSD",ENSG00000205864(KRTAP5-6)(KNOWN) ENSG00000188082(NULL)(NOVEL) ENSG00000117984(CTSD)(KNOWN) ENSG00000182663(XP_943996.1)(NOVEL),1.672662,11,clone
2669,9,5,5,RP11-414C23,NA,NA,NA,NA,NA,NA,NA,NA,NA,NA,NA,NA,NA,clone
2670,9,6,5,RP11-528K12,RP11-528K12,5,5q21.2,102992405,103190088,197684,bA528K12,AC037494,0,,,102.992405,5,clone
2671,9,7,5,RP11-414I19,RP11-414I19,5,5p14.3,20429524,20595579,166056,bA414I19,AC109474.2,0,,,20.429524,5,clone
2672,9,8,5,RP11-531E6,RP11-531E6,12,12q21.31,82133389,82134182,794,bA531E6,AC018423,0,,,82.133389,12,clone
2673,9,9,5,RP3-466A11,RP3-466A11,11,11q12.2,61394968,61395556,589,dJ466A11,,1,FADS3,ENSG00000149485(FADS3)(KNOWN),61.394968,11,clone
2674,9,10,5,RP5-1060P11,NA,NA,NA,NA,NA,NA,NA,NA,NA,NA,NA,NA,NA,clone
2675,9,11,5,RP5-1164F5,RP5-1164F5,7,7q21.11,78422031,78579140,157110,dJ1164F5,AC006324.3,2,,ENSG00000209308(NULL)(NOVEL) ENSG00000187391(MAGI2)(KNOWN),78.422031,7,clone
2676,9,12,5,empty,NA,NA,NA,NA,NA,NA,NA,NA,NA,NA,NA,NA,NA,Empty
2677,9,13,5,RP11-25F24,RP11-25F24,21,21q21.2,23491444,23651727,160284,bA25F24,AC021363,1,,ENSG00000200912(U2)(NOVEL),23.491444,21,clone
2678,9,14,5,RP11-277K23,RP11-277K23,11,11p12,38558445,38673899,115455,bA277K23,AC022796.5,0,,,38.558445,11,clone
2679,9,15,5,FAILED,NA,NA,NA,NA,NA,NA,NA,NA,NA,NA,NA,NA,NA,clone
2680,9,16,5,RP11-278G12,RP11-278G12,2,2p22.2,37652156,37838529,186374,bA278G12,AC006369.3,1,,ENSG00000163171(CDC42EP3)(KNOWN),37.652156,2,clone
2681,9,17,5,CTB-54G2,CTB-54G2,5,5q23.2,126657706,126865341,207636,bK1054G2,AC008682.6,1,,ENSG00000145794(MEGF10)(KNOWN),126.657706,5,clone
2682,9,18,5,CTC-536A23,CTC-536A23,5,5q12.3,65352862,65454024,101163,bK1536A23,AC008563,1,ERBB2IP,ENSG00000112851(ERBB2IP)(KNOWN),65.352862,5,clone
2683,9,1,6,RP11-463D17,RP11-463D17,18,18q12.3,41216566,41408713,192148,bA463D17,AC007989,0,,,41.216566,18,clone
2684,9,2,6,RP11-488L1,RP11-488L1,17,17p12,12940551,13028533,87983,bA488L1,AC005303.1,0,,,12.940551,17,clone
2685,9,3,6,RP11-507B10,RP11-507B10,4,4q13.1,60813753,60999845,186093,bA507B10,AC020556.7,0,,,60.813753,4,clone
2686,9,4,6,RP11-530J6,RP11-530J6,2,2q33.1,199989762,200119824,130063,bA530J6,AC017096.8,2,,ENSG00000162968(NP_694576.1)(KNOWN) ENSG00000119042(SATB2)(KNOWN),199.989762,2,clone
2687,9,5,6,RP11-507K2,RP11-507K2,14,14q31.3,88002762,88183881,181120,bA507K2,AL162171.4,4,,ENSG00000070778(PTPN21)(KNOWN) ENSG00000202061(U4)(NOVEL) ENSG00000100722(ZC3H14)(KNOWN) ENSG00000165521(EML5)(KNOWN),88.002762,14,clone
2688,9,6,6,FAILED,NA,NA,NA,NA,NA,NA,NA,NA,NA,NA,NA,NA,NA,clone
2689,9,7,6,RP11-553A10,RP11-553A10,3,3q13.13,112060696,112226455,165760,bA553A10,AC117402.9,1,,ENSG00000206532(Q1RN00_HUMAN)(KNOWN),112.060696,3,clone
2690,9,8,6,RP11-80O7,RP11-80O7,22,22q11.23,22510132,22789754,279623,bA80O7,,20,"SLC2A11, GSTT2, DDT, GSTT1, MIF",ENSG00000133460(SLC2A11)(KNOWN) ENSG00000209050(NULL)(NOVEL) ENSG00000209104(NULL)(NOVEL) ENSG00000206091(Q6ZT19_HUMAN)(KNOWN) ENSG00000209335(NULL)(NOVEL) ENSG00000206090(XP_208261.4)(NOVEL) ENSG00000133433(GSTT2)(KNOWN) ENSG00000206089(XP_934024.1)(NOVEL) ENSG00000099974(NULL)(NOVEL) ENSG00000099977(DDT)(KNOWN) ENSG00000099984(NULL)(NOVEL) ENSG00000185831(NP_001035728.1)(KNOWN) ENSG00000209337(NULL)(NOVEL) ENSG00000209339(NULL)(NOVEL) ENSG00000184490(NULL)(NOVEL) ENSG00000184674(GSTT1)(KNOWN) ENSG00000206086(XP_946291.1)(NOVEL) ENSG00000099991(CABIN_HUMAN)(KNOWN) ENSG00000099964(MIF)(KNOWN) ENSG00000099958(DERL3_HUMAN)(KNOWN),22.510132,22,clone
2691,9,9,6,RP11-553E4,RP11-553E4,3,3q26.33-q27.1,184141428,184305417,163990,bA553E4,AC069429,2,,ENSG00000043093(DCUN1D1)(KNOWN) ENSG00000078070(MCCC1)(KNOWN),184.141428,3,clone
2692,9,10,6,CTA-125H2,NA,NA,NA,NA,NA,NA,NA,NA,NA,NA,NA,NA,NA,clone
2693,9,11,6,RP1-62O9,RP1-62O9,17,17q21.32,44647599,44753692,106094,dJ62O9,AC004797.1,4,,ENSG00000173868(PHOSPHO1)(KNOWN) ENSG00000177369(NP_001007530.1)(KNOWN) ENSG00000198740(ZNF652)(KNOWN) ENSG00000108798(ABI3)(KNOWN),44.647599,17,clone
2694,9,12,6,RP4-650P9,RP4-650P9,7,7q21.11,85371138,85485764,114627,dJ650P9,AC004413.2,0,,,85.371138,7,clone
2695,9,13,6,RP1-64M18,RP1-64M18,5,5p15.2,12216436,12262940,46505,dJ64M18,AC005739.1,0,,,12.216436,5,clone
2696,9,14,6,RP4-660C16,RP4-660C16,8,8p21.3,22394183,22518920,124738,dJ660C16,AC090279,5,,ENSG00000120896(SORBS3)(KNOWN) ENSG00000120913(PDLIM2)(KNOWN) ENSG00000158927(C8orf58)(KNOWN) ENSG00000158941(KIAA1967)(KNOWN) ENSG00000120910(PPP3CC)(KNOWN),22.394183,8,clone
2697,9,15,6,RP11-3G13,RP11-3G13,5,5q15,96944782,97113079,168298,bA3G13,AC010816,2,,ENSG00000211332(NULL)(NOVEL) ENSG00000211336(NULL)(NOVEL),96.944782,5,clone
2698,9,16,6,RP11-53L13,RP11-53L13,5,5p13.3,32742919,32916357,173439,bA53L13,AC026751,2,,ENSG00000113389(NPR3)(KNOWN) ENSG00000181495(C5orf23)(KNOWN),32.742919,5,clone
2699,9,17,6,RP11-3H15,RP11-3H15,5,5q14.3,87297507,87443969,146463,bA3H15,AC114971.2,0,,,87.297507,5,clone
2700,9,18,6,FAILED,NA,NA,NA,NA,NA,NA,NA,NA,NA,NA,NA,NA,NA,clone
2701,9,1,7,FAILED,NA,NA,NA,NA,NA,NA,NA,NA,NA,NA,NA,NA,NA,clone
2702,9,2,7,RP11-305A7,RP11-305A7,16,16q12.1,48244651,48394151,149501,bA305A7,AC007339.8,1,ZNF423,ENSG00000102935(ZNF423)(KNOWN),48.244651,16,clone
2703,9,3,7,RP11-288C18,RP11-288C18,2,2p22.2,36905004,36985551,80548,bA288C18,AC007382.3,2,,ENSG00000211150(NULL)(NOVEL) ENSG00000115808(STRN)(KNOWN),36.905004,2,clone
2704,9,4,7,RP11-305L22,RP11-305L22,3,3p24.3,15628045,15764879,136835,bA305L22,AC026947,3,,ENSG00000201362(SRP_euk_arch)(NOVEL) ENSG00000206560(ANKRD28)(KNOWN) ENSG00000169814(BTD)(KNOWN),15.628045,3,clone
2705,9,5,7,RP11-326A19,RP11-326A19,15,15q26.1,87338936,87527181,188246,bA326A19,AC013565.10,1,,ENSG00000140526(ABHD2)(KNOWN),87.338936,15,clone
2706,9,6,7,FAILED,NA,NA,NA,NA,NA,NA,NA,NA,NA,NA,NA,NA,NA,clone
2707,9,7,7,RP11-326N15,RP11-326N15,4,4q25,112359892,112502402,142511,bA326N15,AC097498.3,1,,ENSG00000200963(U6)(NOVEL),112.359892,4,clone
2708,9,8,7,RP11-350B7,RP11-350B7,2,2q12.1,104912262,105047433,135172,bA350B7,AC010884.11,1,,ENSG00000135972(MRPS9)(KNOWN),104.912262,2,clone
2709,9,9,7,RP11-368A17,RP11-368A17,2,2q13,113091657,113230334,138678,bA368A17,AC079922.5,3,,ENSG00000144136(SLC20A1)(KNOWN) ENSG00000144130(NT5DC4)(KNOWN) ENSG00000169607(CKAP2L)(KNOWN),113.091657,2,clone
2710,9,10,7,RP11-394B2,RP11-394B2,16,16q22.1,69203922,69365103,161182,bA394B2,AC020763.6,6,VAC14,ENSG00000157368(NP_689669.1)(KNOWN) ENSG00000132613(NP_612392.1)(KNOWN) ENSG00000183452(Q86YU6_HUMAN)(KNOWN) ENSG00000177242(NULL)(NOVEL) ENSG00000177217(Q8N9D1_HUMAN)(KNOWN) ENSG00000103043(VAC14)(KNOWN),69.203922,16,clone
2711,9,11,7,FAILED,NA,NA,NA,NA,NA,NA,NA,NA,NA,NA,NA,NA,NA,clone
2712,9,12,7,RP11-394C19,RP11-394C19,12,12q13.11,44741501,44903830,162330,bA394C19,AC016254.14,1,,ENSG00000111371(SLC38A1)(KNOWN),44.741501,12,clone
2713,9,13,7,RP11-416K7,RP11-416K7,17,17q21.32,42875381,43043105,167725,bA416K7,,2,,ENSG00000206734(Y)(NOVEL) ENSG00000141279(NPEPPS)(KNOWN),42.875381,17,clone
[truncated: 754,893 more chars]
