# Supplementary material for: Identification of genetic alterations in pancreatic cancer by the combined use of tissue microdissection and array-based comparative genomic hybridisation
Source: Br J Cancer. 2007 Jan 23;96(2):373–82. doi: 10.1038/sj.bjc.6603563 (PMC2359995; doi:10.1038/sj.bjc.6603563)
Supplement: Supplementary Table 2 [file 6603563x3.doc]

	PC8_1	PC8_2	PC1_1	PC1_2	PC12_1	PC12_2	PC10_1	PC10_2	PC3_1	PC3_2	PC5	PC18_1	PC18
_2	PC16_1	PC16_2	PC14_1	PC14_2	PC15_1	PC15_2	PC19_1	PC19_2	PC11_1	PC11_2	PC2_1	PC2_2	PC9_1	PC9_2	PC7_1	PC7_2	PC20_1	PC20_2	PC4_1	PC4_2	PC6_1	PC6_2	PC13_1	PC13_2	PC17_1	PC17_2	PC35_1	PC35_2	PC34_1	PC34_2	PC36_1	PC36_2
1	6160.481	2846	7193.563	3630.474	3970.588	10200.228	9859.094	6411.603	4861.835	6027.17	205.593	3967.033	4012.171	5470.595	8086.127	8211.988	8401.474	5446.221	5879.066	3986.471	4029.076	8607.184	6952.228	4217.194	3199.395	3530.426	3423.972	2940.552	3957.546	10072.456	3388.128	4570.789	4613.049	5144.089	4094.541	3083.272	3921.171	6659.73	4050.313	3230.301	4693.141	7775.759	6825.227	8212.769	7437.902
2	3232.388	3243.5	3261.808	3832.019	2037.63	8496.599	4160.799	2848.468	2733.364	3217.81	210.646	2268	2265.381	5597.587	4061.792	4419.972	8552.368	4125.868	2010.535	3278.852	1816.764	4883.033	4764.891	2444.244	3291.411	2690.934	3599.131	2965.425	2442.192	5121.387	3330.776	1314.229	3075.478	4789.355	2164.038	2458.262	3129.131	4681.012	2294.975	2129.527	2495.661	3080.871	3859.89	4203.669	3121.599
3	4605.435	3907.887	3209.213	4508.054	1962.876	8564.1	4598.3	3335.667	3860.356	4625.589	217.221	3469.654	2308.327	7205.932	3430.488	5178.42	12875.622	6106.1	3177.55	3920.439	2264.378	8360.641	7422.28	3749.308	3698.911	3604.3	5127.781	4356.929	3744.26	7012.937	4480.285	1719.981	2777.804	6527.813	2996.713	4433.106	3910.521	5560.3	4654.738	2187.173	2926.928	3474.869	3951.613	4707.538	3705.323
4	6271.879	4132.16	3507.723	4784.812	3255.382	13554.098	4036.219	3335.263	5746.133	6128.866	199.204	4400.955	3729.745	7115.382	4423.018	5008.166	16698.863	7381.698	5507.425	3521.5	2917.213	6500.159	6184.356	4091.771	3871.531	6824.345	6891.617	4156.346	4395.784	7806.291	4123.018	2217.764	4531.894	5323.448	2771.987	5147.082	4338.361	7324.893	5727.063	2785.395	4375.632	4204.801	6649.915	4529.1	3987.793
5	8895.323	7340.044	388.66	8461.936	5003.741	13787.188	417.495	439.905	5890.983	9497.732	195.103	6555.646	5003.349	11588.888	355.877	413.226	13336.41	10700.968	6903.406	7670.906	5291.181	17735.16	14450.553	5666.056	7706.088	4954.271	6627.912	7500.881	5221.736	14467.388	7802.417	3651.243	5540.779	11074.208	5763.237	4478.183	7031.468	6955.301	8439.556	433.614	5720.659	26051.667	9633.114	618.958	376.784
6	350.2	390.117	367.89	494.393	301.356	475.827	476.786	425.889	358.383	424.031	203.9	313.823	285.989	727.868	336.536	421.211	567.149	736.483	354.806	487.48	336.283	523.25	437.512	351.723	407.019	328.633	452.888	583.945	265.992	422.874	489.598	386.699	516.271	684.692	350.873	432.182	483.594	382.495	327.142	431.612	360.089	515.144	416.088	575.187	388.991
7	4679.914	4550.129	5135.275	6930.673	3309.968	11219.96	6924.394	4492.566	5859.45	6127.758	207.73	2196.357	2479.489	4872.769	5404.977	6645.601	12050.191	8081.412	4310.194	5355.595	3893.69	7779.548	7833.259	3912.954	5134.231	2037.615	2372.864	4655.082	3638.459	6464.513	4166.529	2923.442	4177.602	7350.396	2998.158	4876.401	4270.453	6094.881	6074.156	2967.905	3404.071	4831.29	4869.982	5325.906	5286.224
8	371.42	433.368	344.515	576.481	315.433	569.211	442.591	434.227	375.223	395.929	206.011	288.619	292.5	678.402	379.868	421.938	613.147	874.792	348.911	578.109	335.277	425.816	458.129	346.035	469.154	360.287	476.374	541.608	252.612	461.981	510.714	403.54	457.407	821.709	346.505	431.436	519.369	384.738	314.186	464.063	348.692	545.394	423.135	543.713	375.536
9	5759.494	4126.747	5017.444	5127.686	3140.086	7396.481	6543.421	4043.397	5343.644	6735.585	210.519	4080.066	3564.247	4626.719	5429.287	8087.706	10686.189	6726.193	6884.658	5202.322	3910.847	12243.204	9789.799	3997.006	3384.543	6143.76	5282.899	6586.993	6565.639	10229.184	4116.101	3243.684	3381.296	5509.387	3432.664	3750.809	3322.318	5750.646	11077.981	3571.417	5488.647	5104.774	7422.096	6806.475	5113.299
10	6078.651	5734.212	4528.006	8942.15	3756.294	15737.396	6260.881	4456.457	7806.885	7629.671	230.754	7995.478	4921.654	9162.044	6235.333	8191.391	18468.78	9026.94	7076.262	8613.73	6038.612	15478.981	12174.03	4969.066	6405.525	6238.646	7747.072	8293.377	5425.629	12911.745	8614.665	4200.662	5609.462	8446.835	3422.135	4933.353	5379.713	11639.172	10366.013	3934.044	6279.047	4968.701	7499.632	6365.95	5189.28
11	375.417	383.921	401.802	536.747	315.91	498.939	383.513	443.356	389.872	409.404	202.747	309.116	296.157	687.245	387.983	406.167	639.777	899.574	330.132	586.776	346.908	453.152	456.5	363.759	505.626	317.625	444.621	912.107	242.5	437.435	521.078	399.41	415.255	590.598	322.859	440.979	568.253	390.802	281.453	436.147	342.43	541.052	408.598	572.404	391.491
12	358.163	356.029	375.728	526.696	279.606	445.918	382.867	464.061	391.074	433.907	226.354	651.25	299.714	669.779	369.815	403.076	583.293	745.411	360.279	471.337	359.634	431.813	454.225	389.585	426.81	337	500.372	699.945	251.658	459.281	864.795	396.73	529.657	1171.694	329.551	432.207	539.292	341.516	301.924	430.071	364.872	567.205	402.485	574.75	400.297
13	366.904	376.333	396.69	528.863	315.88	438.935	388.351	439.879	376.494	400.989	217.141	309.119	278.402	693.058	372.598	405.423	583.554	712.737	381.75	479.849	340.856	450.494	473.111	351.675	405.824	342.021	454.871	1184.548	253.473	464	529.976	419.402	461.245	637.867	319.156	481.563	532.953	350.636	293.972	444.971	336.566	568.67	419.479	556.78	375.67
14	370.406	372.03	371.991	556.064	304.6	473.198	386.383	441.496	421.105	436.747	203.946	306.856	295.071	678.518	388.087	411.753	590.525	820.552	381.732	707.904	364.313	447.033	461.982	357.283	410.536	333.392	476.556	866.923	254.598	428.769	752.117	431.705	553.755	537.189	333.052	463.908	536.842	344.275	289.726	425.806	344.019	540.745	416.793	569.177	409.735
15	373.26	346.943	364.884	509.606	316.731	410.207	423.708	446.5	384.264	422.833	203.267	313.475	275.967	821.164	368.079	423.459	648.99	872.344	382.368	737.234	357.816	438.24	467.076	361.99	438.311	343.115	461.253	1237.72	261.009	446.092	484.586	425.535	463.474	661.969	364.356	490.271	515.059	352.417	282.056	435.216	349.696	582.418	400.926	599.897	401.325
16	370.495	398.233	367.342	519.109	301.291	475.667	394.835	411.319	391.091	410.333	220.522	316.106	288.086	681.568	381.575	417.561	630.84	846.32	360.676	589.74	366.635	467.247	483.866	354.143	449.792	366.882	486.125	1065.426	256.441	466.398	524.374	429.184	784.63	712.989	336.165	464.174	526.6	342.261	299.409	440.758	369.371	560.326	418.922	578.077	408.899
17	380.423	401.241	372.931	614.5	308.54	441.451	368.883	452.115	383.606	405.322	226.116	333.892	316.313	676.342	384.623	393.596	623.02	836.539	390.027	986.239	422.333	515.867	464.337	356.39	499.906	352.313	475	1368.941	255.063	443.516	490.237	429.94	508.83	679.257	324.196	486.455	604.458	365.354	311.05	419.22	403.358	586.034	429.14	610	395.75
18	382.737	397.24	398.054	494.533	309.047	429.56	367.098	442.345	381.808	432.471	218.276	337.616	305.473	847.93	386.081	383.979	617.211	872.645	389.664	883.868	406.912	468.479	477.431	349.088	496.49	356.163	448.853	712.782	247.556	446.505	470.125	450.904	506.85	573.302	315.76	473.495	725.345	351.941	298.948	433.443	349.887	562.713	434.441	621.44	415.945
19	4834.575	3563.899	4743.052	4550.368	3186.696	11562.792	6210.138	4657.331	3603.329	4073.506	196.635	4115.643	3587.488	7373.155	4501.231	5641.444	12013.707	6800.231	5033.969	3581.553	2554.757	10612.019	8302.706	4181.863	4412.405	2748.884	3327.098	4108.161	4087.127	6971.538	3485.257	2946.411	4365.424	7078.026	3874.201	4420.768	3722.297	6708.244	8225.038	2440.074	3440.738	6222.595	6252.825	5807.381	3983.304
20	5776.331	5261.822	6213.549	6481.174	4647.751	21509.48	8416.862	4627.564	4895.337	4975.935	212.767	5451.559	4439.793	10438.884	5320.144	7969.313	16589.281	9405.742	9380.6	5748.103	3714.613	11547.006	9764.893	5794.903	6401.663	5551.913	6847.847	5557.24	4908.053	8964.4	4581.908	3305.113	5709.599	9034.34	4033.487	6345.871	5344.194	11802.731	13297.112	3506.148	5790.245	7046.084	9884.376	6870.419	5077.965
21	9109.851	8326.471	8908.071	8434.232	6383.061	19081.25	11474.481	6733.697	7518.361	8073.338	229.68	6831.128	5617.226	12694.69	10589.288	11734.053	17048.277	11352.706	7033.447	8104.715	5793.742	15450.007	13092.339	5851.266	8317.327	8821.065	11419.128	7641.987	5004.77	16342.255	9201.018	3513.046	5076.63	10657.795	4919.31	6036.37	7962.331	11426.842	11210.344	5283.8	6894.952	12852.855	8764.124	11398.158	8129.099
22	4870.494	5694.961	4344.123	5957.007	3142.256	14344.663	5994.331	3688.323	4881.191	5351.961	203.517	3734.944	3203.924	8353.204	5214.03	6807.837	15120.661	7883.815	4294.925	4969.892	3122.353	7900.255	6829.024	3703.573	5132.503	4049.727	5059.693	5179.181	4023.682	9344.947	6035.804	1876.652	4773.522	6962.532	2697.51	4827.399	5373	8123.032	9582.138	3238.405	4005.85	4354.695	5879.239	6254.531	4051.432
23	3843.856	3440.709	2840.356	4387.818	2933.418	10291.581	3508.39	2423.582	3334.134	3972.338	216.367	2596.088	2879.345	5670.186	4440.411	3994.56	8949.455	5231.725	2889.037	3564.831	2632.665	6063.139	5961.463	2623.075	3462.646	2431	3251.564	3834.863	2527.396	5735.955	3914.964	1546.232	3394.481	5972.063	2122.893	3132.601	3890.5	5520.81	6486.944	2413.661	3261.79	3891.696	3957.767	3938.294	2967.428
24	5110.778	3958.586	4554.508	5864.174	3246.201	12214.632	6108.019	4308.506	5342.134	6109.637	209.637	5226.712	3851.977	6872.169	5259.273	4346.362	10756.711	6683.994	4442.616	6900.006	4768.49	11855.357	10159.515	4247.195	4394.49	6127.575	8863.398	5977.842	4213.688	11935.28	6896.082	2434	5028.648	6532.245	3113.044	5446.276	5610.711	8587.044	9737.631	3409.893	4063.849	6312.474	6053.418	6109.319	4679.297
25	7325.723	6830.988	7558.069	7793.531	3602.351	12077.676	10008.475	6192.676	5966.446	7590.825	202.557	4646.675	4154.337	10412.547	10013.924	13081.497	17530.503	8826.968	6991.556	6035.413	4034.355	14776.077	11691.395	5237	6765.669	5086.823	6007.781	7603.731	5111.66	10329	6209.236	3538.805	5237.788	9100.385	4013.444	5607.801	7190.866	7146.912	7058.881	5031.195	6095.238	13959.837	6145.394	11604.269	7275.626
26	10737.565	9771.715	9558.945	11467.388	5506.041	16338.935	13090.899	7561.111	6583.159	7027.135	211.281	6488.258	7184.216	11460.706	12046.72	10844.476	15314.376	11885.132	8014.538	8167.219	5609.373	16732.535	14225.918	6496.097	9234.469	6038.724	8333.824	7969.177	5031.757	9151.548	7206.635	5435.611	5927.096	11714.433	4812.419	7151.069	5719.789	9412.93	9935.919	5195.562	6425.262	10690.644	8315.615	11167.169	10464.514
27	7612.509	8083.469	6650.578	10452.409	3556.098	11736.12	8918.169	5698.483	5020.966	5498.219	216.758	4789.637	4166.349	9653.253	7272.163	8023.994	14101.476	10828.318	5744.212	8228	4529.247	16134.815	13402.771	5247.969	7654.356	5373.76	7978.782	10080.064	5455.884	7484.759	6388.419	3868.886	5250.373	11241.019	4163.677	6069.619	5762.524	6896.308	9356.694	3797.589	4779.935	7464.837	6345.261	7940.6	5887.197
28	8255.385	7205.448	5835.202	9379.214	3876.758	11301.354	7379.575	5668.839	6327.217	7098.447	228.925	6719.915	4718.443	11680.553	9950.064	10683.85	18771.267	9721.536	5225.106	6490.371	4009.566	14378.503	12235.365	4581.006	6854.126	5387.353	6244.895	8259.608	5121.913	8036.936	6732.414	3875.532	4931.533	9329.058	3675.199	6175.093	7244.361	6837.686	8370.063	4308.497	6071.849	10147.337	6412.263	9150.538	7707.784
29	5767.434	6898.981	11029.455	11635.319	3168.119	7971.545	8332.631	5862.927	5202.529	6908.787	219.906	4171.922	3051.534	9522.369	11129.878	15271.241	10780.91	7616.354	5806.403	8418.673	5271.587	25207.097	16439.46	5030.4	8932.612	6288.216	9303.306	6966.969	4421.146	10740.494	7370.755	4205.588	3821.79	8034.875	3312.032	5351.973	6975.617	2610.831	7268.712	4834.364	4925.984	13437.578	7502.944	14418.006	13661.948
30	3893.343	4466.531	3687.317	6618.686	1859.058	7052.497	5065.806	4007.328	2998.006	3457.694	211	3343.305	2744.341	7681.698	4773.966	5746.294	9890.037	7522.837	4953.975	5869.449	3155.987	12438.56	9902.114	2627.363	4764.629	4946.558	8630.725	6252.403	3640.89	4012.994	4679.171	2369.893	2769.32	6749.478	2041.981	4900.93	4993.073	4406.792	7333.194	3010.305	3285.183	3498.387	3687.849	5780.431	4634
31	5483.168	5950.601	4521.315	8953.35	2651.42	9783.543	4840.663	3850.045	7221.23	8921.55	247.445	4177.684	3747.076	12106.363	6308.058	6306.022	13610.421	11286.74	7864.631	7727.257	4566.827	11814.869	9392.73	3763.156	5379.931	7614.366	11831.722	8246.571	4913.258	9188.742	9997.629	4812.788	5502.407	8059.025	2629.452	6673.604	5261.355	6966.506	13244.294	2854.673	4297.898	5875.595	6557.202	6941.269	5424.045
32	7233.099	6456.759	5573.278	9579.881	3887.885	12999.626	5699.805	4924.879	8308.725	9230.125	236.462	5492.456	5020.96	10114.433	6951.473	7630.533	16485.418	10621.059	6422.337	12574.338	9135.9	14302.873	13028.809	5299.337	6038.665	7617.758	10813.506	8814.791	5694.346	8007.944	9213.034	4284.384	5559.188	8786.331	3076.736	8333.384	6877.051	7809.356	14066.256	3962.375	5809.253	6660.471	7482.119	9728.188	7851.851
33	5878.066	5398.355	7985.421	8086.491	3134.09	9837.011	6145.164	5419.485	6720.468	7393.625	255.766	4455.274	4278.69	6530.981	7491.665	10785.172	13740.884	7785.2	5153.948	5471.809	4591.605	11501.019	9995.784	4445.788	5222.975	5087.868	5139.361	6556.821	4409.181	6422.799	5712.938	3931.587	5098.328	6066.95	2528.861	4852.694	6692.399	6748.281	8299.156	3241.851	5267.22	12782.013	6591.665	8324.994	5699.382
34	4274.058	4600.738	4984.516	7035.428	2298.256	6032.023	4267.256	4102.04	4910.456	5656.406	238.571	2938.671	2707.064	7642.513	7704.879	6892.994	9629.532	7391.614	5429.069	5394.103	3760.063	9182.433	7903.753	2702.831	4324.736	3489.086	5215.226	4393.911	2456.942	4709.244	6101.949	3085.031	4195.797	5652.866	2173.667	3691.979	5288.151	3812.727	7121.163	2968.392	3769.435	4809.858	3847.187	5177.56	4186.04
35	7004.661	7546.824	7645.687	11078.219	4732.147	15609.342	8131.206	6527.398	7642.073	8943.25	285.454	5549.665	5591.409	13371.622	10286.511	10902.842	15440.096	9854.796	6764.844	8369.994	6135.988	10811.566	9441.372	3781.319	6332.981	6819.684	9976.842	12571.503	8036.616	9104.044	10324.896	5425.606	7100.912	10083.698	327.629	6271.032	8535.574	8522.987	13792.913	3645.741	6454.158	7171.777	6856.696	9415.688	6627.978
36	5184.989	4957.484	5324.124	7474.191	2566.994	9096.767	4804.723	4047.642	6906.674	8186.819	312.388	4363.748	3740.584	8719.138	7377.423	6314.626	13141.804	7640.487	6836.05	6238.96	5503.761	10202.07	8891.526	3971.838	4483.255	5711.967	6503.746	7934.24	3824.586	5715.506	6672.994	4739.667	5988.815	6048.477	2218.49	6492.104	6473.545	6236.238	10382.894	3153.592	5530.028	5300.953	5742.393	6800.381	4695.966
37	4837.181	2449.224	5734.417	3584.706	2748.743	9751.947	5620.188	2844.61	3827.257	3695.769	222.327	2514.319	2549.191	3857.494	2963.62	6743.179	13780.238	4120.673	5198.613	2570.868	2998.711	8202.931	6985.246	4170.975	2558.415	3977.346	3175.343	1932.532	3263.55	6499.938	2397.011	2139.512	3368.663	3267.643	2342.081	4356.867	2132.198	3578.311	7474.2	1999.426	3151.809	5169.733	4292.762	5970.057	4445.527
38	4054.48	2832.96	4224.543	4334.146	2240.882	7873.137	3969.7	2123.684	2770.571	3015.031	209.904	2615.934	2571.822	4522.458	2576.087	4808.044	9537.452	3417.487	2578.8	4075.919	3117.936	8372.797	7337.96	3178.331	3377.433	2814.265	3777.52	2456.318	2015.834	5162.2	2989.528	1696.019	2625.408	3886.782	2117.519	3725.79	3064.359	4399.337	5493.369	2027.138	2677.215	3193.604	3694.423	4734.6	3357.159
39	2763.433	2434.113	3400.624	3601.625	1490.931	5539.963	3164.5	1755.429	2235.612	2540.363	201.01	2714.649	1996.155	3708.275	1852.168	3661.889	7885.857	3803.356	2854.031	3737.525	2673.056	7308.9	5921.878	2921.794	2973.769	1345.1	1727.91	2271.925	1884.606	4643.781	2811.598	1867.113	2758.133	3910.956	2049.713	3628	2819.574	3679.113	3973.556	1129.973	1852.265	2611.093	2398.24	3742.625	2514.492
40	5845.532	3633.456	4287.714	5677.738	3011.19	10479.626	3821.637	2442.419	4071.53	4409.569	217.283	5132.583	4056.578	4902.157	2934.445	5219.459	17000.793	5435.808	4435.175	4511.869	4707.044	14229.013	11866.489	5255.306	4224.962	3388.128	3560.772	3334.44	3238.574	7070.019	3732.406	3443.956	4663.799	4466.675	2735.994	7018.847	3552.771	6077.025	7001.344	1905.41	3575.741	3394.417	5225.097	6450.931	4588.23
41	10185.1	9110.497	9235.973	10698.15	5583.879	13920.398	11164.931	7482.802	5394.746	7415.224	206.424	6528	5765.19	14103.108	11247.648	13058.635	14765.804	14881.258	10528.638	8092.529	6762.616	21948.248	18597.381	6725.075	10452.881	7299.09	12237.115	10879.456	5838.481	16351.675	11652.041	5251.299	6181.382	14343.771	6421.625	5642.976	8532.164	8486.406	11530.25	5229.482	6054.503	15236.642	8052.963	13095.175	8866.894
42	7827.543	7184.481	5902.303	8671.975	3702.988	12185.884	8739.906	4876.711	4316.722	5445.387	203.679	5205.468	3860.781	11067.269	6745.994	8325.121	15610.005	9944.956	7442.538	6517.969	3939.275	15602.756	11589.486	5832.606	6866.425	6914.563	11308.694	9281.313	4425.289	11118.406	8495.682	4049.264	4998.362	11789.774	4288.55	5947.274	6896.603	8712.126	10882.281	3899.2	4567.437	7818.21	5966.444	8743.9	5656.522
43	3825.831	4188.758	3482.933	5656.488	2061.775	7176.335	5146.762	2750.475	2718.669	3429.119	203.854	2595.694	2287.473	6732.748	3357.405	4764.439	9511.531	7493.745	5211.613	4637.773	2592.625	8588.299	6772.642	3416.364	4253.677	1368.507	1894.295	5128.811	2952.242	7181.371	5673.79	2164.579	3389.561	6226.462	2353.275	3961.043	5185.376	5247.944	6495.012	2085.093	3116.365	4282.646	3713.581	5232.475	3072.144
44	11529.685	11684.215	8657.005	12134.119	5229.263	16897.144	11213.45	5891.596	6371.743	6918.025	226.008	5805.931	6544.514	14460.094	9676.687	10950.246	20061.317	15206.842	8176.15	8680.405	5291.367	16592.419	14000.884	6536.506	9205.563	9077.066	13460.049	8055.956	4624.019	12612.333	11134.823	5866.175	6593.674	12694.468	4631.038	7689.389	8120.082	11507.713	12213.15	4116.413	6394.584	9030.08	8525.602	10941.475	8346.486
45	6028.098	3339.639	4529.884	4766.384	3172.753	10818.945	6020.894	2970.217	5010.533	4579.925	234.515	3802.103	3783.815	5888.045	6150.357	5313.492	10898.914	6900.311	6565.566	4900.74	4608.429	13865.594	10029.207	5085.969	3207.675	5987.013	4734.588	3155.236	3164.461	5680.006	2596.486	3426.981	4085.376	5193.756	3337.525	4543.787	3218.983	6067.966	6644.462	3234.659	5635.101	6281.3	5190.695	4931.925	3790.867
46	4877.071	4851.748	5185.956	7298.387	2648.105	8538.824	6628.65	4464.582	3970.285	4334.331	223.672	3297.115	3268.785	8372.981	7237.531	5793.595	10039.328	8376.478	5067.006	7499.264	4873.138	10818.975	8956.786	3968.925	5480.635	4217.471	5809.899	7061.34	4424.138	4604.275	4500.185	3384.128	3821.061	7893.66	2699.082	4786.608	4088.571	5804.75	6252.775	4237.825	4691.104	4093.433	4729.066	5273.544	4343.379
47	5106.958	5213.032	4694.89	7648.131	2509.366	8336.526	5341.956	3563.371	3919.326	4362.856	215.469	3313.606	3250.746	6840.75	5139.72	5978.886	10467.38	11179.61	9596.063	7861.919	4820.217	10960.925	9625.503	3693.313	5564.656	5580.291	8473.983	5998.088	3122.417	4724.541	4845.758	3302.131	3964.229	7953.472	2561.906	4890.82	3841.234	5111.294	6472.469	3232.874	4246.199	3645.043	4375.929	5698.1	4339.24
48	5433	3875.179	3841.441	5700.133	2602.696	7625.695	4724.22	3855.205	4250.669	4193.779	239.031	3587.828	3540.011	5152.513	4879.33	4988.359	10224.78	7365.109	6806.563	5867.182	6058.285	9208.691	8521.5	3396.968	4115.297	3009.867	3552.193	5901.314	4932.299	4691	3775.609	3948.567	3871.672	5977.312	2606.962	5411.114	3152.927	5455.231	5458.113	2908.704	3871.988	2798.956	4291.055	4471.762	3610.678
49	6351.435	8399.063	7212.455	11696.406	3161.159	7825.458	6668.837	4120.587	4633.368	5002.747	232.317	3359.738	3671.102	10069.671	3701.266	6627.311	9858.3	13239.805	6788.453	14432.025	7523.949	16512.912	13228.952	4083.253	9865.064	3476.035	5579.757	9213.475	3503.767	5884.56	7473.222	3429.484	4411.442	11237.289	2760.446	4996.869	10385.207	4780.512	6958.988	2593.919	5143.508	8542.621	4280.447	9394.075	3657.706
50	5087.942	6167.862	5130.947	8192.888	3217.743	6450.708	4538.538	3842.189	3667.612	3943.169	239.993	2707.857	3738.091	7109.159	5947.915	5271.05	7470.92	10247.433	6411.438	7674.4	4522.258	9243.787	7964.674	3056.869	6178.469	4129.396	6384.988	5324.525	2547.801	4039.102	5554.057	2659.824	3683.691	6538.949	2754.191	3370.826	5915.601	3771.513	4836.475	2839.58	4092.594	5666.606	3240.86	6409.469	4794.971
51	5932.485	8089.557	6815.839	11848.263	3104.316	9275.652	6360.706	4622.527	4939.894	5860.631	281.268	4113.452	3969.972	10180.531	6483.878	7137	11186.626	16585.639	8409.587	12645.344	6903.835	14916.873	11940.959	4366.597	8712.786	6596.526	11090.749	8337.644	3560.263	5517.081	7626.285	3993.119	4820.674	10591.263	2846.419	5323.896	6609.323	5336.239	7544.406	3786.087	5688.206	5709.132	4398.623	8000.631	5305.403
52	6085.107	8290.17	7014.601	11401.269	3081.971	9136.006	6003.244	4710.602	5186.25	5675.968	302.54	4179.913	3777.89	12711.321	9603.914	6970.225	11971.489	15621.234	10973.175	11769.576	6562.07	13708.895	11726.579	3845.076	8476.013	6930.953	9735.915	7666.937	3781.96	5078.296	6856.67	3935.787	4856.857	9575.862	2595.828	5662.227	7085.784	5411.994	7421.219	3327.989	5477.006	5691.21	4700.828	7786.819	5121.494
53	10107.744	6139.818	9195.364	9390.794	4930.089	9649.927	7951.587	7582.212	5572.03	6371.247	280.346	6198.35	6911.181	9008.297	13276.801	9370.472	12103.982	8784.872	5475.894	5671.497	6702.942	11309.266	10447.406	4673.969	6416.736	5173.17	4141.359	6439.1	4520.344	5918.535	5726.702	5976.696	6136.608	6665.682	3865.975	5631.149	7482.459	5567.435	7020.575	3246.218	5190.866	14835.939	6810.096	13715.794	10729.851
54	6033.276	7127.455	7230.213	9353.869	3809.642	9454.75	6292.394	5017.012	4744.185	5202.377	301.885	3969.581	4514.902	10076.306	9228.125	8289.028	11160.782	9053.713	6395.144	8528.158	6551.667	10703.623	10229.546	3058.893	7013.731	3688.562	4562.559	8479.095	4491.669	5105.51	6296.73	4304.05	5762.293	6959.206	2845.349	6122.617	7576.356	5720.887	7681.456	3145.796	5360.729	7544.866	5226.581	9433.962	7364.845
55	3309.598	3091.436	2564.591	3513.342	2178.719	7515.839	3175.819	1881.232	3010.055	3321.769	203.46	2714.063	2318.085	5260.593	2406.17	3213.404	8876.28	4242.401	3732.625	3195.178	2286.423	4816.419	4144.314	2899.297	2924.797	2326.179	2900.164	2844.083	2553.895	4992.331	3096.101	1938.857	2634.624	4916.097	2208.075	3290.148	3032.27	5627.738	5607.563	1589.506	2440.571	3184.809	3661.382	3080.874	2012.5
56	4305.11	3142.911	3332.508	4044.612	2633.207	10332.794	4635.231	2914.732	3509.814	3812.559	212.568	3815.228	2917.39	5796.027	3036.273	3936.864	11384.994	5437.784	4022.944	4207.809	3207.542	7667.153	7039.811	3188.227	3727.823	3342.698	3885.474	3665.589	3451.293	7037.503	4086.285	2573.658	4150	5951.729	3116.616	4586.185	3299.5	6546.325	6816.1	2736.558	3509.395	3436.769	5023.466	4065.675	3105.395
57	5798.661	3993.213	7136.313	4850.877	3680.807	14234.936	9633.337	5285.876	5665.597	5537.248	211.246	4412.604	4662.804	7902.893	7866.308	8307.689	8605.596	6115.113	6405.637	4973.069	5472.046	10095.554	9507.604	4607.217	4031.304	7501.55	6570.713	4452.628	4642.541	10166.936	4477.103	3800.797	4893.243	6289.903	4096.556	4727.893	3287.457	6277.753	8251.506	3114.855	4184.807	9487.019	7616.795	7565.688	5408.266
58	5282.363	4000.974	3560.862	4495.614	2796.976	9368.509	6546.538	4601.078	3235.811	3733.839	211.752	5098.943	4122.477	6101.551	5084.851	5027.821	9986.548	5277.562	5482.031	4374.287	4070.025	8870.736	8572.776	3295.284	3640.62	4777.919	6329.174	4165.904	3193.432	8188.162	5589.415	2828.369	3687.768	5804.156	3059.608	3762.406	3084.125	4856.006	6565.738	3644.406	3766.721	4169.445	4704.818	5352.081	4281.863
59	5982.454	5382.227	4986.944	6616.458	3650.912	13564.684	6515.744	3401.725	5571.081	5190.587	212.133	4756.137	5330.034	7630.467	4805.5	6152.489	14272.45	7354.471	5481.45	5163.929	4000.154	9047.234	8177.898	4504.917	4784.538	3898.351	5399.572	4657.168	4210.74	7444.319	5233.72	3777.831	5146.994	7716.882	3511.1	4802.988	3662.344	8525.481	11533.406	2554.464	4295.197	5685.574	7291.543	5533.175	2729.476
60	6114.884	4888.836	3941.467	6256.148	4055.533	18781.771	6260.406	2917.794	6669.035	5385.747	248.232	5219.102	6585.236	8631.213	4029.778	5697.509	19384.381	7290.115	5669.3	4109.493	3148.634	7690.519	7199.677	4115.771	3642.369	7171.678	7224.988	5198.052	5938.117	15282.713	7467.599	3037.234	5497.018	6611.204	3268.174	5983.943	2815.141	10952.769	15679.275	2183.035	5906.361	3654.206	8243.686	4430.462	2199.075
61	4226.655	3681.091	3887.073	4533.938	3018.194	7717.787	5008.25	2730.632	3742.303	4402.146	226.469	2301.439	2946.731	5396.31	5407.326	5030.385	9325.421	4274.887	3177.731	3866.156	3127.266	5510.826	5522.136	3238.282	3913.7	2879.327	2879.097	3639.331	2631.153	5314.865	3547.434	2376.635	3703.379	4511.975	2273.263	2531.855	3654.717	4074.208	3610.331	2017.166	3046.048	4947.802	3730.151	4519.525	2514.823
62	5232.086	5327.804	4135.627	7212.219	2640.368	8479.989	5428.012	3577.304	5031.115	5367.45	226.748	3397.106	3102.233	8498.494	5166.497	6594.249	13164.209	8484.058	6650.481	5362.51	3338.675	9780.107	7401.388	3094.373	5549.595	3625.774	5513.506	6958.032	3873.936	6661.113	6086.365	3464.238	3716.242	8009.371	2992.275	4350.149	4104.38	5227.069	7427.581	2954.853	3072.655	3618.818	4310.558	4770.506	3476.407
63	3740.955	3849.304	2977.14	5417.506	2491.825	6058.578	3432.819	2280.153	3934.922	4550.163	222.075	2481.987	2854.833	6299.769	3495.572	4415.682	9691.984	5445.626	2926.9	4111.038	2738.544	5188.41	4652.803	2670.245	3736.158	2597.618	3710.807	4736.519	3089.776	4631.675	4251.314	2238.356	2897.788	5628.359	2288.963	2878.782	3165.762	3720.5	5777.394	1558.983	2434.576	3522.937	2928.209	3590.3	2403.876
64	6016.201	6025.826	6156.983	8535.175	3244.976	11359.511	7431.875	3655.792	6601.277	6465.475	244.078	3565.906	4361.77	9852.686	6115.171	8614.011	16069.503	9515.827	5808.881	6189.075	3718.335	12054.197	8785.988	3925.706	5983.962	4931.735	6101.86	7708.094	5422.558	8233.703	7906.126	4539.094	5149.47	8253.692	3290.063	5310.799	4931.333	7898.728	8269.875	2898.665	3872.585	4166.637	5506.061	5350.494	3893.835
65	6311.972	4223.269	7724.439	7188.038	3709.925	9767.582	6361.337	3437.601	4766.006	4498.913	240.748	3093	4015.449	5308.012	6853.389	10143.346	14154.968	4624.943	4612.063	5257.525	5180.525	15421.775	13381.089	5478.887	4978.837	5537.419	6269.633	3987.392	3424.656	7361.425	4978.777	3435.775	4323.307	4263.306	2481.875	8400.259	5550.478	5197.056	5679.087	2820.181	4690.922	8280.605	4992.151	10278.456	8260.979
66	5546.181	4439	6166.646	8451.825	3163.83	7161.682	5020.181	3814.254	3707.341	3995.5	243.419	3784.137	4688.628	5853.375	6695.48	7052.456	10880.44	6402.405	5429.913	6859.975	5161.575	12129.8	10781.314	3716.325	5474.585	3294.967	4653.579	4769.006	2956.43	5365.044	5988.189	4410.069	4296.344	4810.245	2294.478	6701.299	6468.246	4745.988	5324.7	2078.683	3083.842	6255.822	3836.663	8612.769	7256.669
67	6519.244	6234.411	7800.418	11109.169	4027.978	9555.153	5980.606	3952.87	4744.214	5338.956	239.468	4337.238	5699.233	7811.637	6884.05	8687.729	15179.856	7937.352	6915.113	8376.219	5463.387	14253.069	12273.848	4184.031	7671.887	4007.138	6203.388	6360.125	3780.481	6753.919	7548.399	4933.438	5489.095	5804.137	2274.369	8316.81	8426.858	6063.981	7525.281	2420.088	4065.567	6961.753	4746.859	11206.406	8572.624
68	7432.489	5944.335	6691.892	10794.3	3820.503	9797.484	4462.654	3701.402	5765.331	5822.681	285.993	6109.113	5589.299	7734.535	6471.759	8273.278	19414.741	7462	5772.594	8169.644	6741.063	19465.881	16170.669	4255.475	7487.856	5023.465	5732.739	6503.72	4691.348	6406.688	6503.102	6377.625	6092.707	6092.631	2852.106	10874.471	6606.703	7244.131	8565.981	2724.077	4915.744	6655.185	5256.929	11010.525	8718.549
69	5991.314	7316.069	8801.392	10398.938	4296.047	9619.791	7103.937	6316.506	6734.373	7940.775	280.874	3810.119	4946.471	11019.742	11440.628	10396.471	12573.539	8141.178	6224.836	8483.55	5879.064	8888.758	7959.391	4725.494	7975.131	4789.338	5897.369	6243.969	3456.652	7729.146	7570.802	3829.772	4927.1	8424.487	3563.276	4167.103	6713.043	5689.32	6382.469	3230.571	5254.824	7588.619	4661.89	8767.106	6773.874
70	3274.527	4072.599	4041.645	6598.738	1631.923	4891.821	3548.17	2802.016	3702.82	4353.556	248.515	2510.693	2110.184	7011.692	5408.207	5174.322	8196.505	6627.206	4067.85	6402.361	4194.35	8531.931	6799.636	2717.3	5118.988	3323.993	5403.978	6829.43	3342.452	4887.65	6869.159	3511.238	3203.655	5869.762	1673.256	3986.082	5012.216	3080.806	4097.425	1684.63	2335.017	2922.814	2013.441	4502.913	3057.173
71	3612.181	4777.772	3451.109	7738.606	2170.352	6126.714	2951.738	2509.966	4880.335	5747.681	293.242	2743.45	2723.477	8382.576	4281.12	4381.891	8850.435	5926.832	4087.894	6198.51	3510.981	5325.325	3824.153	2899.331	4826.606	3658.864	5283.271	4604.573	2868.775	4677.844	6666.686	2404.623	2796.154	6257.783	1975.146	3785.537	3722.555	4149.462	6968.125	1816.531	3414.151	3648.528	2655.818	3914.012	2600.491
72	4719.968	4653.101	3934.441	7109.975	2749.324	6395.753	3123.887	2710.286	4704.917	5568.688	299.342	2808.69	3114.712	7419.881	5301.385	5243.145	10189.028	6714.452	5661.3	5608.069	4879.413	8752.776	7812.076	1997.456	4595.472	3452.699	4510.839	5689.063	3717.814	4708.512	6109.389	3890.025	3850.453	5475.019	2076.795	3677.597	4852.452	3193.76	5187.231	1706.096	3354.241	3317.364	2835.716	4522.363	3119.663
73	7205.659	4978.712	8301.786	6901.728	5435.711	13974.006	10438.182	5726.271	5924.389	6653.516	238.116	5374.592	5437.139	11400.789	9236.241	10398.099	13862.12	7611.74	9084.438	5091.718	5450.547	11754.179	9662.903	5719.112	5904.767	4924.972	5345.579	6323.899	6191.297	11723.626	5779.643	4778.523	5271.026	8784.682	4899.955	5538.903	5433.212	9148.407	6929.563	3402.912	4883.691	7542.571	7190.969	9798.969	6141.046
74	5782.972	5432.568	6881.681	6660.032	3562.351	11355.005	8060.244	4396.288	7895.124	9212.344	220.36	5255.203	4748.93	8352.452	5601.2	7001.931	12947.715	6575.471	5450.331	5034.887	4156.569	9182.356	7995.857	4575.881	5760.3	4672.895	7165.547	5430.212	4186.903	11488.081	8261.621	3762.925	4466.066	8232.822	4083.875	5269.11	5079.749	10446.525	10459.513	2845.773	3716.385	6678.814	7873.871	6978.581	5352.663
75	1728.157	1533.711	1684.26	1981.056	1320.839	2719.754	3287.256	2205.407	1464.961	1769.019	211.93	1287.781	2072.885	2660.993	1861.24	1131.625	1802.149	2781.866	1991.854	2317.362	1857.134	2183.771	3116.839	975.76	1669.007	1029.416	1331.576	2717.708	2154.596	1540.756	1506.34	1004.268	1646.89	3177.316	1763.144	1146.132	1470.289	2231	2088.35	1060.778	1388.743	1865.732	1728.949	2150.662	1283.97
76	5854.757	5470.171	5154.554	6458.025	3049.565	10198.216	5443.681	3278.854	4029.633	4123.637	209.925	4607.144	4272.26	8614.194	4660.68	4415.95	10658.723	7744.669	5753.925	4398.439	3476.224	10363.05	8491.687	5046.576	4938.956	5579.564	6846.837	4175.975	3328.214	9958.119	6928.045	2773.569	4069.211	8729.758	4311.962	5647.75	3987.259	8530.969	10752.319	3010.944	4141.581	5113.27	6267.309	5969.125	4289.04
77	7053.876	5114.731	7531.017	6668.094	3801.296	11773.636	9426.587	5938.368	4283.176	4341.392	228.607	6084.644	5003.723	6104.25	6440.714	6576.623	10331.739	6660.038	6375.261	4187.409	4851.726	13112.147	11375.48	5264.516	5263.103	6657.517	6699.674	5905.409	4908.347	11613.321	6750.58	2874.079	4022.142	8069.61	4540.948	6282.454	3708.926	9490.529	10138.781	3885.516	4372.512	10724.925	6991.178	8869.4	7317.76
78	3666.888	3053.82	3213.571	4912.228	2272.928	8714.675	4921.459	3147.86	3895.952	3843.854	236.667	3855.792	3243.863	6426.643	3337.381	4119.695	8560.161	7341.057	5022	4118.09	3195.084	8105.276	6866.5	3671.344	3492.571	3182.282	4255.075	6487.736	4752.431	4921.712	3988.157	3210.922	3508.071	6286.75	2730.643	4618.397	3121.086	5579.375	8477.381	2964.758	3186.832	4382.529	4524.932	5010	4162.509
79	5619.306	4736.778	3970.339	6110.73	3512.521	11965.152	4999.275	3466.978	4871.269	4659.281	227.61	3993.181	3727.629	7760.256	5216.205	5472.522	12249.741	7523.692	6631.75	5347.962	3607.878	9997.652	8270.124	4375.558	4371.78	3774.673	5012.086	5309.987	3969.688	6623.646	5579.561	2919.987	4140.232	7158.862	3134.063	5026.228	3946.683	7070.5	11116.362	2789.254	3525.657	5319.647	5603.648	6236.875	4502.107
80	6593.317	4540.04	3799.11	5672.094	3714.5	14288.599	4785.125	2841.374	6042.162	6011.268	234.309	4516.944	5151.755	6464.8	4811.645	4954.708	15181.85	6486.868	6917.637	3871.634	3663.762	6357.885	6829.146	3472.51	3894.804	6562.066	7413.485	4577.17	4668.812	6293.092	3636.22	3320.229	5897.44	5242.039	2830.987	6102.456	3382.744	7877.069	9382.919	2818.772	4653.462	4022.373	6754.182	5098.769	4155.677
81	7880.845	8155.887	7987.82	9829.197	5910.304	14471.832	8950.644	6451.058	8371.958	7499.895	266.093	5535.938	6902.623	11623.089	11203.663	11697.576	16136.747	9918.854	6877.031	8324.748	6176.935	14245.292	11577.141	5505.643	7562.177	8201.439	9643.178	8536.684	4985.527	10772.88	8593.141	3875.922	6356.041	9664.209	3905.769	6304.084	5257.214	9570.902	9818.069	4099.357	5504.444	11104.736	7825.78	10146.769	9711.258
82	4433.86	5499.571	3308.603	6931.16	3470.057	11265.798	3414.475	2203.466	4807.74	4444.181	255.146	2954.323	3285.039	8206.835	4145.872	5023.642	10804.121	6865.671	5609.3	6478.394	3193.728	6611.49	5372.542	3124.91	5042.387	3896.948	6039.251	4623.706	2740.35	5458.786	5658.946	2424.854	3916.876	6072.134	1887.403	4650.437	3895.616	5875.51	9314.875	1726.322	2852.315	3943.561	4111.114	4592.481	2892.674
83	2978.898	3999.374	3475.057	5910.769	2413.678	8419.012	3465.285	2169.31	4338.515	3931.058	260.651	2410.497	2965.11	5361.526	2971.76	4741.783	9324.222	5241.713	4041.537	4931.29	2700.5	5892.424	4687.17	2535.742	4029.403	4859.066	8489.306	4895.574	3216.941	5049.497	5897	2150.814	3336.734	4978.099	1567.846	4138.971	4170.684	5685.691	10080.994	1569.029	2663.462	4276.98	3575.116	4878.719	3161.415
84	8542.486	7340.471	6201.119	10251.73	6082.806	17365.183	6438.031	5176.667	8305.217	7492.377	271.571	5871.804	6432.149	11872.731	8674.812	9394.397	18456.971	11323.484	10084.325	9726.652	6880.975	14914.417	14280.107	4993.38	7488.169	10256.695	14341.731	9914.224	6375.351	11416.924	11401.865	6507.45	7035.275	9746.449	3829.609	9022.118	7360.515	10639.274	15217.025	4055.039	5767.642	7000.753	6355.592	8992.4	7433.486
85	7573.579	6194.077	8534.65	9406.219	4183.394	10222.655	8866.944	6385.15	5860.917	5828.025	294.81	4672.35	4803.022	7192.66	8937.509	11978.899	15961.242	8696.91	7025.056	8410.938	6942.801	16022.812	12951.994	5085.778	6282.44	6393.414	6991.13	8959.051	6398.477	6533.278	5415.133	6340.173	6432.177	7703.797	3614.428	8255.018	7689.869	5665.445	8042.55	3674.319	5285.218	10986.262	5090.669	11108.038	9557.281
86	4887.063	5098.719	4560.48	7303.824	2640.111	6470.608	4099.421	3236.418	4388.161	4674.169	262.884	4174.069	4133.676	7052.39	6940.234	6519.277	10865.112	6629.333	4382.131	4806	3252.319	8217.95	7417.859	2634.05	5257.296	4089.069	5785.64	7879.571	4586.868	4585.587	5979.826	8430.081	7055.506	6089.956	2369.7	4715.995	5474.508	4686.744	6529.25	2926.085	4013.881	5882.644	3290.141	6644.394	5105.579
87	8756.176	11236.432	11919.962	14766.642	5114.229	16739.335	11155.987	6021.977	9101.983	7247.484	347.3	4934.804	7118.78	11695.766	9902.124	16296.091	20219.244	11680.819	8746.669	11916.443	6934.456	12554.147	12388.953	4766.462	10322.956	7066.471	10821.333	11230.55	7512.179	8004.494	9795.5	6248.031	7771.119	9976.867	3407.791	9020.337	9740.362	10096.392	13009.731	4423.469	7670.429	7936.166	7456.17	11257.713	8073.739
88	6511.537	6140.649	5881.244	8828.348	2936.947	7397.809	5612.863	4814.322	6146.638	6014	312.221	4248.1	4162.222	8647.506	8250	9708	16350.597	6424.146	6512.05	6506.742	5433.558	12939.159	12467.573	2814.409	6191.164	5703.468	7231.234	8279.994	5770.507	5863.885	7140.955	4875.917	4297.901	6949.608	2814.465	8266.936	8014.652	5487.156	6535.012	3366.719	5124.665	4576.321	3753.376	9041.288	7007.777
89	4082.164	4007.955	4771.756	5579.1	2678.87	5704.353	3904.787	3356.714	3873.181	4484.553	297.659	2212.17	3045.642	5293.2	7346.442	5860.181	5193.445	4643.153	3886.551	4525.434	3820.348	7411.631	6625.315	2300.796	3953.878	2790.179	3180.23	4260.151	2616.392	3758.469	4275.194	2620.68	3108.793	3717.642	2155.362	3152.632	5557.011	3191.268	4099.419	2145.188	3363.455	6114.185	2625.831	7565.472	5114.2
90	4846.529	5029.387	4343.238	6797.528	2762.734	7179.18	3355.787	3063.547	4388.988	4505.938	438.533	3610.314	3794.774	8287.465	6875.812	4849.878	9854.236	6782.381	4425.3	6413.301	5890.969	7970.623	8237.269	2114.854	4740.231	4692.303	6506.343	5814.93	4268.688	4428.658	6793.674	4250.644	4046.973	5239.201	2097.076	5190.286	5922.289	4485.688	6809.744	1711.31	3088.2	4916.128	3493.818	6248.706	4804.274
91	4158.725	3229.148	3582.994	4196.536	2101.101	7692.79	4569.038	3033.786	3932.509	4012.581	221.843	3871.778	3730.544	5792.493	3100.966	3908.364	10627.804	4980.743	6045.75	2929.936	2822.643	7173.731	6400.09	3788.582	3456.474	4247.132	5045.304	4776.442	4614.943	6886.613	4226.899	4485.153	4365.446	6233.248	3472.85	4793.436	3288.193	5850.675	6526.25	2389.882	2824.894	3160.91	3515.713	4074.581	3177.393
92	4400.392	2668.252	2572.872	3550.238	2886.889	10030.42	3213.157	2013.309	4178.573	4274.438	216.33	4710.912	4179.552	4574.464	2130.24	2974.925	9448.457	4465.375	3860.252	3461.21	4127	6996.948	6238.269	2859.361	2157.301	3178.926	3302.392	2740.099	3552.753	4519.247	2577.43	2797.033	3550.635	4467.184	3066.91	4295.087	2190.038	5639.189	7072.813	1826.173	3324.006	3161.197	4396.863	3333.138	2353.158
93	7845.533	3894.731	5727.606	4799.669	4973.591	11945.132	8033.631	3773.691	6802.892	7386.948	236.628	4652.52	5589.384	6048.962	4700.067	6931.783	11181.609	5437.772	7349.931	3832.794	5451.91	11250.794	9396.753	5533.545	3292.576	4895.635	3625.278	4432.956	5830.787	9371.338	3503.791	3600.77	5257.696	5437.09	4816.994	4310.648	3440.684	7869.604	9390.106	2806.14	5689.018	4308.608	7314.045	6886.05	4515.243
94	2927.112	3678.637	2954.583	3960.449	2067.953	6776.983	3557.369	1838.283	2463.089	2642.45	212.574	1869.883	2380.8	4844.903	2884.648	3117.591	6491.434	3728.968	2184.55	2745.937	2097.701	3649.45	3869.926	2263.338	3290.868	2365.912	2585.568	3053.841	1965.287	3153.694	2965.824	1439.873	2463.984	3673.376	1783.269	2193.786	3542.97	3923.387	3966.3	1590.802	2398.058	2223.975	2985.203	3567.863	2160.463
95	4765.09	4157.477	4235.984	6351.056	2716.08	6686.515	6045.194	3334.478	4035.938	4553.913	228.711	3440.675	3631.029	7051.352	4944.961	4604.452	9878.862	6755.245	5218.363	4252.081	3700.012	6176.975	7780.851	4142.019	4581.258	3371.289	5424.04	3709.78	2757.881	5517.844	5114.648	3049.591	3518.183	6471.987	3240.294	3732.597	2989.817	6542.063	7383.144	2516.39	2856.494	4536.752	3693.888	4505.669	3213.056
96	5571.369	4606.051	4343.016	8114.182	3832.083	11784.244	6501.663	3987.179	5576.538	5162.938	232.271	4996.143	5161.426	8463.599	4744.676	5241.567	13082.908	9203.656	6929.762	5282.497	4727.098	7147.314	6685.96	3772.2	5524.088	4819.905	5927.349	6406.358	5490.838	6637.156	5587.833	7704.868	8122.22	8416.852	4022.912	6909.071	3951.897	9865.406	12027.487	3157.028	3774.994	5079.937	5992.533	7026.269	4121.808
97	8834.494	6932.561	9505.192	8390.063	4206.873	12395.185	12176.756	7908.96	8200.25	7639.925	278.095	5817.019	6446.12	10251.222	10457.897	9575.552	14790.929	10514.859	10039.388	5035.663	5317.841	10131.725	8770.236	5333.761	6318.447	6411.539	5798.591	6084.133	5121.847	11236.45	7458.392	5188.012	5432.696	9949.5	5182.488	8312.823	4994.895	9931.734	10580.694	3714.994	4998.589	12415.706	7328.619	11449.556	8827.763
98	374.939	368.212	376.981	574.691	382.155	540.769	394.945	424.839	403.839	380.174	208.576	303.484	294.596	664.045	392.057	427.341	628.33	888.133	384.025	468.49	355.079	396.943	421.083	356.306	456.416	354.99	441.586	504.788	261.126	423.51	568.241	417.713	438.205	821.75	349.839	519.295	480.681	388.878	305.892	440.051	357.949	527.495	420.98	562.516	389.568
99	6167.789	5928.038	5565.111	7765.519	3608.899	9906.659	6795.644	3656.117	6058.224	5764.35	266.472	3948.458	4914.973	9323.538	5903.618	7096.729	12192.527	8513.335	6018.775	6177.358	4183.063	10985.6	8910.523	4350.669	5950.681	4339.105	5420.262	4842.076	3394.827	6242.919	6013.471	3638.5	4654.297	7565.352	3279.088	4738.58	3806.713	6379.456	7535.119	3059.624	4496.571	4733.025	5794	5797.706	4086.53
100	3278.179	3444.886	2442.749	3995.219	2154.369	5456.835	2644.164	1463.698	2545.977	2551.975	229.354	2287.158	3230.084	4271.487	2896.702	3011.876	7216.521	3464.51	2632.775	3085.631	2210.948	4450.373	4282.181	2239.406	2750.988	2946.72	2691.207	2753.115	2256.994	2817.075	2552.834	2011.447	3017.107	3494.854	1571.525	2718.732	3466.778	3004.57	3667.544	1452.838	2671.827	2451.229	2789.116	3345.45	2193.123
101	6774.837	5299.196	6627.059	7901.813	4464.693	11300.953	7591.087	5526.906	6855.273	6884.781	321.493	6220.394	6299.776	9131.3	9760.923	8452.374	13581.509	10742.535	9091.516	7190.6	6458.431	15863.9	13024.655	5594	7332.525	5266.98	6197.185	10691.264	6999.759	7275.988	6870.056	8176.656	6629.361	9322.503	3948.8	8076.959	5528.813	9188.076	9701.275	4164.651	5915.085	10477.936	6893.064	9961.375	7920.726
102	6149.546	6192.565	5348.661	8753.7	3897.082	10213.494	6438.075	4215.124	4611.442	4922.094	287.671	4193.842	5837.593	9187.2	6686.61	6835.978	10750.462	9987.396	6140.294	8262.283	5138.556	10867.494	8642.879	3333.981	6049.681	5366.632	8700.64	7423.385	4434.429	6552.175	7982.491	3655.119	4552.247	8166.516	3126.125	5306.634	5398.94	7169.994	10587.725	3377.836	5184.938	5720.646	5475.571	7699.35	5859.288
103	4019.704	4283.314	3722.82	7163.1	3031.716	7011.235	3919.912	3047.859	4623.923	4822.694	292.262	4281.725	4147.183	7627.405	4856.43	3966.292	6791.904	7804.188	6972.075	6265.406	4537.587	9744.587	7879.832	2808.313	4815.236	3884.325	6525.949	6239.179	4169	3630.744	4546.233	4264.712	4019.541	6635.841	2493.65	4375.353	4516.589	5703.569	9044.206	2297.298	3585.203	4868.311	3825.207	4894.269	3161.101
104	5121.669	5026.904	3662.198	6413.855	2946.913	7541.856	4367.619	3381.271	3566.355	3451.719	250.691	4620.156	4664.166	6671.013	4815.887	5049.174	9544.098	6184.98	4845.472	6275.342	4733.962	12499.283	10919.5	3084.715	4690.924	5186.603	7832.65	5782.468	3891.647	3635.253	3899.08	4354.431	4125.03	5922.115	2619.619	5452.774	4265.365	4693.532	6876.444	2025.629	3301.955	4281.063	3738.957	5936.781	4332.506
105	9165.825	7207.791	9369.777	9022.9	5131.063	11911	9837.481	7305.617	6955.5	6339.063	367.459	8077.4	7600.456	8934.275	13014.626	12410.951	17208.22	7938.761	8495.144	7450.769	8142.438	22117.456	20393.347	5960.319	6330.95	8869.199	9911.586	7820.742	7039.148	6207.719	5451.322	7724.944	6124.364	7774.044	4131.775	9336.205	6408.076	8542.455	9820.031	4465.661	6604.171	13228.083	6378.055	12807.731	10402.917
106	4728.645	5675	5654.122	8958.844	3416.772	8063.983	4814.731	4035.833	5387.736	5740.019	350.542	3892.419	4417.825	12474.856	10950.77	8083.366	11035.261	6766.648	5534.631	6635.769	3955.287	9399.806	8110.185	3342.344	6379.762	3741.194	5290.089	7632.057	4284.425	3519.806	4842.78	3145.331	4895.978	6526.34	2645.688	5268.484	7397.624	5121.575	7594.731	3182.984	3622.144	7199.796	3758.83	8933.6	5958.023
107	4783.006	5074.993	5260.355	7628.938	2627.494	7527.14	4645.95	3596.263	8489.914	8992.494	347.671	4556.719	4192.674	7453.525	6693.391	6495.401	9719.406	6027.377	4159.831	5124.389	4256.616	9980.888	8356.882	3178.887	4646.85	4359.338	6169.189	6500.488	4551.8	7368.569	9967.435	4559.95	3944.643	5930.821	2514.506	5819.268	6133.064	6090.031	10087.706	2352.426	3662.949	7879	5067.627	7963.025	5173.085
108	4962.926	4648.29	4099.556	6112.844	2969.944	7571.893	3656.25	3015.393	8382.468	8121.875	389.342	3991.8	4106.618	6503.248	5913.053	5431.42	9457.634	7096.987	5582.766	4750.233	3763.8	8307.509	7659.782	2187.553	3759.8	2751.548	3077.169	4923.101	4073.126	5750.75	7821.341	4927.95	4568.451	4953.538	2308.681	4520.725	5954.937	5026.619	7987.156	2350.046	4556.17	6208.319	4794.132	7040.2	4217.949
109	6114.176	3612.929	6566.914	4797.844	4299.459	12821.321	7247.056	4379.071	5864.865	5167.063	238.098	4158.599	5187.494	7580.381	6296.4	5913.631	14681.256	4461.284	5696.994	3312.316	4590.545	5990.229	6850.902	4619.994	3721.177	4091.5	3118.523	3252.219	4336.108	5401.256	2981.625	4022.037	4471.61	4648.806	3502.4	5990.134	3008.583	7124.331	7335.962	2469.097	3726.101	7376.564	5760.512	6584.613	4977.994
110	6553.294	6027.282	8098.408	6826.72	4339.509	15463.858	9993.531	4703	6261.802	5742.581	245.008	4097.248	4850.75	12538.91	8379.448	8192.433	14417.723	6807.007	7528.294	5221.569	4234.578	11087.405	9385.011	4216.357	5359.342	5392.442	6281.31	5470.039	4715.044	5441.194	4225.989	4238.74	5026.156	7540.083	3918.547	4731.46	4116.512	8274.75	9497.85	3730.326	4905.566	4323.961	5499.89	5614.906	4293.959
111	8685.547	4428.082	5387.337	5669.638	3597.38	9015.916	7181.906	4768.96	4809.065	4651.214	230.815	4038.484	5135.26	6642.959	6892.198	5188.494	10398.405	6553.843	6915.875	4915.357	5548.882	8862.616	9064.578	3387.987	4689.84	3665.974	4250.225	5052.338	4355.449	5086.139	4104.357	3207.321	4466.497	6284.513	3681.738	4897.103	3436.83	6066.019	7357.475	3030.977	3488.895	4594.953	4736.462	6313.431	5837.82
112	5912.584	3714.717	3920.221	5193.897	3712.604	11104.058	5489.094	3960.337	5075.425	4722.531	246.507	5743.225	5111.595	6035.69	4487.046	4157.365	12423.099	6941.272	9310.475	4268.404	4687.555	10506.41	8603.982	4688.25	3746.135	4507.208	4645.17	4512.127	4944.484	6401.089	3825.173	3415.31	4288.131	6783.188	4055.662	6808.19	3503.86	8787.269	11112.438	3108.362	3768.5	4433.728	5952.918	5298.475	4209.96
113	6940.55	5661.587	7977.601	7986.089	4614.741	9238.138	9262.756	5094.903	6564.606	5925.401	267.601	5398.105	6246.23	9327.788	7750.006	8733.313	11146.103	9587.149	11039.25	5872.597	5359.136	13140.414	10709.945	5455.359	6184.73	4273.469	5073.994	6050.95	4738.66	7649.146	5059.176	3034.582	4037.075	8928.209	4958.24	5424.522	4486.751	10011.591	10956.569	4576.282	6018.923	9198.4	7468.762	9271.619	7244.618
114	7111.464	6387.987	5407.694	8616.781	4238.52	11378.871	7123.962	4520.016	6464.789	6259.656	246.414	4864.078	5167.671	10179.297	5795.887	6717.346	14928.596	7858.575	7698.944	4902.306	3957.616	7368.212	6769.059	5474.875	5603.962	7147.297	9199.343	7830.195	5104.025	6948.719	6446.881	3864.969	4241.76	8085.34	3477.206	6447.793	5033.631	7813.415	10738.2	3203.94	4235.437	4458.019	5022.006	7955.656	5198.618
115	5036.535	3768.152	3422.547	6351.439	3622.741	10393.947	4846.356	3164.949	5458.577	5474.969	299.719	6104.881	5530.309	7937.284	3915.088	3297.303	10307.789	6944.487	5985.394	5198.942	4532.063	10935.294	8442.485	3917.624	4136.233	4872.493	6255.872	4550.761	3329.446	4360.269	3690.836	4584.139	4368.117	8285.732	3885.781	5315.877	3034.539	9412.306	14351.625	2460.168	3779.076	5252.951	5714.03	4236.675	2823.12
116	4999.04	5355	4690.637	8534.375	3473.726	10735.211	5642.169	3361.683	6864.785	6099.462	277.986	4314.84	4625.823	7584.688	3915.283	5514.983	12141.793	7586.994	8343.388	4947.856	3666.283	7917.438	6478.606	4054.431	6515.12	3461.196	4199.092	5794.335	4024.987	5217.275	4389.584	4587	4664.58	8524.782	3562.938	5688.916	4873.316	7700.856	9213.575	2278.14	3219.673	2788.378	3859.506	5902.75	3984.758
117	10488.257	7266.294	9923.194	10696.456	4659.882	12636.843	10243.656	6408.006	7556.426	6496.619	343.16	9517.7	9883.017	9310.175	10064.455	13353.603	22482.092	9198.333	11330.874	5094.194	4646.93	19806.963	16113.742	8782.244	7870.244	5222.224	5367.956	6667.988	5925.573	7900.421	5950.486	6713.1	6179.353	8942.431	4694.413	9959.277	7056.148	12438.296	13832.688	3593.63	5153.724	15272.642	8277.201	14090.894	11193.027
118	7590.035	5555.809	5209.569	8029.706	4514.449	10184.31	5814.081	3651.722	6731.909	6996.894	303.959	5275.806	6173.972	8802.044	7759.41	7307.222	12923.177	9287.49	9404.594	5347.169	4596.469	9287.737	7873.71	5353.694	5473.225	5722.394	6637.011	7188.006	5078.025	6198	5973.652	5887.769	5076.379	7085.145	3820.113	6575.465	5678.948	7901.931	10649.419	3471.266	5059.123	5670.768	5009.4	8207.356	6156.872
119	7492.669	6196.552	5863.16	9422.581	4402.725	12010.322	6510.163	4715.102	8211.692	8086.85	385.544	6062.462	6193.233	9339	5931.436	6756.296	14463.702	9143.879	10123.981	7685.78	5685.025	12177.594	11141.793	5097.231	6094.748	7894.821	9379.376	9085.938	7184.396	8375.244	8407.659	8499.837	7139.949	9311.823	3951.075	8597.411	5087.846	9880.938	15730.338	3387.095	5564.655	5727.81	6631.112	8966.95	6192.689
120	7972.182	5705.929	4906.399	7546.181	3431.944	8627.649	5934.238	4101.967	6155.341	5769.481	329.089	5923.125	6391.112	8508.686	7340.226	6791.656	12700.667	8509.522	10649.713	7608.269	6661.981	13651.744	11078.365	5263.969	5525.289	6601.595	7788.617	8525.283	7165.395	7150.837	7599.197	6546.569	6583.648	7240.738	3804.925	7295.335	4156.7	7113.019	9746.462	3099.989	4852.944	5422.522	4601.243	8485.975	6114.112
121	5906.247	5183.631	7089.984	7255.031	3599.03	9560.691	7348.125	4859.583	5692.291	4580.894	341.979	4224.819	4825.169	7052.28	8977.58	9038.263	12389.302	7110.24	8809.475	6543.146	5165.788	12551.156	10675.744	4042.703	5033.688	4789.096	5646.503	6283.861	5230.726	6785.919	6750.709	5898.465	5463.825	7251	3001	7589.826	4992.506	7360.494	7757.438	3661.376	4647.948	8069.975	5178.525	9497.413	7112.824
122	3664.149	3583.163	2588.414	5481.025	1991.238	4733.268	2889.319	2684.614	3854.977	3929.804	332.029	2689.912	2814.665	5363.858	3204.138	3998.691	8145.344	5476.528	3824.131	3949.388	2738.512	7787.29	5460.8	2769.804	3155.223	3344.778	4634.964	4647.921	4187.083	3880.731	5004.284	3379.648	3353.08	4779.742	2219.688	4327.292	3415.228	4910.212	9316.294	2034.419	3032.105	3396.075	2944.3	3997.919	2768.926
123	2160.158	2190.584	2106.419	3585.873	1024.274	2570.503	1837.981	1688.718	2424.945	2468.94	278.315	1674.113	1542.263	3782.544	2562.222	2529.427	4154.813	3760.179	2426.312	3269.748	1674.536	4943	3473.247	1586.267	1756.605	2002.82	3306.737	2442.407	1614.145	2351.811	3349.63	2131.401	2066.657	3135.204	1268.421	2357.473	2708.699	2748.863	5386.688	1206.939	1760.512	2827.64	1491.024	2660.631	1646.144
124	4204.143	4600.601	3223.75	6247.357	2500.935	7041.247	2570.987	2460.422	4750.034	4727.119	376.299	3299.543	3376.793	6396.119	3584.049	4581.298	9211.358	5437.033	4019.912	5627.966	3648.171	6500.43	4611.151	2820.157	3196.399	3577.497	5328.971	5131.77	4274.589	3351.571	4607.541	3327.065	3248.104	5551.027	2134.299	5281.233	4680.446	5051.27	10784.356	1867.415	4344.404	3879.559	2771.796	5415.144	3108.06
125	5154.293	2760.146	3138.492	4275.943	3694.59	8081.088	2556.226	2474.402	5780.541	5482.225	428.583	4565.32	5080.685	4352.288	4649.219	3904.962	10120.315	4217.755	7598.069	3386.63	4899.6	9813.419	9053.685	3453.325	2180.752	4190.077	2697.632	3239.897	4612.081	4011.95	2709.633	3808.669	4276.589	3484.809	2566.444	5334.049	3156.459	6059.281	8881.106	1944.923	4991.828	5415.287	4350.719	5028.837	3131.877
126	6395.175	6250.701	4956.398	8095.65	4412.729	12321.983	4489.431	4129.475	6858.742	6511.113	521.265	5739.925	5486.222	5853.78	5647.238	6996.863	12949.011	6193.318	6651.361	12266.131	12230.987	12488.544	10069.503	3615.406	5266.113	6867.287	8583.421	8430.094	6349.137	5446.494	6569.972	5946.831	5454.006	7076.938	2874.781	6093.783	6258.753	6088.506	11459.138	2982.767	4737.011	5463.525	4712.771	5852.081	4117.713
127	5405.915	4435.545	4654.603	5779.195	3087.717	9622	5747.359	3251.398	7312.646	7715.244	239.043	5131.131	4552.189	7762.11	3724.193	4771.618	11863.836	5779.374	4639.725	4286.763	4069.734	8475.763	7394.95	3534.275	3666.325	5092.775	6122.26	4750.605	4559.331	9449.344	6823.297	3959.356	3875.368	7481.652	4048.631	5757.994	3674.231	11586.556	13259.925	2241.182	3465.879	6040.538	5797.264	5748.663	4022.908
128	4751.448	3002.791	4056.628	5118.083	3125.803	9459.331	5123.706	2799.249	4227.933	4358.786	248.268	4570.375	4852.78	6569.632	2865.571	3776.674	10464.356	6696.349	5995.319	4249.256	4012.239	6094.194	4907.593	3961.726	3327.783	3895.447	3974.52	4376.276	4388.059	5665.137	4008.216	3861.669	3809.571	6557.609	4348.481	5472.478	2969.772	8644.663	10188.219	1844.45	2772.152	4028.88	4446.405	5343.425	3643.669
129	6727.178	3005.917	4630.926	4864.756	4083.08	11773.736	6428.65	3410.75	8408.523	7587.256	257.707	5856.113	5417.941	5651.898	4009.337	4872.537	13964.849	4642.033	6407.337	3614.375	4893.601	10821.66	10723.869	4451.27	3219.994	4662.706	3966.247	4058.629	4487.904	11632.6	5522.983	7152.836	5744.31	5824.038	4787.419	6727.805	2742.183	11375.145	11250.281	2536.768	4304.781	8477.875	8248.497	5741.781	4270.297
130	6826.034	5740.106	6605.344	7412.887	4390.377	12933.128	8312.144	4494.251	9156.23	8891.1	275.619	5880.313	5994.691	8575.419	6060.921	6619.57	13791.234	6585.223	6193.856	4735.938	4698.469	11042.519	9217.732	4462.262	5291.718	3219.879	3777.6	5792.675	4384.673	11067.063	8317.106	5336.262	5883.327	7704.252	4393.15	5720.204	4354.977	11053.465	11501.794	2631.687	3935.757	7569.108	8307.628	7101.519	5159.296
131	6323.215	4391.767	4376.616	5808.45	3082.567	8597.464	5762.069	3799.783	4956.318	4608.475	256.421	5433.175	4647.407	6731.127	4039.022	3950.169	10596.899	7466.378	6919.387	4219.7	4121.459	10362.094	8644.343	4497.181	4220.671	4347.704	4835.26	5820.667	4637.382	7193.194	5659.247	5467.556	4193.636	6983.164	3911.238	6202.58	3035.461	7042.475	8399.675	2891.939	4070.731	4421.194	4741.012	6060.381	4374.669
132	6382.456	4167.181	4214.202	5934.157	3791.773	11646.061	5934.2	3749.879	6443.163	5662.694	273.103	5402.012	5092.089	7393.038	4337.417	5260.53	14696.317	7975.257	10684.744	4258.063	4196.306	7379.594	6683.646	5361.569	3784.537	6898.312	7227.376	5247.114	5050.836	6932.025	4674.157	4675.195	4668.635	6042.045	3637.188	7432.529	3331.605	8415.525	10263.056	3023.339	5038.515	3934.624	5079.144	6103.337	4269.057
133	9112.747	5345.975	6748.941	8250.308	4845.617	9363.865	9666.106	6011.291	6784.238	6478.59	336.787	4617.654	6231.11	9697.849	9789.191	6974.355	10655.802	7821.861	6718.189	5261.738	5444.265	15849.179	11463.643	5321.739	6475.681	4998.392	5223.028	5514.304	3628.438	9145.212	6514.415	5080.571	4296.524	8514.95	5110.553	6004.461	4136.047	7548.552	7767.381	3284.418	4640.012	10632.618	6321.036	9959.144	7842.983
134	8445.836	6907.45	6172.317	9427.169	5053.596	10920.601	8398.087	4883.989	6511.238	6075.531	292.079	6159.238	6390.77	11180.356	8667.065	8113.926	15235.872	12053.6	11863.231	6854.006	5478.169	9994.844	8080.961	5657.55	7223.369	7222.038	9609.227	8497.862	5068.913	7029.731	7058.413	5354.75	4849.274	9230.181	4061.637	7150.788	5369.265	8497.256	9680.806	3581.511	4835.872	6693.068	4966.778	9026.994	6550.829
135	5850.401	4373.975	3736.977	6468.469	3573.721	6913.607	4724.137	3204.503	4361.481	4325.481	302.69	3886.475	4832.491	6532.949	4927.155	4577.678	8283.492	6658.628	6236.031	4773.302	3922.597	10861.275	8426.458	3088.613	4402.063	3888.688	4878.816	4730.786	3445.819	4336.637	4338.894	4143.188	3366.581	5254.302	2845.569	4332.607	3801.89	5230.525	6353.419	2256.231	3676.087	4897.547	3512.511	6434.494	4607.735
136	6121.275	5212.101	4831.243	9270.719	4150.067	10760.771	5588.931	3844.739	6674.814	6692.631	342.732	5727.913	5743.878	15218.981	7821.177	7271.439	15545.566	8395.269	8534.906	6622	4387.019	12921.844	9901.099	5399.694	6065.736	5118.025	5478.363	9221.381	5689.738	4734.131	4872.449	4081.894	4225.823	8977.516	3607.975	7068.698	5955.351	8520.05	11511.944	2252.14	3820.163	5292.032	5175.283	7853.119	5557.318
137	7159.642	4373.87	6037.654	5745.994	3974.747	9627.989	7358.988	4724.121	5572.491	4940.925	381.941	4467.275	5737.651	6315.106	7201.811	7427.873	12566.48	6601.917	9962.069	5563.151	5934.356	9254.712	9340.348	4386.825	3817.806	5705.188	5214.035	6105.532	6112.474	7198.956	5614.085	7121.321	6317.893	4932.516	2993.456	6417.255	4064.727	6784.981	7643.481	2967.422	4954.391	7942.345	5078.395	7561.756	6253.636
138	6319.665	5524.867	6564.587	8535.106	3400.399	8891.339	7368.144	4004.624	6348.022	5900.125	406.226	3822.656	4907.672	8423.594	6857.371	8042.429	13057.122	8566.321	6901.506	6089.381	4643.356	12511.65	9751.796	3537.45	5831.837	4698.969	5515.221	5775.419	4348.606	6736.794	7310.877	5901.05	5077.757	6933.788	3280.75	5466.559	5863.547	6720.269	8001.169	2648.674	4697.694	6544.335	4774.401	7093.387	4755.853
139	7638.148	5199.27	5426.37	8445.396	4181.057	9717.945	6070.3	4562.59	11304.11	10678.344	399.686	6528.5	6827.697	8833.242	7180.562	7497.826	13456.692	6947.834	8132.113	6129.65	5164.331	14574.381	11763.349	5286.856	5368.444	4042.881	4781.486	8037.285	6204.756	10081.394	11391.005	8931.975	5988.693	8250.083	3900.244	7963.363	6055.619	8741.75	14305.362	2698.41	4474.447	9561.033	6911.017	9156.519	6612.219
140	6114.884	4513.872	5775.859	8403.856	3545.785	7650.038	4558.038	3267.108	4482.04	4234.212	366.051	4716.019	5568.804	5628.797	5573.052	6398.717	10787.017	5346.474	6241.794	7272.61	6316.012	13458.731	11901.701	4411.019	6322.131	3708.49	4407.267	4942.27	3782.186	4758.725	5338.795	6112.538	5263.657	5718.936	3056.95	6546.944	6029.152	5246.522	6650.806	2101.298	3431.063	5452.408	3737.425	8311.525	6124.085
141	8889.773	5178.875	8005.956	8034.038	4959.037	10113.339	7956.944	5823.254	9481.836	8011.363	548.229	6115.344	7230.663	7768.308	11469.783	10391.972	13409.474	6085.752	8759.737	6084.675	7349.026	15958.365	13898.528	6010.778	6413.019	6821.537	6503.831	6956.51	7328.5	8026.146	6183.449	8038.769	6692.491	6304.943	4076.884	7394.297	5293.651	8259.763	7811.712	3979.354	6342.282	8194.129	6228.503	8286.725	7179.674
142	4230.325	4236.869	3196.268	6552.431	2303.32	4769.947	3025.69	3252.667	4235.383	3997.981	374.796	3225.481	3547.028	5295.114	5341.012	4497.618	7507.017	5218.568	5297.563	6353.4	5128.925	8665.9	6698.851	2123.824	4243.333	3776.026	4990.023	7096.861	5914.205	3592.188	4621.864	3768.894	3436.678	5610.006	2154.063	4722.942	5046.831	4039.894	5827.15	2316.311	3263.605	3681.473	2390.64	5107.125	4159.943
143	5038.892	5165.762	4705.714	7920.538	2801.265	6871.119	4859.656	4499.792	4360.549	4472.706	437.783	5145.631	4323.119	8180.663	6391.853	5795.333	9971.362	7123.95	5085.413	7426.348	5817.75	11338.169	9158.39	2825.231	5813.863	6705.887	8760.652	6667.681	5190.3	7633.175	10364.659	5705.913	4071.269	7231.244	2747.294	6386.226	6205.96	5019.919	6752.444	2698.593	4252.343	4210.841	3197.97	7698.075	5340.577
144	5561.909	5118.095	4179.773	8130.799	3754.451	9920.618	3801.137	3523.176	6698.618	5904.459	666.079	4627.238	5377.983	11726.161	8100.351	5037.505	12424.59	5694.601	5029.688	5545.669	4544.189	10936.864	8811.264	2961.981	6010.006	6607.561	7096.024	7901.25	7524.019	3928.748	4581.563	4384.994	4275.725	6115.229	2529.321	6882.697	6427.77	6233.134	9077.894	1958.746	4123.552	4656.727	4474.559	7394.475	4843.232
145	14666	5318.723	7627.979	6016.458	7276.159	18058.916	10567.638	5605.418	11258.709	9732.106	396.155	10237.237	10972.906	6953.178	6153.885	8124.011	27003.101	6998.297	14645.569	3979.658	9799.719	19672.956	16179.073	9626.911	4530.512	11106.348	5696.73	4841.947	9363.557	17081.088	4872.894	10682.856	7567	6944	8698.056	11357.441	3752.55	13080.786	15474.425	3157.033	7579.935	6730.567	11162.771	9210.425	7032.862
146	4038.518	3628.783	4278.133	5402.147	2814.407	8406.169	5104.625	2463.214	3907.96	3533.974	245.762	2934.957	3159.976	5211.936	3930.257	3430.101	8465.889	5376.877	5518.975	3834.853	3027.98	4317.834	4715.347	2775.78	4706.051	3011.416	3120.885	3077.664	2315.404	4321.226	3991.645	2553.429	3414.118	6229.14	2697.631	3561.216	3452.204	4330.967	4670.512	1778.72	2175.246	2515.523	2748.957	4620.85	3287.023
147	5980.876	5149.907	5867.701	7104.677	3487.018	9895.205	7456.819	4136.534	8258.23	7529.761	291.231	5427.943	4987.889	8518.597	5693.915	5902.797	12495.768	6458.967	5084.569	4763.278	4000.196	9141.869	8019.387	4482.182	5000.841	4051.685	4559.232	5564.146	3922.935	9241.569	8239.811	4869.981	4083.945	7905.681	3997.762	5892.612	4137.533	10553.862	10496.606	3095.989	3534.794	6763.968	6737.667	7783.431	5828.589
148	8133.553	5068.582	5417.25	7619.605	4542.337	11260.324	6206.694	4136.006	4284.794	3537.81	351.376	5716.707	6196.669	7880.929	6703.983	5739.644	13578.806	7368.519	6735.006	5500.6	6038.449	14808.31	12863.857	4777.535	5123.107	6333.894	6203.233	5886.918	4423.086	4787.93	4273.716	5232.465	4268.28	7700.247	4475.152	6458.627	4795.037	8620.438	7912.125	3101.266	4151.62	5855.546	5179.982	7241.831	6363.983
149	7675.465	2810.586	4180.145	3909.019	4709.087	11931.914	6871.644	3981.744	4605.105	4047.169	327.268	6456.119	6227.379	4771.082	4223.045	4629.344	14224.028	5166.329	13471.475	3361.154	7109.044	11831.794	9069.691	5149.55	2587.525	7937.466	5176.954	4565.679	6231.039	8255.25	3619.335	5577.969	5502.482	5891.778	6165	7975.211	1944.068	11907.214	14060.794	3130.64	4778.684	4038.567	7755.145	6105.744	4618.066
150	6137.739	5766.775	7185.519	8709.881	4460.149	11441.746	8948.825	4740.45	6543.543	5549.656	373.509	5783.825	6534.121	7628.844	7003.968	6000.201	11623.037	10539.17	11263.981	5706.194	4414.706	11515.112	8622.322	4292	6413.381	4701.012	5335.005	5090.114	3718.044	5521.556	4866.586	6142.769	5379.729	8612.669	4062.019	5277.027	3862.192	10980.975	9996.163	3057.587	4233.571	6771.202	6757.147	7964.331	5282.333
151	391	389.515	391.946	527.643	344.629	509.947	429.871	426.927	384.559	387.07	208.081	320.204	307.36	622.336	364.282	454.269	576.908	838.404	433.045	531.363	354.425	427.5	422.731	361.872	444.119	352.515	411.821	536.718	266.881	414.72	428.962	430.767	402.471	710.198	371.589	534.521	514.314	395.434	315.698	431.854	342.943	516.077	382.01	559.917	382.712
152	8063.82	5188.131	5926.296	7574.938	3903.678	9303.936	8466.075	4978.974	6262.968	5460.538	411.302	5099.488	5778.428	8265.969	8396.439	7620.931	13313.537	8608.184	11196.144	8472.362	7321.788	13437.5	10615.28	5235.238	6094.106	4729.885	5423.038	9986.494	7002.169	6871.294	6393.984	7220.194	4994.608	7985.294	3906.775	7016.453	4904.13	7636.75	7912.175	4376.312	4869.61	6383.606	4867.599	8678.888	6694.259
153	7781.937	5092.277	7032.758	7255.706	5097.632	12122.866	8744.438	5263.15	7506.483	5653.619	469.007	5938.012	6931.1	8711.484	8076.749	7011.588	11393.497	7330.795	9471.125	6532.329	6933.791	15587.377	12024.819	4071.755	5889.975	5187.369	5314.509	6991.755	5626.91	6905.503	5023.136	7082.573	6155.698	7939.217	4235.823	5929.146	4790.185	9724.252	8662.138	3464.52	5891.867	10254.187	7148.4	7846.619	6104.133
154	3725.601	3769.205	3261.275	5386.794	2783.023	6051.573	3734.056	2095.544	3796.236	3620.287	334.033	2966.613	4024.767	6134.942	3878.714	3175.104	6039.346	6115.834	6574.899	4763.75	3368	6454.319	4961.133	2372.831	4010.331	2849.312	3563.926	3290.804	2079.726	2614.425	3185.612	2892.813	3670.028	4821.841	2168.581	2895.749	3679.15	4701.925	6087.269	1576.994	2716.994	3455.579	3538.511	4143.406	2734.323
155	6147.416	6285.108	4519.685	8255.263	3488.786	8868.264	5142.712	3511.989	5795.822	5448.2	498.611	4364.288	4838.203	8629.076	5394.838	6736.516	12717.218	8469	8773.594	5579.363	3466.825	5853.756	4818.642	3724.075	6594.975	5639.181	6768.989	7209.931	4689.038	4741.756	5592.825	4898.863	4381.693	7113.744	2727.725	6150.422	5374.555	5939.397	8989.906	2329.506	4068.192	4397.304	4317.227	7576.7	5157.315
156	4120.697	3235.346	3063.691	4640.107	2607.468	6026.209	3505.281	2486.487	4116.947	3693.838	420.741	3540.475	3862.814	5108.064	4473.309	3164.371	6323.067	5650.915	7169.931	5184.437	4276.272	8180.323	6851.946	3080.076	3589.411	3196.09	4229.25	4503.923	3603.206	2962.931	3513.709	4777.323	3808.665	4867.076	2540.863	4129.554	3938.488	4412.154	5907.238	1920.844	3117.177	4114.546	3640.299	4399.663	2681.526
157	8187.786	4843	5509.407	6155.587	4030.19	7495.929	5913.438	4706.463	5325.7	4607.475	461.013	5434.447	6247.761	5964.188	8365.522	6114.43	9899.654	6284.8	9891.056	4471.4	5782.788	12489.838	10586.14	4004.125	3767.819	4568.8	4288.25	5739.938	5115.669	6202.281	5671.665	5357.6	5538.747	5764.106	3383.637	6806.341	4841.928	5571.256	6548.675	2994.422	4407.564	9948.419	4551.871	8563.681	6863.202
158	9904.093	9461.987	6618.798	11466.275	4748.669	11245.435	6189.956	5311.011	8661.561	7357.688	656.19	7434.406	7571.629	11793.494	9421.039	9934.374	17982.704	12195.081	12467.188	10641.264	7135.288	16449.537	12645.149	6446.488	7461.081	6101.799	6766.527	9186.377	6220.925	7979.819	10034.344	7818.087	6339.398	9967.794	4043.4	8042.669	7798.044	8310.619	10006.519	3434.899	6164.623	7617.728	6049.895	9731.987	7021.984
159	6043.04	4969.239	4261.121	6888.35	3986.488	8827.462	3680.475	2713.856	4181.903	3986.169	541.466	4092.556	4856.915	5070.481	4938.135	4149.688	8390.608	5774.906	5292.375	4802.239	3529.675	8686.619	7253.196	4070.5	4090.711	4593.689	4656.316	5034.302	4161.175	5121.431	6176.169	3859.144	3935.297	5851.365	2673.225	5278.989	4977.589	5786.969	7994.538	2595.078	5463.177	5205.841	4407.596	6725.344	4036.709
160	9305.914	6490.803	6247.777	9346.7	5149.659	13008.254	5496.712	4809.286	9053.787	7695.538	730.923	8481.25	8623.141	8969.413	9156.729	8700.112	17344.54	7798.144	11911.931	8877.516	8997.269	18820.277	13780.433	5891.756	5652.881	6864.936	8498.506	9634.233	8003.635	7015.325	7550.808	9028.069	6237.737	7674.987	4276.494	8612.235	6941.322	7639.15	9988.756	2922.761	6305.618	6570.524	5750.264	10501.237	7366.538
161	10235.534	6642.15	7318.212	8993.075	5069.187	11387.067	5673.644	4964.878	6471.106	5938.95	899.479	8419.763	7534.292	9111.281	10554.862	9799.228	17865.786	7595.525	9740.794	8113.813	10020.75	30012.825	22923.09	6148.269	6324.856	11120.513	10670.604	8352.987	8631.3	6435.712	5470.804	8317.688	5694.056	8123.675	4189.656	10750.989	6155.659	7727.096	8724.462	3503.164	6704.569	8436.848	4974.401	11653.419	8922.218
162	5398.648	5226.841	4499.21	8478.904	3406.949	8243.571	4593.775	3964.594	4640.941	4649.694	637.209	5205.344	5114.592	8729.252	5980.282	6140.266	11209.011	8407.969	7031.975	7867.308	5592.75	10055.275	7310.206	3079.887	5222.506	6254.411	7817.708	8888.234	6661.75	5663.856	8024.534	4567.887	4189.794	6808.589	2621.875	5991.944	5639.743	6402.2	9616.181	2192.736	3980.203	5746.226	3615.056	7806.337	5110.392
163	7267.612	3058.103	8001.339	4809.032	4964.241	8974.543	9857.358	5810.744	5232.95	5348.627	347.113	4757.191	5076.332	5787.487	8484.91	7208.565	8335.836	5620.572	8013.057	4042.849	6688.125	7848.555	9518.074	4828	3315.938	4293.829	3331.287	3913.42	5243.164	6768.247	3595.241	9718.4	5453.199	5869.387	5116.987	4139.421	3590.943	5722.732	5720.006	3201.667	4626.358	6799.923	6417.981	8796.5	7936.15
164	4406.613	3526.361	3373.815	5085.057	3032.298	9208.878	4006.937	2792.786	3393.371	3126.925	302.453	2995.514	3635.214	5934.327	3981.793	3824.79	9651.76	4498.987	3907.522	3495.346	2993.862	5422.258	4922.439	2453.179	3340.581	3303.98	3491.216	3975.812	3106.184	3847.409	3748.983	3360.255	3599.727	5455.218	2743.194	3416.989	2992.882	5757.904	3361.175	2515.925	2802.734	3194.5	3574.965	4318.212	3479.5
165	6737.834	4331.506	4069.896	6474.854	3365.485	9484.022	5342.65	3373.759	4969.352	5004.637	346.549	4524.969	4059.136	8539.701	3742.425	5042	15139.064	6853.642	5829.363	4989.235	4034.453	10028.786	8082.119	4995.631	4179.125	4456.316	5006.955	5947.956	4734.72	5950.597	5279.843	3846.838	3807.968	7814.96	4368.825	7095.172	4052.539	6705.667	5336.988	2300.018	3332.821	3379.769	4124.383	5593.144	4715.747
166	8862.418	4919.58	4305.385	7115.306	4867.728	14525.431	5358.421	2528.406	7017.679	5478.096	370.833	5486.488	6048.598	8006.12	4810.39	4602.469	18250.805	9583.092	9869.642	4648.824	4739.825	7361.93	6600.633	5280.949	4519.356	7687.621	7212.083	6238.188	5229.851	6520.006	5083.102	4873.261	5071.19	6726.955	3908.942	6763.876	4190.491	8835.763	6321.5	3103.828	5169.564	4349.295	6340.994	5777.006	4646.424
167	10674.519	8442.14	416.345	10649.713	6836.357	12419.007	399.679	435.954	6873.073	8118.388	533.918	7013.131	7665.736	11669.831	390.218	427.807	12994.601	10675.824	9033.673	7935.469	7526.794	18940.347	13243.286	5664.484	7807.667	6424.388	6390.984	8843.264	6186.986	11507.17	8284.762	6871.075	5201.871	11397.45	6703.086	5804.348	5952.584	7956.789	10306.981	422.032	6158.915	23340.34	9957.176	686.423	402.398
168	428.466	474.967	379.473	536.096	394.398	501.798	418.757	412.5	411.424	385.77	223.714	323.958	312.5	694.956	363.844	388.419	561.393	821.93	447.521	486.098	352.791	429.521	420.701	378.245	428.095	351.816	443.336	646.165	265.912	422.832	543.766	429.643	448.931	726.805	358.06	531.313	521.875	424.827	302.678	428.337	355.151	500.372	405.711	548.462	415.496
169	7179.023	4875.604	6361.425	8212.288	4768.218	12056.346	7773.413	4644.099	7420.161	5448.558	579.355	2758.306	3931.988	5050.239	5972.585	5834.198	12523.53	8174.506	10732.766	6363.544	5945.195	8555.532	7457.634	4619.169	5402.712	2631.405	2342.381	5353.601	4143.051	5385.632	4956.926	6228.475	4697.535	7649.616	3955.78	6989.734	3690.578	9169.75	5576.519	2674.643	4032.598	5379.647	4798.344	5728.212	5874.521
170	420.991	470.864	378.752	637.384	377.029	557.98	431.643	444.798	381.875	434.2	212.495	324.368	303.625	654.467	382.906	398.747	563.049	766.35	439.893	582.619	394.639	454.45	455.641	405.023	488.403	397.568	451.168	627.42	278.171	423.26	506.036	454.39	443.642	635.405	366.184	517.34	556.667	533.247	340.101	430.968	348.42	539.062	408.452	571.179	394.845
171	8474	3216.557	6202.113	5449.855	4505.476	8907.488	7010.462	3487.867	6079.894	5832.556	650.291	4276.29	5782.735	4438.026	5372.266	7732.839	10677.259	6351.711	10813.681	5464.712	6061.438	11903.231	9325.614	4888.125	3410.49	6964.781	5017.118	7417.033	8074.02	7666.756	4273.497	5329.897	4431.051	5784.065	4012.129	4879.652	3466.494	8650.343	9676.487	3521.76	6132.302	5033.5	6521.338	7758.9	5465.806
172	8461.725	6620.962	5323.758	10056.194	6185.439	14538.133	7551.843	4640.949	9344.065	6585.89	702.269	6554.262	8216.898	8922.377	6745.208	8936.097	18089.59	8442.639	12026.088	10017.838	9107.955	16707.994	13899.944	6331.114	7364.431	7730.887	7636.133	9521.478	6898.128	11084.013	9972.676	8948.413	6839.932	9275.601	4159.929	9191.707	6065.801	12388.006	8023.556	3778.424	7214.394	5605.137	7420.398	6904.132	6680.241
173	421.321	429.198	391.899	533.568	363.056	521.579	386.942	452.855	428.221	383.124	216.722	322.106	301.376	640.343	373.117	396.928	626.728	824.848	428.425	536.242	387.936	432.136	465.769	373.736	441.624	345.184	448.195	666.898	270.692	466.109	537.627	465.722	418.938	544.33	345.1	536.533	593.66	400.688	311.773	432.479	365	527.343	434.448	584.034	396.404
174	424.667	361.723	410.563	533.747	343.054	481.381	395.513	434.021	405.398	398.792	212.778	314.738	301.918	629.241	368.127	409.162	618.388	930.063	451.234	461.307	396.291	441.94	451.829	350.903	443.472	369.552	425.615	527.124	284.191	431	891.682	447.895	464.047	981.54	338.359	515.5	552.037	445.881	305.617	438.648	351.811	540.038	448.404	616.989	410.081
175	428	423.667	392.445	490.227	348.888	460.365	444.688	419.256	393.205	386.172	209.598	309.179	293.562	1264.956	408.029	422.944	621.277	695.55	474.252	493.356	402.479	435.729	501.432	389.308	420.235	407.937	460.527	502.509	290.566	423.473	608.034	449.483	449.573	602.214	353.598	535.505	526.479	393.753	298.786	436.903	438.784	491.79	427	575.926	426.537
176	402.218	370.531	394.791	576.333	353.723	435.6	355.518	426.486	393.101	396.483	219.337	301.386	299.681	659.342	354.263	426.527	591.152	881.011	468.402	557.495	379.509	440.553	493.476	362.748	401.74	354.536	433	580.646	309.609	408.843	490.675	441.837	459.255	588.566	344.074	512.713	531.144	380.104	293.062	435.868	357.774	558.252	449	561.093	406.641
177	413.25	389.099	377.058	524.333	356.847	521.211	382.346	439.159	395.951	405.91	216.44	306.61	292.948	651.923	377	416.276	617.316	683.583	482.351	529.887	377.689	443.935	480.874	384.628	414.798	357.011	469.663	606.467	289.55	447.148	551.975	433.375	488.853	551.294	344.606	564.688	564.731	377.319	290.823	432.094	371.616	534.742	453.409	548.596	393.817
178	419.13	436.527	396.407	505.48	350.871	452.657	385.505	428.685	406.085	414.489	216.393	329.677	284.343	692.282	384.805	451.742	581.474	883.844	444.248	697.515	393.77	478.854	491.789	366.185	470.435	361.956	478.357	621.008	284.89	416.099	495.411	443.486	428.728	562.267	333.537	545.115	683.065	378.414	291.346	426.951	379.307	540.634	426.809	617.739	403.314
179	450.103	399.633	390.492	515.806	351.398	434.274	398.548	426.375	403.01	417.108	219.2	328.367	297.591	599.696	389.364	476.748	651.744	649.98	409.407	548.105	401.598	450.989	478.375	369.636	924.402	380.809	801.979	884.667	292.474	471.857	481.109	456.708	467.313	487.51	358.033	518.438	668.979	360.968	296.373	410.6	355.087	542.165	404.905	608.535	431.915
180	411.459	379.25	457.069	516.304	370.92	483.153	391.478	447.894	424.57	405.817	228.188	328.614	308.529	653.211	396.759	410.934	667.66	677.708	434.939	522.099	424.184	477.088	480.586	375.495	446.854	353.531	460.195	830.017	313.243	455	614.122	455.764	652.717	533.124	344.394	514.438	697.15	378.515	282.351	427.767	400.195	543.404	401.365	564.8	425.49
181	6864.765	4436.056	5483.465	6821.359	4326.81	12249.983	7080.55	4006.017	4194.708	3734.333	634.49	5615.026	5417.173	8539.5	5046.764	4831.314	12825.381	7657.609	9186.456	4235.635	4315.19	10850.264	9974.777	4861.955	5450.5	3325.737	3364.006	5893.627	4757.788	5579.038	4360.655	4969.406	5145.62	8254.297	5091.894	6925.881	4189.801	8503.968	6747.188	3414.056	3687.889	6670.5	6633.313	6636.75	5230.773
182	8627.8	6476.646	7617.654	9153.381	7382.693	22110.016	9432.125	4486.056	6117.401	4847.435	545.559	6730.425	7259.227	12155.156	6166.949	7513.809	17440.377	10793.038	17173.819	7043.238	5745.835	12043.956	10295.839	6797.928	7570.825	7078.75	6530.223	8272.302	5903.726	7149.342	5255.335	5536.881	6398.797	11373.679	5315.809	9300.963	5199.112	14686.288	11180.425	4094.892	6212.431	8052.896	10349.224	8251.763	6150.543
183	11924.636	8453.34	9557.04	10980.737	10486.778	20039.488	11429.794	6527.133	9277.981	8082.455	522.367	8230.51	8907.78	13181.303	8650.517	10698.638	13572.345	11870.884	12432.725	9009.669	8502.673	14566.108	11557.479	7436.137	8795.547	8472.272	10948.655	9217.373	5882.28	13338.89	9585.809	7284.37	6436.952	11360.09	6210.281	7619.404	7027.251	13207.459	8582.862	4559.767	7098.966	12367.404	9213.601	11853.239	10140.503
184	7961.257	6164.58	5073.692	7971.956	5004.168	15254.266	6059.748	2638.397	6444.048	5313.154	465.392	5211.719	5670.424	9062.331	5365.962	5612.922	17540.344	8639.75	8874.906	6132.78	5025.155	9311.348	7451.484	4653.885	5511.516	4896.558	5026.041	6506.312	4960.331	7784.595	7044.55	5837.861	5932.273	7676.465	3870.395	6400.727	5027.316	9836.319	7414.125	3134.207	4639.696	4664.087	6656.591	6191.825	4842.271
185	5886.227	4392.217	3170.316	5744.013	4713.119	11500.342	3741.463	2349.634	4360.927	3778.732	427.474	3521.919	4923.198	6623.308	4178.052	3564.661	10009.854	6035.164	7126.669	4353.536	3924.974	6921.101	6046.27	3113.464	3846.013	3035.421	3358.578	4398.692	3043.516	5056.83	4770.489	3244.744	3790.436	5407.159	2900.704	4268.559	3612.211	6850.447	5227.725	2586.377	3728.526	3804.988	4464.25	4351.619	3599.11
186	6985.465	4692.277	5193.556	7656.688	5654.546	13666.531	6321.981	4028.221	6318.709	4815.836	586.057	6335.631	6391.723	7328.771	6312.983	4274.429	10465.706	7878.928	10535.244	7669.631	7911.677	13412.194	10196.598	4836.994	5707.101	7823.034	9239.182	7394.949	5146.51	9822.329	8293.205	5497.787	5722.022	7409.703	4070.881	7938.353	5060.622	11659.736	7836.462	3349.323	4586.107	6180.744	6180.798	6959.056	5981.417
187	10034.853	6928.569	8503.592	9179.119	5717.79	12200.63	10466.169	5812.625	7876.041	5964.681	784.144	5583.057	6864.943	10130.575	10544.209	10940.401	19852.631	8275.089	8412.132	6328.114	5865.709	15479.707	11647.299	6658.038	7383.863	6093.642	5732.419	8539.944	6450.868	8339.513	6464.782	4848.688	5878.563	9387.151	4905.025	8035.938	6129.848	9224.73	6910.944	5002.81	6578.943	12297.063	6405.34	11839.425	8003.299
188	13298.394	10487.763	10516.773	13155.456	8276.609	16323.77	13686.225	6769.59	7775.867	6367.156	1520.019	7196.497	10486.03	11587.644	12260.167	9400.376	17373.266	12128.805	15933.138	9868.869	8686.563	17557.818	14768.497	7510.038	11361.094	7709.013	8495.949	9415.126	6383.318	8524.248	8933.294	9123.443	6782.36	12252.975	6211.006	9704.697	6532.39	11101.85	8102.925	4919.679	7193.409	11239.03	8359.468	12331.706	6783.529
189	10943.39	9473.859	7707.5	12346.384	5374.795	13143.14	9600.25	6042.751	6186.029	5260.557	822.436	5798.809	7182.15	10125.281	8152.246	7620.607	15666.995	10868.987	13540.625	9601.419	7947.841	18193.622	13468.943	6963.106	9209.087	6805.517	7529.296	12094.874	7522.325	6977.855	7440.331	7918.769	6730.243	12713.428	5451.239	7957.398	5898.627	8231.713	7642.125	3698.146	5689.31	8540.219	6371.09	8640.944	4491.526
190	10191.877	8495.107	7022.668	10431.256	5688.042	12527.968	8100.8	5610.763	7945.949	6344.91	1228.117	5192.594	7056.959	11319.244	10229.461	10655.552	18199.438	8914.395	10008.293	6615.119	5877.414	15407.803	12279.295	5854.551	7860.075	6328.537	6142.41	9548.943	6590.231	7164.448	7988.511	6551.044	6089.091	10356.904	4631.051	8244.84	6351.459	8793.981	7034.925	4361.815	6753.215	10284.387	6508.929	9588.938	8438.632
191	11191.586	7224.748	11482.075	12536.575	6414.339	12095.681	9205.775	5424.762	7864.279	6476.081	927.821	5354.019	7530.39	8890.431	10111.654	14973.475	15922.158	6655.635	9575.013	9515.094	10603.304	26407.581	20648.099	9375.487	9623.206	9955.627	9155.478	7461.786	5642.494	8997.975	7558	7743.314	6615.052	8162.156	4401.771	12022.449	7571.369	8053.39	5701	6367.909	7646.361	11513.095	7751.55	15242.381	14703.687
192	5442.673	5041.428	4251.255	7301.931	3277.697	7697.547	5781.075	4169.115	3694.774	3264.006	656.429	4453.151	5064.466	7970.125	5153.368	6065.646	10420.903	7535.403	6684.581	7104.138	5415.887	15257	11792.314	3877.121	5467.107	6491.758	8670.648	7050.5	5082.516	4006.044	5274.284	4026.363	3373.114	7322.841	3115.156	7125.85	4485.553	5514.856	1347.162	2944.423	3955.385	4167.994	3864.439	6418.081	4939.442
193	7822.661	6689.604	5117.298	10409.644	4711.263	11363.254	5691.613	4432.343	9532.994	8374.138	1224.331	5885.756	6526.977	12913.706	7313.758	7642.882	14810.176	11725.378	13733.487	9811.019	6757	14622.679	10726.351	5990.331	7229.063	9924.701	13543.298	10197.906	7354.656	9676.513	11595.155	9971.45	6428.72	9893.025	4119.706	8437.5	5430.04	9402.654	10783.663	3103.263	5323.257	6543.732	6750.447	8281.869	6341.337
194	9704.705	7222.981	5905.481	11191.181	6282.288	15470.731	6400.025	5274.922	10542.254	8384.556	1226.037	7587.619	7956.254	11600.075	7947.64	8877.733	18163.167	10683.357	11070.119	16152.831	14512.706	16691.854	13864.483	7049.792	7134.413	9944.453	11089.945	11695.912	8953.72	8125.075	10131.843	10251.731	6790.613	11208.925	4686.606	11554.957	5975.087	10223.225	11185.794	3737.072	6776.746	7465.377	8315.321	11834.969	8956.744
195	7598.269	5641.189	7685.511	8080.788	4728.678	11618.647	6975.101	4976.897	8572.764	6649.1	1085.506	5322.219	6417.543	6027.281	7514.89	10756.795	14977.165	7061.848	8296.106	5615.113	5223.818	12583.289	11653.87	5850.623	5643.637	7086.639	5441.5	6990.3	6453.506	5680.106	5738.495	6586.731	6037.46	6475.256	3169.894	5944.233	5244.531	8775.757	6787.344	3062.926	6112.101	11354.57	6578.886	8451.962	5875.209
196	6317.884	4697.792	4914.249	7685.337	3204.594	7067.393	4603.225	4544.123	6232.766	5054.381	910.276	3639.963	4615.762	7077.056	7799.911	7566.199	10922.181	6487.05	6190.569	5599.488	4356.519	11068.459	9297.994	3667.969	5036.981	4335	5315.619	4861.572	3774.006	4421.012	6369.901	6989.875	5395.137	6107.333	2750.269	4605.697	5518.28	4792.176	5093.931	3051.239	4596.663	5999.292	3522.518	6340.813	4808.684
197	9224.556	8439.888	7655.513	12254.725	7621.726	18608.219	9080.9	6001.878	10102.19	8249.131	1509.417	6630.49	8931.239	15134.925	11898.955	12110.357	18261.725	9843.245	10016.056	9738.164	6259.081	12979.132	10585.283	5375.675	7609.413	8725.424	10984.372	15886.044	12260.862	8866.837	11708.533	8929.112	8023.583	12583.22	4661.656	7477.781	8320.315	9553.266	10034.288	3687.222	7711.402	9232.963	6931.232	11057.2	7321.633
198	7311.422	5673.234	5929.354	9576.006	4167.747	11730.951	5532.931	4318.582	9203.663	7102.356	1447.157	5680.262	6344.676	9271.303	7696.006	7519.924	14916.302	7925.026	11446.781	6753.057	5661.169	12870.391	10414.707	5257.413	5963.869	6958.935	7052.874	5975.182	5998.488	6014.038	7106.578	7923.012	6484.409	7504.703	3159.425	8303.119	6872.765	7703.813	7365.031	3216.824	7039.247	5512.867	5972.207	9180.956	5635.988
199	5877.742	2568.454	6593.476	6441.967	3687.929	10610.681	5712.044	2043.648	4233.29	3487.213	516.786	2924.942	3826.81	3690.125	3610.509	5261.882	14952.385	4168.19	7492.844	2882.194	4752.762	8228.144	8390.863	5375.775	2791.02	4409.936	2831.227	2098.044	3608.469	4539.25	2469.387	4195.738	4033.344	3192.938	2810.819	6257.048	2038.543	6389.06	5446.244	2097.778	3210.803	5020.919	4372.684	6654.3	5377.355
200	5282.234	3536.975	4620.64	5468.868	3307.709	8402.715	3976.381	1793.232	3143.211	2820.669	593.818	3223.161	3821.537	4587.087	2804.534	4184.536	10059.899	3655.774	4510.863	4696.319	4655.516	8961.325	7628.117	4232.544	3767.931	3441.223	3612.112	2820.818	2430.431	4240.594	3290.425	2982.662	3086.551	4281.819	2704.294	5454.198	3446.012	5148.45	3769.706	1992.424	2902.064	3539.313	3689.031	5886.712	4202.561
201	3691.339	2510.294	3803.201	4349.275	2302.253	6265.266	3364.944	1653.466	2578.914	2093.188	423.731	3160.025	3237.132	3475.412	1840.354	3165.804	8072.423	3419.188	4436.569	3913.519	4332.031	7635.019	5670.926	2800.4	2858.744	1497.425	1535.929	2639.8	2156.819	3588.55	2688.788	4023.506	3144.926	3819.206	2483.819	4976.921	2601.213	4655.61	2964.906	1200.852	1951.436	2600.794	2396.954	4432.35	3414.81
202	8356.189	3848.037	4777.745	7163.481	4609.018	11421.315	3977.287	1849.869	4768.744	3934.775	581.967	6036.322	6285.642	4739.525	3090.791	4553.011	17562.116	5482.5	8256.112	5552.631	7501.752	14908.588	12307.069	6756.188	4855.55	3978.214	3281.298	3648.277	3917.66	6428.012	4302.28	5953.006	5464.274	4885.619	3639.262	9716.022	4100.793	8328.337	5741.9	2043.946	3807.612	4198.773	5449.976	7171.012	5296.807
203	13952.846	9668.855	10260.339	13148.089	8370.639	14143.566	11838.106	6660.033	6358.866	6532.927	754.185	7284.35	8807.183	13780.075	11585.866	12291.995	17950.25	15194.116	12760.5	8929.684	9698.353	21934.834	16340.333	5524.847	10437.669	9256.993	11097.017	12794.358	7076.833	14463.032	11711.183	10762.783	7284.195	14189.553	7547.478	7969.233	7802.708	10517.72	10259.4	5168.072	6891.036	15988.226	7866.641	14400.531	11705.399
204	12339.049	8759.34	7132.894	10275.106	5883.738	12896.46	8791.625	5245.674	5085.928	4588.044	753.97	6693.012	6243	11306.769	40626.547	8158.255	16341.096	10323.456	10111.881	7127.944	6501.106	16870.487	12236.84	6344.869	8016.781	8603.143	11267.533	10452.509	5736.181	9840.931	9278.508	9098.156	5602.411	12446.975	6153.294	8265.522	5940.469	10220.381	9670.438	3932.665	5262.91	8012.226	6708.648	10065.175	7231.83
205	5775.462	4611.189	4434.377	7158.6	3330.367	7814.266	5829.125	2908.994	3489.476	3032.787	629.795	3205.165	3522.651	7179.95	3768.337	5091.401	10308.19	7941.163	7404.087	5301.5	4009.662	9709.794	7417.925	3420.231	4935.325	1641.961	1875.436	6859.327	3816.509	6597.069	6609.645	5214.369	3655.573	7290.563	3144.975	5436.219	4643.384	6122.437	5499.45	2217.046	3396.058	4827.719	3910.627	5971.869	3340.391
206	15307.381	11598.141	9878.697	14028.688	7860.678	16536.549	12183.075	5638.691	7334.266	5764.919	1648.652	7298.381	9792.402	14189.469	9565.884	11148.241	21779.19	14860.272	13341.663	9765.075	7975.475	18215.737	14920.327	8184.706	10531.862	10626.461	13114.525	8659.642	5499.581	12084.151	12325.339	9868.394	7129.208	12686.475	5989.55	9854.28	8876.817	14660.906	10799.094	4083.808	7212.088	9964.22	8578.357	11996.581	6621.936
207	8843.082	3713.475	5451.545	5535.844	4744.419	10548.32	6344.419	3738.065	5737.606	4967.238	1042.069	4534.497	5938.194	5865.744	5971.428	5127.358	11464.624	6575.108	13878.775	5308.572	7372.19	15267.769	10498.47	6753.277	3503.975	6321.609	4830.545	3513.392	4209.565	5523.156	3070.182	5442.566	4284.556	5365.245	4186.831	5323.006	3274.8	7671.711	5517.938	3193.571	6520.205	6131.541	5319.012	5475.794	2734.011
208	6827.419	5575.069	5834.14	8354.081	4083.046	8938.739	7416.444	4400.071	4960.409	3647.006	1008.435	4478.931	5211.964	8622.594	6857.028	5540.219	10498.011	8004.892	11928.819	8672.538	8170.069	11931.266	10525.341	4849.619	6224.575	4543.897	5387.708	7793.233	5686.845	4361.212	4826.4	4774.313	4466.644	8248.115	3799.869	6484.016	4676.233	7074.556	4986.1	3965.767	5151.114	5253.396	4404.869	5849.131	4955.194
209	7612.86	5666.384	5411	8348.112	4142.322	9301.935	5974.087	3210.878	5134.036	3924.081	1032.074	4595.488	5255.062	6681.725	5649.874	5828.028	10196.295	10957.19	11244.875	9447.209	7899.775	13115.906	10626.405	4800.075	6093.875	7165.604	8335.676	5905.025	4102.22	4371.45	5136.919	4894.306	4448.464	8105.819	3689.231	5946.961	3889.448	6770.169	4737.444	3116.847	4821.784	4092.006	4310.479	5911.194	4770.085
210	7891.237	4194.297	4435.933	6554.462	4092.656	8439.468	5423.619	4248.384	5153.934	3747.052	1048.23	4530.969	5193.012	5100.836	4947.065	5223.79	10637.984	7532.357	10939.025	7569.868	10155.736	9892.503	8540.564	4384.172	4728.231	4007.369	3429.522	6988.411	6524.342	4178.813	4573.916	7384.35	4585.242	7123.195	3483.025	6517.239	3889.24	6068.484	1098.681	2982.247	4648.218	3243.543	4290.872	4946.138	4326.728
211	7548.629	8493.057	8002.393	12247.375	4189.006	8010.844	7819.231	6037.45	5178.273	4333.608	898.693	3889.242	5261.286	9340.394	8140.212	7953.562	9184.809	12337.481	8633.095	15568.019	9523.928	17753.547	14041.547	5270.368	10899.081	4234.61	5726.633	10070.346	4219.74	5075.322	7407.945	6228.667	5349.312	11720.35	3576.369	5979.333	6391.721	6108.75	5848.919	2726.275	4786.579	8933.863	4178.152	9378.795	6734.81
212	6200.428	6833.715	5298.186	9002.856	4086.228	7529.612	5314.025	4021.739	4345.602	3872.506	1231.722	3377.569	5711.412	7051.031	7151.822	5691.682	8013.286	10455.516	7937.831	9268.013	5672.613	10721.981	8003.559	4026.119	7061.597	4943.554	6486.391	6136.835	3328.547	3871.656	5812.878	4085.806	4128.626	7125.132	2714.044	4289.176	5580.698	4790.406	4135.344	2776.085	4700.267	7487.589	3697.075	7110.344	5269.288
213	8357.989	8447.644	7131.812	13084.088	4646.846	11029.479	7371.806	4964.229	6200.965	5271.663	1305.5	5267.675	6119.064	10293.362	7335.728	7733.978	12432.201	15571.706	17561.513	13896.288	9705.375	17163.213	12987.107	5623.95	9538.506	8268.058	11996.132	9395.925	5213.45	5485.819	7734.033	7093.813	4958.203	12236.635	3776.094	6635.855	7422.971	6604.686	6457.981	3649.273	6702.46	6798.683	4681.543	8860.181	5303.406
214	8029.673	9015.635	6583.433	12679.975	4675.153	11077.283	6749.188	5164.598	6728.738	5089.333	1449.239	5131.475	5855.626	12081.538	10016.526	7470.967	13060.516	14379.239	15605.275	12545.469	7703.681	15081.776	10933.627	3809.205	9033.356	7914.737	9645.572	8392.443	5289.551	4860.127	7635.09	6226.472	5408.714	10458.25	3207.975	6813.255	6501.661	6736.706	6058.375	3315.073	6342.069	6993.709	4923.131	8771.7	5766.714
215	10388.669	6815.252	8684.62	9569.181	7649.936	11268.71	8078.444	6978.273	6701.8	5430.369	1989.811	6830.231	10083.341	8645.225	13403.506	9952.691	12654.59	8220.044	7630.057	5376.39	7671.752	12390.857	11358.558	6750.725	7560.138	6161.027	4558.916	7053.703	6552.242	5661.42	6164.779	8073.071	6752.332	6987.333	4075.131	7003.854	7625.777	6271.824	5751.375	3320.165	5686.936	15663.431	6065.477	15266.094	10853.966
216	7257.497	7627.363	6696.288	9747.112	5044.835	10987.644	6541.95	5151.012	6176.94	4669.219	1686.217	4556.994	6876.653	9483.369	10204.006	10767.154	12515	8073.799	7131.9	9080.346	6081.169	12142.57	10170.165	4775.206	7971.719	4354.727	4632.341	8835.418	6439.044	4836.4	6783.315	6507.044	5882	7772.462	3055.738	6839.561	6822.764	6969.125	5908.837	3077.868	5985.051	10139.621	5509.198	10482.894	7512.09
217	3947.65	3261.852	3314.709	4733.829	2860.864	7750.934	3524.762	1734.326	3409.588	3328.794	605.147	3709.302	3327.37	5570.529	2374.749	2776.939	8939.963	4737.335	5658.256	3693.269	3283.531	5164.288	4257.577	2483.271	3330.088	2705.636	2853.57	3743.786	3091.942	4476.547	3552.645	3016.452	3299.093	5042.601	2997.275	4629.697	2667.168	6393.481	4648.988	1679.935	2745.259	3504.571	3934.552	3917.55	2646.157
218	5810.326	4067.245	4009.872	5906.436	3920.409	10449.38	5049.381	2680.751	4567.936	3513.658	601.791	4703.056	4605.525	5924.723	3244.13	3736.53	11153.476	5359.803	9065.231	4919.013	5601.811	7441.039	6773.301	2659.013	4071.943	3879.636	3608.837	4939.812	4095.641	5946.356	4521.874	5793.648	4277.385	6823.801	4148.725	6454.276	3473.416	8299.531	5180.425	2696.859	3793.023	3493.209	5032.845	4586.831	4205.293
219	8362.923	4104.647	8284.459	5920.818	5644.098	13278.79	10431.75	4989.416	6490.012	4657.596	1273.32	5827.468	6669.805	8101.302	8026.154	7409.585	14522.199	6614.752	12482.638	5777.937	8161.783	10470.757	9116.959	5624.16	4031.272	8590.364	6466.871	4917.245	5454.187	8980.635	4895.17	7084.167	5448.943	6268.861	4967.66	6829.694	3653.994	9506.342	6877.475	3120.673	4403.959	8758.956	7284.006	8128.65	6870.72
220	7423.325	3968.172	4618.532	5600.44	4588.688	9409.543	7170.712	3705.078	4223.491	3497.8	915.497	6234.459	6506.362	5679.233	4537.591	4723.588	11483.137	5921.656	9396.481	5648.625	7177.209	9338.532	8397.959	3937.763	4119.377	6249.066	5784.982	4302.723	3926.774	7981	6466.326	5259.513	4183.828	6021.487	3973.031	5859.064	3516.035	6429.794	5430.425	3692.052	4176.768	4508.901	4523.387	6229.712	4928.354
221	8373.811	6316.399	6303.076	8990.087	4825.22	13806.867	8141.725	3404.517	6234.566	5048.637	1258.627	6051.719	8056.478	8206.325	13594.237	5744.236	14435.067	8550.667	11648.381	6610.469	6171.357	10262.963	7459.702	5321.296	5623.163	4630.968	5143.68	6633.962	4981.52	7450.438	6797.587	5367.17	5778.697	8811.12	4724.406	6593.861	4222.494	10178.775	8582.681	2561.567	4877.69	5997	7112.106	7139.613	4929.352
222	8298.988	6850.218	5372.945	8516.642	6287.89	18229.693	7776.606	3047.81	7703.754	4784.637	1345.758	6815.95	9808.768	9547.044	26805.152	6139.571	19616.649	8584.265	12207.384	5520.873	4656.389	8784.778	6865.971	5381.455	5290.541	8476.276	7171.925	6884.101	7372.309	15076.038	10693.094	5414.663	7245.608	8707.949	4454.604	7617.391	3775.709	13659.469	10740.019	2518.605	6394.017	3830.006	8677.098	5230.375	3706
223	5475.982	4189.906	4156.337	5106.456	3983.685	7337.534	4951.163	2310.511	4390.563	3820.604	725.589	2591.8	4333.469	5560.245	5312.628	4611.076	8490.943	4477.346	6506.219	4441.712	4163.767	5172.956	4883.629	3600.66	4327.396	3457.034	2844.318	4139.156	3328.448	4602.711	3871.233	4224.313	3734.782	4689.424	2893.828	3073.964	3049.653	4990.066	2713.169	1812.462	3561.18	4222.396	3598.547	4954.431	2689.298
224	7188.933	5652.382	4763.05	8227.106	4189.747	10034.223	5721.725	3661.942	6290.355	5040.1	872.205	4165.369	4984.218	8610.794	5224.871	6621.102	14440.984	8658.596	8610.237	6685.619	5435.194	11041.538	7839.814	4411.075	6374.277	4592.367	5275.429	7784.547	4945.656	6400.369	6835.84	5232.425	4428.36	8667.411	4081.78	5187.114	3894.166	6671.925	5462.906	2290.124	3356.787	3757.732	4318.413	5195.719	3439.983
225	5071.871	4323.85	3116.913	6411.975	3437.087	6852.947	3829.925	2421.706	4639.954	4144.762	862.855	3062.175	4165.557	6709	3806.103	4719.478	10018.486	5520.327	4830.994	5070.375	4297.869	5816.669	4175.16	3139.037	4257.038	3247.25	3785.859	5751.619	3804.705	4517.063	4958.145	3803.406	3104.8	6280.892	3038.725	3565.54	3683.277	4976.644	4189.538	1508	2817.771	3851.858	3117.82	4149.631	2782.845
226	8928.287	6972.056	6893.448	9479.556	4878.101	12354.16	8986.081	3892.674	8218.47	5669.988	1630.745	4863.863	6780.931	10014.182	6161.051	8970.21	16798.978	9539.356	9322.4	7179.688	6370.313	13193.428	9980.675	4548.335	6327.825	6134.795	6259.931	8861.237	6614.186	8035.587	8600.73	8002.619	5768.441	8863.712	4300.094	6646.104	4155.853	8980.468	5878.45	3107.28	4666.408	4610.267	5210.089	6428.65	4614.196
227	8529.246	4655.2	8313.042	7418.456	5305.075	10970.28	7020.706	3833.463	5655.199	4358.369	1378.246	3860.956	6092.934	4963.306	7175.699	9974.91	14843.835	4506.019	8348.544	5805.819	7937.044	17189.313	14842.801	6710.113	5684.956	6438.587	5741.197	4220.038	4308.106	6930.188	5274.471	6066.744	5396.383	4439.981	3013.775	9591.106	5611.134	6217.177	4718.944	2783.544	5083.951	6899.29	5220.82	10916.644	9872.265
228	7107.269	5059.581	6411.381	8353.1	4428.563	8160.309	5567.231	3885.967	4546.661	3390.606	1504.97	4914.238	6960.279	5364.65	6315.601	7089.66	11633.679	6259.119	6347.794	6413.131	7110.131	13858.225	11541.928	4785.406	6478.006	3950.063	4646.925	5008.419	3830.969	5048.337	6122.283	7139.25	5136.848	4562.4	2822.387	8026.489	7000.89	5231.063	1032.95	2156.598	3708.621	6235.822	3925.42	9087.087	7639.761
229	7965.733	6835.469	8221.529	11041.519	5020.784	11186.926	6875.65	4098.756	5815.452	4606.425	1869.426	5500.913	8140.807	7099.525	7172.151	9173.202	15720.714	7771.894	10368.294	8193.075	7807.988	15738.306	13718.467	6830.137	8458.719	4703.969	6255.861	6552.792	5022.106	6649.775	7902.852	7647.575	6508.543	6033.239	3144.787	10194.175	7963.886	7187.089	4298.462	3190.747	4792.7	7531.64	4909.846	12361.456	8351.489
230	10134.655	6241.538	6697.899	10579.569	5602.112	11860.381	4668.806	3888.357	7624.097	5143.913	1652.883	7477.975	8855.943	6787.994	6947.607	9133.449	19390.979	7098.637	11816.394	7031.45	9377.681	22154.2	17747.876	7549.769	8285.563	6224.449	6023.731	6834.025	6128.719	6464.481	6582.455	10118.156	6833.519	5905.069	3419.7	12014.777	6595.561	8718.444	6590.356	2862.137	5684.36	6514.087	5007.174	12640.181	9183.524
231	7836.784	7696.868	8244.406	10726.956	5979.556	11466.957	7426.594	5703.6	8349.529	7417.988	1989.384	4375.238	8174.339	10020.225	11338.186	10209.591	14234.234	7494.704	9182.506	8234.894	6401.823	10327.769	7523.608	6148.432	8419.487	5156.642	5964.328	6583.7	4930.381	7349.419	8187.645	5872.327	5396.016	8745.604	3657.686	4900.218	6663.615	6760.844	5004.175	3403.488	6410.989	7564.401	5432.333	9884.794	7412.884
232	4465.734	4529.337	3962.353	7282.438	2593.398	5695.615	3990.012	2979.434	4864.306	3645.963	912.624	3055.088	3282.798	6426.6	5082.585	5432.91	8808.484	6134.396	5669.55	6666.925	4880.756	9865.456	8066.033	3425.637	5499.194	3482.671	5598.972	7222.175	4611.063	4779.856	6910.758	5381.075	3781.152	6429.704	2048.738	4435.779	4911.794	4015.262	3082.656	1645.337	2868.813	3609.846	2331.011	5166.012	3060.177
233	5474.682	5702.478	3746.826	8873.944	3460.303	7712.16	3484.025	2847.364	6390.433	5579.769	1423.06	3554.553	4391.58	8689.694	4644.955	5015.006	10261.134	5880.173	6555.894	6848.256	4313.781	6836.726	4270.573	4367.119	6037.85	4516.944	5892.82	5880.203	4219.582	5460.723	7699.953	4412.431	3512.353	7716.096	2687.887	4530.127	5251.741	5284.725	5149.375	1869.421	4147.012	3619.509	3038.459	4572.688	2752.36
234	6379.423	5331.538	3948.786	7304.563	3910.842	8200.043	3353.406	2985.438	6312.581	5081.5	1502.859	3632.787	4620.359	6848.506	5570.258	5867.84	11238.19	5987.818	7356.863	6312.825	5465.425	10672.443	8279.372	3470.719	5333.9	4072.019	4654.358	6294.181	5121.756	4929.369	6143.319	5650.425	4001.497	6302.413	2410.544	4581.824	4955.96	3988.187	3754.613	1889.296	4058.61	4321.982	2739.304	5246.406	3327.126
235	9547.741	5705.208	9404.563	8192.677	7911.921	16710.093	10096.094	5370.74	7377.118	6362.335	1213.918	6294.3	7960.936	11197.614	8424.563	9204.719	13011.38	7967.881	12132.629	5228.285	7704.242	12173.603	10350.311	6846.046	5849.425	5664.625	5032.983	7559.458	6783.425	10430.038	6333.836	8113.373	5586.521	9018.17	6176.237	7403.173	5112.082	9961.395	5431.444	3361.904	5049.243	6894.836	7715.925	10890.281	8718.267
236	8059.873	6271.742	7344.602	8306.732	4983.442	12137.589	8723.025	3519.131	9767.331	8232.481	1328.08	6530.869	7203.761	8649.224	5477.561	6070.414	13057.746	6893.424	7401.75	5550.206	5398.906	9403.906	8485.035	4948.281	5873.66	5254.856	6214.024	6219.669	4685.892	9620.944	9124.028	5064.462	5037.022	8117.494	4948.456	6906.126	5709.579	11656.329	8023.056	2750.352	4017.081	7656.798	8353.737	7664.688	6194.772
237	1973.006	1578.882	1964.178	2336.266	1490.952	2776.712	3612.825	2346.343	1592.601	1653.525	759.285	1855.094	2697.268	2820.904	2343.345	1162.754	1982.855	2645.967	3437.25	2554.78	2120.179	2257.753	2418.128	852.284	1886.911	1198.699	1252.146	3119.206	2456.096	1567.61	1720.908	1223.291	2097.626	3332.73	2119.181	1329.386	1710.93	2507.652	1477.869	1054.371	1590.21	2173.61	1818.864	2602.469	1682.374
238	8800.699	5270.62	5498.086	8111.144	4690.462	10559.295	5641.688	2336.263	4613.391	3937.869	1062.772	5809.169	6643.967	8458.962	4638.701	4139.087	11462.028	8089.405	10031.806	5886.113	5354.731	11020.369	8698.542	5594.844	5693.288	6659.906	6749.633	4852.013	4003.274	9808.356	8055.783	4715.525	4921.845	8843.206	5315.344	7493.483	4272.884	10527.15	7812.75	3217.52	4612.876	5727.252	7019.595	6431.613	5195.328
239	10657.247	4830.532	8438.429	7661.6	6142.517	12733.236	9437.681	5407.729	4876.407	3910.9	1070.341	7270.196	7636.68	5631.994	6416.247	6226.165	10427.073	7100.627	10898.081	5409.7	7551.429	13313.195	11517.104	6171.471	5659.05	7443.987	6637.08	6305.587	5699.968	11588.612	7223.122	6951.069	5263.011	8173.472	5916.975	8704.627	4983.983	11828.513	7668.75	3725.395	4737.602	9185.368	7269.46	9659.844	8526.727
240	5210.097	3300.745	4216.126	5839.769	3575.042	8434.408	5658.358	2754.603	4483.371	3519.025	717.138	5091.35	5196.729	6887.535	3892.721	4436.605	9189.81	7401.487	8676.975	5240.854	5020.579	9206.783	6076.647	3804.491	4642.253	3898.376	4059.574	7326.834	5414.854	5071.725	4403.977	4549.469	4272.641	6301.911	3568.575	5775.497	3519.964	6155.4	6326.4	2915.114	3711.735	4141.271	4737.472	5492.906	4547.827
241	7269.343	5570.961	4994.032	7886.169	5453.705	12387.609	6099.113	3614.095	5774.264	4698.925	982.19	5364.063	6004.91	8240.824	5105.841	5552.825	13047.294	7851.675	8881.431	5266.869	5604.912	11694.994	8920.151	3848.658	5506.363	4378.561	4439.609	7048.711	4613.25	6877.675	6457.624	4981.381	4853.843	8212.497	4422.438	6383.121	4093.327	8531.686	7699.581	2890.613	4137.78	5332.701	5768.813	7161.363	5054.5
242	8810.082	5775.052	4851.117	7207.756	5595.171	15041.042	5812.106	3137.426	8061.742	5592.455	1134.088	5379.643	7969.012	7517.576	5017.109	5965.625	16075.188	7951.671	13075.944	4987.397	5309.836	7772.365	6338.059	4522.103	4989	7573.2	6762.706	5498.942	5518.927	6482.936	4820.203	6763.383	6675.58	5637.722	3732.039	7885.399	4030.621	9108.506	6694.113	2756.107	5926.158	4351.019	7103.041	6150.4	4348.706
243	10711.432	8628.329	8628.384	9901.386	8621.515	16211.606	9835.431	5895.486	8651.649	7181.854	1645.66	6502.019	9856.873	10073.582	11113.17	12545.927	17877.725	9387.91	10968.581	9140.453	9351.412	16376.186	11568.845	6269.039	8074.223	8931.391	9072.833	8059.082	6141.364	10737.143	8887.096	8745.631	6617.928	10231.369	4848.766	7288.156	5745.541	10943.286	7848.494	4289.782	5919.561	12210.663	7634.534	10699.65	9096.155
244	6384.591	6732.369	3926.994	7326.988	5517.272	13986.175	4194.585	2525.606	5812.292	4516.137	986.569	4006.338	5185.602	8350.064	4016.11	6016.609	12315.182	7146.603	6706.038	7011.289	4716.858	8292.462	6097.319	4145.418	6291.557	4361.544	5910.308	5532.184	3519.745	6116.244	6605.832	4776.325	4159.425	6545.184	2719.438	5683.746	4569.772	7592.563	7145.663	1798.953	3178.086	3873.559	4468.663	5695.006	3611.491
245	4570.899	4764.168	3576.119	6387.421	3581.659	9774.835	3722.031	2166.018	5369.949	3976.762	1282.779	3395.719	5155.383	5412.293	2895.611	4579.653	10914.089	5479.362	5407.919	5325.645	4363.222	7557.057	5434.47	3143.876	4770.962	6819.937	8244.893	5571.773	4356.532	5715.981	6372.78	4255.944	4013.382	5157.365	2390.937	5002.753	4016.225	6742.181	4201.42	1567.896	3303.953	3886.834	4347.529	4852.706	3334.933
246	11954.621	9529.678	6540.884	11892.15	9880.517	20696.672	8068.331	4963.767	10326.108	6699.688	2099.42	8160.806	10086.835	12262.006	8570.514	9816.583	20454.841	11235.831	12639.625	10777.304	10555.834	16940.93	14626.983	5167.38	9513.944	11644.569	15048.301	11129.234	8152.769	11579.769	12463.811	8494.556	6929.096	10534.497	5090.025	11624.18	6786.841	12318.994	1551.113	3970.278	7066.057	7007.879	7274.199	10301.788	8111.456
247	9825.339	6774.935	8657.005	8968.575	6399.341	12682.751	9728.481	6536.667	7286.655	4933.094	2120.155	5365.988	7264.564	6637.431	8706.799	12553.243	17985.839	7739.736	9905.044	8405.481	10277.252	16898.639	14634.386	6524.375	7159.95	6785.484	7118.739	8717.949	7816.361	6254.45	5928.44	7264.472	7185.562	7500.405	4299.419	9661.357	6801.23	6994.5	5408.15	3538.011	6327.093	10751.415	5409.366	11986.069	10015.193
248	7246.259	6240.597	4388.69	7222.613	3697.775	7710.522	4660.344	3678.006	5671.659	4271.475	1604.099	5070.806	6497.566	7098.663	6644.244	6913.133	11780.52	6533.164	6042.619	5592.962	4342.444	9579.906	7826.546	3584.444	6139.107	4794.253	5912.613	8517.706	5741.1	4567.844	6603.264	10282.294	7910.638	6455.881	2636.137	5447.133	5809.225	5778.231	5215.325	2915.124	4953.164	5607.321	4058.448	7693.894	5469.989
249	11156.188	13035.28	11035.723	15984.612	7463.078	19126.005	12274.237	6423.264	11062.297	6267.144	3457.671	6298.381	11267.308	11701.575	9880.531	16797.387	22068.044	11941.352	15753.938	11425.616	9340.428	14064.834	13084.37	4734.736	11832.475	8416.665	11386.983	12946.22	10065.12	8591.581	9110.219	9080.288	7993.828	11268.031	4148.65	10124.872	9361.739	12335.631	9790.194	4536.071	8944.506	7567.437	8339.689	11855.181	8616.633
250	9088.138	6711.177	5593.005	9135.868	4669.121	9392.494	5609.031	4818.918	7744.821	5079.25	1986.785	4948.444	6081.063	7890.541	8461.181	9583.645	17915.72	6263.427	8842.182	6175.019	6869.6	14136.386	12381.65	5432.65	7029.988	6141.299	7437.801	9010.164	7479.108	6021.781	7799.38	7040.106	4742.738	7890.69	3123.848	9473.339	6858.572	6519.181	4900.325	3269.291	6117.983	5451.704	3791.952	10105.987	7090.617
251	5564.473	4304.937	4312.328	5017.481	3703	6220.048	3746.537	3369.495	4449.684	3874.639	1307.075	2615.943	4807.121	4390.472	6733.466	6212.127	6089.023	4446.701	4658.252	4620.444	4476.096	7846.974	6044.97	2957.606	4615.3	3375.933	3223.955	4746.83	3299.682	3978.961	4255.104	3524.553	3661.858	3993.849	1981.81	3683.76	4878.148	3872.486	2741.494	2068.555	3830.589	5547.506	3119.506	7653.394	5229.537
252	6509.779	4954.837	3841.16	6805.056	4306.833	8530.663	3765.369	3426.339	5362.469	4285.071	2549.254	4435.119	5478.701	7552.509	7343.131	5520.713	9944.106	6311.456	7288.894	7332.5	7097.571	10102.656	8041.09	4152.214	5337.772	5617.013	7067.029	6556.692	5521.456	4783.75	6686.503	4750.019	4255.879	6183.419	2499.719	5820.907	5792.131	5566.587	4036.796	2102.183	3643.822	4701.086	3892.886	7327.231	4825.911
253	5425.88	3349.29	3766.179	5161.177	3308	7769.735	4876.794	2813.263	4524.511	3993.819	570.89	5705.637	5609.022	6005.465	2829.374	3282.631	10380.016	5590.994	7510.788	3667.201	4122.7	8037.2	7129.257	4525.031	3469.381	5057.04	5282.78	5559.748	5331.404	6487.762	5000.609	8149.962	5424.813	6294.697	4406.712	6232.956	2421.828	6718.944	6305.113	2337.747	3063.976	3766.267	4431.897	5158.975	3659.857
254	6047.291	3181.677	2995.117	5191.367	4084.116	10453.734	3562.363	2067.844	4869.699	4003.131	879.658	5955.873	6378.017	5457.158	2191.96	2810.574	9853.122	5149.724	7061.512	4690.364	6117.013	7642.962	6062.525	3865.535	2883.608	3465.133	3069.641	4147.057	3810.405	4312.894	3117.281	4219.169	3897.344	5481.837	3778.056	5298.087	3062.696	6106.44	5400.356	1992.514	3426.835	3316.342	4234.663	3812.219	2892.759
255	9425.3	4050.405	6124.751	5678.494	7808.42	13657.355	7248.369	3637.683	8217.536	7030.025	1467.091	5488.773	7677.131	6020.2	4564.459	6145.332	12564.958	5285.006	11132.85	4389.919	7894.477	12543.264	8503.465	6609.329	3568.238	6133.857	3562.766	5344.069	7157.135	9379.8	3676.239	5559.881	5760.947	5217.837	5597.694	5761.093	3427.799	8869.379	6583.825	2686.098	6444.642	4155.811	6718.289	6885.5	4984.885
256	3760.882	3316.325	3047.269	4455.063	2889.171	7215.681	3449.262	1824.763	2712.628	2283.106	855.066	2291.537	3304.022	4382.195	2703.914	3369.089	7052.371	4169.032	3377.119	3293.075	2261.931	4064.65	2959.791	2525.569	3523.088	2539.535	2563.012	2864.929	2228.35	2961.575	3046.882	2090.165	3071.441	3846.484	1956.006	2658.663	2783.551	4360.333	2875.35	1588.635	2615.465	2343.208	3006.206	3717.713	2375.543
257	6791.95	4930.774	5235.042	6709.769	3976.522	7130.438	6099.113	2965.799	4762.842	4226.806	1219.639	4410.844	5364.894	7069.862	4678.514	4582.376	10143.422	6435.938	9845.619	5308.094	5287.206	9365.769	8167.376	4123.587	4846.604	3898.7	4379.663	3966.377	3256.231	5528.563	5131.978	5328.15	4385.028	6333.17	3834.694	4856.533	4506.344	7019.944	5503.3	2337.421	3338.903	5013.281	4129.655	4974.475	3673.961
258	7550.219	4868.637	6156.006	8909.528	5911.448	12033.73	7238.581	3006.322	6349.14	4849.169	1239.302	7106.212	7633.892	8073.994	5736.104	5196.161	14159.5	9093.439	10843.425	6249.73	7433.937	7800.17	6493.13	5759.606	6302.101	5396.596	5440.433	7575.264	5833.1	6544.325	5582.731	16434.162	10011.583	8164.05	5258.369	8906.194	4640.847	11439.588	8401.319	3213.017	4331.296	5484.317	6603.8	7660.506	6152.274
259	12358.875	7448.229	10107.131	9301.144	6381.74	12871.865	11573.2	6935.369	9477.291	7330.087	1837.173	6834.819	8332.205	11003.719	10418.365	8111.722	14391.697	10701.025	19185.306	5817.169	7438.313	11589.625	9372.791	8898.975	7253.175	7030.019	5231.053	6354.421	5471.169	11273.1	8378.754	8340.925	6044.823	8721.894	6355.55	9468.497	4967.764	12277.225	8722.456	3320.381	5259.68	10170.162	8447.295	13345.681	10043.846
260	416.322	427.865	376.75	503.173	377.376	470.724	418.632	434.866	448.708	407.158	247	334.737	338.12	571.609	385.568	528.065	589.448	648.112	466.197	515.304	397.462	419.168	442.468	383.57	410.218	374.147	392.5	629.672	251.798	459.798	453.083	452.725	472.962	858.381	388.923	553.176	507.612	428.327	291.407	451.891	366.864	511.402	412.912	567.87	382.686
261	8137.414	6944.717	6143.888	8575.444	4760.187	11345.515	7895.7	3946.112	7641.74	5184.613	1715.43	4508.063	6876.505	7693.719	6186.29	7594.599	14411.723	7797.627	10725.969	5900.723	5745.887	11272.306	9166.636	4014.613	6189.62	4705.315	4832.785	5222.849	3889.22	6484.063	5905.779	5698.694	5051.414	7069.188	4308.712	5617.461	3526.356	7791.433	5928.344	2898.865	5056.717	5250.952	5715.215	6288.344	4604.896
262	4130.887	3689.525	2684.08	4220.344	2780.386	6051.603	2643.3	1372.514	2998.633	2274.356	832.201	2633.238	4593.059	4162.525	2872.674	3527.011	7775.451	3834.519	3531.469	2755.912	2641.425	4870.711	3981.552	2777.162	3074.962	2978.266	2737.056	3062.131	2543.673	2794.387	2754	2515.269	2879.216	3843.513	1996.006	3378.542	2896.966	3571.774	2279.313	1405.989	3090.811	3113.354	2780.855	3979.781	2369.92
263	9481.071	6702.181	7001.117	8876.525	7027.131	12445.5	8122.494	5396.439	8509.503	5799.944	1760.654	8082.5	9678.085	8874.606	8677.633	9848.628	15568.185	10195.619	13600.813	8303.712	10075.188	18021.862	13837.5	6405.019	7204.975	6300.245	6567.772	11458.644	9116.544	7629.169	6775.538	13241.756	7601.305	9408.756	5295.275	9952.659	5601.633	12139.437	17193.06	3906.203	6826.106	10050.573	7736.222	10985.987	8495.983
264	8241.411	7565.968	6253.778	9998.356	6176.149	12322.994	7800.619	4701.955	5654.549	4474.462	1877.982	5728.406	8837.481	9172.831	6441.433	8077.034	12733.079	9592.278	11582.963	9446.094	7572.556	12626.638	9640.683	5400.394	6604.296	6822.226	9601.466	8574.842	5480.78	6700.5	8856.29	6582.75	4827.077	8749.157	4208.919	6471.337	5753.971	7982.95	1046.896	3445.398	6110.136	6759.77	5874.793	9040.269	6415.815
265	5860.124	4480.894	3750.301	7559.15	4362.382	8143.018	4374.725	2865.43	5844.059	4342.063	1663.412	5233.481	6689.894	7466.381	5160.977	3967.702	8169.545	7973.375	7835.931	6891.756	8591.834	11703.856	9378.179	3546.656	4927.443	4797.256	6290.492	6792.201	5240.356	3622.319	4742.317	5718.719	4517.979	7006.107	3235.344	5208.872	4124.44	6796.519	5984.8	2411.939	4250.247	5998.445	4377.799	5366.394	3295.754
266	7042.599	5744.275	3843.312	6973.331	4496.539	8740.277	4883.181	3431.564	4518.532	3271.975	1638.665	5228.006	7063.657	6778.544	5084.462	5756.819	11182.09	6728.277	6887.613	7117.459	9629.763	14108.5	12191.539	4426.156	5572.184	6197.257	7742.649	6822.25	4839.045	3714.106	4885.461	5385.681	4336.589	6603.679	3190.944	6349.43	4626.93	4949.742	5405.2	2078.174	4013.391	4784.848	4155.209	7611.613	4599.301
267	13003.321	7169.912	7869.293	9020.794	8131.842	14330.212	10097.1	7807.284	8355.956	5762.262	3265.087	9415.381	11913.194	8096.081	11901.33	12886.022	20157.439	7714.438	14334.869	7539.781	12683.2	24892.475	20280.611	7108.419	7075.931	10386.601	9682.79	7821.447	8619.044	6283.581	5408.672	10397.256	6459.718	8142.381	4596.056	11451.174	5603.947	9485.424	7100.15	5918.412	7847.944	12755.819	6294.924	13826.65	10604.337
268	6503.978	6858.115	5124.701	8881.494	4650.07	9572.611	5155.625	3941.984	6982.231	5437.481	2025.682	4555.738	6499.374	10465.35	10914.879	8681.085	12451.583	6047.125	5454.9	6185.906	5311.169	10850.5	8220.091	5691.381	7028.413	4343.106	5498.045	7613.849	5499.663	3561.525	4586.878	3571.844	3736.737	6806.465	2703.794	5926.244	7294.33	6400.394	5661.031	3231.757	4330.648	7580.935	4225.401	9412.163	5868.78
269	6471.921	5722.437	4818.651	8014.337	4090.415	8978.145	4844.356	3579.626	10853.175	7930.575	2228.721	5388.619	6579.511	7095.269	6966.225	7123.525	11727.449	5664.17	7127.725	5441.456	5293.031	11715.906	8560.213	4844.919	5707.613	4845.195	6609.358	7628.245	5990.988	8226.288	10352.596	5629.894	4671.148	6876.83	2833.787	7048.554	6564.198	7543.231	7253.594	2455.672	4516.989	8371.519	6055.161	8826.219	5172.326
270	6670.572	5253.803	4041.43	6095.869	4317.921	9588.303	3610.544	3195.712	10744.691	7579.55	2415.006	4852.144	6940.631	5614.212	6171.988	6008.938	11181.038	6345.088	9660.075	4171.406	5138.6	9994.581	7957.567	3705.988	4066.854	3032.956	3144.343	5508.506	5368.962	6870.444	7231.66	5513.981	5105.936	5142.528	2568.637	5265.836	4933.838	6462.781	5212.319	2543.786	5328.574	7222.953	5639.148	7226.6	4237.6
271	7366.154	3907.227	6382.339	5712.044	5673.046	13811.482	7380.788	3356.926	6404.492	5244.082	802.684	5233.849	6680.868	7827.247	6234.535	5518.158	15374.478	5014.854	8535.525	3786.919	5607.75	5892.456	6614.582	5049.918	4024.412	4385.477	3300.307	3705.791	4610.632	5550.777	3331.111	4967.78	5295.331	5000.261	4714.825	6759.374	3039.244	7723.119	6188.113	2214.741	3953.698	7767.024	6234.534	7063.531	5956.915
272	8637.312	6028.34	8176.464	8675.925	6140.244	15117.608	10472.156	3572.497	7077.672	5969.775	954.288	5416.769	6675.137	13181.431	7247.069	7318.116	14847.275	7088.968	11725.294	6120.837	5479.671	11947.1	9755.919	6386.981	6530.321	6165.563	6731.753	6133.434	5043.716	5855.45	5147.368	5213.413	5556.479	8154.567	4888.481	5580.876	4256.836	9260.218	6688.756	3883.314	5572.743	5943.394	5706.749	6412.5	4739.011
273	8048.749	4750.5	5723.418	6864.5	4976.679	9725.731	7038.394	3815.784	5792.081	4792.413	1280.836	5225.394	7343.637	6604.806	6418.416	5941.077	10953.412	6095.116	9524.969	6405.753	7936.981	9376.638	8142.751	4545.61	4835.325	4383.268	3975.574	5881.481	4837.735	5380.906	4877.373	5905.032	4460.893	6354.449	4267.275	6092.546	4304.782	6636.736	5004.856	2982.511	3588.029	5450.71	5267.833	6796.55	6030.665
274	7585.635	3995.266	4840.979	7238.337	5555.369	12077.025	6288.444	3801.703	6417.386	4548.844	1248.019	7104.9	7583.678	7133.481	4203.074	6622.273	13223.676	7536.439	11045.669	5764.929	7548.342	10936.185	9277.829	5867.862	4418.063	5198.02	4106.337	6299.775	5189.263	6287.742	4898.638	5126.737	4738.216	7357.692	5323.962	8089.603	3608.918	10324.51	7792.181	2783.088	4083.314	4636.675	6431.457	6627.919	5099.43
275	10504.194	6055.736	8538.235	8430.656	7274.47	12127.28	10069.513	5178.876	7791.876	5899.837	1525.146	7045.212	9484.466	9036.595	6519.87	8118.545	10334.134	9281.365	12506.744	6535.736	7667.744	13972.905	10446.952	6880.572	5562.344	5143.667	4427.373	6726.425	5108.303	7307.443	5237.418	4790.375	4926.774	8789.931	6066.916	7206.752	5343.242	11348.535	8102.656	4497.584	6903.892	8762.582	7327.371	9678.013	7340.337
276	9202.459	6742.152	7384.41	9884.594	5803.896	12966.243	7663.506	3716.408	7744.761	5807.075	1335.166	6633.706	7563.92	9633.138	5511.044	7076.489	15667.335	7749.818	9783.869	5955.975	5925.625	8160.544	6388.106	5321.55	6997.462	8247.344	9038.033	9086.875	5700.931	7220.387	6775.896	6016.344	4905.834	7974.125	4478.012	8179.376	5518.566	9588.806	8170.431	2972.326	4636.831	5852.186	5210.209	8286.956	6278.944
277	7441.201	4812.608	3886.973	8060.761	6047.835	10773.802	5419.587	3264.052	7244.765	5370.704	1321.649	7644.225	8582.045	8192.887	3678.669	3651.24	10933.04	7708.752	12686.263	6760.631	7603.81	13575.781	9754.029	5678.206	5496.66	5673.623	6506.267	5744.34	3981.579	5002.038	4504.553	8309.05	4998.847	9565.867	5414.1	6500.333	3560.55	9378.913	10131.244	2547.763	4321.421	5058.054	6715.641	4350.962	3247.206
278	7273.345	5687.744	5756.549	8374.319	5690.596	11010.295	6191.669	3469.809	8608.683	6316.063	1404.933	5278.188	6961.224	6898.421	4522.414	5921.95	13068.524	7616.145	11457.213	5940.83	5628.063	8444.788	6767.341	6534.225	6622.646	3857.987	3756.173	5945.637	4308.819	5263.738	5230.09	5723.792	4686.384	8336.587	4687.325	6935.191	3592.608	8633.447	7335.975	2198.12	3780.011	3300.66	4172.509	6708.856	4479.017
279	14534.241	7581.431	10629.333	10836.606	7258.448	13817.497	11511.981	6029.114	9214.474	6685.975	2120.38	10805.569	13637.984	8820.781	8501.738	15152.286	24629.243	8891.119	12820.7	5511.656	6734.031	21680.794	14316.437	9905.587	7629.781	6070.449	5291.339	7434.245	6609.6	8328.119	6434.898	9794.856	6547.753	9306.438	5939.219	11514.763	5928.241	14278.799	12222.013	3373.302	5643.362	14208.651	8909.53	14395.513	11873.409
280	10042.371	6412.538	5421.249	8161.012	6292.829	11557.16	6901.712	4358.214	7952.163	6147.575	1899.746	6198.8	9179.392	8574.575	6864.432	7408.202	15283.878	8955.525	13806.094	6093.31	6936.694	10861.506	8219.386	4869.381	5590.289	6632.582	6499.274	7225.869	6133.825	6473.556	6610.195	8512.337	5248.108	7351.329	4508.331	7403.339	5353.379	8066.5	7334.881	3443.57	5831.189	7979.855	5366.89	8848.4	6017.631
281	10082.011	6957.703	5812.169	10641.875	7034.837	13636.506	6868.706	4527.22	10462.468	7610.212	2189.036	7566.387	9735.139	9712	5439.114	7667.409	15996.328	9134.125	11587.506	8943.731	8948.831	13872.431	10789.133	7033.594	6985.363	9121.65	8792.938	9839.606	8973.294	9038.188	8768.743	12525.563	7906.341	9552.756	5140.394	9865.063	5512.273	10637.579	1488.925	3558.124	6553.406	7591.075	7205.343	10012.969	6223.579
282	10902.584	6392.164	5230.101	8007.363	5529.731	10322.179	6558.925	4271.597	7632.768	5303.256	1889.64	7655.594	9294.122	9130.038	5647.136	7552.098	14748.788	8378.825	11214.419	8548.331	10397.737	15351.688	12059.807	6770.938	5554.314	7401.836	8109.486	10006.327	8353	7819.144	7974.47	11988.9	7091.494	8144.994	4761.806	8114.781	5251.023	7856.387	1296.291	3306.989	5604.599	6015.635	5364.088	9124.781	5975.224
283	8337.094	5982.269	6580.661	8025.238	5451.669	11545.692	7581.406	4463.894	7098.379	4380.094	1842.444	4934.994	6659.617	7078.494	7892.64	9866.087	13302.714	6685.816	8421.881	6747.969	8385.338	14677.456	10955.712	3626.575	5781.107	5583.752	5830.029	7502.376	6023.905	7243.813	7352.621	7979.219	5929.962	7100.302	3754.294	8313.045	5458.468	7807.728	4960.738	3666.953	5520.294	8492.619	5503.445	10916.869	6863.826
284	5468.814	4568.194	3028.293	6783.419	3307.994	6691.772	3205.181	2716.861	5091.817	3896.3	1721.488	3370.719	4388.598	5992.063	3413.793	4353.477	9817.84	5777.387	5811.625	4761	4228.259	10051.294	6968.578	2955.127	4372.302	3929.143	5033.416	6479.968	4988.792	4319.459	5697.347	4708.319	3525.621	6389.411	2867.758	5199.301	3963.151	5390.335	6156.3	2223.616	3576.823	3857.667	3109.299	4577.975	2820.995
285	2989.455	2777.845	1673.607	3925.282	1647.613	3188.116	1870.102	1632.463	3211.482	2722.765	1015.105	2254.419	2571.422	3745.318	2277.648	2858.206	4772.702	3894.789	3622.012	3284.946	2669.304	6890.646	4057.098	1714.614	2286.833	2584.928	3322.594	2573.543	2188.019	2962.91	3397.667	3333.684	1879.932	3582.15	1775.824	2755.858	3083.87	3149.287	3775.238	1218.94	2114.331	3132.185	1936.339	2672.956	1534.485
286	5802.645	5244.203	2803.656	6888.911	4120.046	9649.97	2807.231	2517.994	6799.351	5154.506	2054.864	4279.837	5314.12	5900.019	3660.256	5195.226	11530.734	5743.86	7987.406	5802.5	5358.064	9739.013	5978.579	4506.898	3812.774	4264.392	4900.535	5180.609	5758.237	4456.706	4813.583	4568.405	3973.351	6102.49	2816.692	5977.489	4697.24	6053.131	7548.337	2209.67	5266.041	3695.497	3821.977	5266.663	2906.724
287	6604.841	2995.944	2933.698	4431.25	5049.799	9729.155	2658.331	2369.246	7107.367	4968.156	2157.831	5174.525	7455.525	3932.491	4607.7	4171.118	11931.19	4216.626	9187.413	3414.652	6497.244	10895.112	7948.674	5271.819	2763.887	4109.931	2689	3483.085	5231.275	4535.356	3002.26	4779.981	4176.137	3736.669	2795.881	6334.445	3411.023	6901.413	6292.944	1894.765	6161.841	5826.817	4679.635	5666.825	3223.579
288	8757.73	6523.761	5007.503	9170.394	6881.167	14719.601	4958.106	4153.918	8768.358	5800.215	2899.018	6970.856	8609.169	5547.369	5919.626	7197.817	13893.593	5575.071	8372.938	13682.025	15772.531	14226.031	11700.433	6075.631	6778.994	7246.694	8893.451	9362.348	8020.781	5924.844	7356.383	9276.5	5733.233	7811.544	3160.056	6651.292	4541.348	8047.669	8186.813	3185.532	5952.425	6934.772	5162.35	7109.856	3601.635
289	6980.172	4923.2	5542.24	7245.712	4740.648	9933.449	6214.134	3091.698	8835.401	7718.344	690.35	6700.688	6379.182	7823.544	3399.988	4617.093	12416.503	6056.9	6778.431	5285.525	5584.538	8809.806	7793.454	4227.438	4457.119	5722.583	6152.904	5367.731	5025.025	9285.506	7337.792	6568.275	4445.161	7299	4832.219	7632.128	3841.208	13147.231	10687.875	2389.601	3705.827	8865.608	7082.017	6171.344	4795.314
290	6188.069	3428.949	4616.055	6712.803	4737.349	9980.316	5593.644	2887.571	5175.268	4772.856	777.696	6736.113	7083.049	7745.897	2647.297	4273.753	11570.787	6918.261	9226.931	5730.025	6167.302	7173.1	5304.831	5626.679	3902.272	4699.051	4094.459	4781.07	4848.291	6382.944	4915.287	6162.55	4645.692	7689.51	5348.031	7117.137	3329.405	9819.75	7535.056	1792.072	3148.07	4454.842	4553	5501.531	4086.711
291	8338.114	3512.181	5140.844	5458.063	6037.35	11660.218	6378.531	2613.781	10345.486	8560.356	931.626	6960.788	8201.065	5793.05	3383.508	4871.465	13530.148	4487.437	9188.188	4309.938	7437.119	11578.813	9954.102	6100.419	3575.063	5265.813	3732.028	4168.19	4808.006	12384.631	6004.337	10561.763	7359.435	5629.619	5315.225	8040.934	3439.291	13111.175	8559.237	2335.786	4595.665	8240.03	8382.274	6041.831	4518.581
292	9297.302	5597.217	7312.048	8300.094	6157.639	13435.844	8545.781	4079.164	10842.153	9050.95	1302.359	7082.631	8752.207	7920.65	5417.788	6550.266	13819.091	6547.212	8984.169	6404.281	6485.181	11554.219	9584.798	5544.781	5896.663	3696.421	3368.679	6219.469	4770.2	11709.869	8900.126	9892.769	6993.097	8044.753	5086.038	7241.14	5341.275	11838.731	8446.025	2656.984	4511.029	9218.043	9171.935	7882.294	5685.093
293	8446.599	4562.113	4654.481	7007.775	4532.372	9402.59	6393.887	3882.473	5671.86	4336.925	1105.799	6528.419	7239.549	6892.667	3383.291	4395.37	10453.961	7451.472	10674.025	5528.756	6334.692	11416.406	9618.747	5421.181	4129.063	4932.274	4946.75	6300.4	5027.281	7539.569	6136.719	6646.012	4902.303	7584.843	4855.475	7741.346	3383.084	7564.73	6161.656	2951.343	4611.04	5408.253	5070.766	6758.163	4860.017
294	9129.547	4412.944	5173.694	6412.175	5911.029	12713.629	6522.025	2577.902	7497.585	5408.575	1362.395	6542.988	7658.005	6998.887	3921.153	5908.029	14768.032	7258.961	15040.45	5356.163	6584.3	8224.356	6775.352	7227.644	4618.256	7663.994	7029.587	5654.538	5623.637	7169.238	5182.878	9054.212	5487.701	6398.887	4371.156	9160.686	3746.754	9166.494	7690.637	2932.354	5799.189	5469.188	5632.753	6617.938	4664.131
295	10483.684	6326.894	7851.069	8145.188	6740.238	11098.624	9790.638	5654.186	8152.842	6687.663	2096.213	5119.509	8453.837	8476.306	8837.801	6831.043	10262.207	6983.5	11988.377	6286.694	8601.335	18086.725	12720.983	4506.277	6519.581	5850.248	5173.534	5503.392	4169.772	10573.081	6756.416	6956.744	5655.301	8787.313	6245.056	6863.764	5218.933	7814.59	5953.1	3257.762	5450.837	9541.582	6588.977	10583.731	8806.665
296	11084.586	7631.887	6594.45	9485.444	7181.324	12184.35	8469.55	5067.72	8234.874	6043.156	1763.695	7033.206	9214.307	10266.563	7347.904	9711.513	15805.037	10871.319	15877.581	7747.819	8015.369	10904.675	8393.944	7267.644	7646.881	8394.813	9797.607	10218.05	5582.781	7279.337	7744.519	7826.419	5333.826	9417.425	4773.212	8297.881	5844.824	9808.9	7310.45	3686.071	5603.18	8150.574	5775.902	9626.688	7271.437
297	7566.817	4769.49	4068.059	6913.869	5186.253	7966.576	4916.994	3142.562	5446.447	4247.538	1719.161	4425.819	6672.313	6850.113	4843.653	5810.807	9428.935	6608.799	6552.031	5569.4	5597.706	11768.831	9722.627	3663.637	4906.169	4384.544	4511.508	5513.478	3796.069	4500.681	5013.189	4988.006	3437.96	6087.962	3283.662	5206.091	4406.775	6111.806	6124.406	2255.923	4231.687	6819.217	3850.949	6645.712	4550.754
298	8753.578	6024.481	5007.344	10007.838	6666.833	12376.356	6296.831	3850.557	8530.058	6019.675	1723.642	6860.519	8757.741	14374.106	7704.621	8537.714	17381.529	7709.281	11585.569	6641.356	6971.406	15438.106	11175.313	6003.219	7156.587	6038.394	5426.616	9185.6	6128.544	4961.344	5428.692	5544.156	4786.909	9338.938	4646.512	8187.846	5346.018	9282.2	5509.462	2241.637	4254.694	7187.679	6104.942	8735.156	5233.306
299	8623.453	4750.169	5869.872	6235.762	5033.203	9817.146	7519.556	4452.89	6781.372	4358.269	2105.646	4894.673	8504.925	6509.319	6932.446	8893.527	12721.379	5849.356	13015.45	5660.169	9223.344	10563.325	10209.427	3959.944	4461.512	6738.673	5012.734	6545.006	6570.831	7286.913	6339.995	7494.344	6308.832	5383.867	3800.081	7001.242	3040.073	7223.525	990.038	3080.884	5379.672	7314.85	5350.465	8376.644	5705.246
300	8252.444	6069.431	6496.942	8715.981	5244.335	10197.055	7800.3	4438.457	7971.571	5564.45	2105.589	4543.563	7176.079	8158.319	6745.721	8773.154	13495.119	7812.252	11712.594	6398.294	6991.775	13601.006	10939.989	5419.75	6143.094	5381.538	5602.616	5732.875	4592.131	6601.125	7505.92	7725.1	5015.657	7219.547	4012.125	6237.077	5477.319	7445.65	899.671	2824.089	5270.246	7126.098	5131.173	7341.281	4141.726
301	10419.838	6348.673	5423.681	8951.375	6963.064	11488.78	6812.5	4869.676	14893.457	9954.737	2301.486	7753.506	9950.17	8685.419	6057.778	8901.283	15286.862	7136.506	7629.869	6475.831	8601.856	16187.119	13589.88	5083.6	6052.775	4522.019	4472.784	8654.938	6276.906	10534.919	12361.532	11051.85	6397.884	8606.106	4644.875	8686.053	6841.418	11656.031	9659.804	2869.955	5381.835	12419.994	8085.961	9514.875	6091.868
302	7747.525	5191.468	5321.688	8185.894	4950.623	9272.994	4664.15	2801.876	5433.359	4058.519	2124.353	5367.719	7753.569	5464.262	5211.608	7341.138	11498.444	5532.938	6038.325	7627.006	9264.475	15813.313	11550.033	5319.8	6307.85	4161.704	4360.138	4807.481	4039.656	4959.15	6468.286	6662.137	5125.267	6042.25	3580.106	6966.289	6164.488	5259.639	4630.738	1931.264	3943.67	6711.704	3840	9978.194	5894.824
303	11153.392	6716.229	7049.945	7696.717	7353.694	11774.568	8677.837	5565.211	11162.947	7832.55	3528.446	6298.769	10297.745	7194.443	9856.868	12236.538	15774.912	6155.21	11035.388	6512.132	10021.481	18234.019	14971.606	7591.837	7185.736	7187.796	6179.575	7006.981	8431.046	8927.794	7196.523	10082.635	7351.994	6760.669	4806.631	8194.75	5060.919	9055.772	5211.725	4013.444	7166.949	9257.393	7288.047	9392.531	6320.994
304	5743.592	4834.758	3340.742	6896.188	3299.989	6151.542	3450.431	2872.381	5290.144	3991.6	1789.392	4053.156	5685.171	5308.316	5026.483	5220.417	8901.939	5088.748	5102.1	6038.943	7208.181	10400.862	7958.287	2820.465	4807.873	3976.277	5322.655	8161.677	6545.201	4452.181	5315.532	5096.956	3787.283	5495.082	2585.012	5396.651	3673.273	4620.176	3844.506	2434.813	3897.882	4018.181	2666.096	5811.269	3860.271
305	7525.414	5556.308	4540.274	7847.731	4630.074	8372.932	5397.181	4537.775	5649.968	4044.512	1986.478	6492.281	7096.254	6967.206	5830.676	7096.508	11289.19	6717.663	6219.869	6949.2	8353.212	12770.481	8894.382	3610.119	5421.163	7684.275	8839.36	7178.488	5840.181	8786.95	11047.138	7196.331	4232.894	7448.4	2950.931	6802.368	5290.937	6113.837	4593.375	2694.406	5202.363	5925.884	3417.769	8211.919	4946.486
306	7842.444	5801.669	4166.697	8474.813	5895.855	12176.5	3951.644	3298.094	9085.542	5790.512	2730.043	5331.469	7997.967	10847.025	8493.279	6595.225	13539.672	5670.75	5737.938	5804.384	6096.5	12785.763	8966.579	5424.381	6087.031	6998.208	7231.029	8603.215	8524.677	4816.863	5411.655	5701.056	4957.404	6620.191	2828.35	7370.291	6452.053	7806.481	6274.775	2107.79	4790.782	5549.065	4896.47	8077.344	4791.128
307	17231.982	5329.395	8434.718	6914.097	10022.073	19560.429	10407.269	4949.351	12164.313	9653.375	952.673	11070.513	15224.94	7158.126	4628.2	7579.505	25042.856	7309.175	25568.734	4206.975	11593.778	20909.513	15829.191	12927.069	4912.425	10935.928	6529.567	5018.673	8946.503	17662.737	5169.989	14008.956	8774.599	6919.38	10843.362	13231.926	3869	11910.219	12958.144	3300.603	8065.506	8578	11062.355	9923.706	7691.478
308	5049.399	3438.921	4527.16	5726.716	4114.924	7732.509	5039.738	2576.563	5103.861	3899.581	518.282	3619.548	4603.161	5786.092	3369.845	3378.268	8104.017	4572.358	7735.519	4083.439	4027.359	4631.383	4477.614	3404.277	4368.684	3400.752	3292.848	3459.125	2461.61	4714.026	4132.922	4030.34	3726.222	5130.436	3154.1	4472.346	2906.006	4701.654	3817.875	2230.753	2393.071	3354.948	2628.503	4668.788	3664.273
309	8604.909	4984.108	6616.91	7636.516	5467.871	10460.52	7748.369	3129.667	9906.646	8229.862	788.727	6597.563	7268.783	8135.794	4368.542	5934.724	12649.374	5862.299	9418.931	5874.844	5690.449	9899.6	8170.023	5163.212	5930.281	4352.928	4082.142	5925.487	4114.656	9883.39	8945.29	7045.688	4677.612	8452.777	4946.587	7334.941	5085.948	11376.4	8502.513	2996.978	4154.743	8144.659	7804.509	7851.012	6154.435
310	9417.983	5136.981	6205.405	8255.564	7534.538	11700.976	6296.056	3834.474	4926.468	3809.509	1220.886	7355.163	8496.663	7780.277	5669.253	6079.295	13366.464	7253.836	9021.487	6827.19	8514.788	15626.843	14045.709	6267.788	5651.458	7154.211	6944.169	5713.196	4353.373	5075.81	4348.017	5009.519	4579.464	7857.62	5088.887	7869.214	4944.671	8732.319	5755.231	3053.23	4242.437	6018.012	5299.494	7619.756	6611.199
311	10639.017	2361.762	4522.191	4317.194	7097.994	12502.029	7148.012	4105.914	6200.594	3824.387	916.38	8662.3	8635.538	4773.394	3060.554	5309.957	15263.551	4962.726	12479.963	4523.494	11345.34	13083.556	12362.143	4469.4	2350.582	7144.908	4527.48	4765.886	6179.949	8789.65	3932.533	10342.112	5690.443	6234.135	6895.325	8793.412	2339.279	13261.081	10647.038	3316.703	5605.064	4435.628	7550.352	5964.319	4794.219
312	7906.099	6016.056	7869.005	8652.394	6900.382	11841.402	8603.563	4447.101	7985.431	6027.569	1321.853	6784.919	8971.829	7136.231	6244.598	6738.762	11543.397	9357.263	14934.213	6098.469	6026.775	12228.456	9619.683	4540.319	7298.188	4889.541	4961.429	5008.694	3942.481	5642.519	5235.042	6285.775	5853.39	8280.145	4633.031	6014.104	5283.941	11698.606	8078.225	3002.074	4758.832	7687.412	6680.598	8027.462	6427.751
313	409.746	401.536	355.239	480.124	392.457	440.677	446.333	414.86	410.067	392.711	248.775	324.776	297.733	660.937	338.044	376.484	553.01	753.291	436.196	479.075	431.86	419.506	462.833	353.298	518.17	336.306	411.68	699.525	255.272	614.969	441.8	411.598	478.722	704.49	374.874	607.03	428.239	416.549	281.441	442.167	386.755	483.742	428.396	617.591	397.295
314	9615.307	6103.994	6832.995	7793.012	5563.62	9763.984	8139.35	5032.415	7403.161	5519.219	1806.602	5979.944	7526.138	7514.656	7056.915	8477.032	13455.73	7369.275	13246.588	8862.769	11230.394	14339.519	11249.527	5821.25	6033.125	4946.623	5142.173	9776.775	6979.238	6929.406	6637.037	8913.425	5727.789	7838.717	4479.25	8850.18	4119.95	8637.344	6379.669	3516.589	5233.333	6008.627	5243.116	8988.487	7390.069
315	9785.89	5304.535	7555.222	7485.506	8754.883	13433.793	9533.906	5107.214	9542.147	6247.488	2475.167	6908.212	9547.983	7939.275	7279.885	8704.739	12770.143	6137.506	11712.025	7033.625	10303.106	16802.503	12623.858	7120.3	6771.163	6035.272	4887.776	6509.962	5567.487	7330.206	5182.535	9818.538	5889.642	7275.556	5112.913	6837.552	5643.301	10997.174	7724.706	3600.479	6566.446	9480.485	7806.095	8345.288	6253.121
316	4746.276	4824.792	3329.649	5397.9	3956.071	7071.867	4131.55	2232.2	4598.315	3476.162	1334.561	3410.369	5338.737	5856.35	4330.769	4025.229	6485.027	5644.522	5811.769	5022.938	4581.856	7358.288	5565.271	3944.137	4887.07	3133.538	3391.405	3011.728	2172.006	2627.025	3090.892	4912.331	3461.942	4750.669	2471.338	3354.237	3044.739	5621.369	2282.713	1622.376	2861.42	5171.722	3977.072	4801.219	3028.897
317	8439.455	7003.975	4868.164	8641.306	5621.715	10197.045	5920.994	3838.292	7526.473	5187.938	2106.425	5337.9	7129.568	8424.581	5722.307	9183.064	14502.677	7661.625	8358.3	4876.919	5296.619	6987.738	5487.803	4742.462	6681.356	6085.7	6642.067	6849.013	4970.475	4920.806	5866.919	5611.231	4822.082	7061.8	3124.088	7203.849	5763.233	7595.673	1329.899	2642.216	4851.044	5686.798	4611.661	8932.856	5088.569
318	5331.125	3996.185	2991.115	5398.627	4060.801	7108.441	3784.162	2610.536	5235.575	3762.469	1660.675	4545.512	6065.728	5127.931	4379.588	4517.967	7008.538	5569.063	8382.469	5436.313	6979.931	9445.394	7356.276	3562.438	4459.1	3807.271	3832.647	4602.66	3742.044	3179.119	3644.842	5080.35	3756.311	5113.792	3004.875	4681.655	3186.351	5129.994	888.231	1929.855	3771.741	4554.85	4226.1	4863.944	2635.397
319	10505.967	5444.681	5335.481	5575.369	5218.709	9491.098	6262.8	4562.238	7004.819	4817.55	2156.526	6576.475	8754.661	5300.594	7707.497	9076.455	10512.164	6097.175	12771.487	4338.288	8246.35	13648.888	12329.912	3608.762	4058.063	5193.253	3988.689	5395.394	5012.406	6570.525	5961.116	8959.425	5036.575	5624.25	3868.537	7315.699	4450.559	6304.462	4811.481	2976.233	5116.453	9509.651	4178.573	9039.119	6222.259
320	13938.33	10793.006	6343.799	11112.956	7045.648	13575.853	6793.806	5100.73	10585.915	6716.269	2936.466	8426.663	12430.846	10925.094	8746.516	13138.426	18678.124	11704.85	16552.481	11242.131	11322.575	18886.013	12192.857	5713.494	8347.944	6508.438	6430.777	10134.244	6791.181	8618.206	10072.714	9480.731	6315.127	10741.65	4769.512	9205.362	7499.149	9230.44	7057.2	3585.069	7182.197	10508.764	6957.11	10976.544	6780.183
321	7834.872	5630.07	3679.561	6881.837	5893.863	11060.42	3728.65	2684.332	5110.461	3998.344	2294.904	4563.069	6755.622	5067.631	4462.799	5826.495	8135.048	5932.66	8085.538	5423.5	5435.956	10581.744	7863.163	4464.881	5070.4	4800.188	4564.33	5550.706	4466	6036.444	6517.158	4841.369	3665.837	6237.738	2857.431	5665.33	5623.179	6894.245	5590.831	2901.433	6633.624	6829.635	4295.726	6846.225	3839.546
322	12509.267	6976.319	5656.441	10277.919	8448.899	14882.608	6264.925	4964.333	10778.391	7452.206	3054.906	10496.669	13364.728	8568.05	7897.715	11243.617	17496.466	8403.138	9016.7	9132.112	14046.825	21666.631	15496.914	7236.856	7393.1	7418.411	8036.914	9846.278	8095.438	8637.325	8555.384	10298.413	6170.331	8715.497	4713.3	10260.144	6358.698	8711.675	7869.762	3362.6	7202.682	8352.422	5553.028	11417.506	6447.216
323	13874.601	6920.675	7267.54	8413.244	8115.603	14040.802	5856.3	4756.222	8118.561	5911.288	3705.594	9781.856	11724.937	7501.225	9874.54	12660.228	18888.043	7402.35	13827.819	7786.394	13815.994	36187.137	26682.106	8038.1	7068.137	11666.519	11496.598	8849.73	8790.112	7634.625	5767.286	9784.744	5564.918	8024.019	5075.206	11185.346	6345.672	9028.813	6248.788	3837.478	7883.741	10201.945	5906.6	12823.538	8179.079
324	7181.288	6388.087	4477.303	8848.481	5771.088	9175.162	4926.175	4179.486	6304.027	4429.475	2372.018	6070.688	7796.995	7796.637	6036.603	7756.791	11673.683	7290.962	9177.712	8389.831	7876.175	11521.725	8610.077	4388.725	5480.781	6791.688	8851.762	9555.063	7111.462	6792.462	8241.366	6315.456	3967.331	7893.409	2943.725	6766.251	5661.684	7477.206	7097.756	2287.283	4877.522	7461.852	4307.787	8701.513	4787.082
325	6172.561	6588.816	8541.898	8796.85	2655.204	7788.335	6625.013	6002.533	7370.816	8271.81	335.523	5544.039	4546.642	10151.644	11256.455	8611.557	11273.994	9082.908	5360.74	6114.045	5661.098	11160.386	11617.734	4362.34	6111.693	5221.928	6817.412	7347.341	5183.455	8066.916	8879.806	4740.701	5837.756	6912.658	2206.957	7378.294	8654.981	6093.675	6541.438	2476.619	5278.732	6148.548	6037.808	9491.796	9553.507
326	5648.168	6265.812	6591.891	8547.771	2011.018	7441.465	4604.529	3031.895	5381.713	6373.877	334.607	2931.193	2842.918	9141.026	6714.327	7752.943	13077.34	6167.336	3528.644	5596.275	4255.456	8436.392	8243.103	3165.152	5077.331	4292.258	6647.122	6025.656	4370.091	5997.013	7591	2525.239	3862.046	5470.779	1408.66	5407.824	7385.879	4545.383	6388.269	2373.767	5144.171	3111.092	3976.85	7347.815	5570.557
327	5482.433	5185.577	4740.236	7923.255	2165.327	7935.398	4409.95	3291.129	4890.552	5891.141	359.919	5030.059	3194.301	7964.556	5384.278	5508.096	10626.656	7716.825	5476.561	7742.818	6186.374	9370.273	9273.665	3852.701	4428.204	5945.066	8932.744	7049.622	5409.8	6122.184	8160.639	3435.644	4224.862	5804.172	1429.937	5712.575	6833.377	5796.215	11193.362	2419.178	5140.313	5062.075	4995.517	6200.765	5218.981
328	6243.618	5988.94	7050.404	8580.013	1976.924	7435.09	5096.058	5085.531	6364.169	7570.28	422.203	5089.87	4174.753	9280.248	8982.151	5916.331	9655.576	7399.662	6069.628	5255.841	5495.586	10654.776	10406.314	4064.974	5275.228	4553.007	5536.257	6015.125	4760.192	6362.205	7731.762	3812.047	5601.952	5783.623	1605.882	5842.74	7435.861	4534.584	5287.667	2112.255	4945.525	6810.921	4428.567	8133.497	7918.5
329	7528.71	4794.598	12842.238	10023.122	2569.527	10650.907	9031.905	6945.263	9114.515	9652.445	503.278	5019.587	3787.811	8058.731	10176.54	9944.641	12273.281	7052.875	6328.59	7163.117	8299.549	9968.556	11862.166	4458.769	6820.758	2601.481	3115.387	6110.691	5025.405	7389.747	7766.645	4109.822	6653.741	4927.199	1388.053	7548.929	8354.767	4966.552	5510.988	2386.392	5554.273	7349.178	3712.421	9976.12	9747.686
330	7267.745	5786.701	6691.097	8223.039	2476.551	10231.339	5600.125	5521.512	6184.092	7515.851	583.807	3889	3954.577	8295.605	9378.656	7864.961	11419.775	5980.805	3345.007	6434.151	5990.019	9558.027	9742.468	4198.714	4819.818	4078.25	5073.49	5175.387	4376.122	6622.775	7941.524	3300.435	4984.969	4728.058	1242.347	5235.925	6490.603	4262.903	5822.556	2497.308	5568.708	8367.36	3764.544	7988.822	8258.662
331	7698.42	6199.529	7546.376	8548.803	2581.547	9750.398	5838.712	5821.756	6988.857	8121.852	654.986	4851.154	4841.24	8072.529	9093.643	7893.117	11412.075	6133.899	4528.417	6131.812	6662.715	10379.34	10573.335	3965.852	5137.582	4323.284	5168.678	5317.683	4711.513	5985.006	7558.965	3495.374	6255.575	5281.49	1265.342	5477.431	6315.234	4887.294	5569.925	2110.656	5100.595	8530.787	4182.58	7521.012	8859.691
332	7767.245	6144.846	10790.848	9286.877	2969.516	12265.159	8965.584	6232.513	7761.824	8797.297	1058.388	5129.691	4550.925	9787.523	10679.431	10406.107	13355.541	7359.52	5203.5	6839.199	8083.656	13169.926	12384.805	5117.053	5924.365	7331.84	7071.027	7623.842	7903.792	8330.947	7713.56	3319.804	6771.587	5671.717	1503.767	7929.044	8134.232	5538.783	5274.075	3399.379	7169.922	7544.852	4904.51	12605.642	11939.214
333	11371.085	6402.067	7174.738	8621.271	4482.042	16573.627	9149.076	4990.494	15471.548	17213.318	1390.463	6841.416	7248.873	8684.181	9628.671	11114.349	15898.383	7688.603	8593.314	5432.539	8312.366	16630.918	16606.446	4859.8	5347.652	5337.032	4353.153	6087.491	7619.556	12180.313	9232.393	4536.42	9390.013	5551.804	2084.041	7658.758	7568.975	8687.894	6866.544	2629.303	8939.708	7044.183	7900.566	9060.366	9405.733
334	7129.486	4758.755	3329.879	6494.527	2690.288	9446.549	3436.662	1724.135	6549.767	7088.039	1114.844	3371.836	3141.773	7054.639	4358.685	4513.493	13920.195	4460.34	4888.764	4409.611	4944.076	10715.58	11364.654	3266.299	3720.556	5046.893	5022.404	5451.426	5998.019	6351.5	5696.521	2458.189	5224.476	3823.754	1124.566	6546.206	5623.07	4236.307	2517.544	1862.458	6310.453	2679.904	2769.793	4926.346	4695.973
335	388.209	362.626	434.333	546.454	343.31	492.682	385.606	426.182	433.108	439.419	260.667	329.633	303.232	723.973	343.026	400.652	633.278	650.61	397.699	580.649	457.188	453.119	522.203	380.214	408.831	370.753	477.92	4526.973	311.193	480.633	569.563	425.545	703.041	497.096	919.347	494.755	655.859	352.298	302.853	415.037	394.348	616.716	409.051	583.621	406.062
336	395.55	367.108	499.496	504.333	349.308	463.48	397.306	418.327	430.87	442.725	265.396	358.828	313.193	634.23	370.185	382.752	616.038	592.143	373.436	554.386	432.634	592.18	522.426	401.183	724.906	383.721	466.721	738.027	324.784	578.223	600.2	411.961	626.049	426.303	1113.582	561	871	353.354	3218	425.183	374.631	633.69	805.862	587.844	411.339
337	407.034	367.656	403.186	526.063	356.632	454.68	382.939	431.357	407.565	415.602	275.693	330.885	305.48	696.289	337.714	387.168	604.489	630.245	363.89	524.021	461.043	456.806	495.136	397.196	951.024	384.575	466.149	545.036	342.522	497.76	448.726	403.233	521.724	547.152	332.747	510.04	823.959	381.717	314.286	415.99	382.909	611.25	446.093	578.494	389.445
338	389.468	386.611	812.702	515.462	364.264	448.425	381.53	441.953	437.022	420.622	292.113	331.864	288.247	635.071	338.093	437.632	641.615	687.132	381.244	464.204	463.409	511.713	503.661	419.366	490.011	428.515	568.633	5281.33	289.009	471.112	612.496	415.116	591.47	684.52	1556.52	548.744	547.591	367.764	299.803	404.6	377.91	592.314	407.168	583.63	411.584
339	398.336	360.906	476.462	534.223	371.424	461.908	410.865	413.459	439.989	437.478	280.657	322.181	294.865	623.578	363.351	398.446	596.96	664.485	375.525	667.46	470.287	500.495	542.05	385.629	418.611	380.526	566.876	2590.168	282.418	467.688	757.333	398.557	781.604	520.147	347.97	568.703	671.069	383.568	1192.798	421.326	387.265	627.653	412.404	591.979	405.883
340	395.617	416.417	387.254	554.778	357.78	452.873	390.558	404.32	512.723	421.066	298.826	325.274	299.862	706.522	362.272	386.09	579.747	707.283	373.94	571.75	494.74	474.5	520.955	405.964	430.461	386.383	471.641	3201.758	319.347	519.389	517.339	404.62	486.119	545	1004.663	537.074	548.521	377.253	2345.287	422.845	413.711	613.273	419.364	584.663	392.605
341	413.571	392.865	474.317	488.908	376.74	463.043	442.317	433.148	411.869	423.351	307.71	338.284	310.677	653.322	368.603	424.989	562.052	625.885	352.443	598.578	489.018	489.929	485.186	397	455.373	399.42	545.901	2382.746	312.924	508.388	658.541	406.233	647.14	773.351	1020.415	530.579	487.787	381.918	2542.443	453.921	407.204	620.396	438.971	562.648	421.066
342	400.802	360.698	402.348	530.043	376.429	481.724	440.532	416.72	467.944	412.548	295.021	351.295	305.642	735.487	372.109	408.214	614.989	748.731	353.09	645.947	512.893	451.967	528.161	406.479	447.307	407.06	474.124	3140.681	294.62	501.816	699.174	388.284	497.406	477.68	1107.74	482.206	524.141	380.646	1814.847	439.17	406.944	665.857	408.423	581.741	416.773
343	6007.124	5492.675	6440.921	7641.407	2816.522	7987.215	5290.935	4582.659	4591.155	4963.3	273.561	4588.278	3867.963	8272.175	9170.79	6749.814	10388.705	7787.254	6097.93	7628.155	7248.66	13276.082	13246.329	2785.882	5813.786	2167.382	2674.701	6710.599	4698.949	5183.817	6102.166	3704.253	4648.262	6314.703	2099.738	6608.782	6323.677	5518.088	9234.869	2253.075	4465.881	6419.088	4798.444	8830.689	7037.563
344	6766.897	5920.62	7324.831	9469.718	3113.171	11056.583	5604.913	5345.591	5574.768	6040.279	328.19	4833.413	4185.052	9407.129	10615.261	8313.47	12349.187	8205.459	6998.289	5434.775	5197.53	13109.435	11979.084	3876.987	6161.901	11957.083	15774.733	5703.506	3861.172	4895.171	6073.839	4919.444	5858.661	6800.42	2081.273	7257.179	7500.444	5160.507	8919.631	2825.959	5708.72	9321.851	5313.549	9675.684	7371.493
345	7135.255	6179.855	6078.557	8450.374	3036.258	11359.235	5151.935	4123.181	7211.701	7471.574	408.199	4585.708	4139.711	8332.079	8737.419	8126.49	13460.219	6745.416	4718.595	6346.304	6201.569	12023.736	10341.682	4241.033	5774.919	5324.099	6427.167	6015.352	4770.737	8318.993	9253.44	4062.812	5767.275	5159.295	1556.731	6435.13	8016.962	6029.209	9364.725	2351.46	5612.921	5456.159	4553.163	8160.675	6825.086
346	5212.02	4992.506	6478.061	8550.603	2450.561	9774.265	5192.961	4194.873	6403.19	7207.06	430.626	4854.428	3354.41	7152.773	6124.656	7527.947	12669.05	6119.851	3587.841	7965.299	7790.426	11652.135	11743.477	2924.299	5514.932	8961.346	13600.727	6812.74	5009.892	7942.812	10326.329	4476.04	5157.398	5356.867	1364.911	6683.916	7894.365	4828.15	9775.125	2107.994	4271.988	5492.979	3551.14	7976.206	6627.92
347	7374.039	5771.309	7525.982	9776.276	3508.346	12617.265	5837.994	5363.929	8297.63	9765.342	596.861	6361.033	4549.019	8505.546	7668.325	8314.155	16196.375	6970.678	5681.652	8815.567	10643.974	15711.872	15237.678	3320.354	6245.591	11911.587	15482.417	7490.79	7112.908	10875.513	12026.479	5650.43	6675.441	5956.667	1604.267	9351.648	9204.269	6177.106	12511.288	2190.491	5245.866	6187.664	4317.899	10190.44	8699.162
348	8771.795	5790.615	8741.453	9627.546	3383.714	11609.039	7198.856	7219.325	6961.362	7705.092	653.185	6057.636	5258.5	7914.526	9677.303	6752.403	9349.101	6356.19	5000.926	8715.007	11031.435	14919.928	15365.703	3630.052	7157.721	9761.281	14487.843	7316.171	5455.943	8551.812	10936.905	5711.17	6315.254	5489.486	1500.378	7117.662	8912.111	4921.953	7358.813	2513.653	5396.381	7438.014	4026.476	10600.264	10625.559
349	10812.528	7489.79	11655.477	10785.715	3350.438	12802.07	9961.09	7832.757	8699.043	9032.497	1114	6149.196	6288.573	10317.274	13359.877	12242.357	19313.795	7143.497	6557.647	7524.513	10348.297	17322.426	20506.229	5556.821	7114.6	7289.599	8232.695	8230.253	7557.536	9174.078	9867.769	5377.558	7227.564	6514.764	1786.776	8970.019	9334.534	5626.14	7902.35	3641.171	9111.137	10190.331	4495.815	13151.952	13106.303
350	12613.266	9216.193	12256.11	13145.333	4089.518	13945.895	10795.07	9241.854	8603.073	9572.171	1391.693	6402.044	6089.222	12630.837	12911.467	13338.91	19369.264	9161.174	7483.019	8654.993	10769.591	19524.539	18952.551	6005.665	8990.468	7759.178	8799.592	10233.289	8454.707	10007.947	12857.775	5461.45	7363.638	8208.49	2026.901	10042.616	8812	6823.769	10448.919	3905.817	8861.018	9969.548	4633.301	14919.644	13549.168
351	10241.709	7498.006	9311.133	12064.576	4034.025	13088.451	10161.013	7456.272	8356.952	9507.383	1385.914	5975.853	5605.608	11803.013	12807.94	10375.128	17286.206	7713.713	6366.519	7804.13	10317.803	18353.862	18649.838	5032.413	6899.753	8516.652	7472.503	9072.207	8541.638	9019.536	11017.651	4987.535	7439.512	7514.84	2031.58	10019.879	6878.265	6044.847	9496.669	3454.564	7754.187	9894.831	4283.497	12502.506	12123.974
352	419.839	368.729	382.4	543.692	326	478.885	401.083	406.558	388.149	429.879	249.875	322.588	292.692	783.667	356.613	433.021	587.53	688.887	386.32	628.979	466.11	467.419	527.782	379.866	405.926	399.433	496.429	730.631	309.754	497.031	472.473	419.221	551.956	576.539	342.87	484.053	577.881	362.505	283.982	401.938	378.416	579.921	409.406	589.239	411.419
353	8680.548	5864.662	6816.83	8271.406	2677.06	10606.83	6590.185	4228.382	7866.53	8369.556	1647.993	6065.788	3903.222	9046.813	6667.418	7015.039	14223.513	7903.814	5190.322	8371.803	10928.555	14003.385	15895.834	3942.809	4833.007	8345.362	9191.559	8628.512	9733.406	7651.871	9071.746	7258.103	8979.15	5807.873	1563.006	8199.937	6243.769	5428.208	7803.225	2779.881	6495.503	6101.456	3365.797	9149.691	7386.675
354	9135.425	7873.79	7579.006	10455.354	3702.322	12947.246	7104.344	4354.576	9137.472	9368.231	2379.228	6034.369	4677.693	10370.667	5825.884	7308.266	13823.944	8408.02	4944.209	8382.071	9967.075	11001.734	11718.088	4967.597	6500.107	9660.718	12778.206	8794.706	8216.722	7640.075	9435.512	4628.652	6427.218	6573.161	1632.186	7555.865	7233.58	6636.956	8316.6	2701.277	7627.006	5204.662	5226.166	7263.821	6404.648
355	426.613	399.056	709.078	535.5	339.204	448.515	444.924	410.152	409.323	430.191	291.742	334.429	293.75	666.402	361.99	442.553	614.196	822.316	362.33	758.337	449.944	459	506.951	414.026	921.793	401.733	472.928	613.55	338.395	478.667	506.544	410.866	479.951	579.219	313	528.591	808.268	367.229	2302.716	428.362	376.533	619.351	396.638	601.423	375.649
356	9109.465	7636.396	10468.701	10103.164	4048.233	13488.211	12896.679	6643.971	8575.676	8315.742	3052.411	6698.096	5012.35	10141.632	8091.85	9906.62	15096.288	8189.747	6746.842	8347.576	11040.233	14250.955	15052.314	4697.469	7271.755	10836.163	14790.171	10077.929	8267.234	11548.821	15752.149	5433.427	7213.744	8026.481	2144.06	9179.365	8756.619	6936.325	4401.744	3214.21	7502.052	7429.377	4553.487	10877.629	9603.439
357	8200.62	3088.558	5364.23	4356.643	3804.515	7392.793	5778.93	4699.936	5950.752	6007.597	2937.301	4597.68	4394.802	4339.993	6157.084	5106.609	8512.212	4255.816	4201.768	4393.638	9899.123	10472.702	10857.904	3299.662	2698.968	5100.019	4923.449	3872.648	4846.987	5205.728	5128.44	4095.563	4734.903	3500.2	2242.919	5203.033	4643.314	4077.329	2246.531	1834.216	4339.913	6311.578	2788.263	7264.337	6631.684
358	4053.296	4124.715	5378.58	5145.66	1883.938	6955.578	4765.083	2224.982	4270.306	3900.942	2530.903	2644.806	2396.868	6029.453	3592.12	3975.447	6070.069	4692.027	3321.301	4241.013	3266.025	5968.959	5981.682	2942.728	3047.792	6050.55	7632.868	5133.712	4593.204	5841.171	7132.678	1775.083	3516.741	4159.425	1301.111	4530.681	4074.545	5113.245	4541.85	1659.277	4062.772	3401.465	3109.04	5925.497	3743.417
359	3559.462	2573.28	2925.988	3577.633	1968.115	5666.205	2582.529	1821.558	3179.115	3382.929	1682.26	2951.089	2172.006	4260.932	2700.94	3394.432	6634.903	3188.284	1982.826	3291.413	3648.138	7686.754	5980.658	2473.558	1992.281	4113.419	4978.321	3808.467	3890.858	2525.007	2911.026	1754.199	3026.406	3274.141	1308.316	3815.044	3838.671	3730.542	4555.587	1632.03	2861.195	2773.343	1859.441	4386.056	2808.774
360	4162.758	3057.192	4852.642	4679.943	1757.639	4914.482	4638.176	3316.569	5409.779	5146.276	2086.736	3532.411	2139.473	5978.794	5325.74	4166.848	6288.431	4630.531	2858.685	4697.02	4743.185	8041.75	6986.821	2654.575	3563.77	4136.172	4934.552	5269.657	4476.238	3953	5424.62	2599.222	4549.494	4327.25	1504.872	5205.855	5453.919	3475.214	3673.369	3082.226	3635.883	5685.379	2200.028	6199.596	5166.052
361	6898.2	5328.535	6227.444	9237.375	2443.568	7300.489	3278.381	2711.448	4204.94	5302.071	277.609	4663.881	3558.819	5695.081	5969.356	7864.856	14393.894	5813.604	5117.488	7190.681	7545.325	17191.188	16360.494	2930.119	5560.131	3369.207	4933.238	4485.104	3229.606	5306.462	5488.508	4603.525	5082.383	5469.012	1923.209	7956.45	7127.05	3956.772	6646.887	2127.108	4095.863	5238.136	3214.629	9418.534	8361.719
362	399.967	421.495	436.917	537.072	311.196	466.82	389.737	442.026	436.076	429.22	230.276	331.281	291.274	699.495	521.889	412.891	644.306	825.958	382.075	636.048	416.246	453.455	496.261	360.947	443.212	376.379	572.98	891.423	273.235	503.765	788.121	432.221	539.08	780.667	324.913	493.75	814.24	382.798	414.794	455.165	424.646	544.765	402.202	588.481	394.91
363	4210.931	3198.228	4406.598	6458.14	1647.806	4872.737	2920.955	1802.346	3308.828	3808.7	307.282	3096.364	3044.066	4345.359	3770.208	4796.342	8804.05	4439.352	3664.969	5267.993	5159.944	9964.462	10187.525	2408.75	3766.706	2608.524	3604.541	3113.414	2559.734	4562.087	5135.739	3326.262	3576.798	3081.419	1145.099	5730.494	4497.599	2724.854	4686.225	1104.253	2971.262	2907.746	2241.696	6264.404	4679.596
364	384.764	422.031	457.748	546.02	310.589	498.693	408.089	429.358	407.805	434.86	234.098	311.306	311.375	693.123	410.585	427.755	641.247	676.211	391.957	599.05	409.066	440.693	492.255	381.924	425.11	408.363	618.536	707.197	290.722	470.213	631.793	440.795	457.888	523.071	319.519	507.457	531.258	353.91	278.505	426.989	402.786	587.656	428.495	604.644	394.661
365	10224.956	10489.64	10844.366	13570.8	3337.743	12589.485	8824.937	6794.804	6036.688	6665.572	655.084	5286.15	4431.146	12593.178	11984.724	12029.459	17019.579	11155.832	8011.75	8681.509	7454.308	18403.536	18576.484	4145.69	9464.226	11182.212	17087.159	8185.246	4783.455	9182.704	14451.52	5982.108	6494.244	9226.166	1866.064	8541.219	9544.018	5448.966	10409.925	3689.915	7861.651	10248.208	4764.385	13494.882	11134.259
366	8728.894	7995.982	7429.93	11184.828	2829.828	9731.644	6931.406	5147.485	4720.228	5981.3	754.653	4664.252	3785.896	9559.716	8556.132	8013.975	12985.919	7238.596	5941.988	7008.458	7273.799	15054.608	16116.2	3721.306	7529.12	9533	14509.247	8996.75	5831.49	8142.325	12141.754	4931.547	5597.284	6574.59	1406.889	7393.648	8476.48	4428.414	8664.256	2617.549	5754.142	6172.628	3359.654	9622.977	8414.834
367	8690.196	8353.703	8173.899	11850.935	3290.76	12576.552	7162.694	5025.589	5490.494	7103.413	1083.085	5223.987	4264.124	9148.85	6974.248	8355.532	15144.108	7881.28	5861.026	7405.762	7122.497	16185.248	15481.248	4660.253	7986.561	4924.487	6553.812	9479.66	7130.571	8869.133	12038.356	5041.818	5915.941	7399.669	1621.79	8155.806	9508.458	5460.526	11108.169	2490.235	6333.673	6484.309	3961.424	10753.229	8758.118
368	9796.168	8897.669	9681.122	14069.697	3662.762	13924.522	9913.846	7242.291	6771.573	7490.204	1379.824	5864.925	4834.341	10773.084	9564.204	11507.306	17501.438	11640.086	6203.6	8506.467	10331.318	19643.55	21478.93	5074.554	9583.294	5866.503	6996.891	11937.288	8465.077	9090.722	14158.434	6005.755	7568.274	9243.245	1955.195	11147.513	9559.1	5933.047	10193.375	3914.606	8824.606	10790.115	4095.682	13646.12	12125.242
369	7265.6	5114.62	5656.884	7744.697	2717.013	9527.975	6943.924	3536.249	5085.606	5999.454	1141.487	4826.857	3232.136	7514.187	9062.026	5349.41	9278.006	5745.993	5679.006	5228.966	7469.859	15982.662	17722.187	3360.132	4960.013	8807.106	9320.085	8821.732	9612.903	4734.161	5687.799	6499.656	7664.155	4571.115	1419.286	6590.335	6295.79	3898.533	6424.775	2532.318	5747.476	5809.518	2749.775	6955.793	6244.828
370	6090.626	5061.24	7144.83	7938.265	2481.771	8993.661	6361.081	3474.936	4979.756	5255.648	1323.262	3978.387	2966.72	6196.32	5653.735	4656.642	8452.225	7622.354	6160.895	7931.567	9048.557	11977.675	12459.962	3385.404	4590.558	3749.224	4140.986	6682.08	6391.827	4109.763	5173.53	2932.325	4737.811	5168.838	1379.523	5855.337	5539.63	4129.911	5401.788	2036.836	4405.69	4911.127	2441.542	6448.265	5319.299
371	6241.852	5756.123	6953.159	8072.606	2505.396	8744.92	6297.875	3622.208	5025.642	5215.653	1541.944	3808.327	2836.497	6382.046	5013.815	5099.727	8858.606	6217.884	4790.208	6398.039	7349.837	10901.49	11292.413	3283.481	5216.118	3500.494	3872.013	5290.317	5011.727	3743.934	5283.427	2998.745	4143.006	5213.725	1234.416	5066.819	5187.129	4062.497	5652.356	2238.926	5087.775	2831.399	3374.913	5977.359	4225.556
372	12094.829	7709.213	9292.366	9104.294	3659.575	13361.874	9215.574	6443.302	9161.923	8557.603	2546.152	7346.829	5160.88	9143.045	9639.825	7285.553	12282.462	6747.473	7342.195	6768.73	11368.327	16398.571	19723.436	4691.718	6430.902	10980.173	10667.734	8216.111	9492.046	6890.333	6936.94	8425.955	9505.817	7331.413	2103.75	8288.43	6307.103	5728.903	6999.256	3936.095	8778.679	3751.014	4416.931	7994.782	7380.066
373	7238.95	6728.825	8878.111	9943.615	3133.708	10551.946	8325.12	5238.298	6374.707	6880.577	2279.381	4671.574	3490.994	10411.14	9021.197	6170.646	10266.963	7143.351	4792.949	9591.788	13036.472	15664.392	16691.367	3361.301	7119.231	6433.867	7698.522	9981.469	7466.447	4708.374	6962.676	6782.942	7813.568	7860.471	1821.593	6860.033	6558.591	4749.96	6121.188	3414.897	5682.204	8534.836	3205.006	8134.831	6247.633
374	7875.842	6906.878	7430.249	8895.867	3961.335	9957.958	8097.025	4743.951	5980.988	6585.382	3023.545	4197.783	4728.013	7096.16	6168.785	5567.006	8693.194	7187.872	3992.61	8529.699	9827.827	12503.2	12312.133	3913.962	6363.287	4413.416	5864.667	6144.247	5327.007	6222.052	7591.298	3929.669	4965.112	5949.535	1919.701	5277.846	6286.993	5205.833	5464.3	2322.796	5424.899	5616.302	3308.464	6924.444	6456.118
375	6060.423	4874.335	6176.719	7480.127	3220.903	7607.795	6604.097	3946.446	4809.444	4874.193	2412.539	3734.718	3223.186	6180.789	4869.152	4047.955	7713.103	6221.473	3486.987	7923.099	9429.117	12838.836	12643.592	3032.226	5474.092	3749.365	4859.684	6109.157	4448.441	4430.762	5979.198	3526.13	4471.609	5736.127	1713.452	5026.264	5620.417	3717.914	3767.963	2632.719	4317.337	5152.676	2409.059	6509.387	4482.89
376	10647.109	9421.825	13103.065	15141.148	5444.907	14303.542	12247.379	7125.584	11875.144	10969.894	4289.554	7173.444	5063.675	15808.868	11837.973	9554.526	15329.594	11194.812	7127.413	9523.42	10999.032	18489.693	18685.903	5061.487	11553.146	10296.147	12691.922	16320.562	11031.27	6137.006	10347.434	6734.553	8952.953	11589.287	3177.462	9241.333	7580.699	6099.72	6590.575	4350.523	7367.854	11199.73	3712.816	11627.784	9170.201
377	11510.652	6527.656	11246.256	8883.409	5791.78	13863.049	11344.744	7681.137	8100.865	8279.974	4306.038	6893.614	6073.227	10866.804	11672.242	10068.046	14791.862	8038.207	6980.5	8342.325	15093.903	19970.77	19459.747	5572.539	6701.445	5903.123	5567.924	9330	8582.532	6320.007	6840.113	6713.459	8693.283	8130.9	3607.075	10591.917	6928.313	8110.262	8193.694	3727.795	7269.971	13091.776	4984.179	13791.339	11789.545
378	5890.434	3823.02	5416.158	5936.752	3749.516	8765.608	5717.831	3543.309	5239.443	5050.136	3036.26	4290.239	3406.716	6842.553	6292.523	5059.84	9869.409	4961.909	4152.834	6148.385	8763.812	12186.264	11856.25	3282.458	3965.427	3715.784	4235.905	5796.712	5530.615	3761.779	4774.067	3906.463	5147.309	5527.921	2168.267	6826.256	5236.849	5646.115	4167.045	3173.279	4708.572	6947.126	3321.306	7420.509	5990.039
379	1648.181	2407.412	1474.782	2918.148	1083.427	2444.263	1090.934	998.831	1525.37	1813.096	260.262	1090.112	1244.497	2158.936	2163.533	1427.053	3210.887	2536.079	1488.689	2696.648	1693.688	2228.58	2302.847	998.058	2316.438	1631.5	2096.486	1735.478	1446.52	1500.642	1639.282	1278.318	1686.737	1692.689	904.03	1806.333	3577.193	1597.325	2249.113	794.264	1844.952	1305.641	1308.797	2119.259	1410.928
380	5551.031	7012.157	9213.468	8762.285	2866.17	9335.5	7369.637	4067.994	6310.288	5702.046	522.418	3948.082	4520.307	9299.199	9809.851	9734.308	10282.224	8366.322	4407.513	8721.048	7084.265	8299.739	9265.928	3397.078	6375.784	6026.491	8988.142	5820.795	4414.96	6008.75	7238.077	4329.567	5133.965	5713.087	2005.825	5485.268	7817.615	5254.624	6507.262	2139.584	4575.024	4705.594	4102.497	7715.923	6550.174
381	6050.911	5924.645	7647.743	8852.737	3201.943	11887.017	5598.589	4598.14	8709.158	9401.221	631.947	6317.552	5296.241	9586.221	10322.344	7700.869	13052.937	7628.784	5605.909	5006.273	5290.843	12179.424	11807.052	4754.645	6074.325	6288.425	6628.662	4570.932	4421.248	4955.973	4905.488	5477.061	6390.469	6225.669	2065.169	9012.937	6736.732	6934.358	10929.713	3111.671	7906.28	4130	5853.122	12524.47	10073.93
382	5455.824	4952.797	4926.728	6030.974	2671.594	8196.942	4758.274	3125.679	4384.762	4719.876	531.443	4089.568	4345.181	6006.55	5183.227	5358.006	10411.887	5190.2	5280.428	3996.15	4229.575	8443.167	8417.533	3230.058	4045.72	5596.304	6702.641	4292.122	4295.02	5903.374	5635.848	3270.993	3917.276	3986.027	1528.916	4753.103	4638.799	4344.345	8323.625	1451.951	4077.361	3408.655	3303.303	5550.529	4394.477
383	3836.947	3793.755	3069.802	5077.554	1675.083	5856.326	2474.707	1927.514	3912.364	4471.75	690.658	3141.842	2769.728	4218.62	2976.669	3717.142	8571.188	3864.007	3084.396	4140.986	3624.353	7827.304	6597.407	1965.091	3216.899	4001.615	3490.542	3204.865	3115.451	3720.02	3716.95	2839.916	3656.594	3365.712	1105.787	3708.76	3178.89	3491.779	6296.144	1217.375	3342.127	3013.722	2846.203	4302.263	2687.444
384	8163.539	6980.725	7286.327	9228.092	3387.614	11965.048	7304.465	6332.617	5945.461	6326.013	821.822	6647.592	5939.222	8286.647	11360.579	8356.316	14847.881	6798.993	7185.299	7165.053	10169.167	19812.551	20864.862	2765.581	6654.693	9025.66	10719.725	6139.974	6282.808	5240.896	5466.763	4926.565	5212.467	6621.047	1964.36	8735.312	7049.663	5329.289	8603.006	2332.451	6355.927	6981.293	4046.633	10018.296	8689.649
385	7953.259	7483.381	8717.989	11312.591	2725.47	11481.127	7241.101	5521.722	8674.913	10274.025	973.967	4929.522	3643.265	11325.936	9464.525	9954.409	17464.406	8965.234	7720.637	8274.432	8364.138	22267.519	21008.791	3739.884	7852.632	6715	8809.264	8985.945	8069.753	8729.296	12100.16	6650.5	7215	7682.357	1715.54	7272.096	8041.627	4644.883	7753.688	1906.741	4849.244	4940.049	3533.523	8078.994	6017.918
386	4800.621	4837.126	3321.406	6050.325	1842.236	6292.506	3177.829	2200.42	4643.634	5546.649	963.571	2993.725	2858.883	7117.883	4441.961	4379.374	8275.019	5464.572	3574.113	4874.399	4323.808	6400.18	5627.212	2470.814	4160.097	4870.895	5846.941	5912.327	5170.376	3823.517	4780.097	2163.949	3012.719	3837.986	1033.146	4615.278	4962.596	3715.212	7218.275	1462.09	4278.976	3014.051	2756.678	5657.594	3696.258
387	4730.637	3337.474	2818.373	5351.95	1950.5	6055.756	3271.194	2608.705	4368.201	5185.581	981.544	2962.231	2561.112	5190.627	4337.353	3525.135	7600.012	4403.275	2914.775	4413.162	5618.869	8654.291	8448.419	1786.594	3578.88	3421.354	4357.68	4512.534	4337.228	4499.038	5489.74	3162.283	3468.621	3747.47	1160.607	3579.113	4398.846	2688.667	4400.725	1122.099	2936.881	2769.942	1871.817	3633.343	2951.637
388	6569.942	6600.15	6647.659	8087.362	2646.389	8465.165	5005.652	4133.551	6441	6657.359	1561.901	3825.804	3726.326	9180.787	8223.464	6133.026	10685.925	6959.062	3820.81	6296.707	5715.364	8267.013	8552.191	3142.435	5502.338	5572.032	6827.54	8058.386	7277.375	4609.232	6228.806	3222.245	4415.56	4802.513	1332.898	5981.756	7515.313	5734.277	7041.369	2101.275	6161.012	5424.497	3983.658	8392.773	7484.103
389	9629.906	5172.113	9501.404	9759.956	3738.162	11254.67	6587.648	4248.634	6640.928	6713.925	2287.973	6344.144	5454.92	6044.791	7058.361	8429.994	15180.606	5717.554	5513.522	6280.184	10506.075	18966.377	18485.525	4278.019	5924.397	5572	6175.455	5361.816	5972.694	6772.637	7024.122	6060.126	6398.189	3845.302	1358.888	10724.506	9536.936	5322.736	6279.075	1784.657	5318.97	8558.66	3802.93	11938.804	10395.069
390	9653.163	7168.431	10685.13	10563.688	4639.898	12399.206	8454.737	4825.166	7202.389	7647.886	2917.852	4769.488	6211.184	7520.906	8070.642	8730.675	13706.938	6675.65	5655.522	7890.731	10093.894	14934.424	15570.206	4419.512	7349.987	5830.791	7361.868	6136.566	6118.987	7118.6	8403.126	5688.644	6263.749	4791.119	1500.231	8926.256	8425.381	6623.953	7085.869	1952.113	5930.264	9480.51	4359.351	11326.247	9700.938
391	8930.9	6317.162	9087.931	10633.431	3654.816	10429.189	5768.169	4253.395	6238.275	7060.887	2246.859	6881.85	4897.679	6854.231	7055.449	8580.756	15447.394	6206.302	4600.12	7087.169	9841.938	18745.365	17530.15	4432.094	7548.163	5066.211	6884.277	6119.762	6050.299	6072.25	7780.366	6128.725	6172.17	4688.275	1363.776	9632.472	8507.927	5472.548	7302.794	2554.718	4054.73	8044.02	3498.974	11839.842	10438.044
392	8464.353	6125.154	9844.657	9396.981	3484.233	9682.625	6262.462	4773.024	6724.86	6329.396	2249.205	3995.243	3590.584	6274.449	7258.986	7954.516	15234.075	4334.636	3316.331	6847.737	10162.255	17419.861	16934.791	3573.256	7070.987	6836.063	7330.804	5286.904	4870.635	4772.551	6393.06	4084.918	5242.557	4589.152	1639.5	10080.794	7537.781	4995.088	5508.163	2691.3	5368.948	8916.893	3375.331	11622.399	9957.823
393	5558.671	5241.673	5870.663	6628.179	2928.235	8320.68	5510.747	3440.462	7427.752	6209.152	2200.614	3142.32	2634.785	7291.18	5704.908	6076.647	10745.299	6399.45	4623.038	5281.667	5560.079	6406.245	6189.967	2866.28	5221.355	4341.572	4429.123	6442.006	6141.987	4785.926	6781.494	3274.994	5017.97	5216.371	1514.968	4494.533	4459.669	4348.553	4533	2074.616	4300.362	5271.882	2314.633	5575.72	4085.968
394	6658.887	5226.095	5272.404	7112.038	2776.139	7817.65	5259.175	2991.197	7368.404	6941.05	2827.473	4517.59	3198.416	10254.303	5454.702	5415.844	9969.819	6765.807	4485.05	6891.217	7634.446	9871.066	9356.711	2962.45	4857.539	7201.921	10271.608	11103.963	9835.277	5579.85	7256.729	3092.576	4631.298	6262.732	1953.203	7152.356	5675.384	6112.49	8173.081	2151.349	4993.107	4594.121	3106.039	8212.787	6324.788
395	4788.069	4037.759	3254.614	5572.619	2568.399	6537.988	3242.299	1996.491	5870.563	6372.094	2015.762	3091.567	2273.946	6369.066	2799.052	3641.77	9386.05	5378.223	4173.149	4220.069	4338.491	5248.301	4060.611	2838.596	3849.684	4264.91	4772.94	5105.586	5336.928	4631.743	5426.736	2491.263	3780.686	4220.47	1588.333	3859.756	2982.218	3977.665	5692.031	1425.83	3425.406	2529.584	2025.5	3313.006	2350.658
396	4362.614	4819.738	4629.192	5711.239	2737.321	6414.058	4516.849	3110.088	6083.384	5666.41	2423.185	4006.458	2539.047	8230.404	6109.6	4886.568	8642.327	5759.242	4349.484	6338.193	7632.94	10310.204	8735.36	2707.714	4604.384	6632.201	7837.18	9266.55	7743.561	4520.805	6142.514	3271.566	4145.193	5483.583	1724.459	6599.129	5045.17	4816.592	4786.694	2487.677	4054.331	4536.176	2593.39	7657.203	6581.44
397	3089.456	3743.453	3442.751	4733.02	2159.215	4541.378	2308.325	2497.267	2675.503	2751.919	292.504	1658.745	2576.742	3181.014	4429.131	3359.221	5325.285	4036.62	2865.843	2934.218	2884.987	3700.085	4242.709	1615.622	3280.26	2842.873	3055.69	2877.627	2222.777	2153.597	2661.918	1684.027	2443.38	2549.979	1476.145	3085.208	5689.975	2578.322	2601.512	1474.245	3069.545	2885.919	2042.623	4562.476	2699.113
398	5577.323	6481.307	6331.017	10045.658	2468.757	6819.048	3779.929	2952.921	4274.901	5047.363	380.496	3195.818	3120.524	6272.962	5274.665	7042.342	12337.503	6314.15	3664.323	7410.688	6344.627	13050.994	13161.327	3270.969	6962.81	5153.019	8974.284	5391.287	3715.394	5041.512	6423.832	3777.357	3737.535	4322.013	1628.699	7873.641	8238.133	3438.716	4991.419	1570.789	3268.866	3637.371	2883.72	8471.46	7690.234
399	1261.517	1193.272	1001.36	1641.894	774.676	1594.376	2631.75	2170.036	2790.805	2980.196	311.328	1485.493	1829.404	2331.987	2037.73	1032.759	1509.954	2098.662	1773.04	1946	1356.987	1497.231	1511.821	747.6	1332.832	987.034	1187.521	3189.689	3213.059	1257.378	1235.528	928.621	1318.602	2705.131	1003.16	1067.277	2357.633	1662.31	2698.938	786.665	1685.19	1694.038	1147.865	1490.032	886.808
400	6701.923	6976.827	6922.272	8591.609	3142.583	10693.248	6332.696	5076.757	5740.404	6165.569	601.651	5918.682	4535.431	9159.135	8855.312	8254.213	14004.38	8810.673	7568.153	8170.662	7941.943	12462.833	12672.656	3252.797	6678.776	8290.842	11281.318	6835.018	6016.389	7094.968	9070.667	5854.163	5105.124	7170.407	1970.189	7901.057	7228.887	5288.805	9958.563	2533.399	5428.503	6709.579	4427.045	9067.254	8005.057
401	5986.084	6504.282	5985.403	7819.535	3088.317	11321.17	5082.144	3151.386	5896.735	6309.775	762.559	4064.224	4103.78	7330.057	7477.284	7799.675	13558.813	4914.737	4762.126	4735.987	5222.748	8969.599	8998.673	3507.46	5674.094	6312.873	5726.493	4610.291	5113.893	5617.434	6116.145	4814.566	6348	4670.438	1588.465	6377.461	5451.354	4646.834	7774.869	2053.473	5389.116	5407.664	4206.44	8410.994	6702.039
402	5562.348	4634.764	4509.041	6072.266	2319.766	8202.318	3909.321	3308.07	5445.509	5665.006	737.203	4308.437	3231.025	5446.545	5259.437	5198.74	11073.372	4936.538	5412.922	4973.383	6637.214	9904.782	11092.35	2345.077	4459.032	4914.652	6108.493	4452.633	5288.404	6033.359	7168.715	4797.167	4654.806	3881.711	1400.677	6988.781	4759.968	4200.5	8296.344	1765.275	4369.526	4417.142	3507.047	6056.62	5299.63
403	6139	4513.351	4239.952	5843.664	2698.911	8494.882	4288.379	3660.349	4015.587	4526.305	946.75	5251.803	4400.206	5572.654	5342.516	4737.49	10936.175	5021.138	3730.667	4446.736	5898.838	13853.107	13138.529	2736.536	3969.204	7466.465	7301.439	4009.534	4319.355	3537.413	3655.844	4065.059	4104.216	4399.19	1447.476	5790.132	4573.27	3545.815	7696.069	1707.537	4738.157	3392.952	3261.401	5812.918	4650.954
404	6776.046	5439.428	6963.049	7870.778	2931.682	10073.326	6449.834	4643.871	12861.561	10766.948	1483.056	5413.829	5017.39	7224.208	10253.791	8543.422	13312.844	5076.717	4493.026	4731.931	5590.368	11333.655	10190.5	3447.437	5424.633	5428.458	5173.293	5155.072	6219.588	7579.112	8895.242	6261.142	7433.77	4947.94	1569.743	6722.47	5325.535	6443.814	9855.263	3503.931	6432.018	11197.072	6865.786	9446.84	8330
405	7456.471	7456.58	5382.618	9032.02	4055.92	15766.952	6255.474	4510.915	8014.546	7982.086	1547.443	5041.735	4362.075	8977.295	8544.115	8010.673	13568.975	6717.483	4608.827	7085.866	7003.709	11672.615	11765.253	3736.275	7094.181	5886.747	6905.146	6907.032	7062.26	7109.903	8942.541	4798.936	5967.104	5634.151	1475.156	7101.854	6087.695	6077.37	9439.913	2715.847	6952.853	6144.159	4049.415	9904.156	7316.447
406	3653.013	3412.468	3701.412	6294.82	2078.307	8168.467	3320.462	2426.376	5122.764	5020.516	1190.26	3607.067	2517.789	4690.421	2644.55	2911.81	5715.712	4212.841	3464.681	5277.803	6200.394	8175.487	8349.461	1587.007	4088.812	6149.694	8945.474	4827.448	4694.238	5148.386	6712.198	3402.904	4161.03	4066	1006.916	5417.376	4448.021	4020.676	6683.688	1342.368	3246.304	4132.623	2277.734	5063.317	3876.448
407	8250.716	5551.374	5579.678	9019.071	3987.865	14734.37	5593.163	3670.472	8506.994	8191.276	2165.021	5149.8	3935.638	9014.228	4788.503	5217.039	11842.413	6488.261	5537.025	6295.66	7904.677	9486.884	9293.577	3636.758	5431.73	8562.258	10413.224	7588.316	8483.885	6796.127	7669.19	6057.974	6366.86	6053.355	1522.229	8341.684	7915.513	7662.793	13872.344	2175.062	6616.367	6549.949	4431.699	7640.162	5715.796
408	9648.896	7897.033	10363.606	11309.142	5605.976	16434.103	8894.403	7384.567	9619.265	8167.013	2530.662	6477.725	5615.522	11541.816	10999.771	9615.833	14126.298	9367.125	6134.059	9243.932	12499.921	14307.087	15417.682	3505.444	8199.318	10130.564	15016.914	9408.237	7875.019	8427.919	12713.582	7182.52	7122.358	7472.994	1720.311	8832.861	8876.545	6972.812	9344.656	3724.408	7556.561	10162.417	4422.436	12051.078	11816.941
409	8277.617	5059.854	5729.407	6251.032	3933.681	9478.86	5073.587	4529.506	8021.323	6971.421	3080.416	5814.763	4960.903	6416.16	7859.787	5821.059	11249.194	5304.124	3760.259	5526.827	10392.987	12508.31	12502.369	2729.323	4425.711	6861.679	6427.218	6862.79	8973.98	5843.611	6176.43	8692.16	8452.632	4664.28	1723.047	7087.962	5715.257	5122.655	6352.75	2183.259	4907.222	8313.38	3836.414	7697.857	6891.929
410	11859.277	8835.471	10046.191	10424.854	5004.235	14073.622	10106.266	6024.618	8418.898	7873.907	3440.948	6566.652	5172.368	8799.088	8041.839	10160.935	17607.14	8175.967	6809.218	9136.396	14021.529	16561.418	15440.6	4229.408	8454.131	8084.747	9277.735	10929.651	10112.091	5850.065	7690.456	7612.569	7989.924	8218.201	2186.556	10226.869	8104.459	7210.232	8811.669	2969.394	6908.176	8081.93	4345.539	12736.018	10675.448
411	6603.526	5345.523	6283.442	6472.331	3056.286	7021.596	5132.151	3730.3	5493.083	5277.455	2302.799	6139.19	4427.867	5275.547	5680.606	5928.426	10683.797	4848.375	2845.611	3609.02	5353.532	11198.048	11485.821	2820.091	4218.732	3743.571	3851.825	5826.695	6101.013	3690.286	4348.659	3374.374	3636.367	4328.728	1572.817	6569.772	6113.439	4926.728	6561.269	1769.938	3891.957	5734.712	3229.858	7950.675	6001.896
412	7019.927	4328.128	5839.5	5817.307	3919.079	9315.3	5762.866	3565.351	5798.71	5184.506	2788.191	3811.771	3706.86	4551.781	4963.773	5896.693	11435.541	4384.083	4249.444	5808.959	8790.581	10441.717	10455.813	3272.408	4288.46	5346.319	4749.727	5004.211	6135.599	3864.882	3817.743	4180.89	4945.449	4345.152	1961.606	7104.723	5447.31	4791.792	5087.644	2360.945	5568.374	4256.952	2780.338	7333.491	5797.935
413	4600.374	3886.044	5083.457	5437.439	2734.805	6506.5	4394.045	2688.539	6369.12	5935.584	3710.573	2420.866	2730.126	4756.386	4766.664	4589.85	7030.335	4140.986	2584.481	4771.5	5279.962	4681.483	4531.422	2651.714	4048.178	4846.452	4811.523	4916.774	4411.773	5180.325	7282.545	2290.375	3554.765	3889.664	1489.206	4448.214	5338.802	5223.027	5140.741	2008.58	4237.035	5735.815	3047.632	5972.108	4840.452
414	3128.72	3688.409	2927.921	4431.786	2295.677	6102.448	2794.224	2024.315	4855.189	4442.512	3098.787	2698.406	2036.366	6503.415	3172.643	2993.218	7768.2	4626.582	2846.236	4998.677	4867.686	6449.174	5716.829	2467.613	3726.123	6301.435	7376.823	4054.161	4371.237	4103.75	4763.029	2110.172	3221.11	3706.171	1339.809	4133.796	4687.317	4479.325	5131.34	1275.749	2709.943	2493.589	2158.11	4125.216	3002.487
415	3801.804	3946.326	3338.263	5686.355	2202.363	6679.525	2651.006	2183.337	5197.331	4979.329	475.638	3223.145	3265.364	6273.222	4451.455	3380.392	6771.768	5245.697	4533.172	4477.972	3265.134	7262.886	6224.682	2362	4031.869	3657.097	3784.727	3009.164	2518.013	2484.647	3603.132	2695.382	3612.624	4012.414	1665.559	4642.065	5856.909	4359.694	8677.45	1814.388	4441.794	3143.887	3642.544	5524.399	4110.933
416	4780.362	3710.575	3857.287	5189.758	1927.962	5409.557	3518.866	3446.687	5264.54	5088.5	450.951	3124.014	2744.987	5121.833	6264.338	5095.143	9398.579	4480.907	3958.34	4016.603	4634.428	5705.601	5925.776	2310.293	3494.885	4344.513	5022.235	3105.885	3047.389	4388.594	4880.771	3479.81	3332.692	3695.699	1875.388	4678.741	4612.186	3515.416	6396.225	1748.302	3466.199	3338.639	2882.797	4766.292	3228.097
417	7155.778	5084.421	6438.58	9264.693	3168.179	8540.472	6436.038	5302.663	7305.121	7135.364	632.099	4840.696	4641.172	8963.88	9946.166	6632.101	10316.344	6701.401	5527.196	5588.745	6810.142	14661.331	15535.086	3147.962	6340.076	5866.756	7460.276	5320.037	4291.28	8075.953	8919.084	5298.278	5111.265	5818.412	2339.217	8278.887	7051.335	4128.566	5784.844	1818.389	4362.877	4824.896	3451	9902.345	7583.588
418	7450.647	6516.955	5843.599	9317.17	3689.017	9782.929	5199.569	4137	6433.324	6837.975	772.383	5524.455	5417.756	8166.369	7697.159	8311.205	12450.497	7087.834	4845.136	6488.741	7295.106	12853.838	13721	3361.078	5604.821	6999.127	7936.748	6700.743	5540.448	5684.244	7645.472	4969.07	4966.726	6332.34	2211.017	7261.056	6766.867	5780.582	10075.788	2122.933	5171.226	5214.755	3759.697	7493.489	7392.287
419	6925.344	8945.393	5755.652	9507.8	2879.989	10483.779	4891.356	3965.574	7230.147	7546.756	730.388	6033.031	5117.282	8553.226	7971.611	7046.528	15103.169	7685.654	6622.44	7391.879	6528.219	14712.503	12570.25	3136.381	7023.682	6230.275	8035.735	7307.169	6560.385	6657.656	8672.687	6963.665	5917.594	7520.187	2040.402	7996.943	7491.197	6964.601	12841.813	2160.604	5217.947	6503.193	4978.191	7714.753	6751.576
420	8157.162	7289.771	8358.366	10435.74	2825.861	8848.097	6823.269	5915.234	6658.562	6851.306	1138.58	6191.461	5676.636	8650.461	10825.769	8099.234	11052.66	8196.54	5463.721	8794.776	11119.688	12080.703	13152.968	3640.5	7283.664	7109.732	10213.209	8437.521	7384.452	7026.413	10065.21	8491.458	6779.617	6615.831	1767.648	7990.25	6562.378	4479.942	6749.05	2232.24	5328.942	6113.913	3941.948	9605.017	9292.871
421	7692.647	5719.22	7789.29	8417.605	3458.919	11880.689	6931.639	4862.583	6374.278	6315.471	1550.201	4986.48	5542.462	6628.31	7759.267	7228.49	11362.893	6164.265	7195.778	5036.823	6875.026	11218.967	11688.904	4080.846	5903.737	11934.645	6362.382	5391.489	7182.98	6553.667	7681.994	5231.561	5458.474	5451.057	1854.866	8307.818	5086.814	6500.19	10750.513	2462.964	7231.583	8539.745	4987.613	9119.359	7948.429
422	3972.506	4599.816	3776.367	5472.057	1996.794	6437.529	3310.101	2018.012	4544.904	4517.404	1112.061	2894.447	3124.102	5160.372	4477.959	4358.321	7143.344	4188.959	3490.574	3488.819	2597.507	5090.811	4475.102	2023.427	4256.532	3948.411	4179.093	4154.835	4408.303	3367	4475.084	4439.541	5858.981	3179.291	987.729	3874.419	4423.671	3671.826	5424.894	1308.25	4547.191	2321.089	2513.592	4827.832	3252.69
423	5252.239	4307.696	2133.994	6136.719	1800.807	6140.11	3796.031	3144.076	4031.933	4047.19	1383.085	5129.761	4022.215	4715.073	4656.607	5254.753	10725.076	4215.772	2673.783	3358.691	4112.513	9645.441	9087.667	2168.451	3974.395	3491.829	3546.146	3404.337	4022.181	3052.924	4121.581	3446.355	3628.775	3759.327	1174.981	6107.955	4217.031	3471.624	5853.6	1348.591	3221.687	3973.582	2732.898	6166.14	5839.662
424	8601.776	7099.312	8102.175	9638.481	3494.742	10847.032	7327.681	4510.035	7060.642	6398.79	1958.414	7058.007	6016.678	9666.006	7911.182	8764.531	15108.564	6407.355	4646.248	5711.954	6719.769	13319.822	12027.22	2657.102	6647.565	8407.155	9410.073	8376.089	8706.253	6744.253	8363.183	5500.357	6334.374	6607.099	1577.774	7840.481	6398.738	5016.34	6937.144	2134.199	6531.759	6771.966	3741.538	9145.757	7404.589
425	4576.456	3565.42	4400.023	4761.677	2542.587	6914.62	3831.863	2813.649	4052.222	4197.604	1469.263	3035.161	2808.62	4652.283	4189.745	4100.304	7044.571	3929.229	3206.075	3614.34	4770.987	6779.567	7036.706	1570.463	2791.968	3187.818	3633.703	3736.632	3798.66	3572.106	4557.293	3087.935	3445.263	3258.813	947.07	4458.31	4301.452	3528.423	4574.8	1874.567	4050.802	4162.944	2456.74	5243.768	4541.31
426	3782.303	3526.619	3626.462	5090.066	1921.846	5852.125	3954.468	2560.369	3236.601	3155.98	1428.897	3218.04	2746.865	4855.563	2855.682	3137.204	6014.787	4114.143	2367.908	3942.844	4454.026	7807.28	7143.445	1511.914	3271.007	4797.288	6989.007	3944.048	4133.845	2774.25	3773.374	2914.757	3144.122	3439.592	890.912	4249.865	4108.4	3316.32	5217.25	1328.786	3247.595	3022.87	1986.72	4122.169	3414.63
427	5680.797	6275.615	4692.359	7029.732	2728.22	9041.598	4718.89	3228.012	11669.948	11346.457	2278.479	5348.792	4025.598	7192.279	4153.072	4716.871	9820.606	4971.493	2929.907	4716.331	5850.624	10362.413	9258.931	2084.331	5474.137	5158.776	6809.02	6313.413	7075.027	7323.899	10102.387	5077.993	4598.233	5089.419	1238.448	6730.278	5470.43	7015.4	10583.381	1892.899	4633.189	6377.677	4534.14	5913.846	5144.987
428	6606.223	6490.663	7388.702	9889.587	3159.675	9228.665	6448.904	3593.259	7421.113	6135.685	2538.486	8754.331	6404.7	9074.02	5180.383	5899.5	10762.47	6414.811	4965.305	8350.803	9164.533	7504.792	7573.507	3200.875	7046	6363.148	7990.631	8895.15	8425.329	3427.392	4050.964	6481.192	6473.778	6994	1488.359	8388.923	6376.993	5856.18	6776.756	2088.19	4464.753	3870.552	3428.683	9326.798	7039.038
429	9263.261	6545.369	7999.739	8701.506	4400.735	12393.424	8583.212	5505.509	9477.337	8227.596	2724.55	6449.493	4670.971	8346.456	8470.981	8226.28	14681.285	7493.684	6136.903	6971.152	10619.275	14701.784	14303.768	3781.006	5523.619	7433.887	7975.899	8407.41	9161.526	7154.561	9240.835	6640.59	6496.944	7398.924	2124.891	9571.484	6144.792	7461.493	9347.15	3401.012	6595.684	11069.192	4461.517	10154.356	8882.095
430	7338.827	5382.445	6480.663	8052.413	3419.882	7993.153	6360.194	3987.349	5369.729	5135.881	3074.078	5565.253	4297.352	8616.49	7906.026	4930.044	7685.094	6470.968	4003.975	5667.594	7264.191	13267.276	11996.306	3265.925	5515.311	7515.623	9754.199	6062.875	4928.333	7435.981	10557.494	4622.145	4443.046	6494.792	2058.406	7354.766	6249.622	5804.479	7286.1	2954.882	5507.235	8038.273	3298.981	8693.381	7442.881
431	9700.471	7871.805	8793.136	10693.699	5246.889	14038.57	8954.231	4846.674	11444.506	11098	5471.321	7344.481	5762.877	9460.146	7459.208	8711.665	17748.344	8889.182	8578.013	7327.98	9738.167	12121.809	11054.076	6144.66	6774.645	11502.908	11966.673	9558.083	11063.516	9057.616	9808.303	6576.987	7042.869	7783.199	2802.729	10401.834	6939.006	9251.452	13410.395	4539.799	8979.387	7195.902	4891.865	9652.253	8620.55
432	8434.441	6175.955	7035.768	8723.237	5073.453	12430.669	7134.819	4603.728	9816.922	8555.887	3272.629	6547.253	4790.747	8790.756	8137.473	7841.031	16353.275	7741.331	6496.226	7782.058	9727.34	15210.826	13579.323	4382.916	5811.571	11423.605	11962.389	8568.089	7958.592	7047.574	7841.127	5891.323	6151.798	7792.595	2692.05	8940.852	6468.936	7804.099	9178.638	4581.832	8988.193	11775.524	4738.623	8881.023	7015.783
433	7525.233	5743.767	7058.576	7797.242	3355.265	9159.888	6318.196	4799.345	7886.479	6776.474	663.572	6087	6120.987	7600.855	8624.811	8033.886	10476.994	7401.51	7059.955	5374.187	6321.026	14054.834	12828.148	3991.333	5315.626	5829.304	7372.609	6070.492	6215.874	7566.123	7680.537	6904.77	6037.258	6180.265	2960.27	8589.306	6327.584	4772.383	7567.813	2318.346	5061.39	5399.867	4816.55	9433.527	7395.256
434	6038.416	5936.962	4919.079	7687.147	3044.799	8500.095	3994.387	3451.836	6266.62	6220.865	560.784	4756.169	5002.859	6815.208	6620.006	8000.761	12847.163	6303.732	4483.376	5842.293	4526.097	11453.709	10170.239	3793.076	5115.132	4448.163	5803.707	5572	4441.673	4974.62	6383.793	5038.197	4595.02	5679.033	2447.406	5460.22	5029.892	5035.227	8954.381	1716.082	3842	5314.972	4535.955	6839.657	4828.993
435	6296.675	5528.698	5975.105	7861.96	2954.786	7240.839	5412.547	3930.424	4356.905	4367.752	617.507	3811.385	4002.224	6506.898	9405.654	6363.837	8125.9	6676.721	6075.481	7365.353	8713.948	12080.238	10931.389	3226.835	5635.44	4936.371	6485.558	5998.497	4630.601	3853.086	5212.815	4591.827	3712.599	5525.813	2152.383	5513.219	6817.417	3847.308	5623.806	2027.347	4341.961	4684.007	3059.046	6951.369	4883.424
436	5874.243	3956.896	5176.982	6574.19	3002.143	7888.987	4583.994	4148.709	6465.129	5777.614	744.042	4733.732	4230.595	8077.967	10117.37	7063.658	10186.944	4745.44	5166.535	4618.291	6489.887	11578.621	11071.238	3048.48	4307.265	4578.006	5611.414	4926.152	4637.824	3820.84	4669.488	4684.758	3881.509	4653.462	2000.05	5978.15	5136.131	4087.493	6941.012	1595.988	3882.976	4734.951	3328.839	8109.802	5841.968
437	8803.968	7561.02	7976.326	9978.747	3933.371	10189.953	6442.494	5140.091	7333.871	6971.688	1377.725	4404.133	5235.714	8717.56	10814.843	11143.911	16586.4	6648.052	4480.842	5727.217	5734.107	13255.4	11541.256	4117.804	7523.408	5556.082	6218.048	7389.833	5924.73	5606.262	7837.994	4738.599	4616.018	6056	2282.012	7054.601	7017.796	4956.211	6597.281	2881.747	7246.549	7883.787	3882.376	10269.856	8147.704
438	5072.012	5475.923	4298.773	6690.975	2146.169	5777.419	3825.319	3076.424	5184.596	5143.288	947.032	2974.481	3171.473	5006.391	4550.542	5501.392	8920.261	5361.205	4238.975	4395.91	4174.962	8986.172	7466.152	2304.306	4549.706	3673.805	4925.303	5079.84	3417.76	3766.57	5610.18	3557.818	3516.112	4232.129	1345.952	4016.968	5383.535	4406.181	9211.456	1335.239	3585.771	5689.095	3579.851	4876.943	3709.872
439	6202.137	4904.475	4959.978	7081.931	2254.299	7551.2	4949.731	4371.349	5784.276	6108.462	1347.116	4175.225	3487.864	6899.115	6785.943	4528.414	7986.981	6123.902	5478.119	5234.13	6720.156	11490.968	11393.263	3242.806	5288.778	4954.566	6182.669	3940.789	4323.395	5446.921	7227.283	5376.006	4681.321	4964.962	1664.058	7331.013	6076.325	4482.18	7768.7	1505.104	4026.847	4258.449	2850.755	7275.492	6271.419
440	7126.287	7314.497	7546.475	12044.961	3532.55	13345.191	7326.126	5302.468	9937.698	9812.436	1889.166	6700.68	5179.167	16770.109	12105.076	8700.006	15138.27	8473.105	6238.697	7508.567	6699.127	13614.105	12147.884	4238.765	9500.649	9223.059	10932.898	12987.259	11620.366	5088.045	7249.494	4528.199	5430.393	7353.338	1900.562	10177.879	9062.294	7326.537	11132.419	1781.184	5037.101	4347.837	4507.922	11186.185	8740.338
441	7576.248	4227.641	2678.298	6414.253	3263.807	10019.585	6745.057	5328.882	5879.889	5899.153	1988.848	7260.516	5293.236	6110.98	7730.067	6761.987	12922.665	5282.437	4372.407	5292.921	9647.429	18190.649	17863.288	3809.843	4040.441	9158.713	8790.09	5356.025	8053.839	4391.372	4704.13	5678.448	4910.293	4554.147	1750.093	9720.95	5395.817	5619.155	9301.112	2164.756	5793.386	5560.98	3302.456	8894.608	6699.936
442	7221.944	4593.512	6133.167	7706.627	2914.018	14627.424	5892.6	4478.263	7890.316	7680.93	2432.033	5112.325	4445.519	7959.774	6643.644	6395.187	12668.975	6681.734	4362.969	5382.918	7549.306	11306.808	12393.6	3215.044	4608.108	6739.214	7029.49	5521.169	6940.597	5889.619	7573.803	5841.413	5625.858	5207.987	1492.832	7840.481	5934.611	5826.052	9874.313	2003.26	5712.277	5636.862	3396.658	6821.077	5832.372
443	6670.869	5148.761	6618.414	7031.717	2671.971	13023.368	6594.613	4148.941	7919.605	7757.084	2476.384	4866.006	3789.202	7453.87	6193.429	6487.969	14673.083	6601.946	4170.866	5398.355	6872.531	12174.745	11765.775	3140.622	4952.314	6458.804	6934.662	6435.849	7857.063	5122.2	7302.621	6089.295	5486.16	5443.288	1407.569	7256.39	6102.759	6288.347	9679.256	2418.747	5371.756	5517.951	3712.361	6435.101	5647.129
444	9736.847	5663.641	7326.309	7645.038	4884.903	12771.172	7661.164	5098.536	9779.323	8700.665	3235.774	8937.571	6815.847	7897.256	7492.942	7145.8	15854.969	6632.742	6867.169	7711.49	13367.955	16380.81	15580.363	3969.769	5724.266	8253.171	7137.968	9138.184	12014.278	6567.623	7349.322	8481.66	7145.349	6106.95	1773.218	11009.145	6250.255	7075.2	8253.881	2976	7261.312	6477.367	4348.946	9829.691	8503.755
445	6003.149	4739.961	5205.017	6699.111	2263.08	6413.924	5369.623	3397.667	7296.78	6630.619	2648.814	6168.554	4384.826	6877.863	4810.914	3562.174	8818.813	6748.753	4485.776	4897.701	5864.077	10641.716	11020.904	2197.669	4495.856	6220.079	6332.843	5921.962	7476.136	6293.686	7800.976	5984.306	5212.271	5080.296	1468.658	8099.681	4671.903	5003.948	7413.4	1872.216	4253.759	4635.831	3109.832	7566.92	6001.894
446	4665.603	3543.32	3166.376	5403.847	1797.868	4658.621	3560.592	2572.874	5006.019	5003.681	2026.825	2900.799	2437.579	5759.559	2880.082	2262.635	5836.667	4485.191	2356.45	3583.391	4622.671	8132.871	7319.09	1925.118	3250.578	3969.519	5137.116	4677.652	5294.812	4524.553	5727.958	4052.426	3531.287	4425.762	1188.02	5686.429	4028.385	3599.19	5985.438	1168.206	2358.839	3576.42	2067.126	4653.724	3663.161
447	4210.514	3904.741	3554.432	5805.014	2154.882	6208.554	3480.287	2233.217	5463.884	5681.908	2792.892	3364.839	2728.025	5358.456	2262.493	3630.732	8027.105	5124.667	2626.818	3681.563	3247.814	4699.872	3354.418	2384.98	2695.588	4915.702	6712.876	5443.822	4984.864	3690.191	4696.144	3198.784	2983.744	3781.123	1101.893	4744.586	3306.619	5136.442	9728.025	1518.669	3732.72	3497.815	2044.837	5367.762	3431.697
448	3798.923	3286.704	2998.321	4736.419	2837.899	6752.669	2844.772	1748.091	5232.792	4855.732	2600.253	3422.587	3145.291	5232.148	3002.519	2681.093	6654.842	3792.193	2844.118	4027.714	3841.407	5279.039	4670.565	2305.975	3227.169	3642.865	3907.658	2953.563	3223.09	2549.584	3014.219	2597.975	3499.966	3659.301	1179.374	4527.967	3717.7	5196.17	7051.5	1656.665	4833.114	3479.007	3043.462	4264.152	3028.188
449	5478.652	3309.559	4772.615	4766.804	2740.348	6488.461	5132.955	2773.5	6276.837	5321.716	2556.16	3803.541	2971.018	5057.732	4966.712	3525.765	7546.287	3740.573	3159.461	3772.558	6298.117	10754.405	11005.395	2837.325	3296.966	5085.07	4951.442	4743.905	6450.49	5577.769	6086.299	5218.49	4801.483	4005.923	1580.775	6456.462	4059.366	4003.274	4873.169	2687.256	5701.5	4190.746	2781	6671.626	4576.712
450	7607.05	5517.292	4535.607	7054.975	4052.75	9986.642	4775.196	3000.772	15203.624	12738.859	4024.532	6536.868	4883.921	7303	4792.682	5253.558	14204.35	9059.083	7474.608	5476.601	6599.703	11956.981	10192.237	3660.044	4109.026	10784.206	11461.07	6192.364	7371.974	8469.519	9688.545	7712.525	8104.907	6225.422	2252.032	7333.732	5649.719	9251.389	14404.773	6637.323	15988.149	7705.392	5476.147	5551.284	4863
451	5942.847	5061.578	4980.116	7244.456	3465.231	7950.89	4276.572	3510.366	5745.474	5502.39	652.95	3816.11	5174.784	8139.25	6890.654	6441.007	10318.031	6635.395	4400.253	7800.193	6013.291	9178.033	8806.516	3628.566	4988.399	4957.436	6994.255	6111.313	5611.354	5700.121	7303.83	4281.811	3671.106	5870.127	2496.547	6749.11	4777.885	5975.256	9639.319	1962.832	4186.988	4852.152	3547.84	6330.206	5370.473
452	5541.8	5588.412	5244.328	8024.494	2869.242	8563.426	4856.706	3778.422	4951.506	5027.356	641.604	3402.297	3845.08	7397.025	6526.063	7593.83	11847.089	6110.195	4201.785	6613.425	5468.475	9439.785	9342.831	3298.532	5300.386	6525.524	9446.805	5825.674	5373.847	6146.706	7955.732	6683.556	5164.569	6345.044	2074.309	7332.873	5716.166	5060.313	6793.644	2187.012	4707.682	4826.518	3294.872	7461.479	5937.544
453	5112.27	3748.954	4770.424	7246.968	2929.261	7700.23	4409.799	3734.497	7594.5	6813.268	867.126	4026.397	3792.656	4869.31	5074.551	5301.241	9696.447	5344.092	6277.948	5222.197	5455.83	7756.938	7587.51	3284.707	4396.549	3986.201	4372.382	7080.158	7341.085	4387.038	4727.266	4726.538	3912.98	4728.032	1951.073	6598.033	3596.574	3919.5	6475.419	1545.827	3265.023	2696.063	2518.526	6002.58	4203.671
454	7567.35	6255.146	6527.189	9472.313	3238.971	9452.105	5635.215	5231.269	5482.076	4936.044	910.051	5844.312	4915.086	6376.667	6664.863	6579.12	11001.745	7576.303	5570.195	5811.465	6053.025	13931.013	13730.881	3993.606	6338.961	8212.082	11089.815	7611.612	6368.381	8203.369	11799	5315.709	4159.987	7276.49	2231.534	9240.698	5704.384	5813.848	9761.131	2665.311	5496.735	7309.199	4297.765	9953.2	8101.346
455	7264.631	5710.673	6666.694	10071.913	3727.347	11458.211	6177.538	4619.425	8197.833	7515.956	1275.219	7148.629	5962.937	9200.3	9239.873	8313.528	15934.838	8083.94	5742.941	7351.327	8538.156	10307.222	9736.594	4187.056	6810.294	6884.452	9814.873	8087.095	7759.968	6362.881	8716.237	14572.494	11066.098	7047.825	2380.695	10589.484	6275.155	7798.136	12973.606	2512.555	5759.006	7365.878	5008.13	10508.125	8536.058
456	7763.348	7206.554	7718.911	11022.304	2991.23	10179.376	5854.497	4404.819	7061.419	6445.698	1524.676	6993.369	6328.93	8041.138	7269.891	10627.728	19424.981	6840.929	4641.904	4997.736	3802.737	13810.301	11569.026	4873.34	6914.325	5066.924	5371.458	8056.506	7559.877	5018.654	6157.726	3046.172	4320.945	6433.285	1960.679	8770.445	6663.946	6817.678	10010.638	1617.909	4682.269	6146.232	5172	10504.648	7963.493
457	11057.314	7164.08	9745.505	12387.159	5144.941	11195.07	8454.438	7280.466	9331.126	9215.409	2446.732	6221.918	7429.814	8356.461	11023.8	11015.275	17347.6	8652.49	7910.981	6863.532	9019.647	19427.834	16731.827	4689.151	8284.071	10459.623	12233.135	7962.281	8121.841	7273.175	9081.802	8137.282	6693.713	6903.994	2724.677	7552.566	6414.141	7597.374	9368.969	2203.639	6703.114	11033.928	5939.968	10633.429	8901.342
458	6886.394	4588.831	4970.625	7882.75	3077.119	8932.694	5536.556	4092.429	6582.807	6058.594	2015	5501.337	5415.279	7636.354	6801.084	4887.744	8507.431	5197.582	4502.546	5009.494	6665.956	11656	12535.475	2462.439	5292.279	5402.155	6775.815	4029.751	4465.316	3912.153	5123.316	4685.119	5036.619	5478.832	1790.59	8202.581	5365.296	5093.184	6869.1	1633.199	5245.655	5740.391	3493.127	9410.133	8275.545
459	7792.962	6101.824	2997.964	8824.956	3390.601	11476.03	5679.788	4479.705	7391.224	8096.087	1966.934	7856.813	6343.699	8151.475	6925.067	7270.606	14932.45	7830.874	3230.384	8112.936	10488.688	13831.31	11976.667	2769.384	5508.433	6489.588	8043.73	10382.574	12164.263	5409.48	6990.576	5569.944	5262.41	6707.132	1690.398	9063.785	6059.12	5858.449	9278.513	2331.765	6627.267	5807.152	3245.913	8248.682	6834.168
460	9588.231	7512.723	8541.81	11477.075	3823.977	10338.052	8645.175	5992.09	9193.698	9605.319	2844.37	6760.913	5580.788	10978.588	10961.9	9336.6	17646.394	9425.453	5518.469	7421.931	10142.3	18973.373	17293.85	3775.738	7489.369	7503.085	9162.252	10381.621	10399.283	6859.069	10178.94	8660.025	6441.791	8319.362	1899.125	8679.45	7510.977	7446.623	9597.538	2312.622	6359.391	8573.163	4047.233	8944.445	7494.629
461	6239.531	3610.715	5414.23	5593.188	2717.675	8396.506	5639.788	3419.915	6915.64	6592.431	2498.519	4124.763	4042.914	4335.379	3929.42	5284.056	11367.119	4965.282	5595.098	4177.573	6448.592	11939.279	11776.612	2459.599	3382.235	5829.671	5355.942	4830.641	7056.27	5525.331	5482.643	5428.242	4960.228	3756.474	1171.861	6151.444	4603.567	4871.379	6108.744	1433.797	5130.592	5518.595	2933.553	4972.653	3681.278
462	9242	5964.857	7727.351	8771.487	3072.631	8814.006	8049.238	5056.743	7994.414	7834.813	2990.951	7067.075	5814.332	8967.712	7388.465	5760.206	11292.544	8719.044	7413.806	6558.319	8998.013	15525.509	15038.45	3674.594	6156.475	6558.365	8253.856	7749.347	8352.082	7666.719	10332.925	7834.531	6149.416	6724.063	1494.472	9205.919	6798.429	5363.79	6917.406	2030.531	5133.883	8363.042	3582.53	10118.64	7820.1
463	6116.05	4226.278	5632.839	6873.296	2722.385	7769.052	5666.719	3890.773	6502.866	6386.801	2471.439	3667.684	3412.756	7799.301	5632.734	4050.013	9037.775	6003.293	3664.594	5238.914	6066.144	12116.788	9856.281	2160.516	4260.722	5156.679	6556.571	4729.866	5052.854	5943.377	8276.318	3834.582	3858.082	5838.234	1412.355	7810.019	5546.036	4302.207	5660.506	1676.911	3900.466	6212.741	2967.152	7938.813	6373.16
464	8410.531	5519.775	6099.022	7641.15	4113.281	9685.86	5086.944	2809.036	6440.398	6218.563	3660.767	5436.849	4966.878	6136.994	4505.338	4585.975	11178.873	6775.818	4261.743	4989.503	5725.019	11728.329	10032.156	2875.081	4825.949	5869.623	5219.258	4173.93	5330.673	7027.006	7865.322	4211.567	5041.297	6039.563	1651.497	7013.619	5391.53	7876.21	8638.581	2195.964	6013.058	7196.664	4707.294	7213.596	5262.4
465	13462.443	7928.903	9997.816	10604.22	5608.662	11668.044	9951.044	6447.912	12225.29	10138.379	4447.045	9307.406	6816.464	10737.803	10796.148	8952.582	18862.943	9286.329	8091.289	9898.039	17788.121	20831.477	19515.801	4984.994	8818.404	9179.744	9713.741	12019.66	13366.288	7413.427	8887.694	10071.537	7354.09	8901.712	2426.974	11750.76	6586.136	8712.635	9085.6	3697.373	7537.4	8314.769	4585.42	12756.87	11994.563
466	6481.128	5338	5466.018	6372.006	3965.153	7529.739	5634.954	3851.783	6367.636	5698.671	3511.363	5345.799	4498.231	5222.4	5195.503	4870.258	9886.52	5712.215	4501.705	5142.605	6618.826	10195.757	10075.923	3243.412	5926.465	4875.469	6018.763	4894	5854.673	4466.706	5943.534	5246.084	4651.063	4747.781	1567.745	4817.961	4724.206	5989.475	7144.906	2117.354	4054.205	4889.503	3252.476	6111.706	4480.783
467	6475.778	5290.325	5353.391	7217.974	3564.464	8108.456	5415.488	3083.155	7331.592	6241.374	2859.019	6839.013	4409.735	7449.801	5104.64	5080.834	12051.264	6631.189	5149.316	7526.803	9528.052	10642.611	9503.613	2765.233	5703.83	8966.702	11014.654	9221.448	10851.468	4349.874	6054.744	5114.918	4384.855	6574.735	1722.589	7155.478	5083.831	5815.438	7323.369	2879.768	5082.681	4525.275	2775.211	7149.723	5445
468	7056.426	5705.052	6850.269	8105.981	4886.159	9282.637	7840.387	4514.377	8980.879	6895.987	3542.769	6181.184	5117.574	11070.799	9636.667	6139.394	12095.941	6063.899	3704.336	7335.761	8816.413	13364.325	12941.082	3730.211	6023.41	6033.691	6554.085	8800.92	9355.819	4541.66	5362.888	4945.669	4441.161	6840.336	2068.469	7978.209	5683.705	6907.071	6340.475	2163.379	4676.418	6026.676	3589.589	8049.555	7078.797
469	9193.013	6913.28	9763.684	10396.555	5632.149	12318.799	8348.308	6574.517	10299.319	8468.582	1168.346	7268.696	8751.892	10149.166	13939.791	11016.756	13438.478	7140.524	7773.108	8432.922	8552.642	17160.72	16897.66	4270.678	7818	7136.69	8152.369	8562.457	8182.796	5752.925	6704.752	9190.529	5917.026	7969.604	3642.301	7769.481	6623.861	7164.422	8547.375	2955.572	6774.796	8539.622	6257.112	9403.029	8693.74
470	6555.266	6329.381	5803.829	8317.006	3374.096	8022.187	4737.956	3642.213	11292.905	9292.763	803.06	5139.671	5444.858	7936.634	8671.85	7786.522	11297.822	6716.714	5359.226	6172.349	4881.118	9933.671	9815.032	3297.186	6477.77	3149.401	4449.633	6090.85	5301.796	6908.395	10503.665	7678.948	5293.446	7168.371	2250.544	6490.51	6753.688	6165.431	7688.606	2295.426	4780.843	10075.326	5848.953	7815.545	6243.658
471	8326.924	9129.801	8251.296	11563.712	4360.032	10818.592	7047.233	5824.661	12008.85	9122.456	1465.556	6706.288	5433.778	10873.795	10407.799	10350.513	17759.837	9439.032	9443.475	9227.794	6984.133	11106.877	12701.75	4143.038	9346.497	7372.25	10005.375	8779.315	8212.261	7771.145	12646.622	8910.843	6227.928	8779.359	2570.738	10123.471	7064.862	8253.83	11526.9	3126.909	6657.584	7663.124	6168.213	9637.832	8474.172
472	9562.242	9598.211	13000.653	14731.137	4725.602	13397.38	11632.088	7755.536	11436.671	9108.968	1537.913	6990.274	7092.599	9751.599	11449.344	16728.981	18450.419	12832.014	9517.274	9184.019	7528.135	15665.812	14644.164	4872.342	9388.667	7896.41	10720.25	11332.779	9147.787	7999.471	11987.299	8187.34	7206.938	10066.153	2879.525	8547.974	8330.687	8559.032	10748.006	3656.06	8120.38	11716.879	5585.091	11165.582	8883.256
473	10332.737	6665.438	10322.73	11024.35	4896.306	14390.198	9409.194	7459.786	11283.644	9502.55	2228.062	6665.506	6754.534	7926.262	11018.899	11375.237	18629.264	7550.644	7541.464	6348.931	8482.585	14410.362	11969.044	6996.545	6977.346	8954.842	7800.277	8479.742	11410.217	8532.612	7595	8445.3	7230.675	6969.125	3015.011	10959.395	6257.974	7931.594	10306.063	2809.519	7423.489	5716.007	4948.913	11313.661	9720.844
474	9508.888	7447.078	10183.949	9824.481	4120.882	11781.438	9947.831	7282.028	6738.058	5417.761	2109.493	7691.806	7484.012	8563.93	11874.245	11550.563	15346.119	7106.383	5484.456	7720.338	9306.025	18873.191	17003.763	4340.439	7983.967	9128.969	10838.532	7490.489	7839.618	5046.5	7417.477	6542.244	5310.748	6602.277	2288.754	9256.215	7084.57	6791.418	7442.594	2467.083	6768.696	5519.835	4692.103	11614.889	10570.425
475	8297.938	6265.723	8015.492	8252.612	3443.769	9876.798	7473.719	5292.039	7453.413	6617	1919.19	4674.356	4598.215	7167.669	8756.611	7823.525	12165.513	6389.711	6829.764	5374.85	6978.1	12556.081	13912.506	4034.581	6601.909	6356.448	7212.688	4345.369	5680.699	6454.874	8084.232	6832.356	5595.807	5321.259	1896.659	8634.526	5952.432	5345.761	6948.656	2099.218	5019.753	4716.21	3644.967	9897.696	8629.6
476	427.105	411.808	394.01	498.96	343.059	549.146	371.916	441.051	416.111	419.871	262.8	354.393	314.094	689.714	380.853	437.737	601.126	634.411	415.157	529.47	463.306	470.763	508.917	374.25	482.693	404.235	549.832	520.259	321.932	458	528.109	447.712	487.892	794.578	331.393	532.143	492.071	364.582	311.595	405.972	464.299	550.208	413.722	582.371	413.974
477	9732.348	7976.551	5495.163	10129.314	4626.253	12359.909	8071.894	5602.763	9493.957	8498.433	3298.389	6586.692	7200.627	7776.884	8508.382	9236.3	16263.919	8599.915	1606.245	6887.401	9704.93	14164.732	13097.427	4032.987	6482.061	7086.414	7188.282	7475.579	9038.788	7591.224	8012.706	7139.697	6701.266	6392.748	1964.165	9122.62	7463.694	7083.369	7919.931	2248.358	6777.055	7284.067	5079.269	9700.816	7847.575
478	6787.956	5537.233	5069.741	6660.764	2703.634	7608.667	4880.453	3256.862	6096.145	5451.748	2358.23	5065.987	4535.36	6920.378	5374.708	5499.484	11494.816	5534.771	4703.581	5597.713	7499.082	9602.161	8692.095	2342.742	5170.152	5845.624	7060.649	6804.127	8061.773	4916.373	6807.459	7075.222	5861.632	4839.78	1235.899	6532.658	5581.437	5167.326	6304.825	1603.792	4599.817	4092.213	2704.245	7011.713	5743.828
479	9531.173	11760.561	12989.763	13300.791	5254.588	19746.561	13089.899	5219.171	12408.194	9657.044	5542.791	6421.894	8487.923	11480.435	8183.266	13884.203	18816.069	10150.526	6595.656	9601.348	6890.675	10591.31	9041.175	5827.836	12171.647	11592.006	13826.365	8260.077	11722.65	10804.525	11086.607	6864.064	8670.78	8142.714	1824.657	12605.917	9312.46	13384.715	14038.094	3586.267	12442.661	5283.429	6561.059	10476.978	7704.258
480	10738.782	7492.152	9141.095	9350.129	4828.396	11566.14	8902.625	6051.657	16129.902	14828.862	2972.726	8739.85	6412.878	9956.444	10354.692	8950.673	15279.809	7133.481	4282	7297.929	9859.168	17657.392	15465.288	3582.838	8554.974	7308.994	8581.07	9000.691	9040.201	10925.388	14279.803	8063.163	6686.939	7708.832	1560.5	10042.95	8045.897	9050.362	9385.7	2816.641	7358.448	13284.952	6437.479	11280.415	10170.853
481	6488.665	4054.669	6540.464	6124.363	3083.462	7612.07	4566.608	2871.949	4501.042	4355.262	2223.83	3117.823	4057.227	4260.099	4892.456	5283.434	9664.006	4486.535	4332.827	5000.969	7755.624	12233.929	11625.403	2702.133	4718.974	5006.283	4388.791	3436.727	4042.152	4504.262	5021.972	3694.522	3541.739	2674.361	875.56	6179.533	5449.524	3654.908	3049.281	1301.321	3826.407	5257.02	2369.384	6969.816	6419.869
482	8180.085	6252.137	6328.071	7656.606	4798.57	11812.959	5919.182	3624.345	7085.674	6694.077	2875.917	5022.169	5004.684	7754.006	6496.007	6416.956	14790.469	6274.981	5023.744	5797.56	6158.551	10861.532	8982.563	3270.149	5138.166	6973.372	7073.404	6573.958	7068.413	6332.637	7569.101	5861.944	5797.172	5661.096	1498.417	7191.732	5809.965	6770.456	7919.594	3241.565	6047.433	5858.628	3564.035	7074.361	5589.173
483	8539.748	6060.085	6100.023	7874.994	3564.438	8791.506	5228.45	3273.199	6705.198	5976.152	3362.239	5475.119	4757.254	6280.481	4568.755	4984.321	12382.219	7685.166	5646.3	4995.904	5640.623	12662.987	10533.869	4429.147	5494.42	5655.784	5491.212	5046.693	6114.707	8475.906	9776.767	4385.106	4670.298	6286.063	1744.877	7909.675	6357.143	7214.761	9326.644	2082.53	5488.192	7043.986	4000.418	7881.862	6214.935
484	9410.98	5943.245	8529.734	7988.052	6122.712	12760.418	8601.151	3826.211	9989.843	7785.061	4700.176	5871.822	6641.399	8145.664	7816.682	7988.758	16500.196	6394.833	5987.088	8249.267	10124.993	13053.671	12383.446	4602.526	6032.061	7377.961	6389.928	7525.429	11250.278	6844.565	7554.936	6626.097	6142.951	5836.272	1933.631	8727.606	6016.637	7901.209	7739.95	3008.599	7459.237	7129.993	4737.926	8936.863	7813.432
485	9907.681	6480.012	8915.107	10505.213	6290.732	12451.148	9200.625	4922.595	11175.208	10400.4	4519.397	7927.906	6389.285	16158.906	12516.201	8126.775	16199.794	7338.988	6538.694	7512.119	9601.112	16731.274	14245	5400.887	7995.579	9436.208	10231.576	10717.55	12297.139	5760.631	6000.802	5771.219	5715.099	7593.709	2307.872	9679.327	6021.253	9128.239	9586.631	2758.802	6263.483	7998.585	4268.907	10954.654	9276.987
486	4636.592	3828.491	4432.012	5430.875	2825.571	5393.407	5553.535	3245.618	3585.667	3568.069	2492.857	3786.644	3520.397	6450.472	4629.582	4161.409	8293.106	5309.701	2759.233	5880.006	5705.806	10006.388	8037.19	2165.944	3464.314	5107.318	6907.302	4328.107	4668.302	3327.044	4305.028	2766.819	2984.653	4949.484	1389.116	5784.709	3740.153	4731.988	4752.297	1935.2	3833.161	4690.779	1943.609	5035.596	4634.761
487	8101.628	7196.794	7814.14	10124.459	4231.166	9577.257	6769.097	6137.209	9432.922	7210.089	1319.679	6924.734	7793.166	9418.173	11587.623	10157.026	12546.384	9819.033	10629.314	7057.513	5619.327	13750.186	12497.658	5293.542	7568.333	6661.137	7418.662	8349.945	7896.28	7430.858	9459.006	8171.064	6583.339	7844.529	3513.228	9053.314	7860.687	6990.966	4523.962	2412.927	6170.883	7970.687	5899.163	10409.596	10098.708
488	7123.327	7408.194	5966.494	10268.449	3519.096	8815.919	5313.051	3961.687	6784.111	6062.288	1242.179	3675.4	4721.093	9081.436	8128.804	10268.184	15923.053	7082.539	6086.791	6055.205	4056.342	10285.045	8356.395	4707.487	6194.272	5222.956	7434.464	7645.832	6570.218	5763.806	8229.649	4282.903	4049.93	7187.206	2308.568	6677.075	7217.435	5800.423	4558.144	2364.758	6158.536	3932.401	3752.981	8488.301	6289.407
489	7328.911	6628.28	5040.549	8633.716	3941.77	9833.959	5005.529	4067.257	6302.034	5912.881	1319.071	6478.449	6105.712	8080.789	6748.453	7199.934	13132.044	8311.735	8069.795	8183.517	6885.306	12044.548	10287.968	4319.723	5807.968	7770.938	11013.673	8101.432	8493.084	6053.663	8485.128	5125.538	4672.678	7262.42	2411.157	7022.488	6674.036	7335.071	7942.3	2585.718	6213.376	5971.574	4985.943	7225.71	5630.333
490	8177.468	6764.954	6545.024	9054.571	3354.385	8445.282	5632.302	5761.253	8262.055	7114.68	1748.696	5972.442	6565.926	7955.078	10328.764	7149.766	11557.716	8095.713	8567.825	5723.393	5199.493	12330.122	11633.867	4445.487	6024.229	5673.287	6088.203	6830.176	6880.682	6014.697	7686.247	6563.799	5877.318	6558.618	2614.123	7163.513	6010.764	5948.179	4579	2093.124	5239.298	7622.574	4166.396	9012.629	8029.89
491	8642.185	5609.307	10939.465	10345.088	5049.515	12846.551	9526.439	7083.024	10953.523	9572.825	1702	6270.85	6258.473	7001.892	10347.117	11488.346	14562.879	7493.365	9219.781	7427.223	9145.044	12213.685	11136.688	5647	6991.827	3181.931	3256	6417.911	7117.93	6840.372	7501.954	7498.258	6392.23	5774	2441.909	9053.716	7875.584	6480.616	4980.438	2319.274	6094.3	7488.597	3207.667	10734.445	9201.568
492	9134.63	6596.101	6632.902	8194.788	4857.488	11545.744	6251.582	5825.299	7490.722	7093.65	1929.395	4893.447	6353.236	7610.237	9771.786	10070.07	14054.044	6757.688	4686.639	6752.703	6382.459	10576.179	10481.046	4600.146	5410.083	5287.665	5874.033	5887.012	6087.468	6256.987	8072.41	5343.651	4937.577	5480.038	2282.821	6511.149	5700.025	6574.987	5012.394	2322.683	6135.898	9741.378	3974.745	8520.036	8876.461
493	10250.58	7051.358	7289.396	8770.747	4224.133	11068.384	6621.156	6420.945	9257.454	8170.601	2569.347	6260.861	7696.427	7438.637	9471.577	9523.129	13198.438	7031.611	6334.831	6664.076	7154.458	12071.539	10855.732	4459.671	5829.51	5380.448	6019.867	6310.072	6372.91	5738.724	7358.408	6091.712	5995.612	6419.819	2523.23	6178.875	6163.605	7056.601	5691.3	1988.428	5886.289	10731.033	4983.545	8699.457	10035.266
494	10677.052	7088.5	3504.564	8714.949	5111.522	13596.53	500.965	2563.023	9903.927	8786.418	3385.687	6302.447	7321.14	8826.374	4540.05	4774.468	15845.829	8138.284	8408.745	7398.608	9077.239	15713.278	13465.237	4738.947	6573.698	8886.032	7454.503	8295.114	10983.481	7744.762	8230.224	6659.987	7130.822	6349.497	2583.37	9213.953	7631.66	8136.651	5140.806	1179.382	8372.623	9239.154	5705.7	13082.405	4221.3
495	12699.799	7563.126	8113.509	8449.242	6675.167	17633.344	9652.599	5907.201	18772.612	16812.702	4466.935	8463.327	10682.019	7671.626	10605.413	13165.31	18288.712	9187.781	7789.994	6035.516	9218.826	18425.793	15235.961	4857.28	5807.801	6190.507	5101.13	6140.821	9941.338	11841.764	10060.863	8119.627	8234.138	6284.383	2858.829	9374.979	6105	12571.797	6891.788	2114.5	9938.106	7147.456	9200.213	9501.273	10174.913
496	8375.695	5645.832	4153.399	6278.652	3766.109	10340.548	3919.864	3263.81	7939.574	6742.401	2602.063	4219.839	5206.449	6301.329	5362.526	6470.18	16382.503	5591.386	6331.072	4004.374	5662.757	12169.07	10860.722	3420.201	4993.503	6219.2	5238.81	5860.127	7950.069	5975.779	5803.512	4433.821	5034.76	4564.908	1517.363	7538.893	7403.93	6226.013	3014.642	1716.966	7329.887	2806.895	3373.103	5150.025	5262.946
497	435.76	375.424	433.518	493.314	374.011	485.323	392.215	437.611	411.449	434.22	279.315	380.773	304.23	768.888	397.417	422.121	643.211	706.348	418.009	445.071	496.811	529.883	576.259	374.63	457.066	416.939	461.698	637.016	353.256	457.968	537.432	449.404	521.073	469.116	309.541	547.256	696.404	391.687	294.92	393.767	385.43	545.811	450.449	579.575	414.852
498	431.722	406.433	449.657	494.553	354.38	453.742	402.526	439.73	423.65	451.685	289.692	348.379	324.139	617.926	389.091	393.552	621.495	984.152	402.495	560.873	485.518	596.827	534.425	389.119	439.55	408.052	485.989	632.827	312.862	462.805	472.161	456.464	517.32	508.779	297.353	652.505	803.967	430.931	312.279	436.885	427.958	548.526	416.021	552.897	409.649
499	423.391	404.558	445.309	575.411	370.204	478.21	413.769	430.368	495.181	443.107	300.706	365.525	349.361	667.735	380.074	423.706	686.8	983.898	405.8	530.196	529	470.141	515.145	428.715	468.242	367.707	484.755	709.487	312.311	469.604	507.153	444.419	498.837	509.157	313.323	554.219	705.895	397.248	287.358	412.713	419.398	540.25	413.55	554.461	409.798
500	478.496	378.972	442.636	577.885	369.229	467.917	414.413	434.932	433.39	415.615	286.859	383.385	320.745	615.983	364.577	449.226	639.315	704.35	422.083	656.764	478.114	456.584	529.045	392.068	432.255	453.886	498.884	592.522	341.096	482.09	556.405	440.276	489.905	792.596	325.453	574.835	595.696	423.629	304.555	407.326	400.905	553.218	418.069	523.253	415.33
501	440.441	391.2	451.902	505.297	368.04	486.28	367.302	411.043	455.969	442.652	340.178	355.789	311.611	686.017	373	384.647	636.59	675.118	398.447	486.619	520.521	530.011	552.462	407.757	452.534	413.447	592.809	607.694	349.651	493.459	436.165	456.732	584.462	538.188	312.748	754.989	786.17	431.598	309.362	423.46	503.802	552.745	421.958	541.83	411.102
502	433.915	398.51	417.087	518.065	380.814	480.602	435.111	412.912	469.313	412.932	311	387.478	312.069	713.541	395.773	419.315	641.813	738.876	410.771	643.435	504.944	549.578	529.244	415.103	470.856	450.299	571.612	879.36	411.54	497.213	543.67	426.164	486.881	661.582	327.113	564.793	610.75	415.469	295.25	434.621	427.528	598.774	457.232	535.659	435.363
503	443.984	411.733	510.036	500.57	379.851	475.837	435.829	412.982	424.744	414.176	297.71	376.032	312.322	691.559	388.991	406.443	641.701	805.67	401.53	541.755	514.882	490.181	526.73	399.442	619.365	415.245	615.784	1002.62	341.509	464.178	590.864	440.486	519.505	564.071	355.43	545.553	552.585	435.8	295.578	440.52	402.257	567.575	443.967	567.467	405.349
504	431.147	448.193	383.704	480.821	385.295	457.856	440.369	399.915	457.34	442.755	296.438	391.301	299.966	673.526	386.538	411.247	647.981	967.867	401.932	600.48	491.844	545.376	541.402	393.568	456.404	415.235	582.905	687.352	338.351	474.678	456.4	453.907	639.818	667.594	341.78	853.284	467.931	386.23	287.741	410.416	421.342	557	403.15	533.815	424.771
505	8752.684	5991.614	6065.906	9549.217	4783.61	9672.309	5651.924	4782.782	5981.175	4774.567	1177.955	5404.618	6159.636	9125.904	8260.129	8573.258	12647.177	8290.48	8768.233	8812.639	7937.814	16326.871	14317.208	5156.839	6762.082	2484.537	3055.468	8387.185	7139.523	5032.314	6959.95	7764.137	6029.939	8002.188	3050.464	8308.171	6308.27	7185.179	6643.881	2285.114	5172.248	8537.048	4831.693	9820.458	8300.74
506	7836.566	7107.503	6900.162	9963.349	5101.981	12102.967	5845.387	5719.245	7008.364	5413.142	1375.414	5389.4	6314	8580.724	11415.29	9431.107	14391.936	8331.993	11312.138	5523.569	4859.168	14563.851	13072.349	5214.68	7116.006	13167.258	17882.546	6089.692	5819.118	4456.469	5873.179	7821.172	6535.761	7523.299	2758.338	8771.924	6769.397	6892.469	6095.169	2766.671	6752.144	10512.145	5862.065	10320.156	8699.212
507	9465.592	8416.361	6446.34	9482.237	5273.627	13629.873	5481.117	5212.103	9690.594	7580.093	1870.113	5866.007	6410.887	9274.853	9647.916	9815.673	16507.419	7970.788	8669.892	7224.712	7061.4	14248.362	11212.901	4529.396	7324.961	6251.716	7524.09	7656.092	8129.796	8539.803	10246.088	6843.896	6101.81	6729.758	2494.564	8032.64	7646.72	7550.52	6158.113	2362.923	6864.512	6728.862	5098.838	9488.667	7422.331
508	6793.781	6475.603	5880.108	9760.428	4628.113	11650.049	5297.523	4630.271	9061.293	7047.214	1769.453	5906.765	5546.953	7375.37	7490.696	8852.428	15221.814	7118.527	7091.217	9664.946	8895.058	14681.094	12361.702	4575.181	6726.691	11333.894	16674.699	8321.741	8056.993	8365.613	11457.814	8219.813	5994.557	6909.053	2132.614	8609.353	8366.084	7468.322	6764.53	2291.191	5309.823	5285.808	3948.434	8907.634	6880.351
509	9551.731	7544.803	7053.788	11582.574	5882.102	14505.35	6646.363	6249.854	10931	8765.05	2473.247	7952.513	7126.193	8643.569	9094.058	10426.93	18758	8196.158	7966.747	10581.619	11668.535	17252.779	14426.424	6006.156	8454.245	13794.588	18346.506	10430.602	10596.033	10688.739	13995.228	9568.063	6548.964	8612.612	2741.95	10807.494	9659.168	9502.961	8777.212	2306.907	6124	7294.634	4558.787	11301.971	9263.477
510	10936.026	7042.138	7805.779	9996.533	5924.208	13116.322	7368.703	7509.409	8861.765	7162.51	2499.62	7210.344	7632.485	6615.471	11847.361	8286.939	10421.682	6897.807	4794.948	8029.902	12535.258	17023.682	15906.132	4825.007	7385.454	11352.859	15195.923	8106.73	7616.866	9165.302	11323.295	8862.266	6707.26	6424.887	2580.06	8351.811	7797.912	7422.603	4395.306	2112.184	6481.654	8997.886	4063.932	11076.059	11369.25
511	13421.809	9396.949	11296.075	11732.694	5641.524	13602.901	10620.038	8722.262	10633.193	9170.297	3610.825	8003.323	9286.31	9840.975	15177.57	14936.333	20519.319	8594.577	8183.338	7992.107	10627.748	21123.726	19671.177	6350.526	8241.994	8585.494	9937.761	10501.748	10327.236	9099.766	10819.713	8463.93	6422.454	8951.994	3598.2	10968.994	8361.151	8989.226	5875.819	3434.063	10028.341	10055.262	4986.878	13930.337	13990.586
512	17323.787	11721.52	11607.503	13605.019	6484.274	14866.57	10841.847	8888.763	10548.368	9037.443	4537.641	7786.039	9149.833	12133.673	16176.099	16007.898	22887.588	10850.204	8936.321	10169.774	10691.709	22587.913	20759.724	7231.16	10121.711	8183.477	10483.771	12500.353	11722.032	10095.205	13242.76	9520.095	6803.545	10766.692	3171.13	12143.321	8955.736	10288.013	8607.837	3383.283	10275.095	11703.403	5122.724	15715.48	14803.564
513	14379.849	9992.174	6827.251	12810.791	6016.957	14081.036	10219.289	8684.774	10392.712	9390.786	4466.634	7859.711	8563.533	11610.006	14839.81	13492.63	22009.688	9579.917	8605.321	9337.634	11237.778	21035.48	17931.955	5744.921	9074.461	9286.819	11271.266	11612.152	12034.875	9778.724	12142.075	9337.161	7828.923	9729.993	2685.25	11872.162	8038.218	9004.27	7335.538	3237.49	9443.432	10396.638	5342.032	13629.509	12501.818
514	464.991	464.538	412.604	479.451	355.471	478.676	382.832	414.629	427.424	420.49	296.234	352.114	327.663	598.244	406.276	473.021	645.697	668.082	431.037	536.071	476.867	603.022	528.245	366.08	494.611	404.765	529.455	492.675	327.582	463.656	563.416	445.983	484.216	575.459	295.762	601.147	824.551	392.135	293.8	414.028	439.482	541.327	442.033	585.591	411.009
515	10802.123	6902.657	6560.195	9014.781	3974.297	11184.208	7096.897	5020.217	9274.172	8228.083	3347.357	8307.204	6846.847	8722.205	7873.842	8100.124	16785.769	8918.136	9518	8628.833	13357.519	16553.6	14225.848	5168.385	6081.467	9684.781	10615.95	9972.453	12958	8448.057	9361.759	14152.723	9434.557	7412.192	1788.555	9705.16	6557.723	8255.838	7263.994	2320.497	7960.563	6030.605	4305.307	9269.661	7980.474
516	10987.233	9397.958	6852.48	11377.031	5333.392	13918.325	7453.157	5492.771	10451.359	9659.663	4225.103	7896.244	7173.597	10396.918	7627.592	8733.365	16946.094	10409.006	9110.275	9394.563	11426.669	12976.65	10914.862	5977.119	7804.779	11693.136	15045.169	8991.26	10420.352	8502.913	9834.457	8443.325	6894.006	8286.5	1713.67	8928.719	7479.526	9799.805	8571.525	2528.5	8555.529	6860.729	4804.701	7726.122	7595.815
517	453.148	436.83	443.936	505.354	371.793	474.608	403.826	428.733	461.716	420.911	303.59	368.417	312.61	588.082	384.7	396.022	645.884	687.575	396.784	506.011	479.643	450.779	523.974	380.559	497.752	416.416	468.406	698.811	349.126	467.34	466	441.549	528.041	507.109	321.427	733.333	715.765	392.184	321.389	397.281	439.862	563.11	389.39	564.129	417.466
518	10685.228	8633.043	10349.898	11344.438	5734.349	13735.373	13715.108	7577.88	9456.955	8104.256	4605.741	8733.913	7666.803	10967.59	10146.455	10986.865	18140.131	9960.338	9200.406	9708.614	11976.831	17351.845	14494.418	4875.919	8753.665	12609.163	15798.344	10708.535	10692.171	14213.075	15595.407	9100.219	6677.313	9153.181	2295.452	10644.937	7190.097	10138.013	6598.45	2854.099	8423.406	7862.927	4903.673	11126.75	10584.38
519	10430.897	3892.439	5169.594	5166.306	4985.096	7268.782	6037.892	4568.427	6348.259	6173.78	4231.497	6479.587	6326.454	4515.825	7627	5639.211	10422.75	5155.894	5875.731	5070.548	10274.557	13391.817	10644.865	3790.245	3214.679	6308.576	5518.794	4397.095	6282.969	6581.603	5286.157	6404.146	4490.044	3986.368	2024.91	6156.554	4804.87	5417.487	3086.619	1677.796	4764.313	7116.067	3334.014	7331.806	7303.584
520	5246.063	5408.836	5515.827	6988.551	2753.959	6887.221	5343.942	2591.227	4434.471	4077.787	3288.429	3396.86	3640.857	6306.627	4548.299	4318.294	7196.576	5623.02	5183.523	4789.309	3727.057	7563.542	6309.013	3565.893	4472.013	6691.244	7977.438	6194.198	5968.369	7304.887	7858.729	2944.835	3669.441	5333.185	1325.618	5228.243	4989.994	6551.093	5013.525	1681.949	4570.527	4507.141	3763.809	5965.829	4053.299
521	4657.242	3231.214	2804.663	4512.526	2868.343	5700.677	2922.481	1558.735	3866.838	3523.176	2032.063	4118.59	3583.819	4686.099	3534.921	3496.013	8070.85	4449.288	3835.987	3990.02	4312.138	9161.279	7395.188	3039.561	2704.353	4793.793	5594.126	4640.35	5074	3193.647	3384.726	3297.477	2753.814	3826.105	1306.353	4679.452	4313.497	5077.566	3750.338	1650.473	3598.847	2908.874	2424.51	4128.65	3273.396
522	5350.209	3619.31	4545.933	5617.185	2610.557	4728.039	5143.987	2746.208	5756.964	5324.78	2758.616	4772.881	3446.647	5929.755	6164.013	3988.097	7484.265	5939.901	5392.563	4828.882	5866.396	9641.322	8010.032	2816.42	3938.148	4399.146	5135.34	6261.473	5804.188	5013.429	5379.557	5070.471	4397.829	5177.539	1621.66	5825.113	4946.912	4737.96	3045.694	2100.571	4208.117	5265.849	2410.036	6410.238	5545.658
523	9562.894	5266.771	6090.155	8965.931	3710.394	8940.28	3387.537	2784.629	5629.757	4696.444	1139.747	5973.75	6081.262	5182.706	6146.387	8908.013	15775.206	5534.863	5851.475	7665.075	8696.462	20883.944	17530.287	5951.331	6272.506	4072.213	5209.775	4551.575	5147.375	5047.531	4770.89	7347.394	5197.29	5980.25	2494.903	9492.05	5951.64	4858.613	4439.375	1878.407	4530.299	5945.494	3333.881	10394.466	8681.362
524	426.06	417.067	439.099	518.125	366.172	541.345	389.453	420.176	428.242	430.927	245.43	332.697	327.967	631.461	379.959	490.239	610.932	559.264	451.108	592.638	435.858	479.841	486.264	396.396	533.181	411.809	685.408	771.311	366.053	530.784	623.048	462.595	483.774	712.778	346.953	544.585	707.962	376.784	293.892	403.082	404.431	509.01	419.176	616	388.118
525	5123.762	3684.539	4720.386	6268.531	2563.307	6289.637	2983.201	2157.6	3995.174	3343.419	1346.117	3638.119	4502.497	3817.969	4332.899	5963.923	10086.112	4117.166	5290.431	5203.613	5475.056	11836.031	9725.919	3099.369	3770.719	3253.879	3830.855	3251.39	3911.569	4260.456	5019.394	4141.225	3698.949	3211.585	1479.617	6738.356	4409.158	3888.056	2528.73	1284.688	3388.193	3405.102	2374.522	6572.484	4900.443
526	432.123	425.559	427.696	548.29	345.813	553.303	372.773	432.191	511.77	431.728	251.824	351.22	318.239	581.182	394.448	437.97	650.424	620.813	445.076	465.684	456.131	479.974	508.966	386.866	454.34	431.422	577.099	979.603	315.243	439.875	854.89	466.353	587.908	562.186	326.691	565.432	560.453	487.289	329.385	424.194	418.127	637.918	414.516	583.767	415.233
527	13703.346	12219.329	9945.4	14027.306	5481.428	15072.936	9126.39	7211.116	7892.868	6754.762	2914.725	6572.692	7104.823	11724.825	13075.153	13923.392	20319.406	11360.327	8089.262	8516.6	8514.409	22073.281	16525.912	5976.906	10577.545	13441.325	19264.506	7994.128	7177.356	9932.487	13401.341	10207.263	7242.903	11252.371	2878.414	9757.563	9890.858	9047.484	7640.831	3883.535	9521.497	11878.85	5288.031	14002.041	10501.025
528	11504.138	9118.805	6892.363	9985.756	4619.523	11608.639	6851.837	5509.033	6203.136	5522.919	2985.968	5850.55	6114.275	8533.806	9750.465	9519.352	14985.338	7487.842	7461.319	6995.365	8176.587	18296.537	15810.594	5242.869	7797.452	10579.201	16588.538	8750.491	8975.094	8486.237	11670.639	8294.731	6254.17	7959.843	2157.481	8892.274	8628.018	6129.848	5736.194	2485.639	7109.848	8390.027	3925.627	10029.028	8351.699
529	13063.263	10332.128	7612.777	11341.737	5115.941	13504.825	7413.975	6255.048	7634.082	6810.169	3691.312	6811.075	7336.424	8512.635	8875.15	10575.944	18062.019	8459.333	5966.762	7886.838	8186.259	19872.438	15609.158	6101.344	9083.91	5788.564	7832.861	10044.234	10366.308	10171.131	13067.972	8633.394	6411.08	8726.557	2529.949	9973.538	9292.029	8643.596	7585.256	3061	7399.794	7776.156	4509.2	11061.437	9343.397
530	13382.869	10115.07	9364.422	13715.038	6440.192	14880.529	9919.506	7641.418	8111.766	7413.488	4266.788	7895.15	7843.523	9422.833	10629.307	13074.025	22365.575	11912.828	7500.362	8908.382	10559.535	23318.4	21164.396	6540.097	10479.377	6800.268	7932.714	12171.585	11430.39	10059.112	14105.237	10552.463	8028.94	10960.868	2787.182	11575.277	9947.129	9021.084	8503.994	3768.272	10228.179	12195.304	5324.503	14392.333	12179.261
531	10112.314	6175.783	3681.781	7642.266	4155.368	10134.902	7309.05	5753.53	7004.933	5725.5	2968.068	6404.414	5266.78	7244.392	10222.006	6452.155	11151.044	6263.013	7094.842	5415.794	8928.669	17158.577	16255.639	4535.898	5389.541	9805.822	10722.384	9185.275	12792.239	5273.277	5736.291	12274.5	7023.137	5426.563	1742.048	7960.421	6258.935	6029.722	5142.813	2311.844	6813.675	5967.813	3417.418	7229.242	6188.955
532	8560.282	6568.993	6935.865	8025.277	3450.118	9679.222	6601.594	5394.331	5833.251	5065.032	3217.324	5008.34	4861.27	5587.51	6954.184	5931.904	9940.846	8891.338	6261.417	8067.771	11232.314	14617.597	12001.911	4379.935	6111.606	4109.284	4571.797	7333.307	8396.449	4516.271	5522.056	6526.045	4520.141	6565.651	1682.179	6442.019	5713.353	6328.595	4475.462	1823.686	5666.714	5643.287	3092.909	6701.141	5275.096
533	8354.084	6507.226	7069.588	7912.419	3723.22	9504.025	6540.556	4485.085	6089.897	5384.811	3241.503	4834.412	4335.793	5910.408	5904.597	5715.487	10450.551	7199.156	6332.286	7460.206	9440.819	12929.675	11139.924	4522.642	6414.161	3978.121	4531.376	5745.635	6242.464	4451.658	5227.709	5064.258	4530.404	6455.573	1548.223	5637.538	4619.362	5763.651	4584.675	1954.865	6138.57	3561.545	3015.73	6352.85	4629.994
534	16761.865	9042.732	9024.983	9717.667	5067.295	12432.4	9715.835	8125.043	10233.429	7852.5	4394.34	8661.604	7835.098	8920.395	10770.954	8349.446	14504.394	8046.454	9112.639	7052.237	14037.947	19366.689	17626.164	6357.534	6872.564	12920.583	12094.214	8678.901	10800.912	7771.709	7446.69	13989.139	9484.249	8968.218	2386.571	9733.526	5423.84	8328.192	5320.025	3542.183	10575.903	4339.589	4748.599	8192.256	8108.732
535	11292.245	7560.193	8615.584	10974.375	4908.293	10597.461	8927.194	6154.665	7329.452	6510.329	3790.981	6155.006	5670.547	10218.095	10506.218	6684.642	12791.425	8536.781	6573.289	10765.006	15094.151	19364.441	16599.509	4653.423	8070.025	6600.949	8281.701	10826.982	8971.128	5372.358	7491.464	11484.93	7795.517	9222.392	1931.157	7513.219	6770.262	6704.913	5469.956	2923.105	8008.852	8764.899	3550.367	8448.937	7002.916
536	9879.639	7731.416	7591.955	9894.656	4930.646	10067.372	8726.557	4692.696	6975.311	6546.675	4681.97	5175.686	6849.57	7549.051	7585.652	6655.236	10580.975	8640.459	5214.731	9673.842	11996.771	14530.924	12284.503	4939.025	7306.925	4922.575	6697.943	6559.411	6338.455	7148.171	8282.891	6046.228	5150.42	6957.031	2029.989	6122.519	6559.524	6113.171	4991	2231.22	6258.237	6490.799	3640.561	7423.058	6618.185
537	8066.662	6176.158	6274.327	8721.597	3923.826	7496.933	7092.843	3801.965	5403.096	4836.012	3435.856	4780.006	5225.76	6307.633	6405.2	4616.532	9426.019	8175.376	4777.789	8698.421	11476.051	15626.697	11503.42	3918.898	6493.542	4276.352	5311.266	6807.863	5871.924	4970.522	6291.439	5719.969	4584.929	6796.729	1675.119	6090.101	5942.785	5248.384	4150.381	2398.822	5417.427	5429.117	2698.799	6399.876	5126.429
538	14488.276	11594.088	11805.765	16810.203	8182.472	13327.978	13058.906	7873.317	13393.238	9952.135	6040.384	9047.936	7674.564	14655.994	12987.913	9753.66	18835.475	12942.474	9125.5	10385.013	12130.503	22092.907	17046.774	6451.095	12879.086	10427.303	12619.656	17172.267	13105.523	7746.181	10244.388	11628.293	8795.634	12249.591	2762.519	10349.111	8645.31	9011.758	7688.481	4061.146	8591.164	12008.108	4457.814	11330.041	9301.929
539	14538.61	7571.074	10014.3	10432.981	8032.244	12909.438	12405.66	6881.36	9711.362	7394.49	4795.202	8919.355	8777.865	10828.084	12583.885	10124.662	18808.131	9669.85	6886.364	9123.109	17554.241	21853.799	17698.032	6177.891	7955.635	6173.5	6065.899	10011.861	11459.301	7271.874	6820.757	10445.082	7991.74	8645.987	2886.392	11072.316	6118.435	10625.351	8071.944	3527.259	8388.439	12945.824	6030.115	13393.805	12341.413
540	8422.322	4879.78	5187.922	7379.705	5661.211	8141.494	6404.203	1832.834	5959.727	5248.86	4197.304	5491.281	5757.23	7528.51	8342.828	5202.744	12167.963	7018.755	6100.119	7472.093	10844.903	14873.237	11739.84	3246.305	4969.204	4226.816	4415.465	6793.972	6961.889	4882.411	5395.371	6831.25	5109.042	6226.865	2140.543	7781.242	4511.315	7496.658	5827.019	2936.938	5477.354	7201.326	3608.816	7833.65	6150.922
541	2058.28	2296.654	1354.337	2874.838	1398.61	2906.594	1248.572	1113.314	1781.145	1862.6	774.875	1184.108	1721.006	1888.296	2378.947	1799.816	3529.869	2150.437	1761.255	2359.277	1753.178	2856.981	2378.656	1696.302	2459.853	1854.093	2244.196	1987.931	2017.091	1257.75	3417.785	1675.516	2251.563	2013.628	926.571	2101.677	3900.59	1989.516	1352.309	918.303	2013.703	1724.209	1590.11	2503.482	1512.29
542	7397.878	7041.648	8082.314	8866.555	4482.858	10780.367	7619.696	4477.614	7405	4872.494	3284.084	4240.277	6471.814	7869.222	10261.291	11635.182	11488.266	6503.46	7016.924	7992.391	8215.968	9882.475	9405	4016.133	6941.276	7145.358	9624.171	5839.574	6559.149	5893.434	7025.929	6167.369	4891.854	6498.06	2244.324	6236.69	6815.323	6520.648	3269.963	2309.568	5185.012	5857.711	4350.805	7561.121	6909.839
543	8737.109	7121.664	7405.698	9117.843	5732.834	13982.146	6099.264	4732.364	11264.437	7822.281	2862.073	7134.033	8407.893	8799.636	11222.876	9595.257	15061	7346.789	7515.586	5374.038	5699.374	13818.737	13421.09	6428.046	6977.454	7242.662	6991.595	4654.333	6468.338	4073.883	5004.368	7362.804	6614.389	7264.756	2669.919	10223.3	7817.839	9892.23	7080.278	3219.895	8699.274	5690.205	6415.927	12720.318	10574.637
544	7433.077	6079.113	4693.207	6802.525	4207.53	10310.15	4878.715	3823.793	5569.917	4463.686	2467.179	4919.23	6820.149	5701.269	5670.889	6900.274	13036.212	5067.647	6499.753	4789.75	5126.026	10132.263	8639.357	4081.357	4704.706	5983.702	7221.949	4596.904	6957.167	6156.083	6340.606	4590.994	4229.355	4596.532	2074.153	5868.771	5454.361	7052.553	4603.962	1658.153	5220.8	4012.448	3750.463	6166.337	4870.199
545	5684.587	4807.454	2928.535	5171	2961.634	6895.324	2581.242	2136.583	5420.018	4346.371	2549.627	4142.344	4500.914	4408.02	3935.09	4801.386	9536.631	4157.242	4955.449	4686.513	4308.603	9462.058	6338.729	2982.81	3808.705	3584.169	4153.219	3462.295	4661.851	3907.05	4558.377	4226.282	3881.584	4095.323	1564.675	4251.781	4536.539	5034.113	4272.151	1310.198	4175.259	3476.655	3050.903	4129.196	2784.587
546	11135.052	7362.289	7519.817	8761.253	5600.472	12619.314	7697.089	7125.124	7374.03	5925.093	3191.248	8181.107	8899.799	7331.277	11760.312	10710.346	16859.276	6878.884	8829.186	7373.143	11662.299	23044.283	20081.357	5406.237	7222.526	9443.325	11499.24	6383.414	8865.053	5179.077	5589.847	7845.173	5847.198	7592.371	2839.392	10406.943	7298.144	7672.467	5105.569	2659.179	7329.503	7663.743	4746.351	10465.772	9727.455
547	11107.785	9070.816	8043.269	11076.138	4600.074	12418.284	7588.656	6032.848	10824.275	9903.775	3310.494	6484.663	6140.629	10479.968	10508.239	11748.209	21255.569	9562.135	10428.931	8798.669	10206.805	27584.025	20483.95	4364.342	9114.962	7948.27	10097.736	9823.699	12295.206	10465.175	11935.337	11277.406	7961.018	9525.348	2494.653	8963.369	6809.766	7191.132	5826.244	1951.085	5835.116	6131.43	3869.642	8208.867	6153.484
548	6538.673	6058.086	3420.86	6580.74	2866.535	7409.877	3201.057	2530.815	5796.065	5607.988	2396.248	3917.139	4293.5	6929.201	5252.11	5292.253	9860.188	5808.613	5443.704	5199.468	4982.433	7901.118	5369.346	3164.639	5002.449	5691.301	6464.686	6444.018	7399.353	4424.709	5341.4	3487.686	3677.337	4845.868	1377.167	5077.335	5473.939	5646.724	5986.331	1476.526	4931.834	3914.924	2957.557	5848.006	3921.396
549	5924.631	4136.006	2040.661	5182.231	2848.117	6448.017	3568.371	3200.468	5321.989	5103.844	2146.361	3606.5	3983.011	4982.164	5061.791	4664.931	8584.25	4686.304	3812.78	4578.076	6529.825	10325.019	7667.231	2266.519	3971.806	3814.733	5114.039	4445.659	5649.66	5055.256	5435.594	4783.438	4199.988	4105.662	1385.591	3927.975	4739.046	3449.02	3191.475	1196.425	3377.889	3734.313	1997.69	3742.301	3403.599
550	9192.83	7042.61	5775.006	7380.063	4453.012	9213.802	5260.296	4149.86	7566.589	6429.121	3143.205	4765.849	6009.175	8261.758	8336.157	7401.329	12704.375	7128.942	6471.771	5924.452	7704.854	9501.349	8261.803	4491.584	5928.269	6504.446	7900.82	8132.747	8898.842	5079.675	6307.423	4670.726	4883.267	5549.456	1645.871	6586.269	7833.335	7203.179	4857.431	2068.526	6818.256	6283.689	4064.446	8852.065	7069.419
551	12482.388	6129.285	9778.619	9454.231	5640.335	11723.439	6775	4889.31	7214.028	6651.625	4231.659	7947.525	8298.174	5635.863	8015.75	10123.981	17494.388	5941.472	7038.208	6255.579	12762.156	21462.918	21293.969	6356.1	6797.65	5827.835	6939	4947.412	6984.106	7895.688	7001.884	9517.075	6590.306	4258.519	1610.395	11735.325	7848.028	7221.013	5171.256	1637.733	6055.188	8025.892	4165.532	11792.22	11052.5
552	12187.163	7970.753	10075.855	10124.263	6292.246	12814.821	8810.481	5697.467	7773.603	7109.9	4995.63	6006.413	9150.495	6882.631	9236.681	10418.881	15524.719	7395.631	7705.319	7593.95	11420.8	18102.604	15533.956	6612.644	8215.306	5821.5	7845.425	5783.651	7544.288	8358.188	8400.984	8512.375	6847.901	4760	1691.473	10180.375	7615.468	8858.494	6121.581	1962.641	6770.117	9346.968	4523.279	11370.032	9367.369
553	12196.987	6805.017	8462.31	10670.825	5206.268	10467.571	6281.506	4607.116	7161.901	6563.3	3607.919	8523.337	7839.905	6378.125	7412.587	9589.438	18309.65	7067.744	6378.624	6815.019	11517.894	22314.294	19774.194	6789.063	9252.925	5861.291	7229.125	6118.428	7342.556	7233.494	6643.37	9102.175	6592.681	5043.087	1646.371	11521.144	8581.544	7467.879	5693.069	1902.617	5492.164	7762.857	3532.581	12189.397	11579.706
554	11473.913	6521.088	8192.428	10050.163	5498.901	9615.972	6076.924	3752.778	6970.034	6129.125	3396.298	4877.603	5602.651	6257.27	7640.142	9121.471	17029.556	5182.331	4108.663	7026.044	12353.296	19743.703	17737.819	5639.14	8225.132	7237.346	7880.516	5239.8	5772.097	6031.747	5972.371	5949.899	5259.286	5160.438	1813.491	11173.5	7029.994	6463.523	4722.106	2470.054	6750.218	7787.678	3534.469	11250.918	10658.78
555	7813.974	5944.378	5566.867	7508.256	4295.515	8140.489	5766.51	3839.881	7623.902	6001.327	2903.887	4157.351	4003.346	5445.263	7168.112	6543.217	13086.181	7429.238	6555.306	5446.38	6451.98	7014.32	6100.298	3932.77	5966.47	4805.052	4741.682	6968.938	6695.169	5794.212	6802.976	5063.284	5214.191	5777.238	1661.382	5139.156	4357.455	5576.188	3646.537	1928.422	5430.72	4900.842	2643.914	5521.088	4069.729
556	8820.1	6449.805	5566.414	7890.744	3979.256	7992.976	5657.175	2993.167	7422.371	6795.788	3936.797	5656.569	5010.366	9974.175	6923.071	5744.575	11954	7918.298	6439.291	7485.581	8500.075	11919.968	8118.931	3397.162	5951.866	8068.321	11244.728	12196.527	11968.472	7477.575	7486.627	5551.306	4822.188	6829.681	1852.017	7817.494	5346.886	7594.069	6341.694	2097.503	5579.194	5024.77	3755.861	7997.158	6983.175
557	6222.859	5304.104	3485.843	6799.894	3862.36	6763.006	3655.635	1685.519	6785.685	6480.56	3032.772	4008.728	3376.215	6981.675	3490.715	3972.928	10834.362	7115.464	6297.525	5147.072	5324.203	6237.968	4611.134	2785.063	5168.69	4423.171	5323.452	6068.737	6665.182	6170.95	5874.515	4099.087	4246.835	5188.42	1609.812	4407.456	3435.342	5432.338	4327.781	1489.282	3916.023	2906.132	2479.6	3456.43	2034.93
558	7169.167	5410.845	4227.074	6553.699	3968.861	5956.056	4922.369	2383.199	5920.162	5514.102	3505.231	4851.715	3820.696	8137.8	7320.248	4748.987	10704.625	7020.324	4452.787	6824.073	9274.213	11344.356	9608.513	2148.552	5204.473	7176.612	8411.382	9422.612	9857.244	5879.819	6144.959	5396.808	4333.3	5611.856	1765.108	7226.313	5114.363	6236.855	4267.644	2312.864	4446.691	5523.412	2803.523	7669.012	6880.22
559	3715.83	3069.83	2876.5	4447.752	2704.724	4677.509	2390.321	2325.589	3304.647	2517.584	1438.801	1767.986	3477.5	2612.013	4158.461	3906.628	5866.503	2996.172	3860.943	3256.607	3066.366	4558.649	4150.02	2059.053	3379.104	2957.968	3048.53	2980.904	2986.912	1993.662	2462.369	2323.289	2862.462	2832.574	1219.722	3239.237	4696.942	2735.836	1837.7	1415.195	3791.628	3314.778	2218.944	5002.175	3269.829
560	7613.456	5633.747	6026.811	10209.987	3732.673	8031.438	4199.756	3315.192	5407.217	4311.506	1903.203	3509.692	4432.709	5570.519	5549.693	8163.642	13894.869	5311.816	6253.25	6962.936	7630.925	15739.706	13010.848	5845.95	7625.608	6090.748	8938.91	5042.448	5221	5110.275	6323.688	4515.898	3961.458	4751.206	1797.943	9530.881	7806.409	4316.26	3385.525	1614.521	3863.983	5027.24	3195.36	9080.139	7544.544
561	1470.609	1467.284	1109.417	1588.458	1111.769	1998.26	2777.587	2410.023	3832.531	2858.044	1252.679	1543.4	2707.743	2365.586	2396.514	1189.967	1747.26	2085.932	2192.297	1895.738	1598.526	1840.941	1519.89	1076.889	1168.691	1027.44	1315.767	3644.491	4895.439	1236.797	1401.865	987.378	1346.549	2956.69	1163.533	1097.429	2564.034	2236.85	298.93	906.468	2158.174	1833.276	1354.503	1558.772	1027.351
562	8467.404	6983.8	5796.961	9909.491	5323.745	11980.516	6541.706	6357.166	7203.994	5256.704	2455.42	6909.079	7198.267	7700.218	9311.238	9426.303	14798.919	8054.796	9189.525	8273.858	9957.348	14830.649	12549.013	4730.554	7386.123	9163.784	12472.381	7086.124	8608.133	7473.031	10324.524	8243.49	5773.409	7092.729	2349.849	8691.391	7238.032	7933.098	7092.563	2687.34	6572.975	7515.099	5137.105	9019.758	8278.471
563	8403.372	6816.465	5989.047	7729.548	5157.788	12827.394	5158.195	4401.543	8097.32	5366.829	2779	4694.58	6266.833	6514.656	7949.066	9413.355	14984.4	4895.682	6329.052	5111.8	5682.622	9944.349	8419.63	4954.563	5773.981	6624.019	6623.741	5501.227	6702.006	5764.724	6650.446	6723.516	6231.54	5353.271	2012.024	7128.138	6857.988	6445.755	5778.262	2146.755	6356.503	5680.203	3899.691	8409.162	6488.545
564	7924.269	5717.621	4703.169	6577.587	4360.727	9726.136	4387.164	3791.848	6621.333	5516.063	2542.907	5325.662	5455.253	5712.373	5858.5	6493.481	12835.113	5434.477	4986.2	5348.838	8140.437	12456.2	9473.261	4004.304	4518.292	5613.956	6490.312	5309.311	7695	7099.438	7429.785	5945.039	4656.647	5426.057	1855.298	8062.782	5322.619	5886.836	6030.806	1923.036	4926.455	5035.338	3885.2	6200.613	5715
565	8408.887	5757.359	4122.802	6673.955	4239.503	9355.765	4380.248	4231.669	5088.485	4567.063	2858.469	6304.51	6740.198	5711.903	5614.948	5864.845	12463.475	5102.273	6532.581	4910.176	7651.408	16639.5	13856.528	3861.418	4451.55	6848.782	6789.137	4663.349	6565.431	3906.438	4272.247	5844.682	4331.236	5457.588	1814.876	6424.974	4444.206	5445.699	5858.006	2044.04	5939.456	4532.542	3601.034	6327.235	5073.232
566	9490.805	7764.792	6672.912	7720.869	4184.675	10152.32	6178.968	5924.135	15065.727	9948.286	3663.815	6583.396	7643.092	6148.735	11444.507	9698.247	14120.933	4843.007	5093.684	5020.442	6962.204	12728.121	10924.351	5011.503	6632.235	6125.493	5365.567	5856.642	7376.221	9168.079	9510.198	10063.379	8047.91	5942.897	1948.962	7454.738	5892.165	9040.308	7073.738	2939.716	7663.343	12160.329	6699.882	9297.215	8209
567	10109.45	9270.146	5315.191	10386.013	7084.34	16644.84	6887.063	5051.81	9740.844	7559.177	3644.093	6509.924	6785.104	8825.698	9070.14	9160.796	16779.263	7893.678	6974.682	7586.923	8925.634	14702.059	11710.535	5355.063	8370.934	6762.155	8059.724	8120.221	8274.943	9075.58	10188.436	8012.723	6134.673	6925.994	1831.546	8019.981	6986.333	9321.694	7186.063	3240.036	8233.297	6599.116	4463.848	10019.667	7943.825
568	5333.361	4789.422	4223.073	6521.159	3711.088	8754.86	3789.218	2977.558	5830.267	5395	2539.577	4706.962	4269.038	4753.799	3153.153	3706.892	7289.065	4604.9	4387.799	5798.7	7872.89	11014.853	7924.699	3546.769	5369.942	7135.963	10322.428	5463.473	5671.717	7086.474	7826.654	5426.418	4375.71	4992.822	1292.648	6243.726	5447	5640.542	5203.806	1282.827	4115.018	3931.254	2602.576	5562.604	3834.758
569	11572.497	8469.272	5481.749	9703.395	6789.012	15319.21	5480.558	4321.699	10206.69	8411.358	4275.472	7238.178	6671.121	8721.461	5884.248	6221.922	15024.838	6737.908	7312.913	6334.454	9165.175	13123.31	9583.452	6251.329	8174.671	9151.816	11864.911	8302.006	10273.209	9296.899	8697.433	9734.585	7120.743	7165.058	1938.933	9008.785	6107.216	10993.986	10266	2287.113	7893.327	5718.752	4633.346	7633.639	5434.408
570	13920.184	10017.079	9849.413	11674.612	8886.78	17236.929	9754.86	7373.831	9960.685	7892.69	4364.013	7892.869	8255.405	10556.099	13551.173	10164.791	16594.455	9916.765	8049.981	9203.013	13892.893	18437.913	15545.548	5007.745	8054.935	10688.463	15649.273	10222.534	8818.603	10191.699	13395.075	10011.943	7653.188	9017.236	1982.371	10105.16	8209.196	9157.827	6884.288	3249.639	9052.475	7284.021	4597.216	11949.473	11680.743
571	11052.038	5577.359	5758.023	6984.083	5207.928	9286.389	6060.335	4568.852	8333.866	6708.981	3989.899	7503.348	7701.515	5982.063	7904.693	6785.909	13932.681	5397.503	6265.506	5939.139	12105.381	14986.094	12554.397	4405.34	5173.987	7513.019	7020.371	7041.339	10042.526	7321.935	6431.828	12517.885	7732.223	5545.245	2012.463	7460.529	5385.494	7038.158	4404.281	1875.859	6475.335	7847.73	3618.278	8023.896	6964.197
572	15552.608	9806.169	10336.012	11424.911	7203.834	13893.562	11223.167	6627.953	9333.107	7482.396	5367.981	7827.551	8288.771	8433.013	9049.582	11758.801	20124.212	9482.455	6400.101	10422.833	16795.828	19264.987	16083.516	6661.745	10225.365	8361.821	9761.013	11209.854	11371.588	7312.832	7401.284	10539.822	8466.854	9130.763	2688.337	11762.474	8096.416	9998.039	7471.5	2853.814	8386.554	9039.449	4813.547	12193.023	11287.377
573	9180.764	5375.841	5973.146	8211.529	3765.509	7061.269	5489.656	3176.928	5982.175	4815.835	3093.39	7251.142	6983.959	5201.833	6453.579	6530.103	13802.575	5688.975	4878.044	3599.487	5951.645	12699.186	10503.143	4370.134	5692.314	4068.098	4215.844	6775.784	6740.949	4341.91	4255.897	4159.271	3844.658	5389.006	1781.323	7429.679	6116.661	6720.446	5193.519	1785.031	4456.695	6812.545	3351.368	8096.357	6459.673
574	8857.088	5291.61	5421.318	6418.013	5336.427	8762.088	5929.815	3716.91	6042.86	4746.253	4059.89	4611.523	5265.117	4637.397	5848.902	6377.791	12814.725	5153.993	5575.649	5831.967	10303.314	11941.136	10102.27	4285.503	4674.303	5563.605	4873.576	5210.3	6848.318	4964.644	4118.298	6077.318	4878.709	4891.09	2145.947	7178.896	5412.766	5966.727	4189.544	2121.387	6149.806	4634.599	3264.837	6615.202	6148.942
575	6085.42	4514.348	4844.349	5584.724	3453.595	5865.994	5227.28	2947.379	7413.224	5546.676	4812.391	2900.51	3504.149	4435.981	5440.859	4596.306	7990.65	4835.307	4290.748	4838.941	5847.716	5584.013	4942.431	3052.346	4778.122	4937.202	5221.451	4995.825	4963.896	7040.589	7134.619	3205.583	4246.583	4072.033	1458.683	5359.283	4379.909	6207.02	3520.756	2061.101	4905.709	5578.434	3250.703	6047.785	4554.134
576	5090.71	4383.516	2914.356	5060.081	3242.865	5733.343	3203.7	1565.211	4458.442	4063.962	4404.733	3633.772	2987.978	6578.212	4295.887	3192.956	8549.782	5468.325	4461.665	5003.792	5371.231	7191.561	4990.413	2038.444	3620.397	6448.319	8230.217	4503.648	5111.382	5220.625	4543.932	3126.631	3587.087	4205.283	1397.028	4776.195	4301.647	5640.837	3721.667	1286.63	3149.858	3152.793	2272.248	4103.737	3538.312
577	4943.545	4287.541	3190.139	6308.319	3220.962	8050.521	2651.71	2484.718	6543.801	4650.256	2180.057	4234.462	5172.707	6283.804	4923.961	4154.545	8076.795	5310.856	5006.61	4973.434	3982.981	7860.658	5617.875	3813.72	4702.561	4009.185	4250.848	3686.932	3471.897	2801.606	3751.221	4260.314	3854.491	4830.362	1622.649	5455.969	5855.944	5755.092	6032.181	2038.727	5479.676	4769.085	3962.178	5836.041	4304.893
578	6066.424	3776.006	3562.695	5254.681	3081.487	6791.87	3647.732	3585.107	6420.611	4478.031	2096.319	3631.85	4138.293	4322.019	6204.058	6147.831	10948.497	3977.394	4664.727	3845.217	5094.896	6749.732	5774.608	3436.799	3933.677	4658.114	5813.701	3183.462	4331.725	4651.494	4925.724	5034.331	3628.723	3994.735	1806.815	5250.887	4640.828	4616.597	4333.9	1912.417	4193.393	4682.823	2897.783	4847.7	3237.039
579	9897.955	5492.228	6397.543	7858.429	5003.552	10045.103	6183.742	6144.408	8783.148	5835.544	3072.929	5339.565	6527.784	7182.671	10160.778	7338.325	11675.304	5865.357	6478.052	5195.064	8200.627	17339.395	15196.911	5313.899	6402.587	6709.394	8339.34	4848.61	5970.584	8533.094	8949.072	7246.906	4701.771	6067.305	2543.764	9576.247	7110.212	5607.823	4251.206	1867.611	5472.926	6245.329	4221.24	9934.645	7783.082
580	10310.313	6729.512	5522.155	8123.899	5652.636	11491.299	5289.319	4733.012	8031.175	5993.363	3059.918	6567.07	7860.246	7027.488	8607.841	8856.237	15017.163	6350.849	7569.281	6844.887	8656.381	15618.65	14146.744	4434.925	6612.81	7125.648	9666.44	6493.017	7828.551	6418.788	7505.226	6822.094	5003	6824.755	2597.022	7189.231	6625.144	6369.693	7041.256	2518.299	6104.315	7332.775	4538.032	8328.33	7049.171
581	10286.975	7716.049	5507.414	9338.144	4916.045	12398.889	5122.181	4958.983	8980.346	6682.05	2720.858	7966.869	7862.695	7521.665	7613.947	8395.443	16416.284	7018.994	7799.244	7501.738	9145.631	17397.761	12871.838	5235.725	6989.295	6186.03	9455.975	7152.815	9340.013	7631.694	9264.314	9427.044	6557.408	7902.082	2459.729	9527.281	7512.935	9120.305	9604.681	2079.747	6257.088	7107.71	5458.336	8113.698	6922.244
582	10653.618	8894.835	7336.783	8927.836	4786.946	9745.161	7142.931	5971.936	8427.031	5927.748	3558.888	7709.581	8520.196	7134.766	10357.567	9368.893	14429.975	7414.781	6663.765	8882.69	13615.032	14190.73	12241.397	4772.321	6803.438	7321.012	10166.484	7912.948	10193.164	7561.712	8859.444	11313.449	7018.065	7762.569	2317.333	8738.763	7423.955	6133.913	5291.569	2432.361	6347.36	8456.441	4029.432	9691.827	8710.516
583	10490.057	6791.377	6827.596	7822.151	5542.799	13140.665	6642.594	6234.215	7618.564	5689.654	4026.686	5606.409	8093.068	5704.704	9198.045	8197.816	13492.725	5398.39	7621.355	4778.734	7420.494	13157.705	11381.231	5839.354	5937.786	8011.309	6692.883	5841.333	8805.892	7846.931	7077.913	7049.405	5427.006	6077.557	2107.347	8733.656	5432.456	9507.95	7545.05	2543.616	8416.905	8229.287	5237.519	8664.749	8159.658
584	4748.044	5745.696	3073.232	5045.013	2749.82	6819.644	3308.65	2535.731	5213.168	4315.475	2644.403	3441.624	4336.827	4952.118	4461.669	5088.241	8316.868	4257.217	3977.627	3750.102	2957	5903.361	4509.781	3224.214	4227.636	4058.159	4702.13	4216.929	5600.783	4219.813	4506.21	6418.608	6367.963	3591.828	1118.13	4477.987	4344.623	4782.975	4372.538	1327.838	5116.333	3271.446	2699.285	4609.192	2957.745
585	7419.225	5098.099	3185.159	5872.619	2865.747	6309.075	4048.131	3817.994	4897.331	3822.275	2531.588	5858.69	6372.661	4149.101	5056.071	6151.744	13158.321	4618.631	3907	3375.459	4986.767	12137.79	10086.818	3802.184	4855.81	3379.188	3780.073	3693.702	4247.263	3941.088	4769.647	4858.526	3915.341	4685.034	1402.916	7222.503	4690.457	5034.042	4284.712	1405.856	3831.918	4843.055	2779.315	6537.153	6337.561
586	11544.69	8900.698	7552.923	9378.969	5122.281	11840.094	7542.138	5378.854	8134.976	6119.38	3420.732	8674.961	9744.382	8904.692	9171.756	10389.679	18856.7	6593.16	7116.277	5702.887	7381.185	15729.768	11953.866	5653.449	6606.165	8026.424	10435.522	8095.919	9262.788	8747.403	8671.3	7505.296	7001.051	7203.369	1883.651	8850.758	6524.951	6805.313	5189.887	2254.484	7900.524	7156.313	3723.609	9496.592	6973.006
587	6108.887	4554.196	3850.549	5226.844	3229.966	7011.183	4023.387	2879.751	4706.609	4216.85	2693.04	3692.075	4334.343	4525.35	5181.615	4813.405	8393.444	4226.179	3899.256	3869.375	5624.087	8989.824	7595.506	2842.688	3798.981	3527.472	4118.748	3817.215	4424.28	4740.856	4663.928	4676.219	3687.946	3768.648	1217.193	4807.516	4072.39	4766.033	3408.044	1818.808	4790.736	5678.167	2681.685	4980.098	4466.101
588	5948.903	4517.018	3653.537	5918.551	2755.768	6366.302	4224.813	2519.268	3660.818	3188.769	2545.503	4213.019	4302.251	5575.244	3430.128	3869.809	7852.811	5141.052	3574.713	5023.569	6100.077	10312.649	8102.354	2224.853	4232.431	5418.53	8656.253	4463.354	4886.282	3636.404	4425.48	4382.583	3369.331	4371.175	1120.8	4704.847	4334.03	3772.52	3341.606	1349.768	4135.746	3590.97	2241.131	4419.616	3810.351
589	8359.712	6152.392	4918.101	7838.145	3857.52	9235.779	5345.45	3183.333	13975.167	10400.706	3696.006	6443.538	5718.794	6882.146	5452.66	5397.758	12298.506	5936.81	4696.484	5326.573	7151.314	13161.994	9355.112	3895.806	6043.49	5404.335	7356.497	6858.474	7268.771	10521.256	11757.977	7344.025	4817.347	6291.082	1646.196	7400.625	4937.21	8687.212	7776.05	1963.782	5815.542	8180.957	4931.752	5963.092	5452.799
590	8314.025	8727.331	7544.117	10967.775	4057.576	9624.516	7090.471	3465.517	7786.558	5650.039	4104.231	10064.851	10395.596	7651.038	6411.19	6742.386	12602.809	7306.75	6321.352	7935.323	10345.701	8544.377	7959.057	5034.397	8669.113	6789.101	7949.133	7763.85	8747.275	4018.053	4243.146	8218.234	7084.233	7418.06	1793.235	9049.434	6698.065	6668.342	5473.3	2723.719	5836.372	4258.698	3724.4	9213.591	7431.724
591	11877.475	6591.157	7631.577	8930.306	5899.68	11532.151	9229.063	5939.52	9848.661	7547.244	3848.589	7685.641	6641.741	8117.698	9801.69	8898.119	17003.425	7497.191	8136.387	7182.712	11867.356	17125.916	15949.919	5159.556	6842.994	7395.841	8902.554	8484.111	9461.516	9738.894	9005.011	9143.78	5766.53	7538.214	2503.037	10519.75	5415.885	8828.682	8005.731	3032.538	7451.063	10142.622	4550.572	10709.52	9052.892
592	9820.968	6371.916	6374.525	8814.419	4595.287	7671.94	6707.431	3737.041	5746.777	5110.325	4228.639	7027.606	6544.46	8329.188	9341.994	5287.475	9388.127	8195.157	6646.987	6549.591	8439.181	16454.513	12772.357	4334.712	6608.435	7820.467	10498.576	6623.909	5692.171	10880.631	9796.815	6510.736	4565.637	7337.259	2516.04	8329.857	6753.7	7344.716	5633.725	2809.798	6559.45	8840.417	3906.538	9045.362	7478.031
593	13566.644	9219.6	8981.578	11333.706	7641.966	13287.327	10250.381	6569.268	12989.69	10324.314	7159.024	9268.013	8563.672	9660.361	9323.032	9020.044	20008.706	10547.638	8260.931	8080.509	11460.177	15305.413	13265.763	8545.919	8302.579	12026.024	13985.874	10382.249	12735.031	12663.656	9907.227	10198.706	6903.971	8267.07	3259.801	11453.6	6604.43	11253.641	9859.456	4591.131	10317.576	9066.888	5293.713	9584.223	8896.406
594	11492.918	7305.019	6746.028	9578.019	6963.561	11314	7907.421	3967.012	9730.136	8030.522	4526.755	7777.544	7204.029	9630.089	9112.306	7693.938	18735.119	8459.411	8425	7616.614	10972.113	17036.724	13298.106	5217.572	7006.635	11359.262	12445.384	8316.665	9150.797	9374.05	7472.902	8898.242	7095.288	9351.962	2886.421	10399.169	6445.126	9453.255	6829.675	4610.772	10114.841	11480.379	5066.285	8873.192	7200.304
595	10833.758	5878.037	6280.774	8146.594	4990.818	10948.77	6307.585	5505.047	9307.035	6102.867	3443.452	7677.039	9414.563	7220.019	9610.159	8594.548	13262.981	6738.459	10753.032	6118	7015.519	16182.176	12868.586	5904.974	6210.285	6729.559	7389.474	6619.512	8170.656	8712.025	8243.308	9125.72	5982.273	7220.774	2959.064	9556.439	6284.964	6137.238	5403.919	2238.6	5862.17	8299.185	5248.013	10443.943	7396.414
596	7792.215	6346.43	4463.451	7420.553	4731.766	10003.417	3975.376	3875.465	7595.064	5507.181	2520.311	5565.885	7621.13	6454.424	6796.528	8699.566	15619.698	5709.164	6770.975	6115.487	5268.215	13921.548	10445.39	4919.528	5608.849	4535.623	6352.954	6115.36	6160.373	5886.663	7000.191	6527.675	4928.788	6915.764	2372.398	5774.208	6436.03	6540.154	5964.931	1856.083	4533.591	7394.47	4457.614	7311.634	4831.284
597	8497.91	5592.38	5389.103	7759.538	4328.618	8173.515	5371.842	5258.302	5437.259	4246.975	2725.112	4728.458	6093.775	6626.707	9455.665	6882.937	9441.734	5785.774	5295.815	8559.535	9769.045	14140.439	11508.346	4360.164	6474.589	5059.222	6492.355	6137.415	6351.649	4665.094	5368.393	6116.274	3673.832	6204.134	2270.432	5976.013	5046.123	4860.268	3936.6	2341.043	4719.621	6732.383	3294.316	7477.858	5430.338
598	7280.706	4478.413	4943.758	6936.063	4420.866	9166.141	4606.587	4364.254	7607.606	5283.66	2897.993	5394.455	6923.808	7734.292	10992.242	7530.645	12470.701	4241.209	4459.961	4962.058	7494.405	12993.358	11301.36	4374.75	4345.968	4896.176	6124.987	5327.932	6395.941	3213.783	4754.994	6041.639	4006.774	5079.686	2136.765	6945.1	6328.278	5276.525	4664.506	1789.318	4593.516	6438.514	3279.74	8492.636	6137.645
599	11627.783	8206.47	6864.916	9060.925	5746.486	11057.988	6006.869	5581.073	9004.473	6318.462	3677.239	5416.949	8250.503	8254.469	11763.475	12210.788	19396.088	5881.692	7080.913	5867.012	6616.962	14497.363	11708.025	6436.944	6602.905	5987.036	6988.076	7515.642	8025.641	6771.312	8082.307	6134.025	4994.465	6776.548	2600.678	7938.075	7708.497	6215	4909.863	3232.15	8709.053	9353.546	4133.688	9910.408	7705.769
600	6490.813	5103.796	3907.857	6533.781	3045.456	6151.854	3620.101	3630.192	6196.154	4925.906	2719.125	3675.956	4658.746	4697.365	5252.274	6175.962	10263.819	5288.095	5070.244	4522.35	4726.367	10018.647	8201.088	3773.394	4481.942	4017.648	5466.894	5246.069	5406.436	4568.669	5726.682	5165.278	3650.596	4956.038	1517.233	4184.925	5668.762	5924.212	6761.225	1499.838	3995.56	7630.732	4078.275	4738.26	3467.545
601	8905.1	5576.39	4885.842	6820.663	3910.247	8131.852	4998.742	4949.105	7209.415	5611.238	3320.488	4992.137	5351.066	6303.563	7657.86	5076.264	9528.329	5768.045	4946.05	4908.656	7625.1	13619.35	11287.219	4212.569	5615.167	5011.277	7365.987	4200.056	5125.308	6801.481	7799.365	6945.269	5057.77	5711.195	1717.977	7648.755	5102.339	4955.189	5547.837	1723.392	4534.682	5485.369	3380.513	7266.326	6040.656
602	9794.296	9161.689	8007.17	10956.791	6186.088	14585.049	7950.825	5772.663	11746.316	8346.478	4380.697	8067.752	8318.655	15357.503	13497.323	9849.551	17369.669	7688.758	7442.934	8002.544	7260.146	16306.684	12397.783	7238.519	10264.735	10080.065	11948.599	12498.035	13779.474	6297.587	7580.994	6405.097	5706.715	9051.822	2070.371	10909.806	8048.29	10023.224	9381.987	1941.103	5775.416	5111.442	5160.384	11729.067	8857.039
603	11200.535	4967.561	992.941	5939.975	5244.745	10646.703	6933.894	5397.828	6616.605	5290.013	4060.483	9039.761	8054.805	6091.548	8278.166	7769.836	14916.813	5601.795	7772.775	5744.506	11527.794	22848.149	18280.32	5538.911	4956.613	9095.975	10533.813	5352.273	8638.438	5778.268	5069.708	7918.583	5447.801	5754.258	2051.057	10100.281	5873.621	7364.667	7060.275	2155.105	6799.47	7005.921	3771.248	8225.483	6958.564
604	10529.819	5256.519	5444.017	7186.45	4571.944	8936.859	6567.531	3653.65	8246.359	7361.106	4581.304	6162.75	6612.859	7435.215	7712.195	7374.038	15315.237	6681.151	6831.3	5475.635	8818.22	13963.069	12106.969	4794.619	5098.813	6731.05	7938.256	5758.46	7306.164	7797.831	7579.466	8779.519	5775.465	5991.579	1951.074	8229.544	5549.815	7839.441	6697.35	1929.741	6486.706	6985.439	3415.286	6407.582	5432.778
605	9813.844	5763.745	6305.934	8278.619	4166.576	9326.569	6762.306	4986.946	9087.04	7161.788	4406.239	5669.675	5831.966	7897.949	7350.381	8002.294	16094.418	7162.632	6692.613	5571.404	7758.387	14507.637	10827.513	5701.688	6643.637	6735.147	7648.742	7253.96	8084.458	7182.287	7100.847	8261.044	6007.933	6857.381	1800.905	8277.201	4840.325	7784.316	7041.05	2187.659	6500.27	6925.799	4024.426	6685.982	5772.076
606	13497.229	5910.651	7088.989	7751.006	6433.757	13501.556	8087.075	5416.24	10351.366	8097.531	5231.709	10659.469	10260.732	7607.019	9190.193	8376.629	18038.583	7119.42	8601.775	8134.987	15083.204	18200.961	15304.038	6295.975	5995.114	8514.409	8407.013	8885.294	11994.857	9113.813	7568.593	11088.642	7666.594	7095.226	2349.416	11791.585	5482.601	8764.617	5913.675	3349.228	8565.539	7641.902	4712.993	9513.179	8644.647
607	9249.462	5318.805	5793	8069.78	3517.331	7084.858	6052.252	4266.455	8167.506	6719.15	4203.155	7842.987	6615.764	7574.272	5730.68	4949.994	9666.806	8831.309	7605.137	5945.895	7661.154	14244.452	12403.836	4639.756	4966.994	5846.726	7138.417	7666.595	7294.356	8802.444	9325.382	8127	5333.053	7276.177	1952.341	9028.887	5292.457	6420.123	5176.619	1980.302	5125.623	6236.518	3189.287	7868.978	6809.729
608	6809.561	4128	3290.343	5753.881	2589.121	4709.012	3981.019	2582.834	5254.047	4851.903	3474.174	3726.217	3772.858	5485.696	3500.644	2772.927	6309.874	4887.821	3158.906	4259.66	5675.161	10467.732	7728.968	3639.817	3583.387	4388.73	5982.611	5373.703	5381.667	6517.576	6725.337	5680.819	4105.211	5094.651	1638.556	6263.85	4417.994	4443.993	4623.563	1272.203	3163.103	4037.173	2276.453	4895.988	4027.909
609	5899.94	4533.988	3441.337	6719.325	3515.572	6435.758	3701.256	2114.111	6412.222	6075.197	4453.929	4749.949	4305.558	6212.824	2782.872	3899.146	9795.221	5482.236	3570.176	3734.035	3783.392	6632.035	3654.059	3528.513	2924.224	5909.987	7236.461	6163.209	5783.656	6034.917	5406.86	4523.013	3416.789	5008.331	1568.868	5582.892	4128.481	5912.465	6878.906	1670.988	4668.567	3495.265	2558.808	4857.282	3229.68
610	5336.953	4130.606	3260.69	5247.994	3692.132	6443.132	3746.145	1771.776	5799.776	4606.162	3673.727	3960.266	4555.763	5486.125	3702.331	3109.144	7193.342	5068.159	3581.135	4022.53	4178.523	6417.651	4961.097	2543.894	4109.958	3620.219	3835.026	3391.645	3280.007	3207.323	3009.018	3232.442	4237.315	4062.107	1599.861	5046.665	3917.475	5787.298	5943.469	1848.836	5514.482	4157.525	3211.324	4805.347	3697.84
611	6942.327	3737.302	4174.079	5271.081	3950.725	6068.183	5752.835	3906.329	6522.789	5014.346	3993.369	4117.353	4184.565	5299.321	6081.31	3740.094	8508.006	4376.699	4694.481	4302.825	6586.619	12582.141	10371.925	3451.844	3176.629	5059.151	5409.442	5066.168	6319.866	7453.424	5691.218	7171	5060.45	4379.088	1971.914	7447.904	4321.248	4339.371	4059.675	1732.039	6200.366	5392.833	2904.423	6578.904	5433.569
612	11133.038	6541.781	4821.231	9038.119	6275.909	10028.491	5076.369	3617.122	15266.665	13284.431	5680.621	7926.25	7182.713	9215.089	6263.152	5495.865	15887.139	11288.818	9866.456	6207.935	7544.247	14138.491	11911.281	4883.75	5470.306	10710.549	14067.013	7461.354	7800.658	11447.719	10163.331	11627.394	9024.515	8005.803	2640.16	8151.459	4728.012	11331.481	11783.063	7461.069	19325.243	10192.303	6289.869	6160.048	5155.928
613	8080.712	5301.182	4972.085	8558.725	5451	9719.088	4607.713	3968.524	7367.449	5268.188	3289.263	5235.069	7518.661	8597.494	7973.442	7380.293	12417.319	5872.931	5335.575	8042.862	8042.212	11172.163	9043.224	4788.856	5406.677	5548.048	8191.175	6354.749	6854.113	6544.644	7941.434	5390.481	4049.822	7308.295	2437.962	8322.184	6031.642	7702.893	6700.938	2244.185	5170.455	6035.234	3651.794	7194.714	5052.213
614	8090.65	5670.931	5013.629	7578.9	4703.758	10689.102	4831.9	4131.85	6105.251	4411.069	2547.44	4714.625	5891.796	6525.156	7181.506	8589.05	13390.794	5143.331	4643.181	6847.313	6625.6	11515.987	9336.481	3493.113	5895.56	6587.656	10031.825	6548.661	7012.769	7193.894	9069.884	9055.313	5155.105	6791.648	1985.356	8235.256	6642.526	6464.444	4212.444	2467.333	5223.083	6347.238	3578.547	8090.644	5888.881
615	7485.188	4212.638	4570.433	7422.881	4447.599	9204.701	4303.462	3910.531	8987.303	6336.306	2961.706	4995.1	5767.52	4532.863	5062.247	5744.6	11229.679	4576.387	6529.955	5154.6	6267.131	9117.532	7191.134	5268.107	4425.113	4199.8	4278.872	7204.307	9723.26	5581.831	5043.435	6105.568	4106.042	5220.375	1995.307	6912.735	4969.127	4955.077	3940.919	1480	4047.696	3781.84	2433.526	5695.257	4113.628
616	10541.444	6545.611	5901.33	9265.925	5355.438	10715.524	5672.975	5453.646	6441.051	4670.619	3239.448	7109.75	7222.045	5757.604	7071.063	7064.887	11995.581	6736.931	8629.7	6688.163	8187.195	17128.237	14114.288	5722.356	6523.146	8388.222	11451.321	7683.028	8329.885	10634.75	12252.615	7054.313	4784.982	8616.975	2352.786	10330.874	6768.283	7429.129	6724.887	2580.941	7000.456	8771.581	4685.065	9903.641	7882.077
617	10373.425	6350.108	6130.835	9830.45	5950.578	12651.134	5959.656	6383.079	9813.435	6784.294	3674.813	8942.306	9216.812	8516.605	9636.93	9308.587	16780.826	7203.931	9360.138	7749.306	10047.45	11964.356	9062.61	5853.075	6913.025	7376.205	11319.494	8426.96	9616.85	8147.337	9926.7	20559.157	10669.246	8486.944	2492.033	11793.881	6778.355	10091.62	8706.906	2909.078	7104.379	9534.176	5680.389	9808.093	8059.226
618	10392.229	7572.14	7476.58	10062.556	5077.806	11104.944	6016.106	4429.028	7905.346	6246.299	3831.652	8765.987	9919.581	6961.219	7684.241	11550.494	19741.237	6462.125	7235.783	5098.677	5866.506	15912.006	11347.299	6724.831	7418.386	4956.742	5760.949	7856.89	9122.032	6304.346	6675.367	4945.703	4965.976	7068.554	2017.767	9616.66	6570.939	8505.647	7315.306	1767.982	5742.25	8335.58	5650.98	10560.462	7320.664
619	14078.106	8147.395	8932.609	10493.706	7259	11665.813	8515.419	7140.847	11179.821	8933.944	5420.658	7644.275	10447.017	8063.244	12240.503	11997.069	17743.684	7977.15	8714.497	6814.778	13562.981	20865.881	17156	6656.319	7609.863	10544.095	12628.346	7789.441	8786.41	9732.244	9535.392	10348.419	7416.361	7523.138	2954.191	8110.987	6622.113	9934.819	7054.125	2392.19	7457.23	13181.789	6451.682	10311.853	8628.715
620	8495.331	5102.882	5481.788	7555.075	4503.306	9386.716	5527.119	1949.208	7246.631	5736.169	3965.86	6407.856	7451.834	6993	7909.652	5728.988	8869.974	4907.538	3588.842	5405.281	7442.644	12929.35	11705.881	3642.219	5870.261	5684.497	7943.899	4481.727	4779.262	5073.594	5772.342	6093.144	4842.479	6575.464	1819.313	8141.994	6642.888	6147.554	5720.225	1880.277	5510.864	7720.476	3568.164	9868.683	8236.542
621	10751.181	7326.231	5959.454	8813.194	5536.565	11432.873	5834.281	4458.655	9164.102	7090.637	3996.759	10033.45	10083.489	8023.781	7513.506	8050.956	16556.806	7415.34	7772.581	8657.275	12137.956	16166.569	11779.55	4860.244	6499.818	6508.625	9443.386	11787.166	12632.313	7287.45	7722.425	8464.756	5173.342	7930.78	1998.721	9855.9	6173.675	7462.032	7095.538	2480.71	7359.524	7294.712	3627.025	8339.757	6885.943
622	13963.362	8492.605	3061.24	11228.669	5951.908	10357.623	8705.925	7243.899	10530.622	8724.487	5298.851	8065.131	8362.63	10038.038	11981.719	10442.694	19134.65	9488.494	9281.775	7308.706	11038.5	23102.106	17770.225	6227.538	8436.612	7237.655	10633.726	10593.645	10107.913	9281.769	10262.821	11295.737	6905.875	8827.694	2374.633	9637.462	6837.69	8857.051	8431.081	2444.061	7060.709	10958.93	4685.113	9338.978	7520.387
623	8554.756	4261.253	3917.983	5933.925	3975.705	8066.85	5713.269	4122.676	7649.656	6047.356	3926.503	4289.625	6074.13	4090.358	4916.924	6469.95	12701.031	4841.359	6753.344	4174.421	8013.863	13634.044	11256.713	4431.231	3973.475	5608.848	5759.206	5032.648	6599.519	7547.132	5548.988	6897.2	5198.734	4524.538	1558.924	6436.2	4731.994	6037.255	4812.631	1643.893	5684.167	6459.313	3248.647	4933.25	3993.205
624	11656.006	6631.774	7275	9068.181	4974.037	8438.89	8596.944	6198.195	8352.452	6909.019	4799.818	8325.269	8838.529	7792.106	8618.931	6721.65	11312.938	9042.881	8855.519	6866.419	10230.163	18620.575	16134.3	6180.05	6886.413	6907.358	8963.944	8405.408	7982.3	10483.55	10944.551	10117.031	6273.711	7175.337	2180.093	9732.788	7464.708	6319.956	4425.831	1908.197	6150.093	9600.603	3593.824	9644.254	8338.025
625	8685.9	4961.865	5276.243	8034.675	4107.077	7915.69	6106.824	4593.057	7035.667	5895.831	3859.867	4528.313	5173.701	7087.238	6964.369	4684.181	9315.531	6103.076	5122.938	5323.629	6946.319	13552.362	10232.538	3964.488	5132.168	4909.834	7119.681	5473.411	4361.189	8080.063	8819.291	5049.55	4176.72	6801.069	1757.194	8177.088	5997.961	5780.444	4116.863	1754.987	4529.749	7533.433	2908.673	7550.705	6123.413
626	11369.688	6499.822	5567	7803.681	5399.128	10088.848	5135.419	3270.977	6914.017	5883.906	4584.167	6325.325	7139.144	5715.775	5072.721	5116.438	11966.05	6988.101	6588.212	5137.675	6090.856	13960.195	10850.969	5242.931	5706.444	5686.719	6322.606	4545.324	5078.225	10068.981	8023.816	5108.325	5676.371	6373.794	2178.821	7930.762	5620.192	8049.114	6749.719	2129.665	7537.837	8730.374	5032.073	7471.291	5412.069
627	16154.968	8846.591	8941.938	11662.281	8150.308	11357.807	11091.717	7526.671	12745.924	9840.194	7197.516	9920.465	9725.948	10021.551	12103.619	10115.763	21000.588	9694.975	9674.907	10733.869	18195.294	24390.113	20582.064	6541.177	9184.122	9030.07	10631.626	13496.491	12696.065	10794.728	9639.337	11569.698	7982.377	10241.355	3450.078	12489.14	7424.523	9906.947	7210.594	3713.101	8407.636	12383.128	5207.715	13013.274	11386.415
628	8728.962	5647.335	5443.509	7427.222	5375.699	7283.263	6127.5	4606.162	6591.349	5143.101	4926.791	5770.165	6295.249	5408.839	6156.237	5296.095	10749.547	7009.621	4912.914	5382.864	6720.968	11750.497	9956.342	3936.375	6185.801	4657.828	5877.064	5762.62	5509.768	5623.469	5826.841	6366.582	5337.519	5721.533	2033.38	5290.51	4824.759	6668.013	5905.55	2150.475	4901.946	6598.054	3177.324	6325.488	5373.185
629	9003.389	6267.522	5213.753	7931.087	5275.349	8088.458	6030.646	4127.587	7811.562	5771.07	4240.25	8420.019	6902.893	7761.72	6014.364	5837.886	12949.02	7196.713	4407.904	7934.692	10469.19	13231.917	10305.025	3935.381	6341.279	8772.553	11623.032	11204.673	10353.452	6314.419	5917.794	6885.774	5838.756	7252.487	2299.154	7577.935	5631.2	6974.325	5730.863	2706.652	5678.305	5823.714	3056.551	7268.566	6325.809
630	8833.179	5806.369	6576.058	9056.563	6510.624	8466.929	7758.108	5547.471	8851.076	6914.253	5259.722	6894.443	7185.725	12698.064	10776.834	6309.615	12263.91	6841.718	5627.442	7190.204	9079.041	14761.932	13050.782	4477.701	6841.673	6140.301	6900.584	10197.455	8941.158	5772.468	5752.884	6082.561	5393.018	6905.838	2575.566	8438.223	5726.099	7912.836	5004.781	2268.945	4981.196	7907.596	3613	8455.795	7533.071
631	12350.197	6997.02	8568.636	10474.536	8927.955	13369.594	8559.679	6797.39	12621.569	7416.046	4781.49	7689.685	11251.188	9512.112	14201.429	13245.052	14369.83	6129.818	6714.44	8900.854	13110.359	19939.213	19881.787	6300.647	8491.757	7848.732	8154.12	9240.281	8754.656	7047.993	6216.336	10618.033	6616.39	8756.584	3540.748	7848.276	8035.826	8837.414	7324.994	3265.255	7699.957	11116.423	6892.877	9636.121	7152.007
632	8482.399	7009.2	5185.349	8369.217	5729.95	9148.698	4666.631	4039.238	13549.565	8154.544	2921.638	5998.212	8140.136	7193.417	7685.271	9037	12060.275	4667.188	4712.839	5317.675	6269.384	11367.85	9377.877	4457.478	6489.148	3076.077	4294.142	6487.816	5555.186	8391.006	10641.248	9725.588	5339.695	7296.141	2159.145	7228.195	6252.321	7258.566	5310.269	2348.424	5231.029	10683.44	6368.305	8054.514	6018.554
633	12356.442	9149.366	7654.103	11816.824	6803.512	13380.503	7059.031	5921.842	13932.936	8876.374	4981.718	7068.387	8543.206	10049.911	9877.319	11205.007	17905.344	7484.547	9778.974	8176.673	9131.522	13694.925	13066.462	7149.238	9221.924	7601.455	9602.935	8739.735	9091.98	10426.17	12764.874	9879.623	7105.83	8832.484	2619.022	10463.673	8356.212	9977.253	7064.194	3408.11	7506.113	9627.04	6528.793	9401.584	7609.144
634	11847.377	9957.783	11897.791	15308.667	8053.184	14407.392	11683.175	8188.394	13421.719	8773.208	4893.15	9020.9	10453.373	8598.948	11482.513	18059.388	18833.217	9629.714	7851.097	9146.881	8926.359	18686.857	15261.241	7564.755	9984.564	7324.537	10092.039	10972.725	10464.765	10343.834	13151.089	9923.108	6912.97	10826.126	3257.037	9708.144	9509.201	10841.804	7472.975	3884.953	9571.042	12632.517	6700.734	11185.89	8457.879
635	13493.169	7562.012	8970.426	10059.063	7691.555	15459.671	8937.788	7522.641	13433.017	9196.707	6274.398	7056.906	10525.617	7683.469	10860.138	12423.938	20589.094	6718.781	10032.806	6468.736	10030.156	16703.513	13414.194	9704.119	7397.481	8754.029	9073.475	8739.882	12035.681	7638.075	8083.594	11008.938	6743.043	7540.862	2971.638	11872.588	6588.71	9587.387	7359.956	3209.994	8237.951	6094.739	5918.288	11509.995	9232.244
636	12819.975	8948.323	9301.809	9592.352	6411.011	12502.169	9905.744	5978.982	7114.6	5479.381	4784.402	8734.506	10702.246	7616.338	11956.266	12841.563	15490.425	7552.077	7924.954	7714.811	10973.569	21256.377	16771.15	6028.488	8079.506	8641.556	10931.212	7156.273	8428.155	6517.189	7217.39	7753.3	6080.422	7547.368	2494.91	9435.987	7294.928	7649.567	5740.656	3015.398	7046.389	6184.097	4871.808	11653.378	9751.277
637	10633.581	6615.86	7742.505	7350.125	5447.119	10160.371	7947.3	5687.912	8601.44	5884.164	4297.409	5666.512	6575.016	6563.075	9426.818	8972.919	12696.575	6144.837	7334.194	5535.644	7760.587	14410.35	13594.744	5536.256	6022	6095.247	7620.62	4664.683	5834	8336.038	8940.868	8473.9	5670.554	5772.288	2037.995	8975.239	6174.207	6411.277	4835.025	1969.181	5581.253	6183.674	4344.586	10256.33	8225.563
638	437.595	474.32	362.568	491.333	389.859	460.257	381.759	425.731	442.515	413.286	303.733	367.874	344.871	559.921	380.412	443.574	615.598	592.277	486.798	459.719	476.849	472.148	500.282	432.215	472.423	388.776	561.239	734.973	317.254	460.152	3766.197	465.248	542.24	494.179	316.378	586.384	602.5	402.75	323.323	414.462	407.364	515.515	428.461	553.544	396.395
639	12916.925	6981.975	8666.097	9509.837	7141.546	12286.881	8214.181	6984.876	10906.206	7459.781	5131.717	7900.331	10395.856	6701.843	9508.955	10408.717	17657.309	7641.365	9254.352	7262.378	10799.399	16961.641	13793.626	5984.541	7627.309	6657.491	7867.265	7505.086	8121.386	10048.375	9094.119	8934.905	6359.278	6983.874	2523.242	9352.425	7312.915	8151.283	6931.831	2341.452	8117.965	10650.425	5132.94	9587.884	7731.294
640	8498.025	6364.311	5278.686	6679.488	4130.973	7941.597	5204.673	4415.68	6898.222	5082.869	3606.899	5908.938	6264.701	6073.094	6567.619	6541.768	11917.687	5549.834	5070.975	6160.55	7884.181	11291.612	8946.494	3711.281	5222.297	5872.167	8064.242	6816.211	7605.552	6660.712	7270.815	9485.419	6414.241	5276.344	1591.249	6691.262	5528.238	5421.572	5347.25	1804.975	5181.298	5616.606	3018.541	7031.48	5447.613
641	11136.681	11658.313	5995.497	13302.556	7807.8	19528.671	14069.744	6128.203	13869.256	8779.731	8527.509	7163.081	11944.893	10843.944	8744.434	15799.1	19240.338	9880.586	9953.913	9656.413	7980.038	11987.506	9844.413	9713.076	11956.724	11172.641	13531.794	7845.029	10931.766	13563.763	12210.509	7899.006	8841.111	8657.881	2448.96	12949.8	11543.479	10888.133	9628.788	4046.84	14783.847	7490.245	7197.968	11065.951	7381.95
642	13107.781	7884.488	9285.389	9685.019	6963.583	11349.549	9886.706	7272.164	17184.088	13438.969	4860.007	9969.656	10466.808	9127.741	12139.872	10501.981	15823.329	7181.258	6459	7101.701	11439.044	20247.731	18421.256	5934.381	9125.025	6787.321	8600.695	9811.288	7987.767	15189.394	15827.086	9879.906	6753.422	8975.561	2423.793	10814.006	7347.603	9670.43	7212.413	2819.631	7980.817	15046.849	6010.677	12312.514	10760.056
643	8695.831	3912.405	6499.712	6267.113	4333.967	7206.747	4796.438	3256.618	4726.38	4094.956	3616.168	3512.944	5775.791	4045.369	5881.506	6349.2	10997.731	4153.331	4423.766	5260.411	7909.719	15108.34	11308.594	3977.635	4858.132	4656.123	4969.405	3363.543	3453.541	5613.775	4968.771	4263.931	3856.042	2976.569	1351.011	6788.415	5079.581	4064.121	2317.844	1388.851	4110.086	6399.796	2682.387	7556.561	6548.438
644	10329.294	7075.878	6177.874	7718.738	6968.989	11793.946	6189.788	4603.688	7323.053	6101.494	4724.555	5748.212	7322.951	8107.819	7159.629	7170.563	15351.98	7057.327	6073.6	6075.164	7373.919	12826.531	10087.575	5267.925	6179.844	6799.268	8009.962	6669.534	6664.474	8116.55	7629.348	6963.569	6026.297	6475.775	2073.367	7294.201	6498.494	7327.73	5598.594	3091.16	8536.907	7727.898	4077.898	7182.573	5727.849
645	10449.019	6483.547	6049.301	8637.138	5082.681	8958.012	5720.744	3636.202	6270.277	5341.4	4910.803	6074.131	7295.683	6076.652	5803.325	5570.919	11813.956	7606.316	5050.462	5244.844	5927.151	14661.338	10721.288	5553.156	5798.994	5473.149	6562.506	5530.698	5525.313	11139.844	10027.271	5497.2	5016.135	7003.323	2354.505	8286.519	6455.899	8993.281	7049.456	2208.766	6197.124	8750.338	4364.8	7970.551	6538
646	12072.09	6030.843	8312.663	9011.472	7790.482	13011.548	8852.182	5919.128	10189.94	7330.759	6191.796	6109.261	8880.535	8512.122	8191.942	8662.818	18949.918	8167.828	6086.014	8334.406	10134.14	15047.536	13630.83	6030.728	5820.764	7237.632	6606.841	9066.542	9102.071	8492.791	7302.601	7167.462	7950.694	6620.12	2311.914	9241.544	5887.427	8728.127	6172.637	3217.387	8841.738	8932.917	4747.953	9649.851	8204.112
647	13518.792	7273.257	9105.721	10547.338	8596.86	12179.455	11159.131	6310.846	11425.349	8800.681	6360.579	8846.119	9377.286	15263.394	14616.494	8675.95	18144.594	8788.563	8432.862	8204.206	11002.506	20080.338	14991.063	6829.344	8983.225	9191.27	10875.623	12180.734	11693.163	7567.094	6462.984	7110.363	6961.694	8006.132	3251.375	9719.175	6920.453	10089.42	7575.637	2870.592	7450.156	10533.923	5094.071	11409.614	10045.556
648	6069.611	4041.733	4566.938	5876.394	3793.449	5595.148	6088.164	3761.888	3727.16	3055.673	3458.899	4417.369	5039.698	6224.566	5034.096	4253.132	8802.194	5756.169	3529.463	6047.887	6353.194	11491.175	9182.837	3043.25	3546.05	4919.721	7984.219	5109.687	4332.756	4174.75	4347.714	3354.994	3282.065	5260.119	1771.021	6138.404	3975.505	5415.994	3858.519	2436.524	4292.057	4028.303	2069.675	5484.591	4773.831
649	4755.961	3572.206	4727.279	5177.573	4860.012	8862.841	5064.859	3312.575	7684.771	5666.068	2792.77	3863.255	3057.576	5790.08	4607.723	6647.836	9255.774	7410.029	5056.578	4982.168	4453.787	5531.891	5048.663	3253.284	3927.607	4193.545	4327.842	4662.547	3350.842	4778.373	5686.804	1904.869	4335.566	4176.345	1816.471	4270.686	4346.988	4352.712	4379.269	2757.391	3977.703	3546.669	2769.246	5412.428	3708.086
650	6916.907	4101.91	5257.603	6894.809	2728.548	7667.123	5279.376	4176.019	7996.431	5690.494	3266.588	3717.439	2659.013	7645.593	5748.45	7767.12	12439.405	4850.533	2716.42	5914.446	5694.259	10823.543	9471.864	3984.832	4444.408	6136	8099.901	7938.297	6330.093	5146.667	7700.131	2345.186	3525.119	6408.738	2183.239	7131.296	6073.395	4462.932	6167.938	3397.5	3911.191	4035.807	2269.336	8011.241	6332.935
651	3104.745	2050.08	2423.242	3702.188	1751.639	3956.815	1924.115	1879.494	3459.184	2599.791	1700.327	1905.708	1813.733	3628.476	3231.386	2562.127	4417.278	2609.417	1571.81	3132.616	2673.079	4011.287	2786.14	1858.11	2318.833	2456.728	3127.542	2666.481	2059.447	2219.444	3351.831	1123.221	2218.118	2653.454	1383.981	2596.761	4757.262	2738.462	3567.569	1579.735	2134.315	3168.548	1596.473	3368.529	2859.123
652	9334.724	4108.238	6720.013	8192.584	4089.397	10099.525	6860.647	5299.806	11012.276	7456.758	3896.15	5295.325	3405.968	8922.487	7947.787	11994.544	18514.518	5522.388	5870.944	5601.678	8030.418	15353.748	12111.241	4732.376	4826.716	7193.4	7679.732	7531.799	7444.301	6586.385	7700.268	2849.845	4693.25	6978.438	2916.268	9536.392	7133.012	5859.184	7132.3	4794.337	6488.904	5242.819	3184.806	9842.118	8958.596
653	8593.656	3521.939	5774.9	6063.171	4557.174	9624.969	5383.961	3954.261	9870.523	6181.821	4853.111	10550.844	7442.597	6182.207	6021.787	7648.993	12948.417	4551.39	6456.337	5518.986	8140.375	9173.922	7815.335	5030.916	4423.881	7240.887	5491.967	5475.685	6742.151	5727.945	4686.519	3603.116	7384.381	5266.521	2554.448	8205.082	5982.369	7012.062	5529.413	3281.462	5166.521	5925.275	3889.715	7763.981	6238.056
654	10601.893	5045.299	6538.49	8470.439	5826.594	12010.897	8449.38	7406.699	13325.596	8101.601	5463.664	7229.183	5210.075	9127.269	9866.135	13106.217	19834.561	7696.216	8977.816	7129.823	10644.749	19880.336	15738.152	6049.387	5798.163	9965.06	9739.905	8077.013	8407.864	8599.616	9588.767	3484.916	5803.448	8465.483	3707.184	8995.233	6819.408	8309.862	11167.131	6049.561	6668.596	7069.758	4445.503	9231.007	9295.677
655	4619.224	2619.649	3225.577	3890.592	3134.62	5831.994	3342.006	3170.275	5425.682	3667.861	2392.599	2788.94	2713.217	4541.747	5627.013	6142.101	7890.388	3363.972	3045.623	3303.804	4150.758	6657.676	5097.95	2632.438	2908.841	3308.626	3389.75	2949.818	3326.193	4067.924	3903.617	1582.433	2731.988	3635.37	1794.459	3860.312	5130.179	4282.391	4885.538	3392.648	3088.968	5094.384	2360.66	5414.179	5548.178
656	15014.743	6613.604	10466.118	10341.429	7405.568	14565.731	13705.143	7543.193	18164.613	8953.333	7338.271	8458.013	6812.596	13938.467	14151.957	19052.259	20425.382	11390.346	13707.899	9672.391	17327.312	21810.762	18730.471	6260.815	7047.487	15194.19	14774.303	13637.944	14758.539	11829.128	12446.107	4509.286	7720.221	9599.329	3562.606	15663.019	9882.271	10853.327	11854.081	7377.108	9956.075	13235.076	5042.644	19886.542	16318.352
657	1708.397	1347.921	1476.866	2501.373	1366.576	2272.272	1617.82	1363.126	2374.864	1709.781	1105.964	1358.777	1176.927	2600.467	1899.869	1839.638	3178.686	2603	2594.535	2316.415	2105.914	3448.165	2776.271	1537.462	2037.73	2182.745	1949.871	1603.401	1600.089	1772.984	2173.732	1141.507	1933.831	1945.993	830.851	2402.346	4370.2	1603.401	1590.764	1075.667	1206.382	1513.94	1118.231	3258.66	1681.646
658	408.832	388.306	366.164	594.94	422.677	445.703	428.655	410.238	476.753	447.534	319.698	365.542	346.474	934.16	373.563	416.64	659.429	681.532	432.975	503.053	489.252	481.629	471.769	405.673	428.095	407.849	561.564	514.176	320.047	578.991	529.667	406.266	459.905	520.222	332.88	524.977	614.555	372.622	328.092	475.209	371.533	663.073	446.222	613.598	441.071
659	409.301	463.135	340.4	506.466	427.409	390.848	403.356	430.138	441.061	371.609	303.261	350.622	332.641	708.748	348.417	447.519	634.854	1737.51	443.356	639.989	507.776	577.219	491.15	420.319	458.108	426.613	456.66	721.113	315.518	525.714	555.103	400.661	479	554.371	337.404	539.147	576.894	387.053	304.73	467.576	373.991	659.841	502.594	552.404	444.265
660	406.575	411.609	340.938	548.525	425.437	409.33	429.593	422.193	456.524	393.089	301.771	351.633	338.966	692.162	372.667	429.28	630.294	652.485	432.757	608.269	539.697	554.842	478.755	383.422	416.489	401.686	558.798	660.88	336.965	565.33	562.642	419.778	443.03	611.386	350.354	532.573	553.009	405.406	314.693	468.053	405.636	647.656	451.17	568.202	435.073
661	432.913	361.905	360.289	574.891	435.541	421.955	389.39	418.617	416.68	361.871	310.14	352.602	356.898	773.05	365.591	448.188	663.477	613.688	430.491	509.771	533.175	546.375	482	374.077	392.867	452.51	426.061	540.008	350.45	594.682	605.2	423.772	426.764	494.28	335.191	489.901	787.885	388.033	300.58	464.46	447.913	655.94	460.63	559.237	433.2
662	406.162	389.869	376.743	531.49	476.724	433.989	369.784	400.127	434.051	371.949	313.46	369.24	330.755	746.592	359.248	475.563	676.456	726.38	416.841	522.828	497.052	497.191	477.686	409.991	445.584	497.202	438.77	477.132	373.496	593.03	733.234	439.371	450.902	539.969	349.857	494.921	551.012	398.713	315.828	466.174	399.884	680.62	474.856	578.573	422.717
663	408.955	368.16	384.45	555.871	473.082	401.185	409.864	440.25	407.452	398.67	295.07	386.366	343.235	696.778	369.942	451.722	656.5	736.05	412.842	778.495	506.73	551.092	500.391	452.405	526.442	468.323	420.917	553.381	349.312	588.154	845.569	431.673	451.678	537.809	376.979	502.552	517.688	405.756	336.009	446.09	414.922	679.687	457.857	545.559	421.495
664	406.058	367.472	428.153	577.981	468.882	419.506	388.724	437.615	402.263	392.568	329.717	346.366	339.591	624.878	365.158	426.267	715	754.02	444.726	522.817	501.595	513.717	516.984	391.229	464.455	518.129	428.204	569.962	349.419	589.32	593.836	475.597	469.255	664.922	336.337	544.526	697.685	400.813	309.109	448.239	411.036	684.152	455.089	555.079	456.496
665	407.763	394.876	390.089	669.882	459.837	421.367	402.733	448.89	406.091	368.126	283.029	378.244	347.761	722.161	364.717	466.04	665.947	1043.333	453.527	476.11	526.159	497.921	495.438	389.215	460.122	483.966	462.684	670.718	373.938	742.628	573.029	431.714	431.638	533.15	356.573	541.389	520.633	406.168	314.706	463.149	415.965	709.862	481.078	538.293	451.033
666	411.815	370.691	407.913	517.471	488.947	437.326	400.203	426.833	391.697	385.556	288.207	354.505	345.948	763.609	360.622	490.795	631.093	643.97	473.563	477.224	506.658	554.901	476.225	407.161	466.989	510.657	423.64	712.559	330.417	593.245	627.954	433.188	463.415	525.606	381.552	551.304	558.308	415.087	352.468	458.396	395.561	678.069	495.443	542.06	455.439
667	6568.493	3705.519	6014.311	6103.475	3866.431	10024.582	6422.9	4764.392	6438.403	4951.452	2650.812	4958.298	3727.576	6931.436	6554.976	6292.948	10368.047	5560.367	5396.199	4132.357	4852.742	14430.538	10192.253	3748.626	4756.375	4374.772	4305.456	6336.024	6085.135	4493.445	5479.409	3624.542	5627.735	6104.584	2329.133	7335.905	5484.645	5206.241	6607.2	3257.764	4485.677	8406.832	3513.795	9208.358	6559.576
668	8417.879	4889.107	9111.419	7738.415	4012.684	11745.692	9079.105	5148.244	8199.477	5574.283	4341.957	5156.02	4073.53	8634.774	9077.825	9997.609	12081.611	6952.918	6289.962	7846.759	9721.313	14567.71	12025.415	3844.931	5830.738	4791.607	4957.396	7927.589	7111.836	5364.73	6505.285	3739.5	6637.323	7416.454	2468.057	8382.949	7068.725	7313.013	6614.413	4022.652	5484.528	12029.742	4341.475	10456.765	7858.602
669	7413.361	4282.416	7180.465	8496.065	4830.038	12280.409	7065.58	5235.634	12836.784	7912.507	4114.853	6289.903	3768.704	7230.66	7166.476	6524.591	11116.975	6144.448	5723.231	9770.688	13299.079	15290.226	13486.656	3999.729	6507.888	11528.906	14681.27	9159.565	7491.8	9329.083	12297.052	3746.058	6349.494	7327.571	2425.506	10331.412	7916.301	6615.594	8790.625	2940.04	3693.121	6023.384	3804.664	10453.973	9068.457
670	6002.408	3647.607	3473.711	5489.635	3629.858	8318.456	3895.216	2978.406	7826.49	5448.593	2820.755	3236.385	3215.448	6157.061	5089.18	5574.673	9647.376	4877.022	4538.453	6103.22	7428.836	9304.167	7886.217	3008.107	3683.049	6711.426	8119.488	4867.739	4783.565	5680.589	7776.973	2474.697	4427.421	4422.527	1934.544	5430.962	6692.876	4941.468	5705.531	3320.104	4466	5000.062	2733.331	5657.429	4557.958
671	6454.629	4074.333	3811.474	6313.16	4461.043	9903.669	4161.327	3208.072	7882.013	5514.712	2965.288	4097.46	3050.728	7187.654	5378.055	6623.725	11465.348	5561.374	5007.736	6053.189	6848.575	9540.203	7593.981	3081.257	4452.265	7551.514	9024.769	6033.006	4881.362	6222.057	8022.974	2433.401	4372.467	5383.938	1815.287	5836.097	6072.494	5009.812	7190.688	4229.619	5455.036	5170.664	2701.865	6920.804	5408.938
672	9218.185	5640.933	6235.182	7876.188	6652.012	14628.757	6998.032	4821.491	13134.804	7548.866	4147.595	5629.853	4206.857	9467.419	7873.414	10726.609	17882.291	7518.099	7877.34	6188.683	7458.625	13820.964	10447.019	5246.507	6224.596	7614.238	7681.755	8010.329	7236.576	10162.124	10579.493	3129.731	5941.401	6687.236	2226.372	8853.835	7435.667	7847.918	9500.65	5244.503	7238.65	6037.57	3793.213	9910.333	7580.1
673	9619.624	5126.784	5589.314	7848.654	5352.596	8935.613	7068.065	5810.533	10517.641	5944.844	4249.04	5181.117	3767.085	9242.528	8670.765	12250.116	18540.971	6468.844	7465.722	6583.741	8765.574	16751.31	13807.554	5017.378	5796.285	7747.007	8003.217	7939.957	7832.365	7553.103	8974.132	3197.146	4740.779	8109.228	2760.459	9938.993	8112.094	6078.006	7474.056	5648.759	6836.067	6572.935	2900.213	10487.449	9235.314
674	8653.195	4363.831	5192.423	7589.24	4399.821	6828.643	6584.545	5241.792	8899.24	5698.214	3610.555	4776.212	4136.161	8713.981	8428.887	10223.191	16611.459	6657.076	5369.127	6202.705	9903.914	16658.014	12152.457	4596.414	5780.208	7905.691	8473.903	7711.232	7276.5	7026.151	9538.144	3589.367	4438.912	7302.17	2544.772	8449.337	7703.276	5216.943	7030.231	5332.703	5403.302	5764.962	2366.766	10403.858	8612.624
675	12455.074	7124.421	7069.961	11076.447	5688.976	10070.182	8280.619	6753.468	8729.693	5403.448	3848.686	6484.45	5103.312	10369.66	8039.789	10055.255	15272.335	8176.697	9320.559	6917.143	10076.766	20244.155	14173.25	6850.142	7771.601	9570.327	9035.941	6758.463	7009.187	6869.41	7777.974	4009.962	5061.048	9637.262	3205.918	9296.026	7632.131	6689.665	10002.25	5631.373	5861.337	8062.193	3710.419	10403.397	8836.853
676	13674.559	6343.624	8162.52	11738.309	7110.283	9205.063	10296.104	8204.764	8477.566	5638.974	4637.871	7130.212	5584.636	9075.327	9603.804	11406.987	14517.376	7954.558	9966.843	6990.986	11630.388	22331.254	17016.304	6928.378	7928.89	9382.947	8689.66	7140.071	6849.621	8254.358	8482.727	5250.467	5581.119	9532.479	3879.379	9673.462	8742.395	6542.379	7986.855	5909.365	6074.899	12936.554	3954.226	13379.053	10270.38
677	6673.523	4042.97	3970.75	6207.304	4569.818	6510.727	5916.212	5375.41	5774.654	3752.192	3211.483	5726.682	3967.739	7041.188	5477.16	7553.937	10906.47	4975.07	5347.986	5070.287	8481.067	12470.732	9120.861	3809.407	3890.584	8743.82	9925.351	4986.092	6227.644	9451	9666.209	4283.437	3314.479	5423.303	2454.148	7156.546	5472.645	5186.901	7907.363	4679.05	4376.436	4997.336	2656.711	8316.9	6737.968
678	8182.801	5552.263	5090.04	8822.149	5951.63	8174.923	5758.484	3736.635	7953.262	5866.295	4203.538	6558.306	4856.328	8313.863	3912.161	8411.24	13964.688	8031.863	9083.151	5665.905	6774.691	14646.089	9851.322	5116.497	5535.528	7820.612	8649.631	7875.822	8559.752	6869.063	8122.188	5445.372	4062.461	8211.519	3413.363	6119.961	6436.746	6593.764	11963.631	4432.226	5689.648	4148.333	3816.379	6549.455	4089.45
679	5008.039	3213.981	3217.465	5161.839	3741.519	4891.609	4244.329	2997.7	3345.829	2632.377	2588.054	3851.272	3461.982	4962.956	3069.123	4020.421	5255.576	4917.115	4599.071	4164.709	5532.421	9958.122	6946.819	3285.236	3353.73	5744.146	6105.862	4331.291	4845.353	6818.732	8162.638	3091.077	2133.793	4648.245	2493.293	4777.439	5063.261	3508.253	7047.425	3862.481	3341.479	3744.542	2397.474	7203.14	5534.221
680	3625.348	3209.089	5265.26	4724.948	3305.915	4769.936	14292.019	8556.012	6820.81	4201.462	3417.625	4905.05	5204.091	8608.916	7071.058	8018.887	5894.455	7884.013	9936.875	3583.453	3937.787	5716.66	4313.881	3069.625	3229.781	3816.542	4058.76	15119.076	14254.038	5644.517	6600.252	2570.208	2566.935	10794.5	3824.387	3388.033	5290.724	4361.106	6693.931	5606.2	6318.605	5216.58	3412.283	6101.875	5161.994
681	3939.115	3015.157	3946.82	4931.083	3770.267	6267.734	3939.361	2544.203	4027.601	2887.783	2225.714	2709.906	3204.881	6244.201	3797.174	5554.139	8547.954	4185.327	5103.737	3540.517	3942.058	6353.965	4408.235	2713.219	2896.392	4054.203	3716.678	3962.427	4649.219	4511.243	4875.571	2856.281	3307.479	3843.201	1862.168	3837.306	4450.988	3533.355	4600.738	2514.273	3881.301	3237.555	2554.562	5342.875	3700.665
682	7074.305	4278.706	5144.471	6967.306	5849.416	9116.526	6250.212	4580.261	6251.786	4902.616	3424.772	5889.02	5187.557	8657.49	4839.698	9048.887	14465.609	8160.427	7378.755	5001.285	8830.858	13421.122	8875.994	5754.169	3652.095	8632.875	7046.285	7196.694	8674.276	8892.743	8770.846	5763.199	3750.913	7294.293	4171.724	8338.725	5008.368	5902.703	13111.419	5065.353	6492.242	4173.428	4104.299	8966.232	6784.282
683	6030.987	3916.224	5015.191	6788.097	4720.114	8386.368	6456.255	4805.548	5362.517	4085.737	2751.278	5794.893	5337.363	6833.811	5246.829	5949.148	8261.347	8273.778	6872.127	5099.558	9301.756	11448.993	7369.747	3704.42	3723.073	6068.115	6446.812	6375.22	8746.13	8815.646	9224.534	5521.497	3601.959	6589.301	3888.746	7064.361	5045.389	5490.153	12227.163	4192.93	4510.85	5292.844	3560.198	8778.077	6985.11
684	4376.954	3158.849	5158.858	5662.535	4309.378	8413.956	4637.331	3338.704	5761.609	3960.961	2368.067	4558.539	4192.888	5947.872	4907.425	5762.748	7443.641	5297.776	6369.083	2611.364	5317.106	8360.324	5582.391	3380.362	3249.174	4663.309	3944.412	2773.781	3559.928	3960.419	3803.738	3882.771	3785.669	3725.104	2360.735	5991.916	5671.297	4666.194	8153.856	5953.631	5468.671	5765.958	3147.962	8530.164	6605.038
685	5440.835	2496.779	5237.544	5384.826	2390.26	6296.859	3709.333	2231.218	4938.17	3622.81	1958.713	3859.269	3045.269	3922.473	3021.118	4883.64	8989.914	3702.428	2633.88	5889.311	7946.763	11982.006	9515.562	3052.781	2729.577	3896.507	3991.688	3590.517	3389.94	3748.392	4728.364	3233.822	4274.154	3182.909	1532.337	6833.95	3997.832	3381.732	1715.8	1690.158	3016.497	3127.829	1966.434	7939.281	5062.345
686	4906.046	3054.181	3840.899	4787.908	2032.493	5423.592	3771.315	2382.878	4367.013	3694.882	1649.163	4582.059	2837.159	5636.22	3368.685	4622.338	8310.694	3620.527	3137.532	4218.735	4512.969	10336.282	7453.233	2243.628	3490.293	3244.782	3506.322	5319.727	4994.925	4016.541	5574.763	2441.045	3609.893	4828.203	1713.629	5090.887	4475.425	2547.096	2318.803	1794.817	2965.348	4114.37	1669.813	6156.892	4070.413
687	4821.9	2648.613	4689.087	5667.442	2197.733	5517.413	3331.825	2518.235	4413.794	3488.348	2120.638	3604.141	2866.773	4118.207	4054.851	5332.762	7474.094	3470.654	2916.819	4881.087	6434.129	12158.338	9020.554	2588.65	3148.787	3580.327	4513.8	3761.27	3106.152	3906.229	5273.225	2627.718	3308.782	3401.748	1566.062	5909.419	4954.36	2728.336	1745.72	1986.5	2617.95	4658.817	1718.253	7297.726	5659.18
688	411.45	362.876	430.819	528.438	392.583	436.935	432.932	416.867	661.969	414	327.955	356.065	318.239	1132.899	359.858	413.52	627.697	645.276	405.589	605.745	532.009	524	484.159	385.148	499.062	459.143	429.885	849.757	341.281	514.5	568.94	372.155	537.579	724.755	368.819	494.28	606.352	377.784	290.556	437.096	402.194	629.782	410.968	539.5	430.797
689	6890.812	4199.068	4735.329	6962.405	3701.367	7219.026	6015	4661.181	6365.322	4174.344	2872.748	4117.467	2619.784	7603.228	6285.945	7604.841	11484.871	6592.116	6421.994	6059.319	7756.613	15966.14	12525.759	3181.721	5365.755	6943.487	7882.588	8169.709	6531.829	6786.122	9871.786	3580.434	4434.745	7035.448	2308.785	8422	6400.122	4685.247	4153.144	4384.729	5390.521	6019.979	2459.987	9345	7231.834
690	6108.877	3794.353	3945.638	6575.484	3328.048	6328.172	5087.967	3466.509	5487.434	4104.529	3509.885	3576.664	2608.981	7455.656	4580.424	6122.664	9669.733	6614.704	5951.794	5305.315	6830.719	13177.762	10876.669	3631.94	4413.823	6443.747	8039.613	7071.677	5398.013	6621.993	9407.723	3054.69	3559.382	6259.685	2201.842	6954.256	6084.36	4575.348	4488.15	3567.617	4362.903	4749.928	2177.975	7709.955	5649.452
691	7285.026	4260.645	3634.045	5821.319	4027.732	6330.628	4405.175	3309.227	5696.529	4506.393	3094.762	3449.209	3127.519	7809.189	4809.567	6644.007	10316	6470.103	5695.678	5189.455	5804.713	11482.082	8562.539	3865.118	4504.169	5435.377	6120.288	4445.184	3592.289	6079	8206.132	2745.448	3289.553	6243.803	2200.448	6160.1	6444.601	4784.107	7135.625	3617.392	4379.802	5097.224	2188.765	7457.713	5434.262
692	9454.193	6612.95	6398.752	10348.957	5913.013	10287.182	8022.752	4768.4	8839.233	5385.724	5288.707	4843.943	4208.556	9224.589	6316.198	11416.694	17267.814	9593.451	10191.6	7041.986	7011.853	15533.399	11486.842	5873.242	7408.338	6190.272	7012.181	9165.154	8062.364	9576.02	13201.444	3687.701	5745.337	8875.064	2487.462	9767.582	8177.117	7580.494	8440.405	4593.682	6586.536	7515.56	3393.452	11025.219	8178.587
693	8305.691	4328.344	4529.148	6830.549	4587.136	7245.382	6126.229	4326.256	6479.182	4066.438	4249.086	5248.487	4560.775	7186.831	6793.25	5992.916	9699.139	5283.597	7383.637	4835.76	7416.422	12660.342	11264.908	4635.533	4153.865	8325.338	8767.469	7520.35	7856.461	5463.395	5903.709	4832.523	5131.095	4946.292	2241.684	6550.242	6911.427	4698.038	4779	4044.099	4637.578	5936.09	2864.733	6218.891	5290.825
694	6842.148	3462.052	4754.877	6217.052	4216.941	5904.813	6013.156	4509.731	5425.635	3559.862	3935.711	4237.17	3620.378	5397.545	5279.935	5706.133	8761.006	5781.945	6841.823	6739.567	11301.392	12774.642	10733	4584.033	4427.427	4203.774	4151.167	5556.344	6464.942	4745.808	6144.475	3501.76	3393.657	5121.53	2378.072	5911.738	6097.589	3963.572	5037.9	3902.896	4302.721	3992.748	2386.709	7949.962	5345.746
695	8951.434	5935.336	5707.75	9838.115	5414.877	8164.705	6562.611	4884.768	8333.264	4918.818	4140.478	5928.057	5297.331	10855.102	7474.851	8366	12701	7523.24	7081.337	5423	6812.765	15650.322	10697.393	6271.117	6617.895	10299.846	9783.93	10674.07	11615.298	6056.735	7641.196	6348.8	5931.03	8653.105	3490.111	7994.49	6757.806	5943.413	6860.56	6285.7	6234.59	3407.648	3389.145	7859.931	5712.821
696	6667.693	2286.226	2997.779	4568.006	4777.791	5803.472	4304.494	3620.354	5585.716	3659.909	3476.736	4692.527	3650.073	3721.232	3619.301	4378.809	8872.761	4894.397	10550.794	3955.326	10395.864	13437.142	9064.471	4449.825	2535.029	7119.6	4592.791	2771.193	4701.993	4995.063	3393.104	3837.636	3422.024	3772.959	2748.331	6029.52	3268.287	4274.382	5551.944	3186.313	4414.525	2225.964	2541.151	4678.071	3834.361
697	2766.08	7655.178	7948.242	12070.006	7208.158	9297.758	9368.417	6574.38	8251.083	5146.211	4629.595	6517.969	5740.933	13512.024	9555.25	10410.948	14131.228	7263.792	6231.256	6817.885	9904.911	18650.811	13701.343	6698.705	8802.19	10279.949	11762.677	10516.525	9985.906	6994.755	9583.608	8340.641	6080.297	9369.19	3359.204	7956.5	7337.061	6314.86	9031.094	5996.633	8064.424	6427.753	3783.881	10954.582	7931.28
698	5364.811	3686.651	3643.229	6389.325	3732.81	5062.699	4274.327	3278.365	3970.781	3169.662	2265.033	3367.586	3065.79	5762.411	3389.774	4184.02	7573.538	6009.2	6129.516	6372.5	9046.444	11034.014	7315.387	3885.144	4531.331	3078.768	3315.32	4315.628	4247.344	3530.466	5269.792	3322.837	2682.284	5696.603	2196.465	4406.636	5136.551	3066.637	5273.019	3793.957	4309.323	3380.542	2078.947	5477.942	3594.352
699	11777.734	9556.828	8615.538	13514.041	6578.877	9195.78	9280.51	6352.269	8063.267	5663.786	4201.183	7836.557	7026.242	15639.037	7975.132	11630.837	15389.12	12590.234	12441.819	6929.476	9329.568	21420.643	12937.042	8347.081	8865.099	11207.052	13000.316	13483.286	13898.593	7368.507	11122.06	9134.231	6066.448	12254.893	4393.491	9141.532	7027.671	5895.613	10919.769	6979.859	9467.563	5814.897	3936.16	10878.221	8596.528
700	6948.284	5391.923	8442.5	9389.461	4947.916	7847.414	9314.208	5358.012	5048.395	3305.546	3165.259	4106.182	4011.793	6492.584	5553.206	8604.079	9591.41	8101.461	8535.462	6768.546	12523.226	14367.269	10085.648	4241.476	6262.377	4586.859	4855.066	5492.006	5799.42	6225.086	7870.413	5170.271	4408.139	6393.067	2688.384	6379.606	6565.335	4177.361	4835.316	4431.174	5413.216	5369.081	3032.262	8377.768	6255.137
701	9721.74	5654.181	7939.778	10707.376	7692.248	10788.675	8613.266	6230.615	6952.834	5357.638	3175.057	7485.673	6149.327	9760.127	8978.581	10213.086	16145.115	10158.943	8613.93	5896.266	11236.862	19754.142	14731.101	4932.354	6141.767	6195.192	5114.213	8728.627	10078.47	7399.769	8613.34	8432.573	5314.823	8145.966	4119.013	11185.357	7527.889	6902.443	11201.663	5330.877	6962.506	8360.084	5089.962	13203.45	10670.544
702	6794.441	4280.449	5762.535	7146.963	5895.877	7682.453	6085.045	3917.188	4351.019	3209.84	2886.291	4682.431	4652.782	7385.926	6245.214	6241.212	9638.558	7387.255	7687.462	4922.11	8226.283	13713.658	9882.319	3506.993	4856.693	3988.322	3824.019	5564.013	6542.128	5183.213	6258.007	5729.795	4470.156	5713.497	2895.313	6609.55	6598.802	4352.604	8186.625	4036.784	5517.693	6129.5	3257.595	9531.822	6931.842
703	5640.221	3722.662	4711.265	5091.824	2775.482	7415.535	4432.787	8008.453	5760.555	5018.715	2922.122	3839.84	2918.417	5553.203	4052.084	4524.626	7485.888	4436.034	2821.245	5216.297	5116.988	8078.916	7065.922	2663.438	3735.927	4108.107	4544.336	4646.988	4487.84	4799.046	6509.007	3235.152	4086.565	4828.306	1977.65	5143.361	5055.263	4798.493	4864.712	2462.737	3452.987	3967.788	2562.465	6297.493	3255.512
704	5552.277	3839.201	4680.755	5113.441	3402.398	7672.842	4291.894	3036.703	13612.405	7846.382	2758.918	2762.354	3344.82	4142.842	4209.168	4775.768	8550.754	5240.467	4091.025	4975.73	4904.968	4653.782	4586.862	2298.777	4308.353	5299.967	4487.327	3965.404	4342.946	6157.135	6715.671	2247.219	4069.716	3935.132	1718.994	5384.096	4700.138	6100.051	4552.9	2673.724	5167.175	4102.774	3662.157	5679.041	3721.264
705	10486.726	4148.14	6734.774	7713.581	6002.212	12727.094	7341.02	5130.873	12273.033	8142.619	4522.07	9054.698	6488.952	8214.409	8158.398	7327.614	14953.049	6752.177	7265.204	7180.917	12969.204	17947.729	16540.638	4645.692	5332.185	8880.27	7398.51	9292.748	11331.966	7207.514	7174.389	5923.882	7043.639	6824.111	3638.812	11012.285	6927.731	9092.829	6437.2	4016.034	6683.759	12730.179	4688.203	11229.923	8132.25
706	5165.451	2601.826	2812.053	4333.076	3154.105	6507.948	3350.121	2480.366	4999.052	4086.817	2463.533	4164.855	3190.042	5016.926	3500.415	3894.141	7629.982	3812.986	2841.226	4113.303	5133.533	7322.75	5662.503	2653.748	2641.993	5601.962	5097.224	4105.769	4394.273	3837.086	4028.317	2161.709	2901.432	4059.706	1964.84	3999.134	3603.478	4776.406	4634.75	2538.422	3714.142	3970.013	2662.75	4782.465	3124.226
707	5872.895	3536.678	4294.7	6019.026	3366.407	7073.636	4470.087	2937.548	7588.418	5265.609	3381.299	6494.44	5118.522	6497.503	4493.591	5563.283	9102.446	4490.254	4875.452	6339.369	8372.188	7229.743	5583.27	4503.113	4226.352	6928.886	6745.762	5973.79	7026.287	5115.793	4484.592	3667.724	4838.584	5286.542	2498.327	7707.188	5020.122	5246.811	6275.538	2806.793	4533.018	4366.523	3116.415	7412.383	4740.867
708	7592.382	2742.942	2612.755	3997.611	4153.66	7133.409	3509.327	3359.575	6383.295	3930.538	3757.296	5187.758	4206.503	4577.699	4432.919	5136.517	10911.945	3532.31	4203.013	3414.878	6638.624	14073.908	9620.65	3298.477	2604.419	6319.615	4613.547	3419.258	4683.163	3709.46	3176.171	2451.066	3303	3662.192	2238.888	5879.91	3869.956	4535.521	2267.131	2901.944	4548.393	4084.937	2676.033	5033.314	3852.082
709	5967.797	3259.152	3299.771	5820.836	3389.204	5475.925	4270.525	3395.475	7680.872	4547.497	2700.662	3652.949	2737.613	6498.596	5308.764	6263.974	9804.14	5437.769	5833.185	5215.093	8458.814	11610.694	8856.576	2894.277	4065.762	4940.906	5461.033	5926.441	5455.695	5888.033	7443.623	3137.734	3394.047	5955.111	2109.34	5486.308	5158.391	3624.182	4518.65	2535.757	2983.632	3350.007	1728.147	5045.596	3992.228
710	4430.377	2702.966	2132.079	4171.272	2624.346	3989.412	2904.052	1925.659	5132.325	4033.032	2417.27	3098.994	2429.578	6329.888	3274.497	4154.121	7098.018	5072.257	3992.988	4791.395	7029.642	8710.075	5856.295	2854.775	2595.633	5940.855	6383.21	5838.778	6032.277	4902.013	6051.523	2291.69	2464.244	4175.423	1821.557	5975.1	5118.632	3914.839	5862.469	2546.904	2989.088	2835.139	1480.373	6397.481	4489.912
711	6923.784	4422.805	4767.258	7759.841	4360.382	7136.897	6331.538	3736.391	7998.275	5370.206	3713.533	4315.43	4396.677	8729.577	4858.448	8833.857	10594.655	7129.059	5622.194	6026.55	8242.688	12313.137	9152.696	5277.357	4494.313	6087.781	7105.637	6654.076	5936.19	7797.536	9728.481	4008.799	3836.948	6509.405	2651.708	5354.302	6066.267	5059.622	6910.706	3196.728	3544.269	4100.98	2765.633	6710.425	4945.976
712	10587.243	6335.55	5590.403	8848.552	6107.634	8495.994	6990.86	5126.877	11293.123	7210.043	5416.927	7382.466	5131.94	12264.606	10529.482	11880.968	17611.311	10029.007	12074.108	8238.264	13045.815	18084.452	13110.439	6139.834	5916.43	12775.224	12958.406	14511.5	14099.881	9712.813	11521.181	5860.032	5204.509	8915.818	3558.371	12760.201	8975.387	7974.918	10894.013	5767.671	6365.258	7753.444	4436.418	15532.187	12883.82
713	8137.306	3717.472	4852.57	8004.784	5141.703	7118.358	4341.057	3113.763	5801.715	3650.737	3430.558	3881.72	4022.25	5669.127	5151.696	8127.738	13572.244	4276.535	5176.75	5447.626	10142.64	16865.046	14691.635	5705.864	4794.901	7749.096	6931.344	4079.506	5134.077	5872.487	6911.813	3757.188	3637.394	3931.204	2294.53	10000.563	7254.568	4257.272	4445.556	2900.117	3929.648	5308.075	2846.024	11769.088	8143.303
714	6914.252	4084.705	7295.206	8273.653	4764.618	7618.484	7647.755	3668.234	6062.762	3984.851	3985.346	4957.547	5181.307	6348.766	4749.137	9364.331	12058.716	5917.922	6331.456	5692.019	7559.626	11708.981	9447.744	5838.255	5074.867	4933.226	5405.277	4427.69	5335.748	6553.114	7571.962	4634.667	4209.123	4303.11	2378.118	8049.969	6556.251	5583.663	6107.131	3046.123	4373.554	4633.4	2971.031	11845.494	6770.335
715	5181.929	3639.878	6252.188	8138.168	3995.865	6774.238	6013.031	3104.102	6638.138	4114.253	3189.941	3444.136	3866.857	6258.012	3741.844	8072.682	13111.514	6289.684	7059.469	5338.364	6515.073	10944.895	8395.053	5412.585	5284.799	4495.818	4722.589	4993.615	5657.632	6408.966	7561.335	4224.643	4033.306	4655.083	1878.157	9062.069	6756.427	4378.373	5556.869	2728.417	4190.649	3991.785	2778.081	9989.55	6747.44
716	11002.219	5646.065	9846.95	9841.316	8394.117	12453.544	9785.606	5300.244	9557.975	5375.805	5265.399	4944.722	6744.402	6937.719	7002.3	13687.38	20196.814	6499.265	11222.321	6227.039	12317.077	19649.358	15598.14	7762.19	7089.065	7235.319	5600.872	5161.092	8378.612	9993.329	8748.554	7018.912	6411.941	4910.549	3277.643	13865.669	7693.605	7973.962	8608.031	3847.521	6690.099	6777.752	5068.006	13901.756	11066.731
717	7530.955	5688.719	5938.151	9619.213	5614.944	8269.856	6984.826	5077.892	8358.699	5537.252	3053.06	4526	4010.939	9715.39	5996.018	9772.108	15619.671	8701.465	9378.579	5892.895	8596.843	14082.046	10051.061	4656.174	6200.762	7034.032	6929.288	7576.453	8732.882	8421.993	10187.305	6501.153	4795.041	7731.424	3293.038	7051.656	5680.231	4539.591	6227.788	3550	5021.293	3346.384	2808.9	7249.204	5767.049
718	3299.007	2584.238	2464.967	3755.29	2348.8	3933.162	2617.879	2094.503	3403.595	2667.412	1520.053	2481.312	2497.096	5223.307	2758	3694.592	7083.553	4859.089	4234.212	3731.421	5198.473	6698.105	4323.497	2179.309	2376.232	5019.472	5774.801	4932.564	6903.133	5117.986	5875.43	3311.29	2336.196	3263.136	1873.364	4493.656	3892.932	3219.51	5702.516	2201.167	3112.8	2401.423	1759.25	4678.865	3315.833
719	3386.699	3159.803	3802.129	5176.951	2956.098	5096.916	3455.539	2155.241	3848.423	3178.392	2261.437	2290.569	2810.5	5782.846	2735.271	4649.275	7761.794	5318.342	3348.298	3228.724	3629.272	7358.199	4490.414	2431.389	2666.442	3535.769	3528.306	3242.636	3913.795	4962.476	6225.819	3189.644	2483.147	4027.671	1973.431	3206.488	4091.95	2971.391	4353.631	1834.182	2909.201	2421.624	1711.626	4089.742	2608.795
720	11200	5607.901	5806.406	8150.947	7542.527	11050.929	5668.566	4258.402	9399.073	6122.941	3617.067	6921.477	7150.317	7148.125	4712.673	7900.742	18984.374	8664.355	9889.313	5207.4	12420.527	16063.211	12310.142	5379.762	4954.73	12208.763	9140.033	7972.727	14106.013	10378.507	8566.39	8387.91	5666.791	6704.611	4179.403	9738.243	6193.135	7671.618	12344.788	4277.548	7908.241	4803.041	4919.333	8987.455	7405.836
721	6818.74	5827.472	6832.815	9108.5	3601.136	10142.167	6889.445	3860.42	10391.051	6983.043	3400.654	4065.592	3102.796	8910.444	6238.368	7688.88	12417.337	6981.283	4594.658	6945.144	6511.121	10340.556	9254.709	3558.539	6715.895	6246.604	6664.573	8918.526	7310.718	6455.233	10183.667	3753.748	5697.53	6760.993	2203.761	5945.319	5475.226	5322.413	5858.063	2643.717	4403.069	3715.107	2746.916	6856.335	2932.683
722	6411.526	3745.006	4429.352	5883.422	3230.853	6918.606	3469.312	2355.14	5419.287	4326.158	2870.4	4332.632	3307.569	6603.176	4602.402	3401.653	6663.783	4556.586	2578.183	4638.416	4878.543	9082.313	8024.917	2635.377	4258.804	6450.98	6257.987	4259.635	3801.513	5910.761	8035.069	2741.948	3541.373	5707.553	2296.138	5231.769	5291.945	5230.327	7367.825	2919.221	4336.118	4433.688	2826.241	6562	4298.693
723	4396.892	3272.331	3121.245	5515.792	2349.439	4491.179	2808.143	1555.739	4277.841	3451.721	2080.92	2976.715	2459.452	4634.583	2945.764	3023.138	5864.669	3520.34	2669.228	3819.8	3227.071	5103.393	4097.265	2501.893	3328.096	3900.826	3762.842	4175.211	3498.039	3922.447	4862.307	1987.981	2676.553	4496.549	1614.158	4050.316	4279.56	3434.789	4049.475	1717.976	2776.506	2932.383	1735.205	4809.796	3239.558
724	7611.18	4311.79	4883.417	7669.944	3868.176	8016.636	6462.608	4071.78	6292.323	4335.97	3430.507	7031.614	4270.94	7409.988	6181.315	7335.981	12220.147	5751.524	4430.078	6529.493	9381.394	17765.25	14744.299	3606.47	4627.219	8796.632	9542.923	6322.163	6435.671	3992.375	3373.373	3446.567	4138.339	7148.014	2485.588	8527.728	6047.646	5675.611	6045.325	4735.661	5728.946	5177.276	2783.773	7587.78	6230.193
725	9258.18	4998.47	7132.574	8710.771	5745.202	11061.98	8690.019	3793.612	11344.208	6932.311	4772.917	6784.226	5535.388	8225.13	6991.817	9756.715	15178.543	6451.215	5290.298	6608.276	9148.62	14024.472	12280.481	4541.269	4651.622	7265.312	6341.197	7529.476	7932.48	8865.753	8505.545	5188.853	5909.744	7383.079	3168.437	9494.783	6164.82	8349.377	7666.358	4633.346	6463.679	6570.785	4230.119	10287.446	7448.509
726	409.052	385.979	372.94	519.667	404.101	439.74	397.319	429.683	443.15	418.253	316.684	382.31	312.087	693.936	384.55	404.034	633.152	687.215	419.716	526.097	504.573	538.264	533.042	383.553	525.154	455.752	498.485	572.898	320.111	537.268	500.882	387.611	477.614	553.776	366.784	525.581	642.66	417.408	292.479	467.304	413.036	603.28	437.355	577.286	445.445
727	4442.28	3245.157	3615.135	6705.342	2921.897	4543.247	3316.007	2364.888	5216.303	3716.848	2187.331	2832.904	2157.419	4786.145	3414.72	5956.4	9874.041	4726.688	3473.312	4318.181	6474.506	11406.338	7439.309	3775.838	4583.729	5101.297	4882.699	4283.894	3821.282	4419.84	4731.147	1946.627	2343.608	3972.826	1476.641	6621.956	6205.331	3040	2107.906	2302.982	2803.227	3243.871	1416.663	7773.734	5433.067
728	444.616	355.17	345.573	483.716	395.14	404.103	434.087	419.136	437.354	397.584	311.681	367.412	323.46	887.372	356.86	430.806	617.359	824.705	436.972	469.442	532.592	529.83	535.886	398.683	455.079	411.772	536.824	597.71	304.768	518.621	515.991	397.587	481.64	652.606	347.6	511.737	571.85	403.443	296.966	453.946	407.676	659.426	452.379	525.978	408.444
729	6947.184	4368.83	3548.916	6827.519	5454.433	7999.766	4774.625	3765.253	7462.916	4746.163	3211.575	5160.758	3585.353	6069.833	5100.715	6521.405	11880.97	6384.779	5155.218	5775.162	9892.479	12680.152	9498.269	3823.776	5136.446	9035.369	10017.299	6150.914	6551.123	7982.688	9695.655	4015.903	3860.138	6123.158	2113.82	7198.795	6366.236	4905.691	7081.2	4333.281	4121.521	4453.748	2332.722	8056.737	6353.631
730	4632.164	3340.346	2676.572	6020.957	4179.342	7092.467	3057.166	2306.154	6714.265	4712.074	3068.919	4114.186	3623.642	4638.91	2919.829	3506.966	7700.636	4021.48	3804.462	4134.331	6221.304	8955.171	6198.306	4096.318	4095.094	7762.291	7931.834	4320.683	5254.167	7222.839	6316.286	2948.96	3663.494	4045.156	2030.662	6251.618	6218.154	5715.868	9102.594	2244.475	3636.807	3995.536	2704.875	5943.947	3733.117
731	5159.804	3653.797	2974.993	7072.512	4296.278	7138.596	3713.55	3060.594	6974.863	4564.61	3240.154	4973.912	3204.552	5666.797	3030.625	4359.993	9501.131	4924.211	4623.484	4761.599	7572.727	10973.786	6648.316	5297.381	4913.585	8780.591	9109.877	5174.7	6495.858	7911.653	7485.748	3790.137	3720.37	5096.569	2078.152	7289.849	6631.209	6286.349	10828.75	3520.969	3856.335	4397.524	2487.745	7227.705	5185.375
732	7018.757	4990.261	4851.16	8061.135	6984.208	9372	6278.021	4874.813	6698.568	4376.62	3224.591	4222.263	4713.538	7449.529	6354.516	8550.6	11925.904	6340.055	6719.596	5360.522	6211.919	8774.882	7179.396	4149.061	5413.739	7406.73	6562.68	4767.571	5202.31	6636.497	7792.695	3692.859	4209.12	4713.117	2339.235	5831.6	6367.63	5501.316	5607.981	4305.723	5438.607	5975.669	3478.959	7927.49	6896.213
733	11032.536	5809.947	6359.543	10005.78	6873.625	9045.595	6989.779	5816.167	8918.134	6116.425	4137.738	9373.913	7471.006	8156	6827.556	11583.181	21812.728	7647.034	10902.56	6397.952	12938.107	19107.129	14822.174	6750.418	5731.424	7374.006	6127.096	7853.404	11412.352	8553.803	8820.626	5545.588	4225.375	7057.904	3968.565	12304.063	7143.633	7606.167	9154.919	4333.693	6011.136	6630.623	4377.222	11964.599	9758.503
734	6659.29	4424.828	4342.173	6699.755	4853.933	7846.085	5596.728	4174.627	5241.497	3521.5	3187.361	4143.61	3711.5	5344.275	4071.268	7344.433	12964.303	5829.628	7175.535	5368.217	10696.242	12229.425	9624.314	4104.693	4376.111	6214.835	5810.414	5690.669	7512.457	5359.187	5383.607	5552.079	4197.096	4667.352	2531.51	7934.443	5664.347	4615.652	5786.925	3076.394	4619.969	3547.144	2561.627	7581.911	5734.863
735	8064.53	5071.275	5498.792	7499.864	6163.03	8606.579	6950.368	5657.503	5316.796	3797.732	3888.153	6762.265	6122.718	7463.733	5524.222	7914.047	13891.719	6759.277	8316.138	5507.352	9087.458	16485.079	12312.575	4628.119	4528.945	9256.233	9160.327	4961.532	6903.966	4750.604	6282.795	6362.291	4161.632	5392.89	3385.982	7405.157	6341.728	5272.265	7378.738	4303.115	5849.626	4845.644	3526.013	10036.299	7218.661
736	9399.291	5840.66	6867.033	8368.425	7646.727	10561.712	8197.847	5601.743	7091.48	4825.122	3660.925	5699.85	5013.568	6342.792	5986.244	11191.276	19206.689	7862.503	7228.106	5730.486	11659.826	17626.306	12390.241	5303.041	5246.541	8542.013	7342.987	6715.401	10800.217	6498.703	6339.919	7760.361	5538.787	6395.169	3830.62	9970.75	5948.078	5412.176	7847.308	4531.359	6607.404	5755.993	3747.491	12018.821	9660.411
737	6799.6	4864.878	6657.645	7057.866	5926.697	8466.444	7062.948	3973.152	5343.919	3363.571	3010.095	3713.364	5240.392	4962.698	4949.098	7882.691	10766.559	5906.71	6843.354	3439.497	5610.414	9883.05	7617.647	3607.8	4597.119	6036.147	5800.281	4256.69	6281.753	5365.993	5327.967	4973.974	4385.788	4253.799	2506.918	6235.925	6112.244	4803.925	5170.844	3274.713	5693.533	4026.767	3760.924	9309.287	6324.782
738	4358.826	3174.379	3348.66	4981.709	3702.412	6698.799	3341.386	2359.861	8613.776	6777.056	4051.48	3260.463	3253.843	4446.461	2500.819	4106.329	7001.646	4873.528	4237.013	2843.859	5124.896	5872.26	4511.512	2826.497	3276.84	5592.801	5340.248	3863.773	5548.013	8962.83	8681.298	3546.168	2814.203	3883	2458.313	4572.449	4457.349	4536.863	8884.587	2235.22	3917.106	3583.136	3014.006	5359.72	3831.723
739	5681.603	3303.425	3580.497	4213.217	3155.695	7526.968	3521.329	2556.707	5937.132	5131.453	2184.706	3761.318	3538.06	4668.772	3595.012	3987.401	9145.585	4263.812	3569.605	4065.453	5994.742	9849.545	7348.671	2275.669	2846.535	5479.106	5634.83	4180	5004.403	5024.669	4927.072	3181.96	3818.548	4177.455	2094.191	5165.189	4024.013	4683.844	8498.8	2663.589	4470.788	4280.773	2607.103	5571.299	3508.311
740	7130.351	2905.427	4123.057	4585.371	3783.588	7047.703	4701.864	3034.041	8469.058	5892.79	3407.699	4232.974	4253.174	4295.827	4322.025	4592.282	11284.229	4171.324	4081.206	3895.917	6421.262	11254.849	9582.579	2765.333	2448.517	5844.497	4871.981	4012.165	6033.371	5157.693	4399.939	4449.359	4838.694	3893.192	2388.863	5463.642	4709.22	5071.89	7134.906	2841.852	4582.461	4617.316	2831.939	4716.284	2847.953
741	9295.113	7369.759	8050.528	10347.951	4633.506	9456.173	9204.631	5553.732	11720.391	8294.788	4750.834	5844.382	4298.553	11874.278	8372.298	7947.553	13880.113	7298.944	7001.862	7280.706	8128.712	15450.315	12512.423	4459.599	7930.933	7270.17	8541.93	7853.836	6639.592	7882.122	10211.127	4196.34	4763.53	8680.657	3249.182	10265.862	8332.313	6480.478	6481.331	4492.814	6406.497	6398.397	3766.348	11370.233	8647.859
742	4842.541	4275.667	3452.348	5808.195	4009.286	8540.847	3613.701	1897.636	6612.669	5182.145	2930.981	3703.146	3050.053	4958.701	2537.048	4628.91	9670.899	4464.695	2612.395	5897.161	5256.706	7366.89	4627.611	3375.943	3312.625	4989.835	5041.626	5578.355	4887.06	4025.796	4305.137	2549.542	3602.535	5134.184	1717.877	3794.272	4328.467	5324.925	6629.919	2238.671	3660.69	2896.252	2764.083	4204.4	2328.379
743	8781.019	5758.404	6094.739	9786.515	4828.546	9214.941	7125.575	4691.327	10000.101	7415.503	4347.25	7207.569	4206.697	8350.526	7022.066	8495.162	15249.492	9410.381	8724.094	9386.98	13290.208	15919.705	13460.859	5809.176	6508.53	8859.161	9657.102	10915.467	10315.452	6835.732	8395.787	5148.615	5521.148	10116.869	3471.378	9479.491	6278.1	7037.052	8800.45	4873.517	6549.458	5375.128	3293.224	10600.163	7748.756
744	5350.582	3370.919	3564.566	5346.321	3118.198	5550.639	4862.744	3290.796	12071.729	7513.331	2634.681	4816.05	3309.689	5600.59	5576.154	5745.45	9648.459	3902.231	4500.883	3942.932	5240.215	11238.89	7891.466	3305.49	3929.327	5100.755	5267.316	5065.802	5750.897	7900.045	8802.35	4632.961	4589.905	4952.211	2082.235	6592.836	5576.006	5678.272	6762.919	3469.093	3822.732	7544.04	3549.815	6736.844	5018.189
745	5704.704	3149.097	2817.955	4082.285	3918.138	5551.633	3463.936	1833.849	4981.158	3627.354	2896.282	4356.571	4122.422	4669.87	4199.286	4383.097	9965.955	3093.222	3995.994	2873.843	4004.497	7982.238	5781.572	3307.429	3049.712	5175.974	4434.967	3581.123	4487.536	4333.747	4077.605	2504.818	3424.856	3577.43	2253.693	4752.063	4901.614	4662.596	3300.731	2125.735	3807.64	3651.065	2593.269	5277.587	3825.201
746	3503.59	2568.524	2117.819	3509.476	2856.8	4232.857	2753.019	1368.472	6894.222	4810.644	2363.427	2382.05	2494.189	3743.176	2533.37	3478.136	6380.731	3468.15	3072.589	2678.698	2780.894	5195.691	3692.356	2169.237	2436.5	2309.75	1822.393	2472.503	3197.779	4366.386	4384.471	2415.026	3200.235	2791.282	1393.51	2981.665	4356.36	4166.993	3894.1	1682.183	3078.798	2990.784	2156.192	3533.178	2178.756
747	7138.884	3402.911	3079.056	6254.894	5256.089	6222.06	3982.736	2948.232	7535.779	4975.987	3321.034	7678.387	5681.031	6369.5	4796.627	4382.861	8784.394	4024.296	5490.841	4043.212	13529.515	7849.721	5650.491	4152.919	4400.556	4405.735	4067.771	5236.331	5424.156	4904.021	4970.653	2953.409	2580.439	5263.783	2441.69	6495.899	5774.544	5509.418	6152.175	3738.87	4977.963	5062.981	3073.193	7445.556	5598.716
748	7774.013	3430.124	3007.253	5638.753	4557.256	6519.397	4129.15	2873.317	6452.667	4033.592	2898.478	7300.796	5393.075	6220.158	4394.4	6302.55	14515.333	4169.252	6499.868	3505.245	7433.918	13615.667	9425.198	4601.17	2686.497	8492.217	6130.323	4874.061	7531.755	6402.144	5749.312	4667.276	4070.242	5253.83	2867.365	7667.392	5205.418	5004.528	6234.519	3249.182	4665.665	4005.101	2622.311	6327.475	5302.018
749	6054.534	3586.278	3129.886	5975.438	3157.338	4252.586	3693.567	2805.484	4678.764	3171.963	2388.799	5478.927	4032.779	3024.832	2059.108	5595.384	10957.259	4848.986	4004.519	2951.418	4030.456	12409.614	7521.663	4058.572	3871.58	3413.131	3401.497	4687.324	6222.88	3997.256	5177.954	3031.892	2478.906	4308.34	2017.874	6109.234	4641.383	4264.752	6479.344	2788.811	3555.285	3161.021	2104.671	7897.101	5403.963
750	5353.901	3781.924	2641.427	5556.635	3911.91	5659.027	3993.087	2862.792	4114.791	2995.032	2797.035	4646.157	3872.447	5524.869	2628.392	4381.757	10308.593	4899.921	5368.051	4006.088	6429.331	14922.282	9604.018	3609.082	3894.885	7248.98	7343.791	3993.713	5472.922	4630.311	4433.417	2935.865	2832.5	5112.685	2415.313	6137.822	4935.438	4701.815	7877.3	2454.175	3901.534	3546.234	2332.45	5290.632	4172.309
751	436.496	439.766	358.134	555.4	448.438	425.734	459.076	432	409.926	371.146	321.076	378.366	341.093	668.561	372.991	418.708	645.13	792.621	449.297	474.022	549.609	530.637	512.856	383.58	480.536	537.98	485.4	756.78	345.297	565.811	558.298	439.746	405.167	559.763	346.402	553.868	654.629	405.216	391.44	460.011	417.93	641.398	488.568	576.253	443.269
752	9856.361	6627.374	6217.04	8908.808	7866.202	12019.913	7606	5076.852	8745.694	5812.953	4037.901	6993.184	7689.821	9728.327	6652.103	10415.368	17923.408	8577.231	8930.581	6155.583	8300.487	13731.986	10848.637	5578.426	7296.058	11884.841	12195.109	5883.727	9346.02	13219.257	12618.959	5350.02	4374.28	7661.972	3220.204	9610.234	6666.112	9131.824	12093.181	4408.938	6779.385	5460.887	4354.416	9936.81	7904.789
753	9435.152	5838.032	6689.225	9032.181	6915.898	9470.392	7884.17	6189.24	14136.748	10219.75	3802.747	7982.425	6145.314	8957.667	6716.744	10060.318	15323.772	9058.777	5770.684	5248.725	9348.135	17364.297	12320.874	4389.306	6164.51	7688.779	7620.719	7576.721	9103.157	11872.363	15833.776	7268.503	5284.348	7434.44	3705.725	9705.648	6630.518	7566.523	12375.588	6029.771	6189.192	12071.234	5356.036	12490.163	10003.371
754	7722.064	5729.663	6710.923	8872.387	6661.971	10217.07	7402.439	5110.076	6670.038	5496.08	3557.094	6268.85	5898.22	8593.395	6249.552	8822.79	12839.639	8236.474	7740.544	5511.299	8921.469	14308.516	9959.343	5318.379	5500.49	6604.136	6983.229	6901.97	8454.49	9532.019	11883.307	6431.111	4575	6858.373	3719.696	7487.905	6515.226	6069.345	11014.275	4508.88	6047.787	5321.523	4071.584	10937.862	7587.09
755	5183.038	3731.741	4314.808	5724.858	4765.523	6826.68	5344.665	3996.398	3747.86	2942.456	2395.748	5128.239	4427.2	5920.768	3617.4	6390	10257.876	5889.757	5110.516	3807.133	6456.951	16764.333	10043.302	3304.587	3066.444	7118.418	8459.5	4941.643	6440.626	4751.061	4944.206	4071.247	2707.037	5007.245	2952.468	6112.566	5615.462	3422.884	7628.494	3242.66	4182.909	3359.053	2204.535	8132.289	5727.317
756	4322.68	2297.331	3831.727	2787.945	3862.524	5814.386	5605.696	3992.678	10448.305	7150.096	2738.712	2911.325	3923.535	3066.547	4420.685	3817.374	4655.088	3537.395	5039.723	1963.678	3398.154	5266.448	5028.627	1746.205	2313.889	2710.135	2184.291	3381.521	5893.987	3904.778	3029.665	2543.781	3012.889	2786.469	2186.497	2517.168	4394.627	3329	3100.456	2248.975	3745.649	5293	2464.525	4246	3517.126
757	7113.808	4632.208	4383.228	5308.741	4667.602	8853.212	4414.468	2932.095	6249.239	5096.557	3198.283	4819.143	4064.247	4804.418	4214.354	4009.243	8488.174	5095.753	4923.943	4621.358	4734.405	10062.791	7650.784	2619.628	4316.225	6524.847	5146.72	5173.905	5680.093	5722.718	6872.922	3113.372	4324.414	5408.172	2316.798	6170.417	4632.578	6112.045	7983.419	2865.673	5392.206	5692.785	3520.137	6076.51	4297.858
758	8252.149	5297.707	5254.6	6885.313	5656.549	12105.532	6273.04	3939.482	9461.006	7165.646	3859.578	6518.468	4493.181	5602.528	4455.104	6933.366	13758.297	6401.681	4084.231	10133.912	12103.528	14248.171	10336.211	3840.465	5007.98	8163.684	9255.053	7646.712	8276.98	5929.621	7845.24	5711.947	5651.414	6865.28	2708.774	5942.268	5164.829	6208.708	11440.519	3553.663	5458.037	6464.611	3842.718	5763.373	4263.459
759	7028.827	4141.562	4185.288	5264.994	3785.073	6780.479	5412.49	4022.725	7361.244	5967.733	2576.922	4920.842	4082.123	5987.875	5478.036	6010.761	10435.765	5690.841	5664.09	4854.093	5518.037	7818.769	6214.892	3240.772	4028.649	6225.244	6619.825	5534.933	6256.305	5019.404	6322.052	4003.935	3970.885	4320.456	2247.755	6125.325	4741.156	4751.161	6632.056	3342.542	4441.91	5620.263	2722.901	7478.594	5425.268
760	7768.617	2883.825	4048.701	5293.902	4024.244	7105.497	5138.981	3533.943	8882.242	5844.147	3913.507	5443.325	3818.274	5803.797	5572.079	6040.729	12307.7	5213.993	4856.967	4334.153	6736.963	9070.887	6615.742	3549.707	3676.528	8268.974	7160.54	4954.949	7214.796	5969.696	6154.856	4982.272	4300.266	4002.162	2251.671	7528.747	4697.869	4879.581	7186.444	3552.155	4982.006	4219.974	2623.431	7367.945	6200.824
761	7795.859	3991.948	5000.804	6694.736	4569.384	7480.355	6787.409	3604.981	8585.994	5920.201	3463.516	5837.828	4537.477	4989.319	6060.936	6938.388	13021.645	5901.736	6774.836	4481.389	7958.09	15005.226	10902.684	3853.206	5279.383	6400.539	6572.155	6319.83	6894.243	5683.673	6543.941	4612.574	4609.09	5649.347	2561.305	6106.219	5793.482	5936.292	7542.656	3576.183	4767.189	5445.987	3458.962	6665.205	5258.922
762	6510.738	3487.359	3542.323	6512.272	4314.189	5863.464	4711.113	3010.439	7856.931	6013.488	3372.369	4917.425	4012.94	12309.902	6052.55	6018.704	11722.472	5607.067	5149.419	5466.895	6983.164	12283.5	8898.994	3769.758	4454.981	4967.297	6007.732	6023.79	5613.063	4085.322	5026.167	2804.586	3130.772	5956.115	2542.096	6462.606	6169.988	5531.692	7295.606	2882.177	4272.684	4677.308	2532.12	8141.019	4820.089
763	7221.474	4534.089	3906.739	6295.062	4542.276	6454.715	5776.081	3440.598	8184.408	6352.434	3639.845	4968.392	3690.432	7897.809	5096.26	6103.697	12501.388	6906.524	4904.134	7830.979	10071.387	13649.169	9601.449	4480.776	5244.903	6124.013	7355.84	7356.602	7264.483	6272.968	8102.859	4119.452	3951.093	7039.24	2830.293	7649.571	6506.082	5628.7	7391.594	4122.279	4469.558	3697.548	2266.786	8197.219	6190.094
764	9672.368	5742.391	5082.195	9200.61	5513.343	7464.413	6218.756	3337.536	7847.063	5661.981	4306.786	7571	5363.216	7474.646	6969.587	7528.92	13606.899	7816.622	6732	5319.255	7084.875	16994.349	13060.285	6075.013	6205.789	7403.335	8098.447	5459.268	6659.842	10688.928	11904.61	4127.376	4513.938	8283	3476.107	10156.156	7137.681	8534.319	4575.481	5115.906	5782.248	4966.696	3280.094	11338.737	9242.485
765	12331.566	5362.987	5580.013	9503.213	8782.395	11422.556	8040.635	4758.841	12590.401	8269.794	6067.937	9363.688	6361.488	9730.096	7740.578	9761.09	21594.124	7512.747	10553.151	6584.193	19322.379	20648.893	14869.781	8761.553	5638.29	11881.358	9988.538	8493.939	11376.273	12120.588	11365.795	8079.381	7000.324	8826.173	4877.665	12366.981	8466.497	9659.525	6562.656	6109.831	8426.883	6804.467	4585.389	13906.325	9644.805
766	8056.248	3364.438	3510.658	6871.263	5659.337	6411.275	5568.236	3868.61	8670.354	6662.355	4239.162	6536.715	4758.078	6051.784	3445.814	6758.183	13832.056	6537.633	7134.844	4541.874	9114.405	15936.19	11411.624	4898.115	2865.187	6800.327	6839.733	5900.716	8194.564	8333.327	7475.237	5472.217	3958.083	6307.729	3589.539	7252.962	5011.784	7176.269	6462.101	4068.874	5209.509	4899.484	3166.086	6826.15	4513.55
767	6876.089	3553.084	3804.911	6952.753	5424.85	6900.458	4866.673	3364.524	8401.195	6265.909	3180.026	5212.698	4343.37	5609.478	3974.883	5649.134	11783.456	6118.936	5189.45	4078.641	7725.647	10806.359	7747.271	4476.557	4481.577	6643.623	6705.49	4448.476	6244.483	5565.051	5593.709	4494.861	3611.927	5187.86	3093.56	6207.291	5751.108	5496.374	7763.837	2588.752	3645.119	3221.528	2250.228	6930.019	4917.714
768	7501.471	3180.408	4387.186	6847.052	6627.342	8170.675	6063.22	4899.692	9481.007	6642.679	4490.405	7768.41	6102.949	7906.988	6218.169	5901.338	12407.183	5828.51	7698.909	5577.209	11292.412	18075.895	11896.653	4562.814	4148.815	8425.645	5842.229	6081.515	10007.697	6181.715	6543.974	6923.366	5074.389	6576.479	3722.701	8530.057	4564.441	7252.337	9760.413	3341.387	5215.22	5551.128	3960.605	6749.365	5625.339
769	4841.815	2933.272	2172.371	4442.288	2786.451	3701.417	2909.575	2338.549	4415.767	3682.055	2327.605	3047.735	2809.761	4354.181	2509.309	2847.54	6356.628	3792.831	3954.994	2791.943	4992.188	10622.941	6007.59	3001.483	2400.837	4241.434	3824.093	3446.689	5662.604	6482.972	5518.483	4632.98	2689.663	3894.894	2575.113	5566.528	4166.151	3453.734	5790.431	1885.994	2586.702	2933.739	1932.813	5687.872	4042.072
770	4275.237	2329.384	1849.133	3688.363	3059.382	3826.125	2283.243	2053.108	3579.707	2956.385	2307.355	2823.532	2789.026	3464.604	2378.5	2305.125	5585.127	2850.346	3554.842	2333.972	4505.632	7434.658	5700.5	2306.395	2160.723	3212.1	3224.56	2937.829	4331.207	4832.292	3868.461	3818.345	2411.718	2783.929	2037.14	4410.915	3245.612	3143.127	5343.113	2233.416	3254.38	3012.664	1614.159	4076.211	3274.182
771	5784.597	3496.869	2872.13	5244.484	4890.038	6357.74	3083.13	2660.006	5228.553	4217.516	2989.459	4010.36	4123.895	5284.507	2592.621	4041.693	9335.895	4829.787	4667.111	3701.912	6722.152	10124.085	6565.778	3747.27	2994.593	4206.565	4444.993	3472.414	6141.804	6038.367	4813.631	4532.434	2878.364	4287.807	2825.93	5620.428	3756.536	4630.475	10363.425	2518.975	4137.214	4048.594	2204.884	5863.74	4357.567
772	1180.757	1336.265	1113.51	1799.599	1278.484	2614.279	1040.268	763.417	1284.549	996.261	887.507	985.626	1090.263	1734.92	817.162	1409.203	2641.17	1535.833	1457.626	1309.225	1249.826	1847.838	1177.034	1092.459	1124.643	1375.255	1445.543	1306.593	1556.224	1681.36	1610.903	947.221	1146.772	1295.949	766.903	1548.359	2426.116	1989.452	3096.25	935.603	1323.994	1368.602	1031.49	1751.31	1048.554
773	5012.487	2561.159	2515.034	3561.532	4199.34	5557.248	2670.195	2198.497	4519.947	3220.09	2618.049	4040.365	4308.091	3303.94	2408.547	3304.052	8340.147	3522.232	4564.643	2501.302	6712.445	8580.388	6249.286	2815.939	1725.621	4021.192	3224.775	2347.877	5199.403	6060.854	4188.221	4264.459	3358.269	2576.929	2425.311	5027.677	3538.331	2977.994	4086.478	1748.571	3738.742	2645.283	2466.526	4995.124	3150.598
774	7849.571	3805.072	3358.869	5359.849	5045.17	6864.064	3605.231	2956.362	5592.539	4187.041	2983.633	6462.654	5648.677	5188.842	3475.497	4678.934	11631.189	6093.23	5690.428	2667.254	6788.741	14150.868	9596.361	3811.099	2801.369	7674.799	7108.549	4729.231	7648.826	8272.897	7293.898	7047.27	4612.219	4674.048	3431.247	6485.794	4758.386	3822.929	7645.244	2947.006	4729.882	3534.221	2634.907	6799.526	4874.179
775	5891.917	4657.86	6433.91	6597.28	3540.951	8367.596	6697.671	3301.512	6974.391	5696.084	4452.988	3883.675	3845.675	9630.063	5414.775	5968.199	8610.396	5986.092	3613.147	5549.262	4873.265	11455.961	9162.806	2973.342	4126.103	5730.6	7029.092	5527.509	5748.845	4507.832	6047.326	3878.038	4209.964	5430.691	1855.267	4731.395	4121.806	6196.849	6232.688	1945.432	4624.006	3906.766	2287	4823.961	3794.738
776	6425.159	4028.944	5313.481	6545.517	3255.178	7371.273	6016.342	3398.099	8512.541	6593.512	3755.24	5154.119	3528.329	7845.533	5069.34	4409.83	8301.626	5859.12	4165.259	6068.443	6560.381	13549.116	9865.884	4002.103	4112.47	6387.027	6799.386	5322.799	5576.027	7255.301	9522.682	4193.006	4212.58	7293.464	2498.572	8334.635	4937.759	5437.025	6891.275	2685.414	4449.94	4631.966	2779.702	7890.819	5622.958
777	13814.152	5579.46	7425.57	9100.798	7477.287	14716.424	8803.189	5393.734	15460.025	10677.352	9703.368	9547.703	7241.08	9427.521	7846.241	9210.006	26519.355	7901.722	10854.558	8904.061	13898.104	20679.479	17112.917	8520.876	5930.542	13920.194	9315.544	8404.596	13694.078	12712.483	10776.478	9353.936	7913.113	8531.033	4232.847	14718.949	6388.539	12598.788	13003.494	4403.852	9016.663	6051.275	5362.855	10614.581	8687.631
778	7888.855	4712.66	4933.487	7948.076	4822.393	8751.542	5738.49	3507.494	9634.437	7596.684	4039.027	5210.431	4062.086	8914.916	5763.822	4969.801	11069.216	6018.392	6033.506	6714.649	7562.747	9877.604	6401.512	4931.314	4915.521	6437.652	6209.753	7548.509	8080.232	6626	7748.865	5486.178	5481.459	7686.592	3122.885	8093.288	5698.642	7920.541	10994.45	3572.212	6185.616	5679.349	3517.881	8986.487	5903.19
779	6824.144	3346.107	4586.648	6686.545	3505.718	5601.318	6011.742	3532.132	7443.679	5631.807	3656.962	4107.222	3737.299	6293.878	5690.736	5536.66	11861.808	5387.306	6366.523	4984.952	6345	12526.25	10040.8	3596.833	4298.773	5767.037	5611.86	6316.921	5819.897	5960.289	7256.742	4448.019	4440.875	5719.807	2487.785	5726.088	4953.076	5041.687	6159.938	2937.886	4946.363	4619.128	2699.289	5866.381	3711.721
780	7847.713	3795.329	4319	6849.569	5117.15	8590.032	5887.366	3654.006	10487.063	7392.599	4154.638	6421.544	5084.958	11765.741	8238.953	7075.346	16506.719	6009.51	6842.873	5019.13	8394.042	16396.007	11285.341	5446.893	3979.735	6696.325	5518.181	6846.85	8589.529	5661.387	5172.389	3995.689	4273.801	6156.356	2881.64	8849.201	5566.877	6806.609	9507.337	2788.825	4440.373	4658.377	3353.929	8920.981	5995.159
781	7511.188	4964.701	4370.4	7574.063	5829.089	8078.569	6386.912	3375.127	10252.969	6731.474	3903.839	6315.571	4882.452	12564.335	10774.085	8265.956	17228.611	6585.16	6997.31	6025.054	7698.543	16609.908	10882.906	4430.786	5877.948	7173.956	7190.181	7267.55	8446.367	5662.931	6660.771	4407.955	4593.709	6979.204	3100.559	8521.494	6914.439	6787.219	6758	3114.265	4533.5	5612.627	3028.179	10336.819	7313.376
782	12399.719	7015.178	5560.231	10304.962	6098.678	8031.192	7918.938	4064.296	12257.969	8317.506	5061.786	8412.119	5113.911	15455.355	9316.104	9996.406	19616.19	12043.108	11667.468	9606.756	11994.956	20252.013	12482.181	6670.363	7309.887	13629.506	16271.126	16883.261	17405.673	11059.844	13596.038	5454.15	5447.554	10816.688	3724.781	14494.019	8948.944	9893.469	8915.844	4823.947	6377.927	7664.797	3701.267	18093.625	13429.76
783	6117.762	4078.333	3767.319	7346.859	4932.909	6627.216	5605.244	3143.787	7735.95	5584.272	3210.595	5108.831	3700.096	12100.224	5797.552	6299.585	13128.078	5724.37	5816.313	5393.723	5137.212	10604.051	7197.568	4435.447	4936.718	4606.982	5751.374	6138.63	6487.445	4627.188	5717.115	2745	3069.348	6198.852	2297.68	6873.835	6277.415	6132.256	4933.613	2848.585	4230.697	4774.895	2789.488	8851.081	5344.899
784	9124.581	5382.361	6349.785	9086.097	5452.075	7409.792	9396.612	5381.457	9235.813	6506.243	5020.558	7653.962	5960.044	8911.54	7312.429	8410.556	12613.729	9470.881	7624.938	6442.73	9910.408	17590.594	12140.199	5244.012	5787.937	7598.883	8490.212	9064.937	9649.293	10380.069	13144.22	5043.717	4568.892	7985.045	3401.807	10617.038	7302.647	6537.056	6153.894	3793.429	5307.855	7344.072	3362.012	13276.538	9073.178
785	6377.545	3417.796	3126.678	5489.194	4391.517	5440.974	4038.562	3132.591	5693.745	3859.707	2994.097	4039.076	3843.358	5966.822	4368.777	4755.911	9812.6	5103.179	5290.225	3636.362	5480.139	8234.92	5807.645	4249.401	3877.842	4862	4417.723	4186.957	5401.154	5611.673	6355.327	3477.894	3403.723	4014.07	2459.237	6583	4748.321	4775.146	4986.844	2455.085	4143.982	4231.5	2566.439	8536.348	5395.289
786	8128.469	4164.994	4320.916	6764.561	6611.298	9232.413	6101.694	4163.639	7513.363	5659.786	4335.406	6513.619	4866.147	8096.074	5114.171	7108.712	14180.522	6735.351	6127.056	10686.39	19982.145	13967	10074.915	4131.59	3755.902	7825.555	8224.537	6188.509	7938.204	7607.556	7530.294	6107.872	4559.937	5929.377	3553.936	9532.031	5844.467	6869.56	8824.381	3991.845	6265.296	5067.268	3276.648	11431	7763.557
787	5260.967	2414.167	2352.791	4061.116	3190.227	3049.289	3414.02	2943.675	4564.624	3586.743	2425.907	5150.744	3785.192	4502.105	2974.673	2953.69	6401.104	5164.482	5920.525	2832.149	6061.917	11848.377	7885.737	3018.772	2114.166	4344	4287.327	4138.554	5908.796	6045.626	5505.772	3661.487	2072.54	3741.854	2366.184	5679.563	4033.096	3117.949	5197.194	1979.231	2747.396	3799.293	1878.569	6507.726	4296.689
788	7132.361	3182	3661.821	6287.388	6137.028	8008.869	4488.323	3537.512	7368.694	5852.566	3572.477	5994.006	4823.698	9674.785	6630.352	5741.585	13924.198	5111.959	4981.942	3664.834	8772.166	15368.196	10271.923	4735.346	3692.391	6075.013	5403.169	5296.205	8618.242	5626.205	4637.118	5079.301	3434.193	5118.041	3285.455	7593.281	4200.327	5351.07	8228.763	3083.801	4726.36	4542.435	3028.428	8532	6354.253
789	7140.652	4633.842	4180.686	7044.012	7440.756	9758.203	4850.764	3992.122	8117.238	5522.745	4253.49	5924.651	5625.853	7760.169	5673.765	5547.618	11882.806	5278.823	6127.789	4533.914	8779.552	13966.111	10007.723	4802.987	4758.784	6565.962	5568.955	5745.86	8465.678	5769.367	5496.19	5823.184	4524.297	5920.876	3208.194	6189.981	5217.482	6718.375	8422.944	2914.181	5008.258	4650.779	4077.525	5515.58	5088.745
790	420.678	412.98	361.95	548.226	451.98	501.826	431.635	429.931	394.539	417.885	316.963	413.058	346.613	674.275	384.797	440.98	706.393	764.406	461.134	491.2	511.359	598.372	517.009	404.925	459.365	503.154	550.231	541.396	380.364	574.8	577.27	465.615	501.043	614.323	373.958	545.283	541.932	424.374	312.808	446.41	424.433	620.596	470.891	558.539	427.147
791	7400.669	5263.837	4464.44	7082.778	6222.259	8912.32	4855.121	4153.883	6823.034	5242.175	3138.226	6168.357	4478.258	7641.238	4983.924	6090.223	12858.389	8357.313	8720.75	3714.475	7002.846	9328.02	6612.765	4803.14	5227.864	8155.894	9340.139	5395.158	8473.242	7230.673	7748.227	7402.812	3833.752	5485.729	3211.386	7825.045	5258.013	4815.478	8181.056	3606.029	5032.845	4282.936	2734.325	8059.337	6880.671
792	402.186	394.723	411.8	551.29	473.415	467.391	399.708	405.355	463.68	400.807	308.713	374.685	348.91	682.598	376.191	443.978	649.619	783.443	452.589	459.247	552.857	652.043	539.348	384.525	451.938	532.305	483.683	506.191	375.592	547.511	547.72	471.134	576.394	508.903	373.217	544.212	506.305	416.521	307.45	455.515	655.488	621.78	466.442	604.573	456.692
793	11776.703	7796.908	9984.429	10532.069	6629.778	11072.862	12537.892	5637.488	9082.545	6840.474	4602.699	7471.442	7621.358	10254.745	10011.825	11163.438	16570.315	10940.437	8734.455	8816.309	8480.577	16191.596	13432.952	4915.54	8405.755	10216.732	13837.087	10603.026	9166.527	9901.47	12040.928	5779.294	6370.159	9641.659	2842.173	9175.826	7061.654	9228.49	9838.931	4022.339	7456.574	8209.748	3982.939	12129.756	9206.795
794	7072.827	4688.613	6313.201	8910.955	4813.476	8601.611	7171.209	3765.631	10096.28	7830.847	4558.834	7733.83	5093.77	7948.276	7717.069	5296.09	9330.313	6722.901	5638.14	8373.59	10074.681	12879.861	9673.435	4078.846	6474.093	7097.178	7726.506	8940.703	7854.086	4118.596	5463.389	6479.597	5961.108	8132.583	2739.636	6404.088	5318.878	7927.319	9704.731	3791.149	5635.65	6612.784	3594.774	7214.851	4779.976
795	6400.195	5994.139	5706.675	6946.168	4427.708	7329.428	6061.769	3562.095	7080.258	5566.942	3350.219	5490.348	4354.307	6537	6207.487	5589.857	10284.486	6223.088	4611.874	6953.354	6433.741	10697.196	8026.606	3943.216	5030.358	5269.377	5190.82	6539.169	5973.584	4903.364	6380.772	3364.052	3825.808	7536.033	2331.745	6889.181	6354.44	6581.395	7510.594	3207.392	5362.169	5425.067	3076.269	8080.597	5097.11
796	9721.442	4335.625	6377.071	6925.635	6284.385	6246.007	8467.918	6181.352	10082.622	6242.123	4263.421	5925.618	5580.093	6413.821	10134.074	7239.84	12895.801	5733.54	6865.885	5009.778	10626.882	16965.133	12205.724	3946.908	5303.993	6911.652	6578.933	6898.304	7912.77	6997.291	7153.635	6266.755	4765.519	6560.585	3420.742	6837.135	5823.742	6716.205	5191.938	3774.541	5624.452	6628.857	2770.013	8254.494	7566.494
797	11981.535	6115.671	7472.344	9742.994	5713.306	8037.24	10465.881	5839.113	14142.487	9386.686	5574.745	7386.656	5993.349	8816.527	9031.635	11208.547	22030.715	8882.645	8026.675	6732	10468.234	20756.729	16484.326	5973.346	6781.27	12857.588	13075.842	10493.307	11017.744	8969.987	9719.771	7466.748	6724.242	8157.487	3834.768	9871.938	6399.85	10778.244	9338.431	5655.431	7839.583	6294.905	4617.626	10907.75	7954.357
798	12930.344	6147.461	6976.581	9374.233	7692.619	11099.519	9180.075	5350.745	10763.675	8217.404	5202.942	6990.057	6299.354	10114.056	9589.417	10911.444	18908.757	8262.133	8584.031	7513.306	10394.927	21197.719	12366.638	5586.125	7165.595	10275.678	10845.831	9498.261	11284.819	11299.025	12329.938	7642.15	6601.046	8829.95	4135.106	10979.281	7309.497	9457.006	10015.838	5719.263	8735.685	7565.522	3649.186	14951.319	10464.069
799	10181.556	5084.113	4375.519	7986.763	5336.742	7689.886	7956.438	4421.591	9628.281	7241.218	5205.142	7067.887	5000.129	9348.763	7931.655	9162.406	15594.282	7771.532	8556.487	5314.566	6641.856	10575.994	7665.436	4646.283	5435.875	8603.363	9578.7	7552.764	8665.805	7114.1	8721.181	5130.677	4622.874	6678.101	2853.091	8877.894	6566.572	6692.762	7871.837	4708.924	5346.648	5591.163	2343.545	12525.95	9014.782
800	10893.338	5336.606	5349.65	7314.385	6667.739	8448.506	8226.231	5348.441	10287.675	7100.621	5592.253	7165.175	5456.19	7936.128	9167.81	9611.638	15492.91	7110.744	8629.625	5376.869	7828.129	12008.481	8180.506	4959.594	5488.538	8396.881	8655.038	6589.19	8800.944	7156.038	7519.95	5621.519	5118.606	6174.291	3190.5	8843.962	6369.897	7417.394	7984.806	7626.677	6738.617	8593.689	2927.765	12165.206	8878
801	5764.247	3151.494	2598.83	4691.994	4320.457	5241.556	3860.519	2799.374	5314.146	3793.491	2266.741	3888.418	3270.798	5196.18	3961.511	4337.717	9429.506	4206.6	3925.558	3995.343	6710.22	10338.06	7236.127	2734.331	3299.284	4857.37	4701.822	3720.623	4903.745	5062.726	5670.253	3388.148	3313.151	4105.685	2386.363	5152.255	3883.528	4361.036	5030.069	2668.369	3364.092	3814.406	2364.46	6767.302	4183.099
802	6275.217	3283.373	2667.833	4952.963	4372.172	5091.066	4136.654	2975.497	9829.759	7033.193	2825.592	5476.178	3591.233	5363.846	3496.087	4544.226	10071.453	4552.692	5726.781	3591.979	5990.68	11325.987	7555.282	2504.195	3673.203	5935.093	6526.065	4279.337	5696.66	7971.943	8339.368	3743.855	3257.391	4466.181	2341	6072.384	4798.079	6396.021	7842.9	3147.623	4074.17	4464.978	3293.653	7249.935	5075.912
803	6997.719	4440.858	3473.35	6099.43	4926.506	6729.067	5145.738	3773.863	6795.447	4985.202	3502.095	4711.843	3862.898	8416.157	4845.628	5725.34	12022.887	6487.96	6190.725	5135.315	6915.869	10435.397	6065.471	4331.815	4537.229	5282.294	6042.781	6345.72	7599.981	5878.541	6526.954	4157.628	4169.201	5795.716	2757.108	5709.266	5359.516	5247.706	6044.119	2518.538	3920.214	2950.607	2270.712	7042.71	5208.776
804	9601.776	5693.464	5723.618	8776.406	6093.029	7533.75	8191.717	6234.356	10220.818	6627.511	4711.169	8831.006	7480.983	9317.726	8870.117	8352.2	13941.325	10182.113	11907.981	5147.426	8257.945	18534.572	12108.22	5746.232	5992.006	7594.481	7710.51	7809.722	10838.825	10429.169	10775.896	7691.252	5867.05	8718.586	4041.085	10872.063	6424.667	6347.784	7322.188	5519.465	5471.393	7591.98	4314.669	12849.606	10362.627
805	7989.756	4244.567	4553.432	7533.988	8419.509	9727.536	5937.858	4636.695	9705.755	6176.171	3956.433	6834.794	6096.096	11750.935	8032.361	7624.324	14927.922	6469.393	7995.541	5577.416	9467.065	16136.091	11290.977	5671.455	5116.292	6995.788	6358.241	9124.042	11558.14	5804.258	6186.265	5610.045	4525.049	6631.819	3331.263	9809.937	6058.049	7238.576	7913.375	3258.762	6290.657	4867.25	3748.721	9465.245	7039.025
806	7239.827	4074.785	3744.006	5949.024	4710.464	6162.093	4735.828	3536.299	6734.608	5080.506	3343.96	7064.65	5241.188	6760.515	3656.713	4747.952	9977.976	7156.236	7338.146	4027.701	6981.852	15420.007	10037.936	4690.376	3324.365	6241.464	5690.931	5721.261	8660.313	8903.781	8885.106	6817.395	4901.462	5989.897	3452.404	8283.435	4772.626	4557.132	6748.144	2339.535	3949.463	3648.841	3043.737	8219.712	5781.479
807	9972.924	4658.583	5219.255	7649.703	8549.406	10341.357	6371.688	4619.5	8433.444	5376.671	8431.571	7863.163	5374.028	8079.359	5129.945	7783.703	18899.961	7613.891	11485.65	4721.735	9727.041	18914.595	13386.444	6676.474	5056.752	6269.484	5138.365	6086.697	10542	7912.352	7294.747	8066.987	5475.57	6942.255	3980.585	10033.456	5299.38	7471.727	11612.394	3935.036	7150.48	5133.39	4595.75	10328.081	6458.806
808	7086.793	3746.106	4426.5	5929.57	5449.718	7314.43	4800.331	4221.669	6636.331	4244.479	3537.612	4260.137	4335.373	5900.369	5039.289	5273.946	9960.691	4919.423	6779.69	3226.083	6161.739	8236.088	6133.271	3489.615	3440.041	5296.921	3629.994	3243.937	5127.04	6889.658	7178.409	4701.731	3620.204	4495.596	3142.3	6502.667	4424.806	4647	5843.563	3473.056	4763.887	5920.123	3461.384	8444.456	7301.215
809	11397.638	6642.23	7210.303	9870.304	8734.736	11062	6730.849	6389.673	9207.106	6684.922	4538.816	9685.119	7818.467	10447.982	7738.041	9301.781	18305.292	11687.58	12483.156	7740.771	13732.424	19652.175	13091.5	6149.569	6820.352	10638.802	10622.438	8895.582	12258.268	11555.656	14777.856	9456.453	5902.952	8967.38	5154.43	11300.331	8069.205	6235.497	8656	4380.201	6807.124	5856.728	4117.358	13861.237	10279.485
810	6083.949	4778.899	5412.226	8452.823	7217.402	11238.248	4930.787	4064.137	7649.627	5299.785	3208.126	5165.413	4204.644	9017	4476.062	6462.365	15445.456	6747.069	5963.386	4783.673	8609.116	8799.359	6150.099	5057.477	4792.587	6563.031	7533.046	6902.358	10900.232	7784.095	8506.697	13082.677	7738.63	7569.523	4135.324	9493.163	5650.503	7187.006	13588.606	3780.311	6436.792	4363.928	3941.448	8909.629	7675.818
811	5722.322	4970.629	4869.234	6442.067	4454.383	7741.209	5495.044	2410.006	7847.967	6054.787	3490.821	4567.669	4954.49	6177.806	5995.245	5892.181	11274.159	10159.797	6842.974	5713.643	5157.828	7011.063	5429.212	3875.671	4508.437	5150.612	4756.895	4606.794	4830.072	5871.12	6692.575	3623.403	4762.829	5544.181	2192.075	4867.115	5026.706	5741.456	2863.321	3518.244	4614.32	4030.464	2904.937	5391.442	3865.938
812	9118.961	5760.57	5271.222	8692.226	4302.472	6916.712	6418.601	3192.926	8698.795	6785.981	4149.12	4427.138	4244.455	8394.725	6702.994	7580.039	15357.865	5835.053	5039.788	6718.062	7340.175	15700.415	10931.202	4845.163	5799.445	6727.344	8250.949	9721.242	9214.157	7173.945	10212.19	5272.522	4324.187	7918.627	2735.025	8469.101	6717.121	5968.212	4453.663	3173.364	4864.344	4049.403	2246.031	9369.599	7285.414
813	3987.921	3062.814	2464.703	4982.061	2748.727	3848.483	2415.229	1967.063	3559.594	3421.185	2143.484	2539.625	3093.381	4137.945	3570.994	2563.37	5081.883	3756.096	2396.388	3721.986	3455.847	5312.535	3044.031	2609.418	2830.691	2960.365	3241.229	3661.817	3164.98	3044.779	4573.123	2175.392	2649.671	3820.993	1526.315	3352.91	4551.361	3631.385	2308.711	1877.013	2708.296	3093.273	1535.7	3757.288	3303.863
814	11881.617	6017.554	6150.071	8479.117	5969.252	9321.819	7554.134	5198.024	11462.722	8473.974	4786.294	7203.95	5407.709	9195.018	9360.964	10166.335	21810.874	7225.973	5666.541	6731.465	9855.767	20425.175	12798.085	5599.664	5754.639	8508.927	8622.563	8587.114	10651.04	8206.02	9136.383	6126.592	5570.045	8035.74	3560.523	11385.419	7169.848	7712.576	5652.742	4753.093	8189.591	6511.878	3043.768	10864.031	9661.95
815	9556.795	4867.57	5326.39	6778.084	6326.43	9402.925	6018.368	3046.39	9258.32	6565.981	4640.987	12894.748	10660.929	6672.258	6839.626	6445.378	15269.76	5985.46	8369.663	5992.69	9415.886	11201.577	7957.679	5524.11	4551.768	7449.822	5958.899	6600.676	8811.927	7023.329	5619.236	7293.994	8112.624	5668.073	3140.915	9285.456	5674.706	8636.757	3577.931	3126.593	6422.292	6997.486	4077.78	8104.47	6805.372
816	13266.019	6850.218	6234.955	10111.554	7936.079	12529.199	9237.11	6338.22	13844.413	10534.075	6766.205	9463.742	7219.053	10363.278	11198.509	9349.394	22434.709	9709.307	11838.157	8188.182	13079.395	24997.427	16147.675	7285.087	6961.74	10937.34	10619.832	10926.046	11882.935	11348.698	12508.955	7617.955	7124.153	10404.375	4938.7	10803.778	6517.946	10581.805	7681.688	5975.325	8677.265	6796.306	5140.044	9695.129	9794.988
817	6026.387	3510.635	2416.953	5099.848	4132.812	6022.259	4084.076	3348.247	5172.513	4454.905	2930.507	3757.565	3890.714	5289.615	6104.141	5271.528	9116.551	4000.088	3890.145	3798.607	5003.673	9040.107	5778.982	3309.932	3230.876	3764.811	3492.522	3768.918	4824.635	5150.972	5364.579	3026.548	3438.56	4094.197	2262.178	4502.912	3911.953	5345.375	4038.954	3411.056	4075.491	3994.727	2509.804	5511.909	5525.84
818	16038.097	8538.019	9528.112	11414.16	8553.693	13501.419	16036.81	7886.355	15855.572	10940.199	8178.863	11152.412	8998.175	14306.994	14480.525	17007.299	24748.983	11842.245	15724.626	10252.533	15204.912	26431.232	17737.101	7972.667	8749.407	17666.74	15516.823	15182.923	21568.893	15233.486	12988.417	8666.226	9059.747	10506.78	5488.818	17578.994	7769.748	13584.369	8462.245	11641.123	10297.018	13523.136	6002.395	20202.278	16390.353
819	2089.04	1576.373	1200.618	2472.771	1571.224	2367.269	2071.624	1162.791	2478.801	1946.796	1120.636	1731.93	1576.351	2104.453	2024.799	1591.899	3368.251	2475.741	2789.412	2466.028	2437.244	3954.593	2724.091	1257.02	2044.542	2330.676	2029.013	1949.02	2041.487	1818.683	2025	1642.082	2393.815	2080.125	1219.252	2508.888	3164.14	1913.966	985.915	1061.497	1498.613	1532.973	1175.979	3244.007	1784.692
820	425.712	377.765	343.895	574.615	407.416	421.191	414.672	431.894	427.233	413.302	327.922	373.326	326.157	759.803	387.645	424.085	649.128	709.225	425.434	430.365	538.104	533.821	513.344	403.057	516.333	436.224	511.01	606.408	403.524	560.714	543.921	417.222	477.612	564.2	341.682	575.66	554.252	399.402	312.67	466.745	398.324	649.798	460.588	541.396	440.12
821	438.171	488.284	350.569	522.315	427.791	436.719	422.495	412.849	406.798	415.407	319.867	382.955	335.579	709.845	397.116	419.181	641.472	779.581	427.478	469.588	559.608	510.772	525.096	409.283	559.933	446.531	467.989	531.138	368.017	520.368	479.528	414.847	472.176	530.228	340.958	557.592	551.394	400.337	309.284	475.118	460.946	590.256	469.391	539.789	439.505
822	469.8	375.236	356.898	551.798	435.65	458.931	375.817	414.839	412.577	406.011	330.918	371.815	354.353	746.294	375.391	418.49	624.549	747.737	466.132	459.33	563.079	519.736	529.727	402.594	472.916	465.286	487.871	521.739	397.681	528.826	630.762	426.582	503.813	553.928	372.674	535.151	551.301	465.144	310.811	463.339	481.359	606.42	463.793	530.956	442.645
823	450.083	376.109	392.575	585.14	467.645	442.216	420.455	421.892	413.581	394.32	291.156	376.969	340.448	718.817	363.15	423.084	620.226	620.862	433.611	526.068	529.621	539.99	516.982	3768.803	515.14	470.238	523.922	497.376	354.202	542.212	501.083	439.208	429.292	553.236	380.055	528.216	505.673	419.896	274.657	460.17	421.435	644.667	446.823	580.313	426.954
824	437.672	473.043	346.716	506.61	453	483.71	389.682	411.632	420.48	403.957	317.423	395.011	368.702	744.385	384.539	489.48	633.933	652.621	436.336	467.412	513.431	496.129	516.419	399.241	448.02	575.394	477.362	517.458	536.027	533.098	902.716	438.442	566.545	632.71	353.483	559.531	563.51	419.433	323.407	463.933	410.879	629.242	479.206	546.049	470.324
825	437.793	370.663	367.224	515.563	458.298	450.366	381.712	421.288	405.011	401.705	310.352	385.395	344.678	594.763	362.298	443.495	601.172	712.323	422.72	494.031	490.833	530.99	483.52	384.405	481.067	473.802	560.919	762.218	359.303	549.753	620.165	452.54	721.756	524.789	339.908	620.74	516.755	387.358	312.795	442.165	439.728	576.743	479.117	544.667	460.239
826	430.791	382.819	382.6	548.702	462.214	420.3	400.766	416.661	399.215	379.792	332.12	374.205	353.979	623.463	367.798	438.278	658.484	657.278	434.833	413.85	542.63	489.098	514.009	413.559	497.99	580.869	423.041	691.566	437.018	570.66	659.387	444.061	478.638	493.773	358.97	528.209	664.2	432.075	329.157	459.505	577.043	576.729	472.957	549.021	449.393
827	450.025	354.649	369.125	578.067	479.078	467.228	370.992	414.159	415.585	379.259	307.128	405.053	319.552	703.298	370.724	432.083	648.247	642.22	443.203	404.277	525.395	539.287	498.762	410.991	501.738	804.598	533.925	790.696	370.204	539.06	679.5	458.111	482.427	540.692	376.758	574.33	627.132	388.736	324.192	453.299	428.076	621.439	491.552	538.85	428.052
828	421.054	405.621	374.81	540.245	472.966	441.843	388.387	432.05	414.113	391.364	295.333	367.667	337.753	672.491	356.167	423.021	636.947	824.537	435.172	419.687	523.84	581.659	534.861	391.105	447.214	494.962	511.319	521.693	410.835	534.541	616.942	505.69	489.454	532.444	349.687	621.663	495.16	395.456	309.851	476.926	427.581	614.437	508.051	562.299	456.658
829	8348.507	5320.105	5972.604	7999.677	5978.608	9541.468	6501.893	2604.709	6690.53	5377.821	3800.919	6542.133	5561.406	7755.189	7156.624	6021.007	11928.762	8006.221	5578.513	5365.986	6158.78	17759.912	12996.968	3802.082	5904.867	4690.205	5100.794	9200.9	8514.273	5429.206	6568.76	7081.078	6146.731	7283.778	2712.166	8395.523	5940.373	7436.559	6710.556	3235.873	5465.291	7460.303	3675.555	9598.624	7276.713
830	10440.376	6174.75	8690.144	9080.988	6474.289	10885.544	9757.563	3833.685	8939.628	6042.673	5469.517	6508.226	5940.745	8372.776	9554.119	9044.546	14347.777	9112.937	6469.95	9187.724	12071.695	16866.75	12354.177	4218.048	6623.122	4953.314	5267.778	9290.099	9186.095	5989.441	7399.391	7214.064	6775.804	7768.366	2758.168	9670.194	7016.256	9171.235	7612.081	3937.662	6683.069	11210.788	4478.628	11151.898	8492.263
831	9529.781	5790.079	6691.567	9836.681	8816.775	11191.566	7996.392	5322.473	12426.526	9189.646	5485.223	8900.51	9417.961	8223.013	7307.855	6087.047	12435.719	8463.197	8277.403	11562.922	18124.195	21797.468	15509.423	5041.497	7793.658	13104.139	15433.143	10632.019	11182.453	12809.043	14238.156	8715.032	6454.888	8322.856	2980.821	12036.494	7900.327	9149.577	6914.8	4113.247	4447.127	6348.052	4060.371	10952	9696.006
832	8015.336	5700.803	3765.896	6490.216	5887.357	8264.597	4707.269	2479.744	8364.401	6140.026	3823.94	5282.146	5575.825	7174.848	6046.575	5189.866	12453.041	6583.857	5838.656	7385.927	9969.826	12421.486	8401.567	4029.257	4841.282	7952.23	9299.818	6364.79	6737.066	7640.327	8960.974	5328.955	5341.248	6164.143	2578.658	6260.233	7012.944	6523.2	4902.719	3420.403	5767.66	4389.355	2969.156	6518.917	4915.515
833	8314.197	6452.464	3990.425	7099.951	7266.416	9792.931	4784.994	2183.231	8291.954	6515.846	3571.916	4839.326	4509.994	8085.067	6503.974	5814.705	13151.225	7417.014	6701.715	6562.296	8431.643	12811.42	8898.638	3833.503	5390.757	8220.571	10370.459	6993.756	7180.745	8189.681	10017.72	5018.316	5146.36	6167.513	2548.165	6466.538	6963.828	6645.844	5240.164	4903.506	7069.152	4731.531	2873.453	7455.949	5718.959
834	11627.443	7469.236	5460.808	9265.731	10260.575	14511.051	7530.108	3676.882	12613.146	8090.152	5209.526	6412.409	5935.91	10546.703	8515.45	8281.233	20042.812	9605.847	9883.595	7810.878	8968.614	15412.25	9346.006	6435.568	7287.414	8004.206	8053.101	8436.271	10120.258	11540.493	13889.967	5610.613	6803.303	8360.545	3249.629	10145.924	7042.988	10145.962	6363.381	5293.85	9014.056	6447.636	4017.766	9884.715	7956.904
835	11806.808	6843.747	5567.679	9691.825	7665.377	8426.553	8583.924	5284.667	10453.629	7526.171	5565.694	6402.807	5636.408	10617.035	9531.951	9826.875	20701.983	8386.026	6456.28	7134.295	10653.273	19502.51	14293.466	5789.762	6891.667	8375.837	8980.284	10483.934	10054.383	9083.38	11122.84	5891.186	5306.935	9151.784	3829.329	11599.806	6828.204	7567.987	5137.044	5263.227	8496.813	7837.272	3300.149	11323.9	10010.704
836	11079.247	6278.109	4893.753	9966.158	5056.474	7347.583	7673.538	5503.253	8940.419	7298.909	4302.879	6220.136	5224.372	9186.604	9093.87	8295.914	16688.352	8575.463	6298.513	7520.324	10102.359	19329.299	13865.131	5407.059	7005.656	8740.768	9524.013	10261.822	9395.697	8678.154	11314.085	6099.617	5085.867	9321.105	3775.679	9642.805	6760.741	6271.269	4708.238	5312.514	6183.563	7458.781	2785.367	10430.71	8906.306
837	14966.994	9553.701	6828.468	13952.818	7659.796	11265.797	9481.325	7059.472	9075.208	6848.102	4757.388	8033.72	5940.11	11709.695	8334.068	8261.595	17491.528	11275.946	10553.975	8330.105	10650.519	23428.197	15596.506	8174.187	10177.294	9790.779	10626.684	9965.506	9727.563	8558.095	10150.894	6921.361	6526.661	12278.395	4822.93	10529.795	7623.71	8927.791	7068.519	5868.448	7459.404	8654.179	3851.963	7096.882	8385.139
838	16021.19	8219.82	7382.477	11082.287	9260.732	11100.538	11239.922	8622.184	8468.196	6340.975	5660.645	8686.019	7426.306	9320.019	10469.616	9359.308	16548.112	8791.542	8172.014	7013.734	12411.878	25155.86	17131.942	7317.067	8558.777	9524.425	9506.792	7319.925	9526.752	8999.872	8951.517	7263.151	6668.698	9804.232	5422.4	10308.225	6161.255	8083.842	5514.416	5679.013	7599.759	11900.617	4148.494	13063.132	10533.146
839	8648.413	4529.869	3281.366	6729.084	6230.222	8209.325	6058.078	5229.824	6452.209	4805.922	4174.919	7523.444	5336.54	6917.944	6100.055	6094.782	13239.211	6964.507	7669.788	5998.538	9641.854	15003.585	10378.576	4652.028	4802.245	9810.284	11624.235	5927.233	8790.913	11530.34	12468.84	6259.546	4842.37	6612.47	3110.382	8133.484	4427.514	6195.359	4558.745	4589.491	5456.712	4452.107	3044.23	8365.276	6990.012
840	9775.424	6495.291	4524.205	9296.083	7879.524	10692.283	6032.62	4690.512	8813.894	6605.588	5186.319	7910.133	5858	8871.416	4745.205	8288.716	16764.527	8932.89	9440.025	6089.239	7653.435	17366.013	11150.215	6565.201	6789.289	8222.742	10566.974	8510.006	11766.95	7857.2	9003.873	7289.831	5298.894	8610.344	4006.27	7195.081	5897.078	7950.686	7115.512	5120.577	7191.913	6184.417	4223.747	6796.663	5173.306
841	6699.827	3963.346	3015.013	6170.196	5280.555	6446.811	4295.013	3962.535	3930.27	3462.918	3550.489	5117.494	4147.257	5612.867	3560.299	3528.318	6794.573	6070.453	6393.506	4581.82	6427.279	12797.444	8513.752	4022.49	4047.052	6663.84	8202.955	5487.909	6989.364	8024.842	10050.568	4210.284	2616.018	5689.007	3087.387	5551.474	5374.048	4468.437	4175.006	3907.975	3926.398	4006.13	2627.818	7621.542	5679.762
842	4665.857	3543.202	4413.445	4648.137	4466.38	6124.877	13083.503	8811.567	7377.032	4559.186	4482.935	5733.025	5917.843	8989.164	7745.565	7145.828	6818.857	8836.419	10032.556	3959.874	4365.524	6374.293	4479.716	3449.395	3567.72	4397.284	4399.872	16043.036	19290.968	6109.17	6826.835	3227.318	3013.911	12002	4578.701	3770.877	5227.018	5309.89	4188.156	5848.827	7405.194	5296.645	3658.391	6356.283	5594.818
843	4739.503	3560.117	3068.071	4929.519	4979.092	7904.459	3512.103	2699.348	4534.276	3132.639	2750.117	3187.881	3670.542	5552.571	4019.137	4971.368	9584.357	5453.631	4301.753	3670.577	4324.752	7393.993	5062.273	3476.868	3342.421	4832.444	4289.734	4296.72	6021.633	4923.953	5752.987	3788.247	4202.192	4195.664	2164.233	4423.233	4507.018	4350.378	2851.963	2636.044	4468.531	3550.797	2827.197	5516.68	4229.583
844	9461.935	5159.807	4765.82	7910.558	7521.314	11158.892	5672.896	5218.255	7260.235	5811.903	4155.267	7601.2	5867.297	8983.932	5868.699	8137.381	16732.921	9266.289	7977.259	5495.624	10109.939	17179.664	10758.552	6594.867	3861.66	9154.153	9323.103	8793.686	12145.446	9772.292	10972.39	7611.877	4531.066	9016.945	4958.858	8243.562	5867.242	6756.448	7393.375	5278.462	7391.868	4750.483	4420.686	9519.66	8485.069
845	7513.23	4564.902	4627.883	6952.717	8035.994	10028.166	5782.867	5552.862	5937.764	4552.74	3638.76	7548.349	5438.2	7851.173	5636.569	5155	9503.972	10331.566	9366.925	5596.04	9349.983	15117.358	8930.343	5587.213	4313.375	7071.622	7080.019	8127.577	11983.967	9224.74	11145.981	7977.287	4124.849	8339.396	4695.143	7707.337	6325.689	6305.248	7010.863	4232.401	5453.368	6064.94	4150.965	9222.491	7650.012
846	5409.574	3695.493	4200.753	5046.19	5999.179	8964.606	4120.641	3409.186	6571.039	4096.589	2883.167	4645.478	4418.981	5772.273	4985.199	5027.704	9070.595	5510.38	5098.684	3040.179	5290.261	9643.264	5991.325	3988.66	3522.102	4954.331	4421.348	2968.816	4643.157	4123.993	4398.263	4948.059	4704.653	4414.259	2759.892	6829.275	4924.62	5610.821	5204.219	4248.152	6808.086	5366.096	3789.601	8972.429	7472.335
847	6595.692	3267.354	4983.169	5664.843	4079.216	6054.719	3845.869	1415.63	4922.285	3922.726	2672.509	5100.176	4235.023	3765.497	3585.734	4385.589	10677.891	3896.31	3496.22	5633.057	9854.708	13906.182	10163.601	2205.941	3438.79	4125.522	4129.465	3717.463	4641.667	4830.359	4814.823	5527.906	4306.579	3315.61	1642.337	7838.938	4334.148	4181.815	2720.831	1752.267	3428.62	3846.218	2063.497	8008.301	5935.399
848	6212.194	3794.938	3551.66	4939.733	3255.994	4968.395	4302.987	1954.656	4534.503	4079.974	2302.169	5612.051	4278.104	5174.931	3688.951	4149.607	9695.199	4243.168	4367.739	4117.371	4901.976	12891.979	7713.988	2657.693	3615.699	3372.842	3618.096	5828.512	6585.544	5237.979	5429.055	4772.442	4059.53	5460.688	2054.987	5738.987	4545.704	3726.95	3508.943	1764.545	3412.181	3658.317	1641.212	6107.745	4229.905
849	5975.444	3402.473	4305.425	6197.931	3497.896	4863.225	3692.4	2747.155	4286.238	3342.092	2414.269	4297.025	3939.654	4130.481	4262.181	4606.194	8602.536	3633.226	4037.494	5012.296	7287.864	14373.088	8522.287	2893.369	3556.19	3705.131	4478.591	3840.909	4216.329	4605.325	4900.469	4556.681	3584.253	3744.171	1528.247	6729.83	4790.135	3721.78	2643.969	2043.273	3118.777	4412.058	1596.988	7743.294	5992.222
850	458.159	384.083	401.371	564.189	406.946	440.36	408.9	415.568	426.612	416.303	321.822	386.979	318.263	954.385	377.731	400.848	635.988	597.981	398.907	515.144	498.577	497.575	520.896	420.12	535.098	438.276	646.052	534.446	339.797	523.97	573.14	425.679	633.069	603.333	359.87	574.845	659.376	446.495	304.779	413.949	372.435	564.804	432.456	530.448	444.294
851	8961.414	5696.096	4415.114	8042.56	6518.416	6969.52	6701.684	4689.459	6095.888	4421.082	4429.994	5198.727	3689.923	8100.068	6457.439	6431.47	13526.597	8002.901	6173.396	6398.199	9390.116	17549.144	12588.415	4256.067	6647.315	7775.659	8328.119	8493	10352.831	8676.577	11620.148	7228.006	5296.194	8261.893	2969.415	9263.244	6423.81	6049.014	4753.788	4889.873	6486.524	7104.439	3072.775	9197.616	7539.855
852	8429.178	5010.125	3984.037	7195.095	8231.437	6301.184	6478.038	3092.128	5537.208	4847.092	4737.62	5107.006	3842.471	8101.467	5116.851	5481.51	11568.36	7300.111	5940.219	5986.04	8230.904	16250.81	10743.911	4464.718	5072.553	6932.025	8873.91	7739.457	8308.523	9022.039	11166.732	6066.045	4370.952	6932.55	2712.596	8153.78	6103.196	6178.433	4972.756	3753.658	5217.515	5079.867	2614.19	8229.313	6116.356
853	9450.51	6186.292	3831.364	7729.313	6661.006	6970.401	5460.3	3570.901	5696.852	5197.049	3739.98	4873.357	4040.805	7836.744	4869.5	5721.284	12868.785	7494.157	5832.938	5709.629	6669.864	14758.117	9191.661	4524.818	5242.896	5691.497	7191.909	5116.406	5580.285	7820.006	10006.766	5281.252	4425.868	7326.792	3141.753	7271.642	6560.396	6380.051	5235.019	3450.167	5341.099	5262.793	2788.321	8165.391	5923.257
854	11964.974	8560.13	5975.707	10956.323	7280.832	10998.17	9452.038	3937.503	8663.591	6214.494	6252.253	6022.2	5895.404	9922.429	6772.287	8930.414	18752.333	10161.815	11032.076	7440.688	9372.076	17154.255	11443.488	6618.89	8193.423	6235.477	7485.694	8831.186	11423.161	12176.034	14278.636	6261.994	6343.386	10034.149	3358.2	10736.835	7301.539	10254.606	6443.363	4896.484	7953.588	7572.994	3685.127	10145.412	8750.59
855	9748.772	5020.447	4406.5	6746.951	6030.8	8264.789	6528.225	4078.982	6335.406	4765.878	5239.134	6449.633	5717.635	6961.588	7233.512	5255.834	11590.566	5737.513	6408.944	4842.545	8027.309	14592.622	12285.39	5157.442	4984.843	8561.248	9689.397	8953.898	11300.671	6231.77	6853.688	7859.791	6395.617	5485.172	3100.775	7106.7	5453.958	5996.082	3093.019	4033.497	5832.144	5774.682	2862.361	6406.112	5566.976
856	8698.813	4439.988	3923.935	6872.53	5588.047	7405.612	6208.494	4464.637	5380.389	4359.817	4675.854	5321.113	4402.754	5010.263	5348.837	4625.918	10374.228	6620.412	7906.319	7196.191	12921.757	14651.757	11808.089	4781.622	4942.316	4350.506	4865.14	6258.655	8897.639	5451.252	6541.603	5058.14	4175.362	6145.283	2914.248	6442.981	5137.696	5108.704	2936.816	3902.645	5089.337	4592.497	2625.406	6597.619	5439.292
857	11425.045	7749.574	5499.858	9533.588	7626.213	10596.375	7957.296	5274.524	7935.91	5572.971	5704.271	7395.741	6416.356	10986.921	7715.555	6428.855	14806.645	8975.915	7109.535	6499.132	7439.663	15850.529	11738.411	6824.133	7911.678	10656.381	11179.924	12545.423	15732.335	7125.852	8333.373	8849.779	7350.169	11009.851	4400.798	8488.513	6537.106	7619.865	4151.413	5051.303	7503.613	4104.619	3912.948	8095.897	5912.494
858	9015.89	3046.98	2880.838	4737.167	5896.893	8414.65	3736.91	3658.238	5375.899	4187	4009.483	5548.893	4563.744	3819.194	3671.031	3686.601	10194.402	6140.795	9210.381	4678	13272.679	14237.11	11269.918	4626.066	2471.193	7990.442	6002.347	3073.061	5945.526	5530.581	3880.054	4822.604	3928.773	4360.095	3215.453	7468.675	3226.72	5270.592	3826.344	3146.484	5434.648	2418.747	2613.528	4754.026	3546.036
859	14352.639	9167.194	6522.291	12345.927	10555.926	11725.239	8515.538	7659.114	8484.534	5996.683	5709.96	7355.387	7547.49	13043.282	9670.795	8073.922	15629.232	7923.61	7721.396	7605.453	9961.569	22183.711	15284.273	7136.02	9949.841	12140.954	14016.649	12174.859	13671.631	7801.503	10555.252	10665.968	7456.408	9842.527	3927.205	9026.459	6640.317	7685.425	5436.856	6385.175	8322.479	6845.49	4057.025	11445.847	8380.725
860	6664.474	4238.86	3084.735	6641.177	5157.946	6504.968	3902.516	3600.889	4449.941	3893.081	3091.007	4301.256	3712.485	5935.681	3430.38	3662.834	8123.777	7038.718	6982.044	7230.919	9547.238	12912.664	8588.382	4294.927	4945.227	3754.363	3954.122	5074.653	5638.961	4361.119	5696.603	4574.576	3084.205	6579.347	2967.601	5143.413	5001.491	3696.761	3383.152	3941.479	5206.043	3592.48	2216.6	5872.188	4039.923
861	14812.205	10647.072	7617.39	13015.26	10084.722	11876.069	8142.264	6977.244	8638.2	6804.796	5479.45	9783.094	7763.024	15946.341	9617.963	9275.169	18648.189	13860.236	12874.494	7656.477	9467.401	23969.908	14072.42	9410.051	10503.994	11822.643	15194.669	16940.228	18231.416	8487.725	12082.592	12327.453	7300.57	14422.934	5918.42	9838.006	7212.931	7231.954	7819.613	7251.691	9978.794	6529.588	4195.9	11053.556	8394.847
862	7833.877	5746.592	6575.172	8644.491	6645.099	9327.974	7322.405	5497.788	5319.82	3560.531	4265.848	4755.39	4323.669	6564.522	4885.304	6972.336	10004.29	8721.709	6302.624	7054.503	12629.272	15759.201	11648.627	4792.698	6336.553	4687.433	5501.96	6203.827	7284.087	6451.433	8703.66	5947.209	4679.541	6771.693	3113.786	6997.323	5704.994	4721.582	3488.234	4222.629	5972.382	5784.137	3054.119	7718.523	6768.681
863	12214.073	6457.715	7209.612	10387.766	11353.854	12756.724	6790.337	493.802	7389.869	5098.404	3892.674	8594.106	6751.686	11108.553	8729.88	8300.922	17782.22	11695.199	10812.768	6644.358	12442.05	23457.855	15472.381	6928.673	7476.392	5788.394	5958.294	9441.511	12977.711	7274.245	9321.921	10047.77	7349.566	9067.728	4852.79	11672.293	7281.325	8254.608	7603.391	5225.581	7463.074	9057.34	5285.898	12977.235	11379.102
864	8490.006	4761.556	4760.539	7012.811	7666.365	8402.87	4864.75	4585.951	5159.403	4040.993	3692.635	5291.867	5056.395	7437.38	6460.145	5490.478	11125.17	7775.568	7424.9	4806.213	8920.317	15978.197	10141.838	4824.517	5548.804	4020.8	4776.282	6852.203	8338.447	5487.467	7008.909	7660.903	5033.071	5820.815	3395.042	7183.525	6359.647	4916.554	5382.669	4017.44	5736.494	6731.211	3686.124	9685.056	7794.938
865	6950.81	4720.063	4534.8	6016.129	4730.433	7222.516	5111.981	2838.977	5951.706	4740.456	3378.893	4487.493	4333.436	5395.696	5055.886	4541.21	9468.006	5366.377	4030.069	5166.3	6110.735	10074.638	7849.575	2570.78	4594.162	4661.53	5451.316	5232.832	6025.693	5904.629	6928.87	5176.474	4146.088	5637.188	2151.164	5866.296	4680.387	5845.194	3577.525	2361.066	4102.655	4360.188	2617.437	7021.931	4739.366
866	6540.887	4757.391	4491.413	5819.044	4970.813	7272.879	4395.197	2530.588	13640.679	8485.532	3065.217	3527.49	4301.341	4180.381	4640.432	4417.856	10362.486	5688.939	6009.175	4781.458	5734.692	5473.542	4497.646	3468.702	4575.51	5502.694	4532.49	4586.671	5332.238	7730.152	6429.853	3517.348	4792.827	4102.899	1922.244	6097	4710.735	7999.212	3708.399	2860.545	5943.262	4736.709	3629.81	5531.258	4332.319
867	12344.065	5837.32	6869.93	8747.069	9625.691	11406.271	8456.795	4307.209	12055.935	8362.893	5446.2	10851.547	9052.636	9433.436	9071.281	7169.888	18396.237	9693.172	8729.981	8469.939	13564.729	21198.993	16643.578	5778.295	6715.079	8554.207	8303.735	11958.632	14833.89	9402.703	8602.426	9995.245	6987.329	9691.014	3773.157	12555.214	6423.038	11389.423	7306.861	4471.721	8509.829	12091.385	5122.316	11095.097	9601.434
868	6458.237	3691.166	2932.044	4900.829	4772.187	6469.058	3896.623	2374.692	5173.039	4381.469	3267.716	4909.624	4448.706	5617.122	4016.742	3608.529	9382.904	4834.145	3370.896	4730.882	6143.061	8372.211	5958.264	2854.342	3119.454	5771.656	5969.321	5045.347	6231.463	5171.816	5025.178	3636.827	3608.643	5162.899	2478.656	4661.418	3591.419	5938.294	4085.969	2447.699	4529.401	3955.818	3063.038	5641.137	3542.12
869	7484.039	4877.525	4362.792	8276.669	5596.321	7357.115	5564.194	3052.816	7443.635	5732.631	4500.127	8337.044	7546.291	7653.931	4793.056	4974.776	12102.976	5934.655	7360.937	8171.651	10326.339	8378.662	6329.927	5735.621	5285.947	7394.096	8314.853	6624.5	10004.464	6310.13	6029.306	6526.214	5652.118	7239.283	2869.836	8957.937	6242.155	6940.177	5573.681	2699.981	5817.663	3712.638	3375.34	7623.994	5123.22
870	8735.147	3838.344	2702.634	4594.713	5918.367	7635.321	4345.278	2862.857	5779.078	4526.745	5099.106	6341.519	5913.975	5781	4753.613	4216.13	13545.321	5250.613	6351.373	4215.497	7317.594	16336.036	11666.503	4055.437	3450.847	7327.839	5436.846	3930.145	6804.571	4350.127	3741.66	4364.205	3840.835	4284.197	2898.921	6769.127	3978.925	6522.766	4668.006	3044.881	5718.407	4724.696	2997.14	5317.876	4156.208
871	7070.737	4620.5	3297	6389.187	24571.482	6368.139	4597.662	1862.108	7073.395	6052.509	3964.006	4604.867	3868.437	7060.065	5406.232	4878.656	12034.195	6116.092	7306.969	5874.385	8954.681	13286.986	10102.825	3322.967	5300.331	5258.369	6337.774	5930.098	8002.265	7192.366	8451.609	5836.49	4261.813	6907.728	2695.08	6089.591	4478.855	4532.183	3166.025	2496.817	3536.988	4320.213	2150.936	5078.854	4230.617
872	5659.709	3476.07	2396.302	4807.373	3895.447	4705.05	3737.839	2221.371	5077.455	4679.928	3405.342	4082.774	3364.988	7060.679	3888.711	3629.345	8183.844	5899.577	4800.269	5376.26	7543.318	9862.927	5587.92	2932.194	3508	6094.571	7132.335	6796.56	8774.961	6043.732	7112.656	3897.301	2930.068	5582.595	2391.497	6552.069	4675.964	4929.808	3605.875	2495.472	3419.175	3387.377	2047.214	6969.386	4970.861
873	8288.843	5744.976	4880.359	7665.133	5335.398	8317.081	7087.012	2881.739	7765.013	6219.19	4683.857	5406.762	4915.857	8989.207	5661.563	7409.458	11790.153	7514.294	7605.867	6967.127	8670.872	13283.822	9763.175	4802.667	6043.185	6438.584	8363.555	6750.889	8654.471	8764.943	11537.831	6091.647	4823.994	7260.968	3293.605	5760.616	6039.4	6019.196	4030.85	3242.579	4351.6	5196.159	2829.048	6958.031	5109.133
874	13843.335	7502.964	5389.78	9203.405	8494.373	10828.094	7797.644	4489.398	11272.891	8243.757	6492.616	9131.406	6849.377	12405.036	11825.047	8939.205	20518.285	10752.295	13137.126	8565.858	13818.713	19966.102	14069.881	6395.617	7031.675	13280.569	13899.956	12747.206	19860.103	11368.809	12023.35	8673.654	6537.582	8403.664	4447.913	14209.975	7855.86	10492.483	6511.438	5643.189	8226.798	7938.601	5076.456	16116.032	13919.045
875	9651.131	4288.2	4541.094	6733.099	7424.89	8564.513	4691.981	4281.858	6042.132	4714.169	3644.506	4963.394	5024.398	5091.559	5481.898	5943.382	15283.824	4498.943	4834.415	5917.95	10567.047	19268.759	15180.306	5536.834	5612.635	8036.344	8371.419	4608.192	6836.51	6948.843	7255.269	5509.019	4476.253	4246.869	2782.898	10701.588	6348.956	4813.541	2699.419	3191.799	4469.451	5051.07	3076.387	11443.563	8968.316
876	8260.925	5116.901	6484.613	7373.592	6505.674	10359.755	7001.356	4238.725	6345.3	4479.827	4334.543	5198.573	6828.038	6298.057	5274.69	7773.4	13074.466	6323.044	6199.231	6074.256	8057.483	13622.019	10306.442	5065.044	5813.494	5525.024	6369.428	4524.409	6876.904	7622.031	7700.26	5953.365	5403.363	4368.462	2584.75	8525.106	6792.156	6575.917	3735.631	2892.216	5011.491	5305.533	3235.91	12176.813	7688.689
877	6113.755	4679.304	5286.17	7632.282	5600.272	8896.487	5398.17	3707.509	6867.406	4821.457	3561.2	4055.264	4691.367	5475.206	4180.311	6349.865	14180.316	6160.488	6800.122	5767.44	6827.671	12577.172	9695.179	5450.031	6119.688	4847.187	5798.509	5601.371	7235.808	6945.519	8007.679	5372.356	4612.571	4612.044	2273.225	10208.25	6358.33	5216.219	3441.931	2840.701	4797.144	4222.696	3028.094	9894.694	6802.476
878	13078.217	6576.529	8126.144	9250.723	11201.459	15826.731	8506.189	6263.667	9773.962	5700.369	6085.222	5849.842	7965.5	6880.612	7473.766	10947.156	20479.044	7270.208	11142.694	6628.503	12243.085	21528.776	15885.155	8301.044	7720.744	7574.253	7105.244	5658.518	10043.203	10895.622	9790.1	8677.994	7642.017	5662.494	3657.172	14349.8	7093.247	8728.619	5297.206	4049.376	7606.692	6980.477	5241.528	13877.075	12204
879	8905.542	6391.189	4666.71	8861.974	7912.212	10227.669	5288.671	5288.221	9023.006	6367.994	3789.195	5732.363	4218.805	9229.429	6675.585	7326.73	15838.462	9259.779	9092.319	6046.119	9168.807	16706.594	10821.567	5763.867	7020.18	6993.177	7845.948	8674.255	11106.205	9261.197	11382.908	7956.917	5569.469	8403.445	3864.115	7680.133	5442.465	5108.182	3766.225	3660.781	5083.314	3824.278	3177.006	7544.43	5717.2
880	4000.449	2783.764	2228.774	3529.825	3262.143	4747.465	2348.469	2209.953	3733.396	3045.77	2006.69	3122.838	2492.535	5759.488	1613.616	2990.575	6924.628	5289.551	4434.619	3823.658	5640.14	7773.503	4501.777	2668.819	2248.422	5315.143	6233.911	5746.596	8194.526	4900.259	6344.172	3994.314	2816.716	4000.675	2070.571	4746.05	3853.251	3794.887	3674.975	2368.225	3309.137	2953.927	1990.418	4750.799	3596.621
881	4385.987	3555.382	3493.038	5209.79	4151.5	5896.572	3024.305	2339.255	4471.388	3732.885	2574.392	2779.631	2925.814	5546.104	2775.259	4387.795	7944.006	5529.309	3638.291	3331.093	4316.204	8778.089	4781.153	2919.155	3251.11	3555.126	4090.118	4498.487	5218.493	5119.295	6705.609	3896.127	2974.006	4509.135	2382.874	3438.353	3956.275	3306.58	2794.106	2010.863	3061.738	2886	1873.583	4159.921	3110.056
882	12847.477	6400.052	5246.545	7547.497	11093.899	11895.885	4528.891	5126.03	10202.223	6762.62	4628.556	8715.1	7177.207	7076.481	5314.737	6889.757	19438.926	9058.619	10805.355	5534.356	13003.24	18666.108	13107.188	6817.669	5569.935	11736.163	10376.439	10516.613	17776.188	10381.078	10550.277	9885.336	6591.703	6848.06	4817.567	10566.225	6037.367	8575.266	7954.5	4080	7965.306	5750.171	5457.785	8940.031	8122.107
883	8105.832	6769.133	7068.569	9953.565	5111.413	9330.427	7464.656	3534.575	10133.632	6717.136	4425.649	4993.369	4685	8650.241	6772.171	7313.429	15369.341	8059.721	7290.542	6631.161	7071.51	12014.154	8968.244	4356.258	6601.065	6009.062	6988.767	9151.012	8361.474	8527.626	9395.987	5772.697	5934.061	7771.651	2289.08	6214.084	5655.88	6898.809	3795.181	2628.946	5182.209	4066.19	2872.701	6591.931	4523.256
884	8612.669	5322.532	4524.484	6369.118	4578.528	6326.98	4091.215	2260.311	5045.712	4311.335	3869.506	5170.969	5109.126	6681.694	4801.296	3421.484	8681.47	5129.033	4318.756	4720.935	5771.23	11543.961	7784.849	3801.554	4413.503	5752.671	4275.774	4500.829	4456.675	7892.206	8616.949	3807.948	3989.765	6327.658	2392.222	5963.506	5749.414	6753.15	4729.613	3156.436	5500.83	4941.582	3098.654	7210.101	4608.821
885	5135.503	3897.421	3700.019	6336.024	3183.208	4279.435	3293.712	2144.657	4375.148	3618.77	2776.352	3567.367	3454.329	5512.17	3409.216	3031.409	6516.429	4628.667	3485.243	3794.775	3462.82	5737.98	4210.448	3280.876	3935.507	4009.948	4399.098	4540.497	4543.171	4799.885	5646.742	2928.821	2777.817	4633.389	1742.106	4745.331	4604.736	4080.994	3011.494	1796.446	3329.325	2597.891	1896.007	5615.273	3867.953
886	9040.51	5871.986	5056.16	7419.946	5995.933	8045.76	7424.163	4723.36	6506.472	4410.494	4334.465	8507.715	5947.959	7918.084	7255.183	6003.171	14169.194	6825.171	5689.526	6845.628	9716.695	20596.105	14866.536	4545.799	5641.934	8654.907	10317.188	6834.714	8323.219	5221.455	5583.084	5735.303	4466.7	7679.313	3052.217	9345.761	5904.968	7337.856	4780.012	4864.278	7127.376	5841.446	3061.266	7958.545	7057.902
887	10930.647	6299.052	7149.6	8581.192	8256.259	11562.255	9623.987	4750.574	10634.65	7163.847	6194.118	7996.693	7114.354	8493.333	8095.05	8144.688	17282.086	7379.689	7183.596	6556.052	10822.286	16269.047	13330.506	5393.271	6542.886	7776.664	7955.74	7698.839	10101.908	10952.403	10025.823	8192.477	6753.419	8025.724	3507.211	10653.571	6119.144	10714.686	5993.294	4600.434	7659.169	7707.804	4885.82	9707.487	7840.077
888	442.495	421.552	387.261	483.606	458.798	417.195	431.598	436.547	444.177	416.91	307.752	372.755	315.495	708.15	372.607	385.98	670.484	733.841	426.627	624.762	514.85	479.52	500.269	421.624	440.011	416.841	960.12	616.895	347.033	502.443	551.198	437.708	460.095	552	361.035	641.521	622.364	446.755	337.113	444.432	775.395	570.01	442.648	521.766	415.33
889	5940.753	4142.078	3836.57	7155.661	20335.97	5572.539	4023.481	9072.833	4985.633	4287.719	2695.232	3275.563	3092.284	4640.352	3729.976	4650.113	11145.1	5168.605	4556.044	4666.313	5973.92	12918.216	8459.162	4773.329	5644.831	5308.824	6148.278	4228.578	4904.75	5313.662	5867.128	2838.219	2937.843	4088.944	1783.321	6633.695	5785.201	4211.289	3176.1	2297.108	3432.383	3170.948	2368.503	8583.331	6558.042
890	463.476	428.052	341.226	529.68	437.389	449.416	391.096	425.841	459.653	426.056	317.112	376.435	322.475	929.209	386.016	400.969	633.968	805.98	436.065	675.347	510.764	506.283	537.368	392.364	488.594	475.453	571.526	857.443	349.526	497.897	488.815	422.838	443.525	580.011	346.155	650.118	502.485	404.115	299.548	426.543	459.426	572.582	411.265	541.711	429.207
891	8145.768	5195.2	3471.664	6819.604	7260.099	10418.891	5549.93	3712.455	7429.812	6005.148	4325.06	6157.912	4767.202	6305.578	5407.036	5649.364	12785.28	6498.979	7439.725	6970.168	9576.861	14795.307	10557.491	4632.536	6398.149	9518.897	12128.748	6944.069	9056.132	9630.954	12258.739	6514.994	4375.183	6394.437	2721.183	7840.753	5734.177	5312.164	4808.944	4295.437	5038.686	4636.993	2918.509	8957.794	7082.715
892	6586.203	4234.684	2686.181	7245.436	6526.918	9599.926	3331.497	1832.968	6708.561	5918.029	4243.981	5561.706	4797.07	6227.815	3081.319	3129.714	9196.648	5897.788	6329.994	6057.364	6461.79	11478.824	7031.687	5054.868	5261.104	7426.809	9555.745	4880.613	7488.75	8861.723	8883.781	4839.763	4358.909	5892.745	2593.759	6293.739	6160.456	7084.27	5393.494	2543.834	4325.467	3658.535	3240.218	6542.967	3989.871
893	6746.934	4694.065	2911.503	6648.398	7447.365	10082.006	3654.269	3216.872	7212.351	6550.152	4524.993	6521.619	4631.276	5822.118	3540.624	3491.6	11176.63	5706.638	6595.208	6064.814	8823.424	13508.908	8162.078	5045.658	6111.945	9923.68	11483.34	6025.656	9278.571	10415.379	10062.616	5672.247	4289.067	5816.19	2981.825	8029.167	5808.05	7705.147	6925.137	3484.167	4838.84	3553.467	3460.602	7971.184	5241.394
894	8110.408	5159.626	3986.133	6846.673	9889.75	11916.467	4978.737	5699.442	7286.163	5305.711	4196.063	5034.013	5836.363	7264.987	7025.305	6046.479	12679.816	6497.673	5166.244	5596.496	6948.03	10865.376	8166.112	4142.456	5986.553	7025.697	7370.533	5359.808	6729.021	7211.451	8357.366	4362.181	4814.539	5048.113	2554.275	6259.772	5785.417	6937.918	3564.44	5766.627	6463	5038.218	3390.359	8638.058	6934.657
895	13365.182	6044.586	5351.962	8466.85	10097.902	11659.236	6223.032	6603.043	9226.484	6747.648	5501.132	11184.019	8206.506	7275.26	7172.482	8005.366	22070.641	8686.268	11227.862	6890.592	13946.593	20627.02	16099.073	7128.172	7203.034	7542.697	7371.952	8807.391	13749.576	9385.06	9478.439	7078.747	5122.655	7262.815	4415.805	12558.031	6941.041	8985.258	6684.837	4618.809	6922.674	6492.95	4873.2	12429.577	10651.353
896	8791.305	5041.689	4050.83	6905.228	7066.838	9789.059	4853.532	4634.067	5589.74	4130.777	4322.253	4875.675	4373.272	5545.602	4209.584	5925.735	13146.958	6988.338	6704.577	6719.736	10652.27	13444.185	10173.205	5057.454	5274.638	5876.739	7112.955	6210.994	9210.1	5741.745	7298.581	6804.617	4889.774	5320.08	3176.894	7880.64	5669.392	5157.929	3767.208	3443.025	5224.169	3793.11	3130.781	8269.961	6404.754
897	9502.8	5414.37	4618.239	7262.319	8664.862	10435.562	5345.396	6863.494	5788.078	4391.482	4644.407	8242.321	6860.584	7651.631	6188.829	6204.788	13743.964	7358.325	7937.044	5898.252	9782.761	18572.43	13487.232	5841.237	5375.053	9308.599	11084.089	6432.455	8713.777	5267.306	6996.365	8129.591	4953.747	6663.594	3920.691	7695.682	6008.494	6201.975	4957.575	4857.387	6953.872	5420.862	3841.645	10832.564	7681.806
898	12323.591	6225.891	6181.076	7387.826	10403.545	12164.169	6198.801	6352.959	7553.89	5347.671	4752.242	6690.994	5740.579	6356.209	4034.654	8885.405	19742.815	7345.373	8944.961	5647.709	12308.786	20200.873	13242.473	6825.742	5389.628	8057.735	7730.405	8032.747	12729.609	6680.921	6493.329	8939.263	6509.842	7034.474	4384.774	10112.228	6244.43	6404.237	5521.106	4408.547	7275.702	5312.621	4044.681	11980.658	10263.375
899	8101.987	4712.872	5353.318	5917.506	7608.377	9446.113	4535.353	4873.222	5717.909	3854.082	3501.046	4377.597	4886.646	4770.126	4679.78	6254.558	10688.079	5733.374	6343.301	3545.709	6155.268	10680.353	8716.387	4421.869	4848.383	6234.053	6070.51	5092.335	7150.45	5139.821	5774.882	5197.309	4548.254	4367.83	3037.673	6659.788	5731.207	5260.968	2713.7	4342.866	6088.963	4738.762	3681.513	7686.43	6293.909
900	5381.331	3821.187	3337.72	4346.807	5178.975	6609.673	2903.538	2757.359	10382.199	7492.72	5066.821	3444.027	3107.539	4325.695	2607.145	3902.843	8394.568	5034.987	4448.904	3115.516	5953.516	6419.422	4337.587	4455.523	3503.83	5398.938	6106.968	4468.554	6490.51	8680.91	9781.523	4214.974	2973.802	4211.975	2643.647	4742.182	4437.122	4996.113	4512.606	2969.125	4220.927	4357.689	3320.368	5530.179	4704.013
901	7326.935	4818.981	4499.606	6030.874	5152.241	7133.396	4329.851	2073.172	6533.719	4824.235	2960.206	4912.3	4757.665	5616.221	4094.725	4353.532	10410.006	5876.187	5803.843	4755.829	6577.564	12320.353	8310.429	3759.172	3956.96	5833.468	5256.463	5125.476	5813.536	6734.477	5945.902	5452.622	4116.429	4987.783	2127.862	5784.058	4834.869	6014.293	5804.181	2727.778	5359.579	4337.742	3177.242	6325.314	3931.752
902	9198.643	3486.466	4478.025	5697.305	5238.647	6807.791	5748.194	2450.982	8672.092	5703.657	4985.019	5014.671	5674.073	5183.52	5852.278	4366.634	12618.86	5001.25	5896.821	4607.882	7472.414	13412.627	10580.873	4285.934	3537.51	5473.178	5533.74	4677.599	7332.387	6280.664	5045.462	6656.354	5532.3	4623.523	2258.399	6536.158	4365.564	6446.474	4443.438	2769.058	5818.886	4836.073	3396.037	5839	3527.687
903	12448.739	8144.225	7551.167	10703.976	7348.614	9890.414	9383.423	5685.97	11499.838	7669.988	5553.565	6328.895	6140.665	10982.702	9067.563	6598.85	15137.983	7437.377	8356.382	6520.987	9815.509	17340.601	13820.924	6309.237	8193.697	7285.081	8582.377	6413.402	7825.258	9660.389	10575.737	6188.881	5409.06	9705.385	3383.258	11432.338	6760.374	8199.663	4540.631	4065.559	7043.571	6553.572	4060	11427.921	8428.331
904	6308.133	5101	3374.925	5664.782	5974.605	8365.899	4396.39	2135.459	6696.35	5328.832	3888.931	4346.201	4346.292	4997.148	2736.383	3521.729	10557.045	4879.303	3420.755	6225.51	5647.187	8137.033	5323.949	4190.637	4144.377	5184.701	5270.558	5251.876	5735.962	5165.414	5634.44	3487.619	4113.404	4762.768	1972.741	3682.101	4126.394	6377.212	4597.725	2298.925	4150.497	3759.555	2975.751	4867.8	2375.773
905	11618.006	6449.55	6738.625	10328.182	8931.298	10057.302	8300.031	5199.352	10575.194	8239.117	6011.225	7902.069	6022.161	9871.318	7801.928	6648.904	16658.333	9914.394	9289.781	8659.49	13847.287	16334.628	12587.791	7197.389	8785.476	9039.286	11699.955	10922.814	13098.081	8511.563	9385.128	7954.27	6593.012	10158.852	3907.81	10691.873	6680.427	8716.169	5723.381	5609.035	7426.669	6280.576	3785.064	10534.719	8249.36
906	7243.525	4626.258	3528.026	5235.832	5595.661	6339.109	5463.815	4098.807	11728.151	8310.287	3931.182	5682.413	4704.164	5314.271	6185.553	4144.307	11024.591	4284.483	5227.968	4165.34	6426.36	11863.383	9827.436	3829.411	5020.295	4832.956	6168.994	5306.868	6963.396	9383.044	9785.821	7607.14	5652.376	5177.115	2354.129	7381.547	5220.241	7846.363	4225.012	3587.308	4833.781	7405.294	3637.526	7027.214	5708.958
907	7226.794	3710.279	2838.244	4048.488	5976.205	6271.908	3582.173	8457.199	4849.135	4143.994	3360.106	4850.837	5419.374	4509.308	4493.491	3557.967	11017.722	3372.5	4506.196	2583.288	4513.455	8424.295	6956.994	3903.553	3769.943	4877.384	3953.373	3461.333	5835.848	5202.994	4155.405	3570.611	4189.253	4002.399	2354.325	5047.78	4378.042	5804.931	3234.256	2186.935	4432.858	3925.741	3228.886	5398.75	4268.988
908	4286.92	3323.513	2361.82	3562.394	3586.359	5246.691	2881.487	1533.102	6947.58	5204.06	2873.013	2908.946	3320.968	4342.448	2825.988	3016.573	6839.718	4208.592	4061.213	2947.915	2867.186	5413.73	4057.506	2761.206	2749.363	2268.948	2042.866	2594.645	3862.691	5241.057	4783.391	3333.923	4159.249	3017.592	1756.037	3475.275	4021.814	5162.292	3175.381	1854.92	3609.348	3059.187	2363.09	3861.576	2487.146
909	8852.226	3916.682	3348.918	5452.272	6555.637	8174.413	4575.723	3390.964	6541.78	5744.217	4085.012	7901.806	7343.383	6545.764	5385.91	3696.731	9404.61	4671.953	4205.9	4732.735	8546.089	8735.461	6696.948	4475.245	4729.803	4296.43	4773.235	5487.584	7474.116	5916.944	5528.847	4126.872	3459.378	5521.066	2960.616	7232.656	4907.867	6749.146	4810.881	4030.086	5880.18	5619.547	3237.439	7616.69	6183.893
910	9742.892	4247.137	3108.925	4898.261	6478.81	8905.551	4152.437	2892.465	6338.038	4779.655	3907.31	8512.456	7000.279	6262.865	4896.798	4802.893	15823.629	4438.904	5031.305	4057.867	7422.621	14792.464	10469.769	5289.519	4390.267	7828.531	7890.773	4769.068	9508.936	7090.063	5830.183	6468.268	5110.248	6002.163	3477.494	8121.729	4706.435	5936.961	4362.444	3126.033	5396.567	4035.981	3076.738	7559.171	5123.052
911	7284.705	4401.463	2994.133	6442.312	4515.662	5529.649	3341.238	1981.612	4485.529	3744.756	2989.222	6065.83	5087.288	3376.702	2278.889	4045.137	11798.988	5466.439	4885.949	3398.217	4337.726	12650.927	8979.282	5038.194	5287.803	3791.927	4367.29	6386.689	8051.265	4781.073	5617.581	4207.758	3004.669	5246.786	2454.871	6244.6	5113.951	5248.925	3478.006	3142.89	4286.304	3265.96	2674.228	8163.006	5283.581
912	6982.656	4579.93	2687.614	5955.398	5674.902	7379.981	3544.712	3184.675	4217.006	3527.193	3568.165	5662.625	4784.529	6696.788	3119.519	3613.051	11059.765	5937.34	6201.59	5293.874	6822.319	16878.366	10796.041	3858.927	4038.397	7196.069	10737.071	5859.358	7247.884	5188.821	5644.127	3829.63	2990.337	4273.369	2906.654	6218.409	4960.449	5484.899	4376.731	2922.321	4427.732	3684.324	2853.686	6095.085	4699.601
913	449.343	365.99	372.35	518.031	442.297	460.056	370.877	440.845	449.756	407.989	322.73	401.505	339.922	637.154	377.407	372.234	627.554	728.37	432.63	547.832	521.508	524.378	512.357	450.754	521.846	468.021	623.931	730.235	375.23	494.942	997.221	425.643	608.092	487.16	372.819	566.074	1149.091	409.194	409.522	454.039	416.913	569.394	485.128	556.854	426.026
914	11893.86	6238.846	5826.196	8584.067	11508.404	14748.503	6517.961	5693.994	10083.791	5947.704	5372.439	8006.786	9023.358	10914.372	7172.427	8055.369	18834.892	9196.147	10936.893	6019.021	8306.686	14513.094	10799.085	7734.553	7541.855	10802.832	13388.816	6644.464	11192.993	12548.808	13638.065	6168.961	5022.28	4591.779	4157.121	9935.094	6076.196	10169.34	7121.881	4882.287	7626.278	5586.883	5146.076	10865.019	8508.911
915	11443.172	6211.228	5808.164	7527.906	9401.628	11203.39	6252.568	7093.347	15734.2	11416.04	4710.22	8933.587	7079.559	8553.729	8210.832	7321.461	15512.836	7161.708	7777.225	5177.099	8807.119	19304.307	13086.692	6382.778	6183.271	7266.153	9034.478	7766.659	11345.619	12798.297	16009.806	8511.405	5515.171	7283.163	4331.071	10183.825	6853.916	8995.906	7027.314	4925.527	6315.845	10798.296	5846.914	12604.019	10100.482
916	9482.228	6581.968	5542.07	7009.089	9483.174	11060.981	5804.138	5895.018	7556.635	5817.395	4772.053	6758.225	6247.101	8413.208	5394.497	7145.528	13476.947	8570.548	6906.532	6073.297	9396.799	16482.094	10473.523	7010.726	5469.314	6194.651	7840.424	7789.339	10018.073	10370.531	12374.431	7554.512	4942.574	7264.032	4178.17	7681.178	6340.855	6764.694	5806.894	4832.772	6611.076	6714.981	4429.598	11006.478	8305.94
917	6580.572	3598.096	4076.381	4936.095	5877.89	7385.47	4185.831	4469.439	4266.637	3159.659	3144.919	5839.413	4524.299	5973.796	4148.727	4885.804	11016.846	6195.948	5476.206	3927.148	7216.958	19009.494	11498.899	4668.904	3085.962	7207.427	9629.538	5576.461	7670.16	5089.181	5483.399	4950.358	2864.28	5280.921	3292.343	6442.81	5451.25	3921.195	4744.325	3852.994	4362.91	3865.815	2571.047	8498.75	5916.473
918	5032.5	2180.926	3205.102	2384.101	4668.217	5670.608	3983.449	5003.052	12159.138	7019.364	3180.168	2993.122	4478.312	3091.887	4172.054	3586.914	4410.241	3259.3	4734.937	1861.907	4125.899	5958.145	4387.711	2590.881	2211.678	3037.636	2375.968	3840.265	6792.006	4000.496	3359.188	2881.958	3283.519	3066.544	2482.043	2432	3751.458	2961.464	1853.431	2327.272	4100.267	4834.238	2668.825	4299.946	3709.695
919	9258.269	5674.76	4512.566	6428.657	6001.782	8297.119	5469.431	3163.503	6156.264	4856.312	4569.302	5509.468	6069.325	4679.594	4516.918	3695.342	9508.593	5678.299	5738.943	4824.703	6055.146	11328.975	7700.716	3968.434	5011.71	6141.826	5140.396	5283.655	5924.935	7236.329	6876.395	4486.567	4397.061	5855.929	2573.778	6499.62	4532.427	7339.456	4830.425	3104.335	6894.935	6888.3	3709.1	6694.299	4818.48
920	10435.428	6599.351	5907.378	9917.941	9037.193	11602.357	7224.064	3169.832	10076.555	7791.129	5689.905	8549.206	6899.234	6263.645	5404.677	6452.355	15283.407	6837.101	5101.962	11047.889	12850.8	17145.608	10808.839	5594.387	6533.05	8442.83	10217.924	9320.273	9148.703	7680.606	7964.804	8345.588	5844.311	8120.6	3143.053	6736.083	6228.184	7558.364	7002.962	3658.335	6545.39	7052.682	3910.518	6491.258	4671.404
921	9033.121	4834.862	4635.694	6680.113	6475.969	7893.239	5731.175	3905.946	7532.082	6062.124	3778.791	5926.728	6142.302	6771.5	7214.294	5286.532	12050.506	7424.603	7256.135	5271.169	6356.865	9411.353	6544.467	4602.769	5186.859	6334.043	6979.895	6161.8	6139.875	6059.17	6284.188	5737.828	4565.157	5814.852	2327.5	6564.094	5477.35	5628.692	4551.212	3602.061	5282.779	6480.635	2979.627	8479.625	6094.859
922	9211.058	4031.169	4315.994	6272.609	6330.088	7455.104	6402.199	4365.887	8782.239	6505.833	5585.346	6445.557	5112.982	6138.131	6214.076	5042.75	13076.75	5415.195	7168.627	4492.281	7887.098	9570.937	7769.724	4526.312	4579.898	7995.779	7719.859	6278.763	7787.547	7206.286	6591.796	6979.442	5406.227	5048.65	2636.733	8797.761	4942.253	6153.197	4323.725	3894.337	5475.093	5501.013	2867.714	7902.519	6561.97
923	9281.548	5015.312	5229.445	6730.658	7558.171	8016.25	7163.641	5450.787	8808.739	6330.384	4790.728	6649.318	5980.429	5288.229	5903.971	5604.612	13646.432	6135.208	6297.579	5026.521	8493.704	15461.634	11748.773	4468.777	5957.803	6306.183	7158.862	6800.987	8113.327	7121.184	7355.06	6496.923	5300.506	5550.007	2920.287	6749.911	5096.712	7372.165	4802.913	3594.312	5072.76	6308.771	3391.895	6702.595	5573.099
924	7874.899	4203.103	3883.688	6646.215	6303.072	7766.225	5434.144	3561.571	7643.637	5937.238	4400.174	5902.813	5111.181	10421.646	6850.84	4928.404	11959.414	6142.346	5825.331	5947.835	7464.646	13048.063	9900.938	5041.83	5485.662	5058.291	6197.778	5886.061	7005.962	4930.669	5664.088	4077.406	3769.436	6640.019	2748.978	6804.869	5928.355	6103.204	4855.706	3119.329	4945.241	5500.351	2824.21	8233.194	4794.893
925	9396.853	5070	4541.285	7683.16	6653.432	8176.49	6261.444	3685.402	7876.325	6403.523	4527.224	5973.667	5234.528	8685.728	5724.445	4886.874	12748.633	8302.389	7465.013	8420.727	10521.939	14405.558	11078.083	5453.494	6276.093	5828.614	8058.897	7542.401	8413.195	7431.78	8675.678	6279.277	4644.845	8203.078	3297.758	8495.503	6412.56	6537.905	4996.706	3725.059	5443.97	3587.596	3078.146	9582.128	6770.048
926	12046.212	6980.36	5329.11	8471.232	7553.128	9833.599	6698.255	4778.385	7977.012	6436.627	6144.013	7500.07	6879.226	7567.036	7284.956	5813.605	13784.739	9074.19	7445.387	5631.986	8771.691	17380.471	14354.449	6982.4	7439.408	7332.399	7922.377	6159.222	8197.851	12871.481	12476.078	6531.713	5637.079	9160.233	4306.714	11452.469	7336.886	10370.064	6814.9	5622.279	7058.848	5972.786	3476.406	11613.281	9746.494
927	15690.13	6803.497	5893.844	9310.509	12312.917	14974.503	8137.063	5626.947	11669.719	9547.607	7799.878	10185.975	8297.726	10664.585	8269	5244.18	22052.253	8219.549	11392.031	7144.407	13324.006	22083.573	17596.103	9329.204	7132.338	10793.544	12663.662	8488.018	14221.771	13221.557	11870.816	11178.051	8302.476	8966.308	5142.401	13103.381	7489.84	10674.184	7967.256	6569.222	10244.512	7596.671	4625.741	13900.306	9449.855
928	9263.069	4080.318	3876.145	6477.678	8079.988	8702.745	5385.038	2973.801	8866.806	7474.418	5107.327	5904.704	6065.577	6283.096	4088.213	5220.1	14589.809	6382.473	6619.595	5074.199	8747.878	17528.506	11662.914	6318.272	4273.146	6749.8	7626.283	6968.429	10006.4	9022.1	7944.218	6800.34	4597.32	6921.734	4176.527	7441.874	5299.281	8254.744	6593.275	4301.319	5862.276	5957.529	3692.601	7227.786	4936.689
929	8623.357	4419.41	4190.365	6757.08	8247.903	9035.463	4608.975	4044.759	8874.157	7004.126	4043.167	5961.115	5702.774	6469.411	4598.764	4228.228	11568.08	6457.8	7517.886	5146.901	8486.606	10512.229	8401.613	6372.064	5920.164	6282.622	7191.929	5190.18	7309.355	6355.892	6558.542	5464.646	4453.258	6283.854	3428.69	7004.434	5276.947	6030.415	4609.9	2706.828	4503.606	3558.613	2668.36	7963.585	5486.491
930	9212.923	3782.506	3967.301	6351.94	9234.254	10349.94	5098.911	5350.777	9532.849	7651.099	5992.929	8514.665	7232.69	8315.012	6881.318	4105.65	12572.31	5680.455	7574.238	6213.379	12337.904	18916.737	13809.384	6674.42	3632.792	7765.181	7672.226	6424.923	11887.234	6970.248	6454.881	8386.465	5690.935	3146.578	4122.277	8416.437	4904.812	8264.918	5828.637	3847.659	5344.8	5885.273	4571.463	6953.556	5819.238
931	6171.34	3365.597	2421.571	5038.11	4066.825	4674.973	2719.923	2753.921	3781.939	4323.572	3263.404	3867.064	3334.162	5440.72	2839.203	2246.147	6461.058	4928.561	5372.865	3927.149	5371.292	12033.516	7130.667	4240.843	3195.078	4309.441	5719.176	4555.929	7013.94	7002.519	6878.819	5305.342	3533.546	5522.269	2991.835	5901.71	4714.686	4017.336	3283.944	1936.342	2920.909	3132.993	2433.311	6419.354	4204.437
932	5470.91	2873.025	1989.384	3937.11	4395.782	4677.362	2101.436	2326.847	3952.256	3384.964	2808.013	3345.585	3154.164	4297.918	2428.467	1967.661	5998.187	3661.524	4479.302	2915.849	4984.587	9456.433	6862.11	3308.752	2651.94	3627.013	4112.338	3377.194	5165.372	5616.434	5392.487	4525.151	15178.949	2310.952	2381.627	4303.006	3712.239	3290.597	2855.371	2449.064	3966.509	2846.037	2057.586	4721.493	3494.594
933	7936.725	4009.667	2636.033	5336.447	7205.35	7895.84	2625.98	3002.494	6075.5	5040.92	3921.282	5669.15	4799.116	5954.756	2951.451	3507.414	10999.497	5577.021	4895.452	4842.566	7463.5	12039.78	7761.612	5025.868	2683.209	4456.561	5508.079	4398.367	7604.314	6452.669	5704.408	5588.725	3527.546	4868.119	3426.947	6053.461	4014.77	5309.859	5221.688	2595.246	4582.234	3535.239	2871.315	6001.941	4475.46
934	1502.671	1264.814	1022.938	1450.181	1649.376	2513.838	920.842	759.596	1523.272	1416.788	1138.06	1170.267	1271.604	1613.969	741.465	1146.45	2721.593	1708.174	1592.673	1363.5	1444.442	2469.622	1268.316	1348.161	1006.808	1453.875	1428.467	1906.804	2065.599	2224.324	1571.55	1116.302	1386.851	1379.593	893.728	1626.775	2140.854	1923.029	1647.232	892.952	1564.349	1277.958	1228.849	1514.424	1005.245
935	6269.922	2684.687	2751.493	3636.136	4282.537	6047.456	2503.019	2594.024	4643.025	3639.434	3137.767	4194.284	4395.049	3884.422	2449.281	2792.787	9042.568	4359.759	4372.237	3075.55	6926.767	8964.849	6796.058	3513.649	2436.02	3874.704	4421.153	3621.535	5825.974	6095.078	5255.967	5132.974	3633.933	3514.358	2713.592	5394.165	4298.832	3321.927	2535.744	1906.023	4182.699	2637.454	2609.961	5545.791	3417.407
936	9530.025	4192.45	3903.061	5287.195	6632.841	7252.026	3322.314	3899.275	5935.987	4967.193	3742.794	6734.419	5786.669	5311.861	3774.976	4308.029	11671.861	6803.758	6904.781	3262.531	6888.427	15682.327	10302.419	5305.282	3684.797	6719.775	8868.344	5384.608	8563.351	7892.904	8242.371	8875	4710.383	5347.624	4068.073	6907.911	5969.583	4279.151	4460.212	3032.994	5249.042	4745.176	2963.685	7852.949	5223.943
937	7500.631	6343.748	7235.083	7679.045	5187.267	8975.081	8359.007	3503.85	7264.522	5645.169	6272.503	4329.219	5352.564	10227.726	6218.994	6287.993	10421.356	6563.335	4164.488	6172.819	5521.706	13565.656	10243.528	4018.874	5323.171	5657.371	8038.818	6083.324	5898.73	5768.631	6310.455	5059.175	4472.734	5837.994	2313.456	4622.613	3986.036	7100.214	4545.147	2064.295	5116.092	5021.952	2514.799	5586	4339.924
938	8235.076	5348.242	6101.2	7750.289	5250.238	7485.697	6765.766	3265.071	8363.638	6766.429	5393.084	5785.913	5039.395	8235.488	5719.323	3956.227	9505.802	6493.948	5133.081	6153.172	6875.806	15793.955	11853.953	5298.822	5915.141	5734.358	7092.159	5234.578	5381.172	9577.632	9934.662	5513.503	4489.036	7900.577	2994.045	8635.083	5409.723	6317.85	5026.2	2899.829	5442.529	6191.888	3202.244	8960.126	6414.925
939	16223.618	7044.278	7451.813	9867.534	13001.797	15775.304	9730.181	3641.15	15212.885	9960.047	11196.247	11546.356	10944.782	11024.17	8282.832	7744.088	28893.341	9179.308	10474.719	9323.045	14655.125	24723.442	17669.515	9959.252	7552.09	12782.438	10164.8	8881.368	14059.665	14669.627	11096.475	11989.025	9081.96	9829.962	4915.531	15793.638	5835.822	14410.513	8808.406	4567.769	11162.314	7590.149	6137.805	11376.194	8688.731
940	9890.993	5434.333	5225.057	8722.947	7985.494	9616.923	6527.722	2039.446	9279.906	7507.855	5600.962	6033.344	5532.403	9333.52	6623.542	4175.272	11549.686	6372.587	7306	6611.399	7920.04	10311.301	7298.235	6325.879	6320.38	5993.655	7065.49	8357.352	8439.91	8266.289	8460.414	7875.3	6234.806	8582.654	3631.031	9051.293	6328.479	10021.709	7847.238	3873.427	7119.756	7101.947	4618.252	9840.531	6101.024
941	8254.481	4362.481	4994.868	6984.506	5357.954	6518.335	6409.419	3713.064	7265.006	5535.372	4705.605	4602.363	5052.624	6722.909	5794.521	4440.713	11699.314	5541.506	4970.025	4814.052	7344.994	13372.877	11048.551	4762.167	5029.378	5206.345	6736.462	6859.123	6603.194	7208.175	7411.076	5981.981	5316.306	6182.551	2827.976	6255.215	5319.03	5961.824	4549.681	3834.778	5980.704	6133.652	2993.994	7179.762	4189.897
942	9652.981	4716.135	4870.873	7248.697	7653.763	9889.092	6532.478	4171.322	10099.614	7385.592	5558.306	7117.087	6846.414	11595.865	9074.559	5280.91	17021.78	5948.401	8144.93	5708.552	8822.58	16834.43	12826.16	6584.827	5424.847	6756.426	7089.43	7114.527	9958.045	6867.285	6332.204	5592.815	5453.396	6271.542	3337.248	9386.462	6154.927	7436.196	6653.119	2763.116	5286.813	5870.169	3634.265	10146.696	6074.89
943	10153.819	5700.241	4730.231	7181.28	8568.236	10169.386	6815.819	4483.392	9857.056	6993.37	5305.788	6991.163	6047.721	12919.087	11050.796	5637.163	15946.959	7041.779	7150.081	6160.73	9282.309	16289.799	12391.193	5662.156	7576.381	6506.935	7042.41	7483.106	9284.075	6532.019	6562.892	5506.931	4876.957	7282.643	3427.082	8640.126	6770.524	7383.083	4890.75	3057.497	5229.457	6251.696	3662.333	9966.694	7409.762
944	15727.319	8368.671	5598.781	9398.672	9003.55	11008.856	7374.331	3948.136	11353.088	8740.376	7433.131	9060.663	7368.883	14937.302	9771.538	6835.125	19970.95	12916.781	13741.05	10276.063	13232.404	22149.763	15203	8658.875	9186.65	12445.557	17215.537	16639.647	20177.35	12698.044	14874.362	8035.45	6160.699	10525.831	4329.647	13746.419	9863.847	10810.589	9184.506	5099.108	7339.661	8737.262	4361.792	18853.175	12609.544
945	7151	4855.704	3866.181	6647.473	6935.745	8883.165	5257.887	2277.459	7835.5	6168.517	4669.849	5294.387	5232.861	11592.028	6509.408	3300.476	13527.938	6413.623	6106.106	5535.106	5900.85	11471.175	8260.054	5323.604	6277.481	4747.455	6320.033	5998.893	7487.7	5407.575	6144.125	3712.906	3911.793	6429.34	2614.837	7524.319	6210.243	7301.93	5361.444	3109.74	5195.606	5011.822	2706.594	8815.369	6009.316
946	10711.081	6242.461	6229.875	8799.317	7393.603	9531.818	7979.5	5299.549	9079.25	6603.722	6130.539	8244.081	7631.399	9030.613	8435.07	5913.919	12724.538	9866.362	10625.294	7034.056	9659.333	18585.725	13164.505	7152.575	7826.556	7074.866	9514.114	8125.928	10752.463	11280.181	13256.769	6325.319	5439.148	8270.094	3830.339	10836.888	7474.723	7450.55	4364.294	3975.401	6063.627	7339.129	4177.789	11179.963	9320.742
947	7589.299	4053.582	3264.692	6002.912	6015.358	6700.422	3232.205	3699.03	5563.138	4540.552	3746.575	4310.318	5025.733	5774.97	4897.196	3411.054	9581.704	5451.325	6201.275	4411.117	5338.753	7122.289	6305.551	4813.719	4798.96	4606.735	4689.04	4234.659	6479.435	6328.218	7015.331	4222.822	4533.368	4632.494	2720.509	6541.5	5163.238	5528.486	2810.531	2776.527	5073.938	4294.266	3080.83	7128.88	5731.375
948	9804.831	4802.475	4016.794	5738.636	9547.738	11860.616	4819.825	4416.692	7934.663	6734.543	5500.448	7325.719	6610.371	7938.129	5305.632	5238.231	14856.446	6992.481	8415.388	12032.032	21787.762	14984.806	11273.661	6146.106	4245.313	7129.137	9881.097	5647.915	9401.4	8640.608	8121.544	7258.962	5086.839	3970.474	3682.082	9669.937	6072.359	7602.409	5049.706	4230.243	7376.204	6002.844	4004.545	9625.994	7865.925
949	6414.75	2936.57	2472.628	4154.451	4341.784	4643.007	2916.484	3312.148	4313.639	4544.335	3047.709	5481.465	5044.155	5037.797	3226.079	2441.281	6717.575	5807.69	6887.22	3516.136	6256.976	12875.224	8541.203	4099.091	3063.107	4233.766	5501.48	4547.385	6752.66	6714.134	6672.182	4185.432	2820.807	4134.747	2695.261	5579.361	5165.962	3519.383	2636.294	2092.354	3614	3442.894	2203.934	6082.344	4632.312
950	7794.396	3316.08	3212.791	4902.977	8526.788	9374.184	3596.899	4679.982	7890.025	6256.531	4511.46	6646.569	5743.586	9071.805	6181.924	4305.135	13755.355	5285.713	6885.006	4249.137	7905.614	15995.395	10787.14	6065.848	2981.617	5934.103	6262.274	5503.627	9711.994	5678.3	5071.168	5643.586	4095.958	4223.432	3543.144	7733.076	5205.339	6077.44	4859.4	3366.286	5070.133	5227.538	3387.415	7926.281	6488.902
951	8390.452	5176.718	3843.517	6689.15	9370.635	10317.637	3954.822	4851.874	8733.975	6743.831	5485.294	6894.094	6550.513	7737.22	5304.994	3858.63	11292.705	6138.736	6603.95	5073.68	8696.308	15567.714	10203.146	5927.684	5809.183	6083.34	7038.588	6411.671	10107.408	6074.873	6151.682	6866.419	5016.509	5303.25	3674.714	6106.195	5495.861	7361.918	4524.663	3299.416	5625.28	5713.513	4840.282	5329.214	5221.179
952	447.526	414.902	383.483	458.98	469.895	456.744	376.924	442.036	465.8	464.929	333.03	411.816	356.699	745.254	357.066	390.373	648.615	679.209	454.796	486.061	522.538	601.071	517.218	407.07	447.239	456.954	494.042	485.467	372.384	555.442	525.889	473.496	501.305	533.833	373.947	678.989	633.426	413.517	303.67	438.775	409.461	530.744	487.04	508.736	451.851
953	8733.342	4832.143	4079.346	5482.326	7592.863	8700.75	3605.595	4810.933	7846.811	6172.6	4302.02	6529.8	5029.073	7267.193	4568.371	4643.419	12720.186	8536.473	8773.039	4131.109	7523.118	11082.295	7361.431	6023.542	5274.513	7263.911	9565.331	5879.451	9903.506	7732.3	8853.122	8011.626	4594.822	5724.816	3646.579	8243.038	4701.259	5676.709	4943.625	4119.076	5727.938	4391.349	3216.627	7279.669	7161.725
954	448.966	383.629	400.476	504.821	476.218	449.102	354.669	424.732	437.877	454.059	306.117	383.315	367.929	1060.571	384.565	401.255	624.021	593.06	403.105	505.402	534.083	557.989	579.757	403.655	430.696	431	464.543	1217.934	353.246	515.149	506.895	466.664	443.98	480.311	354.495	555.758	515.137	519.219	305.306	459.584	420.45	577	516.713	534.111	528.219
955	11997.123	8932.263	10256.903	10367.438	8512.219	11928.007	13688.045	5346.512	9314.227	6036.409	6437.689	8310.164	10566.361	11196.737	10776.248	9793.994	17647.892	12145.546	6965.347	9517.425	8700.097	18446.027	11750.084	6501.336	9926.118	9678.822	13195.727	10745.494	8031.847	12038.207	13668.375	7322.639	6986.372	9635.826	3384.636	9108.974	7443.173	10182.968	7321.488	4011.149	8242.428	9062.327	4656.557	12854.469	9855.089
956	10004.196	5878.893	7317.316	8570.178	7756.853	9010.903	8251.93	4129.796	9936.796	7474.582	6368.336	8328.565	7682.466	8754.622	8502.879	4725.987	11248.548	7100.23	6335.5	9839.123	12044.37	15998.231	11563.839	5434.16	7847.099	6722.897	9146.373	8595.186	7881.98	5350.267	6063.45	8286.846	6084.951	10252.054	3254.811	7188.75	5802.563	8780.994	6623.694	3770.717	6264.969	8279.558	4655.093	7695.311	5521.355
957	7549.206	5573.095	6169.241	7325.827	6542.941	8378.907	7098.256	2541.173	7262.529	5160.54	4973.884	5710.9	6068.533	6859.012	6337.957	4709.949	10874.526	7017.917	8176.262	6334.523	6758	11111.641	8193.246	4366.567	6525.298	4713.86	5413.152	5920.261	6105.275	6248.053	7085.071	4384.025	3991.541	7946.413	2642.538	7356.453	5731.762	7869.769	5285.95	3621.536	5677.308	7393.544	3940.442	8486.509	5982.618
958	11672.638	4942.309	6915.713	8041.362	8238.46	7181.592	9732.237	4998.602	8992.679	6031.37	5490.468	6532.167	8348.497	6249.305	10853.946	5972.868	11305.393	5595.783	7872.026	5269.172	10882.403	16179.054	16632.198	5433.307	6861.915	6708.118	6610.51	6581.363	6983.278	8049.423	7710.189	7432.013	5604.125	6525.255	3635.245	7488.595	5420.105	7255.529	4016.45	3853.935	5719.337	8436.815	3215.387	8928.44	7602.595
959	14935.694	7559.084	8320.569	9400.311	8923.267	10649.523	10545.675	6387.506	13039.225	9718.523	7496.965	8242.344	7393.697	8829.826	10230.392	8542.597	21835.486	9051.146	8723.072	7027.3	11695.742	20948.241	17235.126	7569.394	8148.191	11946.607	13819.096	9534.977	11067.671	10043.95	10600.25	10753.938	7961.735	9174.591	4257.62	10205.025	6636.434	13127.038	7355.806	7253.08	9259.247	7593.66	6096.623	11164.994	8099.83
960	15594.269	7536.759	7798.169	8594.503	12389.487	13799.506	10016.25	6624.995	9914.881	8521.021	6857.172	8825.969	8654.307	10051.468	11012.449	8009.144	19836.572	8194.196	9614.469	7431.363	10312.614	21253.338	15523.503	8259.056	7860.106	9333.674	10912.281	8623.946	11137.513	13001.169	12515.369	10113.669	7788.994	8960.494	4521.243	11110.213	7003.69	10980.975	7249.925	5872.439	9810.663	6843.644	4214.183	15007.969	10915.783
961	11938.969	6715.772	5762.325	6682.407	8444.649	9915.844	8168.844	5450.464	9144.25	7085.968	6716.057	7762.469	6835.277	8668.951	8582.472	6247.512	15211.339	8061.258	8983.8	5118.231	7882.532	10948.994	8591.333	6699.925	6715.475	7402.509	9560.125	7506.144	8729.377	8130.15	8859.969	7072.9	5779.483	6860.868	3240.856	9692.737	6614.597	7895.913	4960.106	5955.445	6457.168	6196.094	3473.807	13351.194	9391.092
962	13813.481	6166.071	5899.181	6304.704	9478.59	11804.669	7567.069	4412.883	9192.394	7887.742	7250.935	7601.3	7170.696	8332.951	9746.449	6534.375	15215.749	7244.744	9503.975	5426.4	8412.647	12043.825	8860.264	6106.194	6269.581	7558.1	9171.114	6897.933	8981.781	8183.863	7665.375	7503.563	5731.607	6405.506	3463.693	9343.487	5777.757	8615.013	5551.387	5742.164	7683.11	8810.266	3859.775	12789.606	9393.53
963	7237.544	3981.648	2480.037	4712.212	5973.874	6967.12	3808.905	3034.38	4903.95	4252.772	2622.875	4063.75	4660.74	5361.487	4792.922	2877.64	9366.323	4970	5622.55	4544.368	6032.754	10011.791	8331.9	3793.247	4852.378	4165.728	4357.325	4052.479	5158.529	5661.438	5912	4038.843	3780.878	4488.287	2452.767	5185.824	4291.986	4871.706	3407.387	2473.366	4101.641	4602.61	2471.079	6559.212	4725.737
964	7273.95	3813.787	2880.854	4666.771	5633.006	7155.344	4023.019	3437.06	9814.269	7850.358	3480.765	5710.238	4668.465	5867.433	4222.376	3725	9788.519	4848.471	4752.475	3668.025	5513.209	11352.869	8142.588	4339.231	4902.424	5164.366	6382.739	4333.661	6162.356	8872.85	9450.026	4566.31	3802.379	4802.606	2486.441	6754.238	4836.79	7171.454	5055.95	2984.833	4798.233	5828.191	3955.467	7879.629	5781.866
965	7857.425	5585.203	3602.233	5851.345	6918.915	8709.822	4472.5	4192.808	6657.013	5440.631	4418.622	5027.43	4774.029	8095.166	5594.94	4373.034	12015.17	6102.305	7324.394	5633.203	7382.534	9271.569	8114.086	5265.146	5827.561	4807.994	5722.409	5888.855	7991.728	6645.119	6766.494	4817.475	4404.935	6155.407	3079.69	6206.509	5136.386	5575.206	3990.287	2927.385	5094.431	4144.524	3009.667	8073.094	5478.861
966	10972.629	6773.843	6130.065	8968.597	8317.438	8823.49	6777.156	5713.485	10287.1	8352.863	5656.962	10000.281	8657.953	9087.094	9469.455	5753.031	13889.124	9945.51	12121.681	5713.537	8649.218	8715.203	13754.224	7616.738	7964.28	6972.894	9685.255	8326	11792.862	10919.106	11711.669	9107.032	6788.931	3954	4669.011	10631.734	7043.08	7378.444	4698.313	4153.71	6597.129	7403.325	4605.319	11809.55	11118.018
967	9434.384	4595.919	4555.208	6462.287	9232.124	9667.132	4888.738	5536.591	9314.975	7964.746	5132.879	7519.281	6627.417	11688.22	9592.024	5406.019	15228.722	6222.669	8265.269	6184.471	9753.151	16422.231	11355.039	6671.725	4961	6475.136	7760.082	8200.219	12064.778	6379.45	6130.837	6009.038	4944.963	6245.912	3800.347	10116.881	6627.741	7596.881	4878.731	4008.212	6918.144	5860.6	4005.071	10275.119	7396.071
968	8914.624	3947.503	3492.369	5335.185	6296.292	6461.623	3967.133	4316.641	7742.606	6078.222	4201.881	7733.181	6218.663	6887.915	4149.635	3432.336	11047.389	7965	9525.587	4720.22	8354.808	15457.365	11591.247	6118.8	3656.808	5403.352	6516.494	6009.343	9420.437	8918.189	9355.471	8197.356	4816.442	6072.914	3740.341	8527.115	5687.988	4701.202	3867.881	2408.802	4762.535	4220.45	3732.547	8826.206	6264.201
969	11958.869	5004.21	4744.955	6383.327	10550.89	10883.465	4634.938	5824.272	9469.362	6982.265	10985.953	7554.956	6201.135	7714.024	6078.428	6158.589	19486.056	7734.724	10436.8	5150.625	10697.601	19532.894	13661.254	8012.182	5684.699	6013.671	6526.521	6189.464	11146.49	8158.269	7902.212	9178.595	5989.94	3854.304	4604.698	10438.381	6490.197	9167.111	6963.725	4015.452	8050.233	5969.95	5090.713	10919.169	7374.904
970	8112.813	3904.513	3985.758	4858.79	6375.821	6688.651	3606.408	5242.212	7467.93	5363.327	4169.779	4806.906	4672.398	5774.888	5355.836	3835.234	10587.135	5047.895	5861.865	3409.192	6670.217	8932.722	7038.526	5383.941	3537.015	4765.045	4378.57	3211.939	5703.455	7043.89	6816.538	4691.867	3573.471	4646.688	3387.074	6884.677	5256.402	5258.369	3610.925	3418.549	5434.13	6506.656	3592.889	8948.531	6575.605
971	13972.825	7222.857	6900.459	8027	10269.524	10753.088	5802.65	7573.657	10482.906	8139.333	6223.571	10432.594	7978.554	10129.716	6788.466	7033.825	18671.43	12344.057	12378.919	8719.306	14385.478	22072.287	13691.125	9149.95	8108.69	9617.399	13234.313	9291.129	13609.15	11797.063	14635.906	10280.319	6540.109	9260.281	5751.827	11185.256	8336.412	6958.337	5351.05	4578.647	7151.373	7727.013	4570.166	15539.981	11298.575
972	7545.363	5178.925	5216.212	6595.795	9134.948	9805.401	4084.797	4891.46	9134.138	6654.2	4485	5404.231	4565.364	8880.426	5657.938	5579.662	14831.11	7520.208	7421.9	5995.276	9006.91	9797.725	6485.767	6995.662	6803.083	5853.941	8851.713	7323.187	11262.612	8347.406	9171.471	14543.9	8406.111	7862.873	4816.747	9359.981	5890.176	9209.55	8545.15	3953.247	7318.624	6176.377	4783.144	9963.087	8680.822
973	4141.082	3631.579	4645.647	5847.418	4711.192	8194.297	4942.031	2820.145	4953.034	4066.075	2323.41	4204.125	5016.449	6209	4291.453	5118.259	9632.351	6272.169	5666.319	3108.637	4948.354	8301.938	6046.363	3500.281	3498.962	4561.85	3710.852	4072.291	5598.1	5174.587	5481.238	4983.625	4967.628	4306.788	2409.749	4926.601	5983.059	4735.652	6679.915	3526.405	6067.439	3575.087	3600.904	6343.376	4848.933
974	5781.394	4382.448	4782.4	8016.826	5449.55	9886.578	6659.712	3734.356	7011.722	5994.113	3700.261	4647.869	4649.249	12446.108	5816.392	6273.128	14324.053	8380.067	7886.744	3887.123	6661.516	17792.259	11804.016	4289.7	4255.868	8027.435	8225.149	5839.762	8858.15	6493.031	7211.491	6824.413	4485.75	5881.201	3493.052	6430.238	5956.106	4534.56	8958.54	3258.388	5574.807	3080.014	2547.36	5007.404	4178.867
975	6892.761	5217.983	7174.389	9668.622	4816.443	7836.746	7737.031	5089.407	5411.227	4466.444	2570.846	8621.636	7414.167	6623.932	6039.967	10046.963	16556.381	8250.81	9252.669	8179.163	17951.887	17732.942	11792.395	5314.656	5678.307	5082.446	4875.537	7052.077	9918.438	6554.931	8760.906	5669.488	3701.195	7363.775	3553.716	10468.529	8093.376	4325.956	9729	4256.314	4837.977	5183.143	3699.063	10672.582	11151.5
976	6870.538	4375.017	7443.124	6365.254	5506.665	7293.152	7909.594	4772.907	4822.446	4380.288	2511.747	4525.781	6362.387	5806.62	7373.266	8362.962	9347.174	5832.045	5487.738	3041.969	6062.051	11677.156	8238.044	3270.34	4290.226	6307.228	4501.858	3800.56	6018.44	6969.669	6398.969	5057.806	4687.804	4497.967	2835.505	4567.813	5515.704	3083.389	4087.852	3735.78	6555.592	6450.45	2908.406	10108.413	7675.855
977	9645.249	5009.571	8081.699	7943.07	8483.161	13679.679	9083.7	6469.814	11019.341	7868.406	6213.176	6858.956	8631.742	8895	9854.185	9760.794	18408.783	12417.506	20111.063	4773.95	11615.984	20928.188	13798.917	6683.175	4897.503	9634.708	6003.371	6139.039	12042.094	13684.631	11861.094	8838.444	7046.898	6318.575	4499.863	9588.36	7172.238	7854.706	11568.688	6033.762	9616.89	7427.538	5731.486	10497.511	10443.326
978	429.821	418.387	434.609	549.979	468.245	469.802	409.153	448.386	464.71	414.879	326.882	371.32	358.093	848.219	367.333	451.01	725.295	816.078	462.617	492.973	513.082	573.686	502.008	404.894	491.51	537.226	478.275	533.065	338.35	705.67	587.322	516.811	592.198	489.649	367.524	566.39	548.083	376.319	345.443	475.931	445.479	782.106	538.802	593.624	468.679
979	8565.806	6349.947	9583.626	9847.395	9239.613	15788.388	11456	7312.118	8933.859	6302.869	4361.389	6177.446	8865.764	9236.517	11096.972	12887.594	21126.392	9361.089	11496.288	5217.438	8709.05	15428.419	10041.679	5596.45	5864.31	8940.118	6693.649	6354.972	9971.775	10671.95	10643.763	10150.975	8495.893	6771.288	4025.133	7816.762	7789.718	5730.456	9195.265	6009.773	7890.829	9472.138	5311.854	12310.127	12655.962
980	427.642	451.26	436.027	564.869	494.646	476.073	438.419	437.316	547.336	416.469	338.257	398.695	396.602	646.237	442.312	473.895	739.619	742.174	447.198	542.705	514.118	583.56	520.932	403.752	500.111	545.756	844.206	543.611	354.533	720.618	833.626	497.06	669.864	476.347	351.43	572.337	555.109	366	334.297	462.45	529.887	749.333	499.725	615.458	498.917
981	7245.016	3965.53	6261.175	8226.866	7494.835	9871.511	8200.25	5217.222	9900.925	7573.069	3980.799	5314.684	7572.886	5868.972	6553.973	6827.426	12920.476	8060.925	9282.706	4889.413	9222.089	11127.444	8376.473	5435.381	5481.938	5118.908	3880.288	7111.772	11994.388	6975.894	6677.431	7665.606	5491.634	5018.121	3744.711	7237.476	7040.221	3595.425	6485.042	3182.744	5604.199	3831.88	3394.149	7181.534	6578.62
[truncated: 6,795 more rows]
