# Supplementary material for: Identification of genetic alterations in pancreatic cancer by the combined use of tissue microdissection and array-based comparative genomic hybridisation
Source: Br J Cancer. 2007 Jan 23;96(2):373–82. doi: 10.1038/sj.bjc.6603563 (PMC2359995; doi:10.1038/sj.bjc.6603563)
Supplement: Supplementary Table 2 [file 6603563x4.doc]

	PC8_1	PC8_2	PC1_1	PC1_2	PC12_1	PC12_2	PC10_1	PC10_2	PC3_1	PC3_2	PC5	PC18_1	PC18
_2	PC16_1	PC16_2	PC14_1	PC14_2	PC15_1	PC15_2	PC19_1	PC19_2	PC11_1	PC11_2	PC2_1	PC2_2	PC9_1	PC9_2	PC7_1	PC7_2	PC20_1	PC20_2	PC4_1	PC4_2	PC6_1	PC6_2	PC13_1	PC13_2	PC17_1	PC17_2	PC35_1	PC35_2	PC34_1	PC34_2	PC36_1	PC36_2
1	113.486	100.476	111.379	177.565	101.946	232.652	131.714	111.971	158.465	137.227	69.846	65.714	124.537	238.1	77.1	112.767	259.622	200.182	109.308	170.914	121.656	136.944	160.5	117.81	93.083	129.563	133.308	139.933	104.083	164.25	156.188	134.429	172.636	193.167	87.364	198.047	168	223.42	95.75	87.56	130.029	196.833	100.267	255.541	94.88
2	76.4	121.375	115.733	195.636	73.953	187.882	140.6	106.615	125.52	119.438	55.471	107.917	94.25	271.235	87.158	115.611	205.267	225.05	81.727	186.486	84.7	130.867	123.444	81.882	100.818	116.769	158.552	178.333	122.273	168.81	158.778	143.889	156	189.04	114.25	133.29	188.25	138.038	97.182	95.276	107.286	194.071	110.552	249.5	127.143
3	92.65	114.591	102.897	176.85	91.919	176.926	133.571	117.897	127.148	154.625	78.522	103.227	82.133	310.813	94.654	113.121	213.028	220.077	117.417	170.038	117.214	144.05	141.412	107.313	115.688	106.316	161.519	175.6	105.35	175.077	166.471	131.083	143.226	204.609	100.727	143.731	187.115	132.714	67.684	95.593	106.619	173.448	102	215.531	120.286
4	103.833	109.789	116.739	194.818	88	193.939	101.313	115.667	138.957	128.85	65.273	111.05	62.364	220.9	86.348	99.682	234.75	262.158	130.538	150.375	115.083	132.625	150.8	112.5	105.667	117.583	140.567	160.818	111.636	185.842	152.714	109.4	141.067	198.739	93.708	151.357	194.391	126.619	86.792	91.885	120.429	163.071	113.375	205.226	100.8
5	117.091	133.214	128.941	177.263	90.722	253.159	96.111	94.278	147.085	150.25	63.4	99.524	90.14	255	88.5	102.407	280.5	231.083	143.923	153.969	135.04	142.217	172.938	112.741	129.5	144.273	142.464	178.25	111.333	151.625	161.6	137.25	200.038	219.762	105.76	209.521	183.097	172.408	88.375	88.316	121.424	173.52	103.042	184.231	114.625
6	91.417	133.933	92	197.059	67.261	154.348	76.5	106.765	118.381	135.857	66.706	72.438	86.588	262.846	91.813	90.167	208	268.211	94.333	164.677	111.286	124.471	107.529	98.778	82.375	105.143	134.833	170.2	113.5	151.68	167.133	103.889	133.786	184.235	77.867	156.063	145.455	122.786	95.273	92.778	67.444	163.048	100.783	236.846	76.615
7	109.762	113.727	98.263	211.038	73.194	172.429	105.765	111.423	117.792	142.31	79.545	100.667	95.192	220.909	95.5	108.438	223.438	264.217	95.538	180	128.615	148.286	137.091	117.833	104.867	112	148.45	186.733	93.556	144.958	177.368	134	109.692	178.095	107.125	192.636	161.806	145.92	93.24	98.16	123.556	167.077	106.56	253.133	93.6
8	76	125.095	111.875	234.609	79.217	143.778	93.667	119.8	118.364	111.333	67.5	91.5	75.2	216.615	93.071	88.15	225.625	268	92	161.607	117.167	142.917	138.778	69.889	84.905	112	121.844	155.25	86.455	165.571	158.154	122	114.857	201.857	121.333	137.056	171.548	107.133	91.2	75.25	118	169.5	100.474	204.588	117.875
9	124.912	131.4	104.909	214.741	109.194	283.744	127.588	120.313	184.659	149	84.25	92.944	126.195	268.545	119.455	102.531	341.921	225.143	131.833	181.829	154.55	147.385	202.941	160.857	124.5	122.652	151.87	169.083	99.75	153.438	156.182	140.905	212.184	220.478	119.5	235.705	170.071	170.323	92.852	84.75	156.5	180.107	123.581	229.618	104.438
10	111.118	136.48	106.235	195.048	94.971	185.065	131	104.786	118.318	170.92	74.103	74.444	87.407	254.714	105	119.029	223.323	252.526	112.2	160.297	104.7	144.5	155.25	98.846	106.565	113.577	186.542	214.214	137.615	170.652	150.643	139.786	140.893	179.484	101.96	195.3	173.607	141.429	91.259	89.63	106.25	202.727	119.773	242.25	128.556
11	107.538	124.8	110.609	199.267	73.13	153.824	91.778	102.077	140.5	152.4	71.765	100.524	94.565	332.8	102.364	113.96	210.529	254.471	99.1	202.417	101.769	120.4	145.938	96.167	95.286	113	167.091	198.5	102	157.353	157.385	101.75	124.862	188.077	77.889	133.682	164.1	98.947	94.059	76.143	98.158	169.375	111.417	224.143	111.231
12	104.571	110.133	139.455	218.071	68.083	165.444	128.571	106.957	122.368	127.667	73.9	112.692	71.609	232.222	63.273	121.958	197.81	236.947	112.111	171.235	100.429	133.857	150.467	97.857	84.786	98.053	176.462	186.067	113	131.692	169.125	118.429	134.208	213.2	78.353	164.526	159.952	141.154	93.313	75.143	131.375	180.1	125.083	209.105	76.75
13	116.9	108.636	126.235	208	79	159.083	103.167	107.15	123.875	150.667	81.071	102.056	87.55	224.9	76.188	115.316	207.75	249.286	105.125	148.826	125.429	131.412	146.056	140	98.833	141.438	155.444	203.25	89.833	178.933	152.071	136	113.7	213.238	90.5	145.4	173.81	130.417	67.417	75.857	91.5	194.462	125.3	230.4	93.222
14	94.444	119.375	117.261	213.929	95.85	179.647	92.429	114.727	146.762	147.15	83.895	71.625	82.333	273.154	93.769	111.81	244	219.167	119	160.857	96.833	141.667	119.538	122.556	114.176	96.786	175.4	247.2	103.4	117.6	178.938	108.125	103.963	169.467	76.353	151.579	175.609	150.625	63	77.818	109	163.696	91	212.4	105.154
15	86.909	145.267	114.889	186.818	84.04	147.273	95.667	99.286	122.548	146.2	86.8	80.733	74.813	175.909	82.125	83.64	240.762	231.4	92.7	161.714	81.308	133.133	133.857	91.2	100.833	141.85	135.8	199.6	105.625	137.313	161.7	111.7	120.826	145.417	91.357	164	173.818	118.067	92.462	76.5	97.125	169.545	129	197.286	111.5
16	103.333	115.917	124.773	193.5	79.667	128	102.5	135.2	136.783	158.25	76.545	94.316	77.444	243.727	99.333	85.211	222.316	226.083	67	178.45	90.25	109.4	135	113.625	121.5	94	144.857	223.5	99.143	135.3	161.286	104.75	131.905	160.222	83.556	181.429	199.556	116	71.667	81.563	84.231	167.286	100	210.813	100.2
17	113.923	113.727	96.167	197.786	94.091	167.75	89.455	115.55	170.808	133.316	72.632	70.455	99.294	237.333	94.5	107.6	248.64	205.81	128.636	151.238	103.75	123.353	164.917	115.667	133.35	98.833	130.731	249.467	104	136.938	158.733	114.889	110.5	155.067	103.714	165.087	201.813	133.846	84.533	69.118	95.267	174.842	105.789	213.045	87.417
18	111.846	120.706	93.118	233.083	73.4	166.273	76.636	119.563	135.9	118.158	80.905	87.882	78.636	229	89.625	91.762	219.588	231.917	105.545	153.045	149.75	105.643	161.818	98.182	105.524	107.313	122.053	196.75	85.091	129.929	139.833	147.462	132.19	184.308	83.789	157.15	204.55	102.2	98.941	80.308	107.4	193.556	117.714	179.474	110.308
19	115.167	117.391	97.435	174.909	88.973	198.815	99.167	116.238	131.886	116.5	80.7	104.72	72.583	239.923	90.143	97.423	210.52	244.091	93.25	169.211	92.091	123.25	139.176	107.308	128.15	140.667	132.931	136	102.357	167.136	153.353	129.909	118.448	209.632	95.2	143.733	159.708	140.083	96.111	90.88	116.458	132.909	101.032	194	99.5
20	95.125	116.63	92.867	180.292	87.579	211.737	103.909	126.385	133.042	143.37	79.24	88.957	95.043	257.385	102.409	98.64	192.654	199.5	107.917	185.5	124.75	148.05	139.182	95.5	110.19	125.682	143.577	163	98.167	196.095	155.6	133	125.407	218.542	107.37	153.233	167.308	146.714	87.24	101.844	116.25	174.2	98.444	242.889	88.944
21	83.647	112.741	98.028	182.167	102.289	182.433	107.933	118.333	135.852	116.684	79.913	113.652	105.467	243	75.188	118.8	218.241	219.72	128.417	158.036	107.786	128.85	148.588	114.563	125.37	99.783	168.8	182.25	124.667	145	183.273	122.214	142.864	194.478	92.308	186.571	165	113.833	79.957	97.857	106.955	182.655	113.286	224.72	108.708
22	118.2	143	133.577	175	86	176.452	106.538	116.667	142.6	141.889	99.85	104.2	89.111	259.071	85.857	115.793	226.361	241.762	114.286	176.667	115.154	135.438	128.583	102.2	117.286	112.304	134.037	167.947	107.636	187.429	149.7	141.714	158.172	207.857	93.706	170.235	157.688	169.5	88.95	108.735	126.667	193.679	91.333	250.639	104.238
23	112.296	120.611	126.227	200.4	73.394	158.889	104.7	98.636	135.857	136.692	94.048	79.909	105.44	272.786	92.263	105.174	232.222	235.536	144.077	161	124.583	153.556	129.15	120	133.429	114.367	162.92	134.692	78.545	196.125	160.87	145.133	145.235	195.556	105.833	171.114	180.667	161.938	95.609	85.889	120.478	178.704	96.107	222.258	94.762
24	113	129.667	105.538	220.8	80.067	155.8	123.875	119.467	142.2	134.458	79.154	100.4	95.31	231.455	102.333	114.903	244.571	196	110	174.333	122.125	123.217	156.056	111.25	102	117.792	149.778	188	124.222	168.905	161.6	145.238	135.324	165.591	98.125	190.56	159.214	156.821	94.5	87.129	98.476	188.65	97.125	242.31	100.115
25	99.895	124.607	101.143	198.12	80.526	163.543	102.9	124	127.955	172.455	67.231	101.586	84.323	235.133	99.407	96.808	232.419	222.87	138.611	170.231	87.538	154.348	170.941	85.176	131.947	111.8	159.37	146.833	110.25	176.214	185.857	174.917	160.828	213.545	94.36	171.739	186.143	177	92.5	107.438	109.444	195.481	97.692	243.361	85.333
26	115.105	137.696	122.846	239.45	86.135	173.606	128.417	118.348	152.045	161.25	58.6	87.12	97.962	283.8	100	96.214	263.212	239.077	121.25	167.886	95.231	140.4	162.412	111.182	112.727	131.3	157.357	142	111.462	172.087	186.455	129.444	142.692	180.12	100	159.031	191.793	142.577	99.429	112.794	102.143	172.6	117.286	234	132.895
27	112	125	138.231	218.25	94.514	211.258	122.706	126.667	126.793	143.75	83.476	86.5	103.346	180.444	86.308	111.652	210.619	255.741	95.083	153.045	109.389	121.84	160.944	120.769	123.207	105.05	153.44	172.429	126.5	175.429	149.765	156.75	138.138	209.217	101.579	177.242	200.407	129.889	105.313	107.405	102.583	208.645	107.686	219.032	115.235
28	83.6	150.333	123.75	228.087	87.31	183.64	126.063	110.25	152.567	159.038	66.28	101.636	86.8	254.714	74.118	122.045	248.333	301.2	86.25	178.231	130.2	158.632	151.84	104.778	114.45	125.357	167.857	180.889	115.5	185.333	168.938	136.091	141.545	227.444	99.44	161.219	178.926	158.182	99.188	97.065	107.6	193.68	100.611	263.088	110.688
29	122.083	145.429	107.7	213.9	101.8	174.55	123.867	137.476	161.839	137.261	82	92.538	104.406	249.5	99.706	104.828	274.85	252.609	124.077	168.5	123.381	162.259	168.292	90	125.556	129.769	168.815	179.067	124.824	171.583	206.55	142.083	133.366	208.519	74.75	191.314	191.875	149.655	101.333	83.963	109.833	163.4	107.233	239.152	110.5
30	128.905	139	110.345	206.08	78.938	140.172	116.727	131.138	149.35	183.421	84.722	76	97.448	298.4	105.615	129.864	230.214	227.4	108	179.029	116.5	143.963	183.818	104.2	135.095	126.583	157.25	194	101.444	184.92	182.944	125.714	136.333	179.158	90.516	188.553	181.152	112.696	101.357	102.719	105.889	177.375	119.846	208.84	130.85
31	138.786	152.565	145.071	227.148	95.941	183.8	127.211	132.074	148.6	158.304	81.227	95.318	108.519	242.6	81.167	125.292	275	239.957	122.071	179.088	109.375	180.143	155.571	134.143	113.737	132.7	165.423	179.909	108.846	185.259	210	157.571	155.192	179.222	98.591	191.433	183.621	157.722	100.594	91.24	107.55	183.074	116.824	233.222	117.875
32	102.087	123.885	118.929	203.923	84.353	158.296	122.25	109.355	158.971	146.357	91.96	105.222	102	288.368	88.267	129.143	261.114	281.781	117.8	197.216	104.286	140.957	173.8	114.615	129.087	121.947	187.393	174.733	106.8	171.217	193.059	161.083	106.593	200.652	95.16	164.25	197.963	142.76	98.379	101.538	115.579	196.652	114.483	252.583	129.778
33	117.955	128.684	109.25	219.458	95.632	184.857	114.625	103.37	157.828	151.955	86.36	102.8	113.429	257.563	104.3	109.633	251.75	224.346	132.214	179.645	125.455	162.625	162.389	129.263	160.577	131.476	169	219.917	124.667	176.565	232.182	150	137.281	164.2	84.677	161.227	197.75	137.632	131.722	92.5	107.667	184.548	121.6	246	119
34	122.435	127.056	119	219.5	104.963	156.6	94	125.567	163.536	175.167	74.36	115.92	89.619	277.588	101.231	112.679	232.68	248.64	136.188	194.464	129.313	140.13	126.933	121.455	138.917	141.476	153.969	229.692	115.615	168.095	194.462	127.545	102.321	193.778	101.174	201.261	210.5	108.684	90.92	110.467	111	180.526	139	243.194	96.333
35	106.053	139.407	122.185	208.5	96.463	176.323	106.571	134.591	162.324	149.577	83.682	92.12	96.72	309.167	114.5	125.31	243.241	221.091	132.923	185.861	122.455	153.385	185.286	104.625	126.95	135.88	153.577	210.2	123.222	181.474	158.308	156.143	139.696	208.087	74.091	170.968	200.844	147.5	98.52	119.214	99.292	183.838	117.03	241	124.75
36	111.65	149.944	118.333	213.308	103.594	183.793	118.455	127	151	178.793	89.882	111.875	91	221.929	121	118.84	278.406	231.174	139.667	194.172	116.938	145.409	181.375	100	128.3	135.222	137.138	242.692	113.167	174.808	195.526	136.706	153.44	205.571	95.227	184.1	192.545	137.5	110.864	87.258	118.556	178.591	129.714	249.387	125.5
37	97.125	123	95.273	224.737	81.355	188.778	127.643	125.692	119.548	127.5	68.348	82.545	88.865	239.7	82.625	105.867	195.704	262.04	116.917	165.886	123.556	111.667	122	101.7	120.615	104.346	128.968	160.077	104.667	148.227	121.273	114.364	128.769	207.033	104.65	154.897	151.385	111.6	91.96	87.71	100.208	181.621	99.061	205.351	100.05
38	85.65	114.167	124.125	169.48	84.811	184.633	133.733	108.895	149.656	132.211	73.056	87.583	91.333	251.875	91.789	101.75	221.348	202.182	115.35	172	115	133.8	127.864	109.778	110.609	109.667	151.815	148.154	100.353	144.375	162.318	140.4	116.25	186.893	111.3	143.152	171.609	161.957	108.16	96.72	105	188.471	114.481	238.818	118.125
39	90.286	138.6	102.964	172.741	92.647	177.292	142.917	121.214	105.6	128.571	74.95	97.5	88.313	300.75	107.958	92.5	237.1	244	118.789	148	92.667	138.323	110.087	100.2	131.786	99.885	157.143	226.7	121.45	166.679	173.25	106.5	151.083	228.821	107.931	175.793	183.133	146.417	87.056	121.321	130.235	178.061	111.032	217.212	133.545
40	113.8	124.875	123.417	214.5	82.345	183.129	100.263	120.667	134.107	139.968	78.136	101.045	83.429	268.75	88.174	91.182	228.545	221.3	112.133	184.276	86.167	148.469	142.091	135.444	110.4	123.609	155.667	213.684	101.667	175.5	154	105.125	131.87	182.654	91.324	169.138	163.808	132.381	93.476	85.828	125.75	167.407	124.429	237.865	102.318
41	110.579	138	115.484	205.667	78.429	167.543	103.308	123.31	123.107	136.5	99.818	90.9	89.645	260.467	87.909	107	256.226	236.375	119.929	175.176	109.786	147.706	142.045	90	130.65	151.773	155.318	189.786	91.1	153.074	170.231	110.385	138.97	182.182	106.476	174.696	159.04	117.391	105.125	106.033	96.571	178.094	112.577	238.892	101
42	124.737	144.375	122.52	207.8	90.581	167.636	133.25	107.385	152.375	141.538	76.773	113.429	105.393	227.769	123.25	102.679	254.594	247.741	101.333	171.794	123.077	151.5	147.19	142.5	124.059	109.538	159.92	169.895	121.25	149.667	175.053	140.2	129.125	210.567	78.273	180.88	140.083	159.571	100	102.412	104.467	165.424	110.419	227.419	91.615
43	108.375	147.609	133.086	216.56	94.393	178.727	105	110.72	143.654	109.85	85.333	115	92.517	218.05	100.722	118.346	256.031	208.52	111.2	187.727	121.846	129.789	151.429	125.643	135.167	125.8	139.214	145.4	124	194.393	159	134.1	126.767	205.611	97.895	167.852	184.654	153.909	106.25	99.848	114.318	185.194	118.034	235.233	111.714
44	100.188	131.4	115.792	234	93.364	190.143	108.85	118.778	135.034	145.464	88.125	106.304	94.259	280.357	81.846	119.097	262.559	226.923	150.615	180.561	92.294	176.276	171.353	119.769	122.667	110.833	160.419	182.563	122.063	167.048	168.5	141	135.387	214.143	89.818	211.72	158	147.7	100.412	119.029	113	213.682	133.281	239.4	96.55
45	123.762	139.95	93.042	214	97.857	183.559	132.067	132.417	118.917	143.652	71.9	88.375	100.462	301.462	85.556	137.654	238.931	264.842	131.667	179.231	115.688	132.174	131.75	121.923	123.067	126.906	157.242	174.353	136.667	162.944	182.095	123.625	147.741	194.3	108.929	199.765	180.478	142.524	98.464	120.714	130.423	172.542	115.032	242.667	89.24
46	104.5	123.5	103.545	189.792	101.27	174.48	123.294	101.917	155.96	150.045	76.417	93.294	100.444	296.25	107	123.033	234.394	260.667	138.818	175	96.333	155.158	140.632	109.8	122.591	142.5	148.259	208	127.833	193.455	151.792	162.9	141.419	195.471	101.32	172.382	186.889	142.95	100.474	93.704	114.167	174.333	108.929	225.806	105
47	94.833	155.923	105.462	240.818	101.947	168.517	127.6	110.654	129.957	132.633	71.63	114.591	81.643	248.6	124.444	118.194	261.486	235.367	133.947	163.767	113.944	137.704	152.118	112.8	131.889	113	159.417	184.357	103.1	184.88	179.409	132.769	137.667	210.5	97.364	189.286	195.077	123.593	122.267	94.484	101.733	183.852	126.381	227.875	130
48	102.333	139.462	118.939	210.783	86.605	148.097	114.375	123.593	141.12	146.259	73.905	104.652	96.04	258	103.391	92.2	239.536	237.034	152.706	205.667	127.643	159.467	120	106.273	111	125.667	143.034	217.083	109.4	149.95	175.25	133.214	142.034	193.692	93.792	169.44	195.6	154.84	103.833	96.379	135.333	168.714	114.034	222.538	136.727
49	106.75	163.087	120.704	225.963	104.24	189.216	106.75	118.708	168.865	130.789	60.471	99.389	112.4	301.3	113.063	125.519	299.929	266.833	109.333	192.97	130.85	155.323	168.941	140.905	158.053	107.688	170.421	187.267	126.167	185.385	175.421	142	192.581	222.35	105.556	175.622	172.242	173.263	110.028	86.462	131.609	179.538	130.714	217.69	101.167
50	101.955	134	100.645	218.625	93.967	152.85	109.889	108.074	160.6	139.241	81	116.947	81.793	267.385	112.684	125.034	269.708	262.276	132.143	190.032	103.667	164.1	153.25	104.611	140.429	142.944	197.571	175	117.538	179.923	152.857	175.053	143.346	192.87	103.087	152.048	184.567	145.316	94.5	97.222	124	189.667	114.571	241.083	105.143
51	124.429	141.957	116.333	236.48	86.324	156.063	123.053	118	166	160.542	77.048	107	82.324	288.2	92.545	122.188	244.059	235.862	129.333	184.6	115.294	147.391	153	105.444	126.6	146.542	176.621	202.733	110.438	212.556	181.895	157.667	137.2	192.077	93.36	171.25	189.04	125.036	94.931	103.879	113.333	163.281	137.088	224.861	129.13
52	116.625	128.296	127.2	231.44	103.774	167.6	115	124.304	146.679	157.455	85.133	114.75	79.714	270.294	96.7	122.8	245.05	263.381	114.133	156.241	142.714	143.304	148.412	108.636	112.545	132.043	164.167	188.286	106.563	168.316	174.188	153.714	126.714	189.571	85.233	168.5	203.143	135.267	91.679	87.75	98.938	193.185	131.583	254.694	136.556
53	110.45	134.308	108.538	202.474	83.618	186.6	91	110.125	143.367	152.76	76.04	103.737	113.31	272.6	108.941	124.208	232.393	239.708	116	213.844	137.5	126.417	153.143	104.833	124.214	131.96	136.654	194.727	93.842	160.227	146.944	157.667	123.286	216.36	111.682	181.964	206.059	132.783	110.375	102.516	123.118	165.148	115.667	257.5	117.968
54	125.296	153.409	125.609	256.897	98.676	181.433	99	102.222	151.357	167.417	85.96	102.926	105.864	310.056	107.059	119.029	253.172	263.875	115.125	221	161	141.476	168.818	108.176	132.667	134.4	142.577	217.857	84.692	162.75	158.353	182.182	152.606	180.462	89.464	196.306	212.567	136.917	74.75	91.655	150	170.458	118.621	281.63	119.625
55	103.105	135.652	130.769	175.414	85.442	149.958	111.4	101.143	127.037	134.474	71.65	100.269	89.452	213.286	77.667	101	202.045	205.192	141.067	155.281	99.556	117.526	136.167	127.667	120.077	103.652	118.75	142.083	86.462	191.208	146.429	146	154.929	193.654	93.226	140.192	173	146.862	92.364	84.957	92.476	151.185	104.667	200.478	117.4
56	79.455	119.381	137.045	180.833	84.938	181.76	111.5	117.565	135.867	126.95	75.429	90.6	99.556	196.364	93.412	114.919	260.385	198.667	140.353	156.75	125.067	122.13	165	93.733	112.875	128.808	147.524	153.813	99.667	162.476	143	141.417	127	184.238	77.105	141.63	167	155.708	103.308	93.5	112.263	175.696	111.136	227.931	109.75
57	97.625	121.95	98.773	206.577	90.222	221.1	120.667	117.429	144.45	151.895	82.897	104.483	96.094	262.563	105.25	101.778	271.038	220.5	124.667	145.296	112.588	134.208	141.143	102.8	107.769	137.111	135.786	168.083	94.538	147.269	146.625	141.455	140.733	189.682	107.444	165.577	188.933	128.684	76.8	105.929	127.353	190.731	106.808	214.559	105.529
58	102.941	150.391	120.818	200.737	95.382	188.1	112.769	106.893	150.842	131.083	70.583	100.087	93.571	255.071	97.833	110	238.393	208.96	116.375	165	78.857	137.565	141.214	120.714	129.958	112.5	123.16	172.5	115.375	159.387	166.333	140.786	137.903	194.647	113.667	175.31	167	162.957	85.5	87.156	109.65	158.84	113.438	215.656	110.357
59	101.059	119.048	129.167	232.304	88.049	162	95.417	106.48	146.76	137.593	65.8	101.148	91.161	256.143	94.824	121.76	236.029	198.682	104.455	162	104.563	138.679	149.471	66.143	86.5	116.143	139.559	178.231	112.231	157.207	154.737	127.933	127.281	191.885	92.24	190.438	148.909	153.333	86.333	92.161	119.75	145.217	108.208	254.188	99.882
60	102.45	111.5	124.679	159.048	83.722	148.033	135.579	83	139.148	138.167	69.619	94.76	104.423	273	102.222	99.32	223.813	213	111	162.278	107.75	131.714	145.682	119.455	119.036	121.048	144.781	211	90.176	164.96	151.15	139	142.654	188.789	106.48	178.321	148.652	158.591	99.733	96.613	93.619	173.32	103.962	253.75	113.957
61	93.35	111.136	128.852	189.5	105.031	198.885	125.538	105.769	127.207	134.652	79.263	90.385	82.563	209.778	91.667	106.474	243.069	215.391	110.308	174.813	113.875	125.263	157.75	104.25	119.75	105.724	142.267	212.1	117.75	161.136	177.667	130	148.2	201.19	112.3	181.769	187.281	128	96.667	98.885	123.81	155.679	98.469	230.321	128.737
62	116.84	138.579	116.321	189.227	106.071	179.708	131	130.9	151.889	134.955	86.286	96.947	88.214	234.5	100.733	105.655	227.472	253.429	122.688	159.5	107.833	149.115	162.3	99.2	107.556	129.593	156.448	157.333	116.4	175.55	175.211	145.9	132.069	178.4	102.13	182.179	195.29	146.095	126	89.071	115.55	156.68	108.844	215.8	109.842
63	112.611	145.176	102.667	207.636	100.811	198.032	118.077	127.308	131.472	132	81.308	94.318	102.154	218	98.353	114.739	235.657	276.321	106.5	166.357	121.125	129.842	126.222	88.7	145.095	127.737	124.107	185.182	128.214	184.889	155.087	132.444	140.594	193	114.35	176.897	180.438	174.583	102.917	99.258	111.773	179.76	128.091	222.8	96.318
64	120.188	115.435	112.913	239.185	92.343	179.4	102.6	130	152.706	107.778	71.667	99.857	88.414	321.417	108.333	126.885	247.111	222.407	134.632	176.571	136.583	143.692	132.429	116	122.118	138.81	160.148	200.5	83.769	177.091	180.353	143.769	104.241	215.9	105.409	178.094	166.273	154.696	90.556	104.037	119.421	185.783	113.781	246.333	99.813
65	128.85	151.176	127.208	199.375	95.161	195.448	134	107.913	143.615	150.095	79.091	91.045	90.458	229.579	99.938	115.677	280.72	227.889	104.2	171.32	88.3	171.077	143.889	100	123.696	122.583	134.273	195.538	99.118	156.833	180.263	176	132.321	201	102.042	165.563	194.72	136.826	90	111.688	121.435	181.067	122.172	244.71	110.115
66	72.583	118.591	139.636	217.789	94.167	174.667	165.25	102.038	164	168.714	85.222	103.385	93.211	283.462	126.087	115	269.696	255.423	126.1	161.129	116.167	153.143	143.808	103.455	105.241	127.682	158.969	215.895	113.545	185.71	186.6	150.944	146	186.45	98.75	161.138	170.871	139.846	98.12	105.424	116.158	180.621	125.217	221.871	115.818
67	97.208	149.87	124.95	188.88	95.41	173.242	126.824	117.625	146.37	162.667	93.235	101.556	101.593	247.042	100.333	123.25	277.333	224.455	109.8	204.171	127	141.52	156.345	116.667	140.778	146.045	182.6	187.222	112.286	186.63	170.667	146.556	131.571	197	100.333	196.615	209.188	144.174	104.406	91.391	109.714	182.042	118.957	235.7	113.714
68	124.8	136.407	100.381	202.737	107.316	182.964	99.333	139	159.607	132.5	100.524	93.5	102.045	258.125	101.938	120.182	244	270.179	116.474	191.368	136.143	164.846	148.684	102	141.333	166.5	157.227	211.4	113.8	199.714	187.421	142	139.828	201.286	86.4	193.233	198.207	162.731	87.931	100.156	130.167	196.783	138.867	235.64	116.318
69	128.15	144.231	125.567	215.8	101.2	162.864	107.769	97.864	154.077	139.043	77.182	100.737	84.5	214.875	115.955	116.636	252.355	208.667	133.467	194.2	137.429	151.966	161.85	105.455	124.414	158.667	172.385	171.188	100.538	159.875	175.35	141.9	139.968	220.682	93.481	160.96	187.406	138.571	90.172	97.677	118.818	188.333	136.517	217.897	123.682
70	114.333	157.714	139.773	224.917	109.357	147.267	113.727	129.37	152.231	141.867	95.769	117.85	83.217	275.333	114.769	104.808	222.581	242.348	164.5	182.645	131.471	138.75	183.318	134.529	124.174	113.783	137.48	197.429	107.8	173.24	170.217	181.923	144.667	234.778	93.464	175.857	191.313	149.636	104.826	90.156	99.7	180.848	115.258	261.206	138.852
71	139.929	145.957	131.81	223	96	165.971	128.667	141.538	133.538	203.95	84.857	98	105.19	276.867	108.263	126.071	281.724	240.182	139.429	172.548	136.091	137.31	155.72	110.4	111.875	153	156.56	141.333	119.846	153.941	171.214	155.063	121.71	239.76	101.955	199.821	200.25	120	100.214	86.091	109.313	174.8	121.971	252.519	130.65
72	110.421	140.75	133.207	227.667	102.853	184.833	106.375	118	153.5	163.136	87	102.381	94.781	235.571	117.895	126.321	267	252.593	124.059	202.088	118.438	120.333	204.111	122.294	130.724	148.087	155.226	199.706	113.455	167.304	208.95	147	154.821	174	103.423	185.033	194.879	92.81	105	95.419	110.188	190.172	104.242	231.214	106.586
73	105.313	117.789	101.36	178.16	92.152	169.739	105	101.346	137.25	123.636	69.111	101.476	93.071	252.636	87.273	113	178.917	176.739	120.263	143.303	118.615	115.227	118.438	108.2	128.238	117.63	129.615	152.647	116.636	143.217	147.471	147.071	129.348	222.8	102.8	164.643	168.31	132.423	90.28	78.875	110.889	174.37	104.767	228.786	113.136
74	102	115.143	125.241	169.9	97.553	175.625	122.529	113.72	118.414	152.455	61.882	90.318	104.429	234	88.429	110.857	207.778	235.944	112.188	157.259	116.765	139.696	127.333	111.313	104.167	119.889	139.667	163.25	96.706	153	140.381	127.455	128.095	188.759	72.577	160.75	174.379	158.842	97.5	81.897	117.667	165.517	111.069	233.103	102.556
75	112.938	141.31	116.154	174.476	87.323	194	143.364	116.24	145	128	75.261	93.133	90.762	263.111	102.263	94.324	215.821	208.773	120.882	169.091	101.889	142.615	115.6	80.357	124.8	117.615	153.32	182.357	97.692	169.5	161.111	123.1	116.32	186.4	98.31	167.29	158	164.7	75.933	95.188	116.882	160.714	95.417	225.269	103.238
76	99.3	134.882	130.654	227.105	85.838	183.968	122.467	109.25	158.24	142.348	66.889	97.481	99.552	253.118	101.133	121.286	234.214	206.042	127.563	168.161	137.6	138.19	120.267	119.267	113.217	123.455	143.31	193.294	125.733	154.72	184.136	161.3	135.963	232.348	103.367	170.742	156.5	150.864	90.435	85.344	113.818	172.12	116.133	214.758	128.81
77	95.64	133.773	112.727	213.875	91.651	176.065	98.846	131.69	124.375	131.7	77.923	106.826	105.478	261.381	98.211	111.345	243.029	215.2	129.526	179.897	125	132.3	157.95	116	101.32	141.526	146.37	145.214	117.364	157.895	185.75	130.625	151.286	200.24	89.684	176.094	188.679	142.731	94	88.962	138.818	203.5	129.667	222.769	100.1
78	109.842	109.778	116.793	178.611	100.5	166.387	121.118	114.1	122.6	137.611	81.643	89.333	86	226.857	99.647	108.174	217.393	215.103	119.333	159.806	110.353	138.5	161.188	115.733	107.621	124.565	154.542	188	107	151.938	160.391	146.429	133.357	193	95.931	162.16	160.174	150.667	99.913	95.893	118.313	169.455	106.867	236.348	112.792
79	104.368	123.222	110.897	205.241	88.865	165	142.882	122	120.552	160.84	75.692	97.55	85.667	273.867	101.353	108.091	213.952	204.379	130.867	164.6	100.133	139.952	154.19	86.429	133.24	144	134.357	163.053	114.167	137.92	177.737	136.533	129.444	202	99.905	179.214	164.667	139.4	104.792	99.306	105.684	175.56	99.583	197.8	121.25
80	122.6	136.583	126.111	217.238	95.833	181.433	131.25	117.409	166.037	155.375	85.619	102.308	94.161	187.692	98.091	104.957	236.848	231.524	123.154	161	101.267	134.917	118.65	117.154	127.588	108.952	136.226	189.167	116.3	164.818	153.214	122.4	122.5	192	102.423	175.333	177.85	131.765	109.176	91.938	104.214	190.913	91.095	239.348	131.619
81	98.625	126.056	117.917	215.667	95.742	183.667	140.75	126.259	126.276	165.833	81.241	96.333	92.087	218.533	102.28	129.259	266.784	239.64	111.714	165.81	109.25	139.286	126.867	131.077	129.174	141.565	137.619	201.214	114.077	181.158	179.125	146	136.694	190	86.409	178.308	213.964	154.038	92.792	92.097	104.333	159.519	120.676	222.583	101.318
82	98.526	141.458	116.269	223.654	90.146	181.182	116.083	124	133.743	142.913	65.731	103.885	97.739	284.643	106.708	127.68	265.536	271.714	123.833	182.857	127.5	140.625	123.944	110.667	121.652	109.65	161.32	215.286	95.5	162.182	171.905	145.071	113.9	232.217	96.182	187.133	187.107	140.043	93.188	99.455	109.571	153.552	125.043	237.962	89.333
83	106.947	124.4	106.263	183.72	119.065	166.769	108.818	134.929	142.545	145.154	94.308	89.72	83.154	230.385	92.5	104.269	262.321	220.783	144.143	168.84	119.571	118.593	152.455	109	127.273	106.429	164.452	149.308	129.867	164.68	188.778	145.6	152.36	226.96	96.733	186.929	159.053	142.375	86.35	85.125	135.692	180.192	127.2	265.769	120.842
84	130	141.444	127.917	209.6	92.132	170.828	104.636	116.458	148.524	136.032	77.565	88.526	93.885	257.929	110.571	114.357	248.531	218.864	132.563	177	133.588	141.769	162.438	94.333	133.542	109.28	172.143	174.75	125	161.167	190.588	174.045	132.429	186.7	89.103	163.885	183.385	134.25	108.208	99.758	120.273	186.333	114.353	225.848	106.313
85	133.222	130.769	115.781	203.25	102.842	157.467	120.75	131.5	160.56	175.7	90.348	116.586	88.654	248.385	112.9	131.37	272.233	255.417	79.727	176.667	137.714	156.105	155.81	110.313	100.087	121.16	153.731	214.8	76	183.381	192.056	153.273	141.852	196.111	87.267	213	191.091	151.263	64.211	98.452	135.316	177.3	127.6	216.962	127.318
86	101.65	141.762	100.087	240.65	84.321	171.417	122.308	125.308	153.286	145.909	81.9	98.16	102.692	249.8	114.5	145.8	244.333	209.889	135.714	194.946	119.909	157.476	159	107.733	120.32	140.192	137.25	204.438	122.214	136.368	183.35	154.2	139.667	224.115	94.652	204.875	197.714	114.318	87.516	94.24	115.625	168.12	111.292	236.531	111.762
87	110.565	136.19	100.885	219.381	99.805	168.964	117.05	118.227	158.217	180.48	86.917	117.263	98.903	252	136.118	130.179	287.107	233.031	132.643	192.121	116.538	127.611	162.773	119.85	147.957	137.318	177.594	193.313	113.286	167.852	150.929	161.182	150.138	191.846	92.667	187	187.879	110.667	99.276	97.735	129.25	161.967	118	237.394	116.095
88	125.588	152.095	125.929	218.567	107.882	139.207	118.7	113.407	152.48	159.88	85.476	114.792	91.571	247.333	109.625	128.167	241.419	234.148	152.769	173.87	122.333	126.857	170.348	100.571	98	145.52	173.75	191.944	105.75	145.435	153.227	162.583	125.652	189.158	105.1	184.138	189.12	149	96.16	94.033	93.222	176.407	111.538	269.296	119.217
89	101.818	128.64	120.808	220.806	99.686	170.625	83.4	118.64	145.613	134.792	75.708	91.565	104	278.375	97.063	138.696	252.094	254.143	122	222.385	116.667	129.75	169.545	130.176	147.821	181.913	160.03	212	98.111	173.278	197.85	132.8	138.192	203.409	95.737	190.29	222.063	154.783	86.8	111.538	115.207	190.6	139.64	213.5	124.261
90	122.25	142.105	104.867	207.69	102.892	170.963	116.6	114.64	152.833	136.517	94.88	111	116.385	275	114.235	113.154	254.077	253.143	142.929	197.741	139.875	140.808	168.235	94.333	142.583	133	185.654	181.067	126	152.364	178.818	148.647	155.433	180.211	98.722	197.095	203.643	159.615	126.708	98.241	123.895	146.654	132.762	263.968	119.095
91	89.053	139.682	106.963	181	91.6	156.609	121.895	91.625	121.607	157.88	72.792	91.478	109.792	307.143	85.842	122.371	207.065	217.034	111.706	170.188	116.545	114.95	131.1	93.455	95.75	106.25	131.241	164.5	102.75	166.704	136.286	135.467	138.667	227.174	90.929	135.444	156.69	139.056	106.8	98.935	75.667	171.565	82.864	202	117.563
92	106.222	120.5	128.577	201.429	71.931	157.767	116	112.087	135.441	116.875	76.815	100	101.917	251.083	88.389	113	205.259	248.917	111.846	145.143	88.867	119.571	113	83.6	109.889	121.64	143.241	176.389	77.625	164.571	169.8	131.917	141.92	223.292	99.65	145.345	146.958	153.222	99.966	86.724	114.45	155.48	100.636	220.192	91.35
93	125.682	136.857	131.792	216.143	86.895	160.172	125.333	125.182	137.389	149.652	86.158	88.889	87.133	249.615	86.278	100.69	223.727	225.36	103.727	151.231	115.111	117.458	115.708	104.368	109.769	124.143	170.481	149.154	112.308	159.92	164.267	136.188	130.05	198.563	86.875	136.526	162.552	144.37	81.882	85.25	102.5	178.192	102.265	233.771	128.579
94	88.938	166	127.333	214.552	90.412	179.194	123.846	116.75	121.367	159.846	88.958	117.368	115.733	242.25	114.941	118.059	200.912	236.957	130.267	165.314	124.882	140.519	147.353	115.556	93.611	126.357	144.074	173.273	110.333	171.583	182.111	130.455	136.217	180.5	113.667	193.844	196.04	159.174	85.12	117.929	119.7	173.414	112.467	232.964	117.2
95	84	141.714	97.667	204.75	102.034	178.722	134.3	102.577	132.033	139.115	81.815	92.053	89.267	261.429	102.588	95.5	226.342	247.269	118.2	153.233	106.222	135	162.278	91.941	116.259	123.591	125.231	195.667	103.643	146.182	176.471	121.167	132.667	185.4	99.808	207.923	180	174.034	78.435	96.75	92.684	162.938	106.167	198.5	90.6
96	86.208	125.5	106.783	207.231	92.75	153.889	116.308	108.818	131.143	127.5	75.481	110.043	109.923	221.556	126.571	108.657	246.31	256.957	125.947	167.625	109.067	158.364	156.364	95.182	138.409	115.81	153.409	159.875	118	149.464	149.643	152	147.393	236.381	91.353	193.412	194.222	133.8	87.25	93.548	133.304	150.88	127.679	235.345	99.5
97	103.188	128.136	108.727	195.962	109.389	162.433	103.429	88.621	126	145.36	69.792	110	100.577	280.857	97.895	110.423	212.586	246.04	116.333	134.903	121.588	134.95	135.143	106.692	116.727	118.333	136.591	167.25	121.583	158.536	166.071	141.917	134.161	220.105	94	189.304	173.552	149.739	84.75	98.179	109.632	168.867	141.656	197.645	111.455
98	96.25	120	95.286	149.154	88.421	139.421	110	111.533	147.222	141.533	77.875	89.067	85.818	267.429	90.308	98.882	227.625	211.286	100.75	147.529	118.733	135.188	125.556	91.714	95.4	121.667	132.273	176.364	113.857	142.071	132.5	124.444	121.158	215.364	79.882	146.5	174.778	134.25	75	80.423	115.5	149.182	91.125	205.846	89.167
99	117.727	126.889	115.583	251.625	94.056	185.931	128.846	136.143	156.909	139.889	76.821	92.654	105.64	277.667	95.471	108.429	270.484	251.429	187.667	177.219	104.824	132.5	125.867	110.533	124.684	135.154	132.48	207	131.75	137.25	177.389	159.929	124.029	208.852	98.591	185.054	185.8	124.85	115.357	91.563	109.227	175.143	121.419	236.442	120.619
100	102.083	122.542	141.458	235.087	84.655	150.182	125.889	116.227	138.786	145.88	76.13	94.381	99.423	248.071	93.045	104.038	258.6	235.2	134.417	176.846	102.583	138.833	149.905	126.667	112.5	127.083	167.231	203.091	111.846	175.85	198.563	150.4	111.577	214.464	89.923	194.433	153.095	146.652	92.389	89.667	104.92	187.897	116	245.71	104.529
101	103.278	154.714	115.846	235.864	94.839	199.303	111.417	119.091	137.654	131.68	79.839	89	92.308	247.5	111.357	115.161	272.238	279.476	154.875	181.094	123.5	137.667	161.467	77.071	97.524	120.083	192.394	209.214	104	163.217	200.455	156.813	140.217	196.893	79.667	187.586	183.458	134.455	106.63	89.958	117.364	195.563	124.281	257.192	112.792
102	107.333	127.636	141.167	192.864	100.125	162.92	110.778	117.167	146.069	131.458	83.111	105.92	94.303	252.438	93.5	121.32	269.083	249.962	164	181.75	128.176	165.19	154.45	119	112.632	122.038	176.645	214.75	104.909	171.292	199.059	168.818	136.038	215.808	95.56	204.08	187.324	172.9	112.115	97.179	131.692	209.607	108.065	193.467	105.176
103	118.778	134.6	113.429	243.773	100.121	177.036	124.333	109.731	138.643	146.129	79.818	101.048	100.407	237.889	100.684	113.739	270.257	266.778	159.235	168.414	82.5	163.833	162.421	137.417	127.053	123.476	148	208.059	125	172.909	192.895	149.643	148.607	205.857	116.923	195.152	199	164.174	100.44	80.333	132.176	159.133	128.258	237.714	122.231
104	112.083	144.818	110.571	224.258	87.55	155.16	115.091	110.286	139.065	160.444	79.5	104.85	102.118	239.056	113.947	103.55	261	238	163.538	213.929	123.615	152.444	183.692	97.188	123.533	145.286	144.667	209.833	112.3	159	197.056	149	130.037	184.2	99.808	200.5	167.7	133.05	100.321	98.704	143.19	140.559	115.192	230.231	116.938
105	117.6	106.533	132.214	198.885	93.222	179.552	88.8	104.684	150.727	148.24	77.793	100.269	96.4	290.867	117.3	109.182	271.345	227.773	132.529	193.333	119.545	137.762	191.167	99.188	130.545	114.722	136.719	192.308	118	162.765	184.929	130.889	133.25	217.909	97.714	199.733	187.931	126.833	90.722	101.692	127.389	159.548	113	227.781	111.261
106	117.647	137.167	119.065	209	106.034	161.806	83.5	122.452	143.444	163.565	78.095	116.7	100.871	221.522	94.647	135.536	276.606	217.316	127.4	197.655	102.333	142.042	206.684	130.533	119.56	120.125	163.063	235.706	124.333	138.519	151.045	154.75	149.444	203.107	91.615	196.371	208.886	167.609	91.474	97.333	104.882	211.75	136.615	265.806	117.95
107	119.059	133.292	132.857	211.5	85.588	152.5	120.067	128.931	155.872	164.308	85.952	100.44	91.588	265	101.722	140.862	287.581	255.185	165.889	194.037	129	142.16	155.571	122	111.762	140.846	174.091	208.846	121.071	156.381	205.105	167.538	162.385	185.583	113.81	193.071	179.767	142.259	93.154	101.865	99.875	170.607	123.853	242.8	123.063
108	143.643	137.423	140.273	200.12	80.649	182.448	128.786	115.571	157.56	145.389	75.931	119.556	102.097	256.125	119.667	136.16	266.259	262.615	140.5	213.346	146.625	157.538	170.333	104.917	126.652	147.81	165.458	204.438	108.273	176.174	190.3	163.467	142.71	177.158	103.778	205.815	186.16	167.2	96.571	97.111	119.607	153.833	115.963	214.806	105.818
109	98.143	122.759	101.087	161.043	99.576	152.226	119.333	105.862	145.083	144.565	81.423	97.158	96.485	242.4	96.692	97.828	203.72	190.19	118.941	157.5	134.722	123.7	109.105	105.682	114.409	122.368	128.8	146.1	107.467	154.828	192.857	112.167	129.941	231.136	106.615	163.37	162.5	152.348	101.667	78.935	104.071	187.346	85.038	225.286	98.727
110	83	126.13	121.763	199.143	84.294	183.115	112.211	115.364	127.04	114.179	80.308	87.762	86.226	285.923	107.188	97.76	217.889	201.5	105.133	148.333	104.714	147.889	138.35	101.2	118.042	141.478	142.034	129.571	110.647	158.947	171.2	131.75	145.4	186.4	123.231	166.269	153.536	151.348	88.231	93.69	125.941	195.724	103.706	229.594	105.684
111	98.65	121.619	115.938	190.2	79.977	201.63	147.538	105.222	117.773	146.3	81.143	93.81	95.828	268.923	97.222	96.63	220.294	222.538	116.938	132.333	102.308	122.412	110.444	104.8	92.826	115.375	136	165.923	112	157.682	152.136	128.909	140.172	243.333	103.815	187.353	159.583	161.462	115.893	91.774	99.053	146.75	98.167	253	112.222
112	122.389	111.9	121.276	199.087	99.257	181.472	97.188	111.048	125.5	120.333	64.545	94.792	86.514	203.6	104.625	88.5	215.2	213.105	109.636	160.679	99	122.111	134.588	99.889	123.5	122.75	126.357	160.444	122.385	182.188	143.048	141.071	142.839	191.708	99.63	171.517	156.808	162.815	94.875	114.129	97.278	182.806	108.182	216.393	107.611
113	117.842	151.417	106.44	214.864	78.909	181.414	106.5	90.76	136.333	150.4	73.217	102.125	93.323	237.267	84.913	88.852	217.429	233.85	158.278	160.24	108.25	118.467	123	156.364	115.667	119.778	153.031	147.091	97	144.214	193.4	115.917	154.857	191.364	101.042	181.556	147.913	147.955	84.438	96.385	118.286	187.938	79.867	227.545	88.438
114	126	112.409	116.714	198.55	85.735	200.636	125.706	104.731	160.7	153.647	73.957	107.826	99.391	207.133	89.067	93.043	226.192	257.571	132.8	165.148	105	142.091	171.235	104.882	117.5	144.115	146.852	128.211	115.889	162.481	160	149.778	144.16	221.88	110.667	179.185	162.48	165.273	102.464	97.853	110.654	177.462	119.923	252.259	105
115	116.76	147.438	122.25	210	103.308	209.032	133.412	118.417	126.037	136.786	88.25	89.304	102.862	244.333	105.909	99.125	274.185	239.593	119.556	126.84	124.636	140.179	143.95	125.214	137.545	125.091	133.696	208.769	98.286	165.1	157.75	132.133	139.52	188.167	98.455	179.333	197.96	157.043	103.2	93.471	90.842	160.481	107.5	239.286	107.8
116	109.286	144.269	109.667	229.385	97.727	164.964	123.75	126.182	150.917	133.182	75.25	108.655	94.538	273.143	96.842	106.069	236.63	249.261	131.3	187.161	109	172.609	139.158	121.647	117.478	124	131.76	170.35	107.368	151.115	173.533	167.8	125.778	196.471	98.8	188.108	205	133.524	83.304	101.5	110.75	169.947	115.926	208.667	94.474
117	113.5	158.958	112.75	223.316	115.138	157.429	102.929	109.433	159.5	136.917	79.778	111.9	98.286	246.733	89.522	108.115	251.781	254.35	131	162.903	155.6	157.6	124.667	116.125	115.414	146.818	152.607	190.467	101.222	171.5	205.333	146.333	155.577	228.926	98.12	171.69	194.448	142.3	84.476	103.185	99.412	179.576	126	238.033	102.5
118	84.895	169.3	119.259	230.571	94.27	180.469	97.714	125.92	139.929	149.2	80.13	86.227	94.667	272.263	107.88	103.37	255.154	233.56	136.765	205.865	98.438	156.8	141.857	108.381	124.458	123.696	144	172.75	115.9	172.885	164.955	162.154	124	225.808	108.375	175.568	187.92	137.481	87.538	105.314	100.4	191.826	104.6	240.967	121.412
119	105.833	120.391	112.765	230.355	112.593	173.571	100.722	125.038	172.069	128.185	69.815	97.81	99.115	260.571	84.882	113.833	274.515	231.731	122	194.133	137.462	147.8	134.438	119.357	112.176	144.8	153.64	189.188	108	190.5	190.571	164.294	148.704	178.45	127.5	160.914	198.212	153.407	106.576	87.875	97.429	186.36	118.618	242.92	107.667
120	112.2	135.75	133.778	204.909	86.829	182.656	122.947	123.739	149.913	167.824	81.875	105.625	111	269.526	118.833	117.719	262.391	244.833	135.5	169.031	109.529	145.857	161.778	105.091	132.04	147.037	152.345	163.875	99.846	186.143	201.8	141	150.061	186.92	106.345	170.593	196.786	131.409	98.167	126.5	88.136	169.815	102.242	244.111	141.429
121	120.4	122.074	150	209.963	98.061	162.474	146.706	113.591	142.25	143.778	84.684	96.455	96.758	202	99.444	112.344	244.037	248.765	123.467	186.25	129.9	141.619	162.286	98	116.55	148.577	163.9	190.714	102.75	140.478	187.238	159.5	136.857	190.2	100.44	187.133	174.632	133.55	96.471	113.148	115.958	162.423	145.207	228.361	119.176
122	117.25	134.2	141.762	209.368	112.688	143.552	113	103.476	143.083	147.16	88.261	117.038	106.259	248.818	92.737	117.63	272.1	252.071	138.105	169.897	130	152.48	152.611	81.929	107	139.238	174	187.071	126.3	152.125	208.7	127.462	159.72	167.826	103.407	205.267	179.6	145.636	91.417	92.031	108.222	177.667	121.48	225.152	151.684
123	149.438	138.955	121.864	218.5	100.737	143.133	130.929	102.857	142.406	150.579	77.045	106.773	91.296	247.154	97.357	96.958	273.645	220.625	135.2	154.13	131.9	129.409	171.067	148.615	115.308	130.762	153.742	160.063	131.125	151.944	166.947	122.556	132.552	179.417	107.792	170.172	199.6	143.368	116.696	77.724	122.348	178.655	131.8	255.655	154.167
124	111.762	155.905	119.227	216.154	100.419	137.615	115	127.462	132.606	132.955	76.538	98.917	96.208	247.733	113.474	103.6	273.667	242.842	103.824	181.733	140.727	151.529	171.294	124.333	130.926	168.211	166.107	174.143	109.375	160.32	165.778	171.909	150.519	204.696	104.88	192.655	191.556	130.364	101.609	103.778	119.933	172.364	133.774	215.16	159.6
125	102.429	143	126.148	255.583	94.158	179.4	151.462	110.778	153.893	147.476	84.63	101.524	90.586	243.4	114.353	111.31	252.88	189.208	153	208.464	133.529	167.423	171.136	119.636	114.192	131.789	137.382	195	99.429	154.5	192.8	146.941	157.4	204.636	105.2	205.2	175.387	119.231	95.125	117.364	127.923	192.323	128.394	246.579	136.167
126	120.88	155.111	124.179	197.962	92.389	158.594	60.267	133.591	160.04	147.773	64.581	114.2	85.926	255.545	115.5	107.893	256.448	225.4	144.944	185.423	99.857	159.391	174	82.7	117.421	166.2	180.794	156.2	126.867	167.821	214.261	196.5	141.909	211	96.36	194	181.2	138.9	99.8	100.5	114.696	193.423	114.909	247.481	119.304
127	90.438	124.267	116.531	195.88	84.351	153.8	125.667	111.583	130.56	142.471	86.714	83.741	82.636	258.231	87.067	88	185.231	189.462	115.154	144.526	149.545	145.308	125.6	113.417	95.263	103.077	134.522	137	114.455	150.571	139.563	140.333	161.433	194.091	94.636	161.857	145.905	175.375	115.481	96.5	117.143	138.923	96.393	206.333	92.48
128	105.636	143.85	143.545	205.905	94.086	165.176	123.308	126.833	137.25	154	89.625	89.84	91.667	241.067	98.895	102.115	194	225.45	140.889	163.286	114.25	141.417	131.2	111.267	111.478	138.783	126.621	212.667	118.619	145.722	176.278	106.8	124.619	186.263	113.4	175.04	167.125	161.241	88.053	90.148	92	125.643	81.115	208.875	116.556
129	102.158	134.519	127.414	203.708	96.075	177.222	107.1	130.346	120.269	132.065	75.737	92.714	94.179	235.071	85.923	106.28	199.265	219.714	128.5	164.667	106.526	133.778	109	91.333	111.261	115.667	124.533	149.5	94.368	158.852	163.947	157.278	144.233	190.556	104.364	180.034	159.8	132.704	99.148	105.033	81.471	146.292	118.593	216.762	75.05
130	110.211	127.684	117.375	190.783	81.314	190.188	102.5	109.083	138.12	149.174	81.5	101.444	93.97	272.167	110.929	104.467	236.31	227.864	101.625	168.057	110	118.273	135.588	122.9	107.5	132.88	140.815	185	110.417	135.1	173.958	133.769	136.074	191.182	108.636	185.567	174.2	158.963	100.182	107.88	100.313	155.69	100.406	210.444	113.353
131	102.174	126.615	120.192	178.769	101.759	195.556	152.556	111.345	130.103	154.88	81.458	96.565	104.733	334	90.182	108.5	248.722	267.6	130.5	147.781	113.4	132.25	162.375	87.077	126.458	130.591	156.417	169.308	102.091	135.895	152.143	165.294	145.174	196.348	114.304	193.633	175	130.45	111.455	93.792	109.5	177.893	99.548	236.609	106.917
132	103.8	136.208	116.217	222.556	116.5	180.37	117.2	108.731	154.4	134.174	87.304	103.947	103.885	243.688	86.167	109.083	220.393	228.074	152.444	181.381	140.923	133.526	175.632	89.9	124.273	121.231	138.793	192.294	132.938	163.345	171.682	172.462	138	205.773	92.783	190.115	187.909	175.913	110.469	100.115	109.385	169.481	111.391	226.462	100.25
133	116.316	123.652	138.958	211.263	99.538	183.433	145.333	115.08	135.36	151.577	75.091	108.5	83.556	202.5	111.765	116.464	228.429	235	163	169.4	101.6	153.304	155.048	109.857	123.478	131.696	163.233	182.563	117.154	139.762	186.471	165.727	134.048	201.077	118.227	179.759	158.75	169.684	76.864	100.438	76.963	160.167	89.138	237.821	92.474
134	114	150.44	133.346	193.522	85.526	174.931	132.857	132.25	142.3	147.379	74.964	109.483	100.621	240.474	132.619	116.448	239.645	243.556	147.077	186.969	130.133	101.192	148.88	121.364	116.345	154.286	160.345	194.231	120.556	140.8	150.632	120.9	162.37	209.042	108.1	199.769	158.143	153.385	96.034	99.625	102.529	146.667	106.345	214.788	116.25
135	109.941	141.409	103.579	202.381	92.5	161.233	98.846	109.318	143.714	177.188	79.364	96.68	123.56	215.133	131.471	114.143	248.875	209.05	172.467	168.944	122.765	141.045	167.5	92	97.15	125.333	137.607	169.857	89.455	166.909	134.5	156	125.355	225.44	108.5	187.615	159.652	148.19	101.8	116.971	99.5	161	113.222	242.061	97.071
136	116.609	144.034	128.583	198.828	104.472	178.304	115.5	116.077	133.563	142.667	88.536	111.435	114.182	288	113.824	108.692	254.594	244.158	147.083	168.529	128.583	145.867	150.684	114.7	110.433	129	126.607	195.158	121.412	145.038	189.667	176.154	126.36	234.154	98.867	197.968	174.292	134	111.667	106.68	119.32	189.065	111.765	229.893	117.938
137	111.154	135.045	103.36	236.095	110.861	158.125	118.923	117.654	158.889	168.138	92	105.92	114.571	240.571	86.818	116.241	259.16	245.077	165	200.179	124.417	137.476	146.105	107.818	112.909	114.875	153.633	147	124.667	145.12	172.529	166.938	125.893	173.115	104.467	177.207	197.172	149.917	91.174	108.613	114.292	186.387	121.086	227.553	102.074
138	112.042	135.217	127.8	204.815	109.958	182.619	128.476	114.889	161.704	127.75	89.842	104.259	102.967	264.917	114.571	113.704	284.355	252.68	169.077	151.154	149.563	156.364	144.211	125.727	118.609	119.071	130.774	239.818	84	167.091	202.938	188.833	146.222	216.15	87.781	193.333	169.241	145.864	93.625	107.27	127.5	169.441	133.824	236.6	104.136
139	110.188	149.429	125.893	209.48	90.634	133.103	132.357	130.96	162.368	172.5	88.393	116.474	103.583	302.143	109.933	106.794	277.759	234.136	164.615	191.212	142.364	169.964	161.864	110.786	127.238	134.32	135.182	199.056	116.571	159.586	190.727	152.769	140.235	208.773	99.087	196.879	182.5	147.379	96.5	88.04	117.789	180	124.514	247.886	132.348
140	143.318	132.524	121.469	222.32	104.632	161.405	135.176	121.783	165.032	152.143	96.893	93.903	102.5	261.583	111.25	105.667	244.667	248.52	207.25	168.263	113.462	154.654	208.739	121.077	129.227	141.304	135.719	178.75	123.769	183.552	169.45	170.133	159.8	200.375	102.826	194.432	195.167	179.273	96.5	88.071	116.556	178.138	116.778	238.077	114.55
141	105.25	144.85	121.25	204.348	91.588	160.731	121.143	133.96	139.345	172.5	76.462	115.696	101.971	272.143	111.267	100.938	248.667	226.32	147.467	170.034	127.3	175.2	168.565	118.667	136.407	146.346	139.033	205.182	109.563	160.63	159.65	164.385	131.25	213.167	87.348	175.185	202.862	140.448	83.333	88.966	123.5	200.815	116.64	239.75	118.182
142	119.167	126.118	123.72	215.56	105.467	164.381	68.444	101.848	155.781	161.727	77.034	105.222	91.735	267.214	98.2	109.286	256.44	217.381	169.882	164.233	125.778	155.903	166.091	108.167	145.24	154.48	147.286	202.7	118.154	165	160.25	136.923	149.536	182.304	100.387	174.759	181	124.619	99.56	86.778	136.278	183.367	124.333	244.862	103.8
143	117.2	139.862	137	223.448	100.514	177.136	106.111	110.875	156.71	155.571	76.115	112.719	88.029	264	104.053	122.933	258.848	222.769	165.412	171.808	121.333	155.828	185.833	118.941	117.35	161.4	153.862	216.667	133.278	153.083	190.563	155.667	134.625	212.045	87.88	180.704	203.172	120.857	83.926	107.655	125.833	182.64	126.531	244.226	109
144	131.304	143	118.259	226.765	97.405	159.189	104.154	118.238	164.308	172.464	87	95.5	97.258	230.75	104.095	128.171	261.607	226.333	144.5	194.435	170.462	184.167	175.9	112.938	134.355	140.609	159.029	200.154	121.25	149.708	180.81	177	143.107	184.955	97.808	204.522	214.276	157.957	101.263	88.613	124.941	167.2	99.1	222.192	104.133
145	103.474	134.484	120.308	189.381	99.778	141.161	118.783	85.481	125.667	112.826	71.594	83.727	95.516	156.375	101.722	111.125	212.286	209.9	117.4	142	124.286	131.7	129.059	132.615	112.846	120.045	140.333	207.4	105.647	158.346	140.95	120.688	144.095	234.923	88.333	150.269	149.606	139.913	100.179	103.333	101.909	170.063	96.576	223.867	95.042
146	82.12	123.586	119.417	197.778	96.949	171.036	114	102.034	115.667	136	73.143	90.286	99.48	213.4	88.6	94.8	213.243	209.273	120.45	169.133	104.077	138.586	125	95.333	138.16	139.188	135.741	157.25	91.556	152.875	176.955	173.214	123.095	212.682	97.25	161.343	189.913	160	113.913	101.357	117.2	148.714	100.433	217.243	114.955
147	114.227	114.619	142.727	204.96	98.368	161.077	118.2	105.185	129.708	140.364	83.759	99.862	95.033	276.692	75.238	107.3	208.963	219.087	125.333	161.944	112.727	116.05	122.923	99.067	105.211	115	119.133	152.824	77.667	138.52	154.789	140.333	123.769	184.471	117.96	201.452	190	154.05	102.2	88.667	120.947	169.724	103.552	216.962	115.929
148	118.706	145.957	122.24	173.5	93.714	178.515	131.308	106.893	127.154	129.524	80.429	100.524	86.853	254.667	111.217	91.576	224.742	218.789	134.692	154.679	99.308	141.263	170.5	122.273	120.037	107.68	122.406	182.636	109.25	139.96	130.5	131.857	144.316	193.583	100.391	186.125	195.138	145.565	124.143	94.618	117.5	162.643	98.806	231.154	106.588
149	111	129.609	121.154	197.435	95.455	173.027	133.125	114.485	139.061	142.565	69.727	104.682	88.115	224.273	92.381	86.03	230.077	254.143	95.765	171.548	95.833	132.286	124.588	120.929	120.417	135.958	120.348	176.889	118	175.625	176.467	121.857	143.852	221.905	95.885	203.115	173.739	155.652	87	94.161	112.947	169.733	114.968	214.382	121.586
150	145.083	158.538	111.2	209.107	99.447	200	100.45	130.154	150.389	128.583	88.56	104.333	99.423	245.167	114.652	94.385	205.333	227.522	147.769	143.811	146.6	164.818	113.417	125.059	126.25	119.478	144.12	160.882	111.75	164.731	167.957	116.222	120.071	193.533	120	191.63	184.739	150.933	114.36	94.727	106.55	153.952	125.548	224.696	114.6
151	90.2	117.563	97.313	214.769	104.429	154.765	155.333	103.647	132.966	91.05	68.714	100.625	100.842	246.636	79.538	94.059	190.957	226	128.714	129	102.857	134.467	138.556	93.231	120.25	123.824	145.889	199.8	96.833	123.5	114.417	137.467	105.667	175.474	89.333	204	142.313	142	86.375	83.824	104.889	131.4	96.294	180.846	77.308
152	99.75	157.571	121.5	232	102.059	203.462	130.368	100.625	140.7	128.259	96.115	90.5	98.444	272.364	85.5	90.333	210.2	239.409	135.231	168.03	136.25	161.192	172.643	112.467	110.333	152.611	141.276	192.222	101.75	144.828	182.412	139.235	133.963	227.889	105.429	194.533	168.591	154.227	100.545	102.783	118.9	181.667	115.516	206.469	119.565
153	107.815	144.708	112.625	197.875	98.633	171.833	115.308	98.833	154.607	138.385	87.708	96.333	98.889	232.7	100.667	116.969	263.96	261.286	146.556	161.467	134.769	140.32	166.867	112.938	136.85	129.053	139.87	172.867	69.412	187.368	158.684	138.25	146.077	175.818	90.478	158.679	194.517	134.591	82.84	108.926	134.909	151.862	101.042	204.667	105.5
154	111.579	150.095	128.552	214.6	111.867	178.969	114.5	117.615	150	135.261	88.593	80.091	110.241	294.167	113.762	112.462	263.08	262.731	170.308	159	114.25	146.647	148.824	110.588	119.7	126.667	164.967	183.308	116.643	166.227	169.765	137.867	112.286	186.85	110.172	163.828	177.75	118.391	100.333	90	114.588	166.818	128.148	213.967	125.238
155	127.278	143.864	118.375	249.316	105.634	161.806	138.053	111.111	146.179	158	76.278	92.619	82.37	265.667	108.765	104.774	238.968	247.179	168.667	171.292	107.875	165.7	143.48	98.944	139.35	129.792	172.394	197.313	112.4	132.067	163.765	148	140.844	205.75	116.739	165.387	193.242	137.095	88.55	112.088	109.8	171.774	117.971	223.034	112.5
156	106.95	174.765	136.929	167.955	107.696	176.269	145.455	119.103	152	164.762	79.833	105.308	112.962	275.133	102.944	119	271.094	253.63	165.882	166.032	101.5	155.6	134.421	130.895	117.167	127.889	139.379	164.083	116.143	179.583	170.5	148.462	140.333	171.276	106.409	187.114	185.571	167.05	88.56	110.188	144.55	172.757	111.92	228.571	102.316
157	122.316	148.565	119.818	215.2	111.714	157.483	133.313	130.897	151.56	140.44	79.185	117.684	115.75	265.864	110.238	133	270.833	253.783	155.059	183.455	111.789	136.815	181	102.533	119.667	126.36	150.161	194.611	135.786	143.192	207.375	140	136.25	190.278	95	175.25	205.821	121.346	94.158	93.2	122.118	156.167	123.688	207.185	132.522
158	112.429	150.263	125.406	207.32	97.129	178.31	101.769	109.68	146.32	166.346	80.591	104.143	108.84	302.118	100.348	116.88	264.481	242	168.4	207.667	126.923	156.571	162.95	129.167	108.731	146.762	146	241	113.182	144.04	185.235	169.067	153.107	208.346	106.44	201.3	196.971	126.2	111.375	104.821	137.091	173.724	118.423	217.833	109.423
159	145.133	116.294	125.292	204.654	104.714	191.81	181.273	125.909	155.269	142.955	76.28	98.115	103.8	230.786	117.947	135.179	238.724	247.72	118.643	214.042	145.455	163.957	164.16	112.933	123.118	139.105	190.276	181.833	123	162.222	151.1	158.842	143.429	172.063	94.962	169.138	176.323	154.115	87.421	107.281	131.542	181.167	102.931	216.032	126.455
160	147.583	143.833	143.37	230.125	112.268	200.167	105.5	119.591	154.357	143.25	95.645	101.955	101.37	236.538	99.85	138.929	227.37	227.565	161	191.844	119.4	138.4	171.053	113.167	125.913	159.188	145.464	194	124.357	131	145.421	165.7	121.478	220.059	98	190.162	190.286	142.542	86.95	105.143	144.682	169.227	104.258	250.237	133.24
161	138.8	142.226	119.769	216.192	100.591	181.8	117.2	117.947	145.682	129.091	74.577	135.346	98.379	223.429	112.238	127.31	275.103	241.143	120.733	191.733	152.5	138.053	170.375	131.933	127.538	145.417	159.875	208	133.533	153	184.438	157	139.6	188.261	108.385	187.069	179.619	127.263	115.926	97.034	126.9	165.75	109.059	259.152	122
162	145.8	143.632	129.038	210.724	108.828	158.583	107.786	110.333	128.48	160.333	75.286	110.786	120.483	213.5	107.2	124.763	272.793	254.05	127.941	160.308	109.071	149.385	195.3	118.636	143.783	157.167	159.464	230.538	106.286	170.2	198.56	147.667	136.815	180.444	94.593	218.75	195.087	142.458	90.174	112.679	106.65	165.448	132.862	249.75	137.24
163	110.061	144.75	121.321	214.769	104.449	206.263	144	89.96	141.361	127.16	78.677	116.885	102.114	271.1	67.619	86.839	265.78	218.217	110.444	138.31	113.545	143.417	150.875	157.478	105.087	142.059	115.667	146.933	107.067	136.417	157.15	111.714	185.553	198.864	103.526	211.558	150.686	186.561	95	98.138	113.407	163.543	117.6	207.545	93
164	110.5	116.9	114.9	192.846	89.967	165.727	142.25	121.522	132.833	143.571	81.087	116.464	90.833	244.083	100.895	104.667	206.208	218.708	127.267	152.03	123.417	146.609	105.067	111.364	106.222	127.25	137.107	172.455	95.5	141.957	140.667	128.833	132.167	166.5	107.909	188.783	177.741	144.158	114.75	84.724	84.444	182.043	101.308	243.545	112.864
165	112.2	141.5	114.043	200.222	92.382	169.6	130.214	112.433	125.042	131.696	75.48	97.913	84.903	233.813	91.053	107.655	234.833	273.737	139	164.304	126.286	149.632	123.385	122.25	124.05	131.258	146.656	163.692	91.056	151.63	154.125	83.636	147.897	198.038	102.074	186.143	186.677	152.8	86.519	87.652	113.889	154.645	104.727	226.2	107.409
166	116.167	138.545	100.033	186.667	96.258	197.516	124	114.815	144.333	113.826	89.7	119.048	102.375	241.154	98.722	105.156	241.483	231.318	129.083	161.222	146.5	136.19	137.684	102.818	101.261	122	157.567	217	115.929	149.833	158.143	137.714	135.125	207.167	121.724	206.081	191.833	140.286	96.706	90.188	115.941	178.517	108.167	234.714	101.857
167	138.92	140.75	103.857	184.586	114.396	242.429	123.9	112.182	153.468	138.826	78.96	109.45	106.833	213.875	87.2	90.955	262.578	216.2	125.083	166.55	136.727	153.348	156.375	129.826	109.346	119.583	126.563	175.917	82.5	151.042	158.483	146.4	203.88	225.84	106.462	233.362	170.391	182.041	115.5	63.188	159.111	150.074	89.174	197.889	147
168	112.333	139.269	102.176	195.545	105.462	169.789	80.125	86	132	138.529	76.833	71.143	83.389	225.154	77.714	110	183.143	233.167	117.444	167.5	105.125	100.067	141.8	120.667	106.381	124.133	129.36	194.5	75.25	133.429	144.333	128.222	126.125	209.5	96.357	187.15	158.385	150.105	97.071	77.85	107.385	142.526	93.471	218.583	98.6
169	101.125	137.72	133.05	199.111	88.158	198.353	133.438	105.36	148.407	157.926	81.857	100.038	83.962	269.933	94.357	108.464	254.138	249.773	125.375	163.4	119.923	151.091	155.048	124.933	120.8	113.045	121.625	178.769	104.357	156.448	150.52	130.75	137.036	208.48	106.091	198.065	151.538	153.368	95.45	97.515	115.739	157.9	103.156	213.533	127.542
170	87.143	118.125	85.684	219.261	105.958	206.533	114.286	78.529	111.063	130.048	72.706	79.818	84.684	237.154	109.75	121.65	260.273	235.75	148	174.565	93.714	135.909	166.267	116.286	101.667	131	138.308	138.857	99.545	158.923	146.652	152.6	107.889	168.619	91.154	202.154	149.857	123.737	113.235	79.087	102.125	126.632	96.667	199.571	100.273
171	124.824	149.609	116.75	198.318	118.224	197.469	123.467	109.444	156.152	171.37	97.917	136.353	103.8	237.389	101.278	110.966	298.255	249.6	208.732	169.323	142.071	186.023	191.032	111.261	112.391	188.095	135.636	152.667	161.846	194.415	175.762	245.429	159.227	220	128.868	225.214	148.292	203.596	106.8	97.12	114.346	158.786	177	222.727	106.4
172	105.35	152.25	116.161	215.048	103.3	169.296	129.5	110.2	146.433	136.708	90.348	111.808	91.594	269.5	108.611	125.242	242.036	286.389	164.286	145.343	112.091	153.95	161.722	120	134.591	137.385	146	220.267	120.231	169.455	165.19	138.6	124.222	217	110.688	204.559	188.667	139.111	111.059	96.76	104.286	165.808	126	225.031	105.471
173	119.333	143.632	116.227	205.462	91.931	179.556	92	93.944	132.333	132.737	85.647	101.071	95.722	215	127.643	102.111	234.059	184.467	144	193.308	119.5	121.316	151.444	86.375	107.5	125	134.85	171.222	121.8	152.176	175.462	49.75	96	208.286	91.9	175.421	155.852	135.056	72.643	91.364	104.846	180.115	119.263	227.609	100.357
174	86.333	133.056	104.095	250	108.957	146.571	88.556	87.294	143	136.5	80.158	96.632	97.706	270.875	102.333	101.3	207.909	213.25	137.091	151.125	126.286	120.6	127.375	82.667	134.889	98.737	151.353	216.25	117.333	162.053	195.538	163.125	127.292	195.789	99.438	176.333	146.842	133.273	78.8	59.074	88.2	136.762	102.25	206.778	109.333
175	106.143	121.143	121.789	189.357	88.737	161.778	85.8	102.071	140.316	118.438	79.905	106.267	87.28	252.125	92.8	104.182	229.778	235.647	136.833	143.75	121.357	123	181.091	114.833	101.4	139.111	130.235	216.833	82.333	128.071	171.733	145.833	124.182	203.722	117.067	171.19	160.321	134	96.895	100.278	116.5	141.8	103.188	236.867	110.214
176	129.923	93.5	116.222	220.571	82.071	143.5	59.667	106.733	150.857	129.357	91.15	85.933	95.6	212.917	77.333	108.76	265.882	195.824	153.667	184.905	80.571	104.231	143.857	119.154	96.222	117.846	147.357	135.25	125	139.444	209.846	123.667	107.176	182.353	93.429	182.421	164.857	139.188	119.412	78.571	73.769	148.667	123	222.188	111.846
177	131.615	142.133	109.333	210.846	98.852	153.652	73.769	110.632	170.423	134.857	78.643	112.4	89.45	201.222	104.625	120.824	224.667	213.941	120	154.174	108.167	117.75	152	89.875	138.111	119.955	110.294	180.75	117.857	176.929	211.818	143.667	120.611	212.048	96.273	198.5	156.179	116.538	77.9	87.333	101.813	153.824	109.538	183.556	126.667
178	105.222	114.765	123.611	176.174	89.955	154	114.625	100.385	143.708	142.571	91.375	75.667	70.895	176.6	82.385	103.786	190.706	223.071	127.667	147.385	128.455	152.077	151.917	101.143	110	138	145.88	199.091	105	146.474	167.474	126.364	128.833	162.136	100.882	175.389	168.313	133.533	84.412	94.957	84.444	145.263	111.833	196.111	118.235
179	107.091	136.235	103.765	201.5	101.348	174.3	83.333	96.063	138.385	155.118	87.6	90.333	85.5	243.25	88	97.556	274	206.357	101.714	186	138.2	144.25	142.917	112.667	118.4	121.929	139.063	194	108	145.583	169.833	118.2	126.222	192.462	78.071	168.773	179.182	130.733	91.053	93.444	92.429	147.875	96.905	212.389	106.333
180	125.684	120.95	106.765	191.278	106.16	166.13	161.5	88.667	173.5	106.842	98.588	80.063	85.6	230.143	80.727	122.733	245.063	175.842	142.625	137.545	120.333	122.75	151.917	106.875	84.462	131.65	153.957	219.429	107.857	132.917	146.071	126.778	116.118	203.684	97.278	185.182	193.643	131.267	83.778	78.263	103.933	138.316	91.737	236.684	97.333
181	115.118	135.15	133.913	190.458	102.694	200.516	146.833	93.37	124.214	117.333	86.963	113.731	98.167	254.538	85.842	94.261	199.333	225.1	108.214	178.536	120.714	131.818	126.778	121.6	100.364	122.455	128	163.647	112.444	161.048	142.524	117.8	124.25	187.471	105.148	169.267	148.25	162.714	79.55	83.63	130.722	143.286	93.083	235.897	98.176
182	86.818	139.826	104.818	178.64	108.837	199.407	129.944	112.621	124.429	124.182	74.208	125.385	106.893	261	92.652	90.515	221.031	233.185	126.095	155.933	137	124	139.267	99	108.591	113	125.556	169	81.667	157.625	165.727	94.667	133.519	193.458	130.067	204.25	176.036	150.722	76.059	86.643	149.769	190.741	91.667	211.103	142.591
183	100.261	115.192	113.391	201.095	93.2	185.438	135.1	126.55	154.115	148.391	82.774	100.857	90.741	220.846	71.125	89.667	211.091	243.625	155.294	140.176	119.545	136.5	163.4	110.615	105.621	114.857	133.97	171.75	104.5	173.438	163.333	122	132.615	196	94.652	206.889	157.969	152.316	102.533	103.607	94.235	160.848	112.05	241.844	124.417
184	116.45	137.333	119.839	221.839	105.967	189.094	114.444	104.125	131.875	127.87	78.333	96.5	107.083	212.429	84.611	88.885	217.44	221.63	123.923	127.36	105.615	123.952	127.789	123.5	115.053	121.95	144.731	156.6	112.533	191.105	149.273	137.429	151.636	191.294	120.667	176.037	198.182	130.211	90.808	97.469	114.111	139.652	101.37	202.067	125.263
185	89.941	128.538	137.5	209.24	92.313	170.5	96.1	109.9	126.714	134.227	91.69	88.13	114.7	222.059	81.565	112.542	211.84	217.125	118.429	157.633	111.125	144.4	138.304	129	127.769	111.214	125.065	238.625	107.25	147.038	158.333	153.929	147.435	201.167	126.5	206.379	163.071	153.72	101.381	97.833	117.4	187.852	107.029	232.931	115.381
186	102.882	131.091	134.826	209.913	100.133	174.429	116.75	119.619	137.879	131.87	79.458	93.833	99.16	247.3	103	108.133	201.296	263.474	162.8	180.69	122.333	149.476	142.571	100.733	125.778	128.333	123.393	183.529	94.462	161.455	170.773	145.125	137	197.828	96.917	218.522	165.323	166.769	83.409	95.423	134.077	142.211	104.207	230.643	121.375
187	115.944	128.588	123.308	216.708	105.486	178.222	134.444	121.783	167.75	133.103	94.24	101.583	116.429	244.455	106.5	100	229.704	229.517	140.857	159.737	130.667	149.739	150.917	92.455	131.324	139.115	143.31	162	106.455	121.5	167.458	173.571	131.9	205.6	100.818	180.433	176.552	175.333	98	101.143	107.625	188.889	124.688	236.3	130.368
188	96.2	134.97	120.08	202.5	118.526	172.739	120.143	86.36	146.6	148.37	94.038	106.875	97.28	238.929	112.926	116.958	228	243.87	158.917	171	125.353	145.667	167.478	112.167	117.182	119.5	131.536	185.2	128.188	147.87	198.333	150.588	137.625	208.091	97.88	222.926	186.935	129.955	103.433	117.933	127.238	148.161	105.839	246.97	85.222
189	146.438	126.609	114.2	196.867	104.469	177.967	125.2	97.885	130.469	142.259	66.5	109.261	93	237.455	110.636	87.048	245.5	256	156.545	176.514	128.091	159.167	182.143	87.923	121.962	135.261	144.192	162.286	111.857	130.381	174.043	138	132.767	172.464	96.24	198.844	177.214	189.13	77.667	93.781	123.167	152.172	125.222	238.513	102.889
190	111.909	145.043	108.652	234.077	113.2	195.04	111.5	107.731	125.75	147.16	69.182	133.25	119.735	253.231	106.421	106.63	271.778	211.68	169	166.393	126.778	168.727	154.737	96.7	121.115	140.727	143.818	157.8	100.091	140.045	163.091	162.375	133.071	201.769	121.522	220.276	171.893	160.231	119.471	90.185	118.176	184.857	118.963	238.28	115.063
191	118.571	124.875	129.276	231	103.721	170.591	154.333	109.913	139.792	141.364	84.842	100.8	102.3	245.455	126.25	105.95	262.917	232.621	149.538	175.857	114.714	151.4	144.429	105.538	109.452	120.464	133.273	174	137.462	134.542	196.48	144.467	141.382	194.5	101.923	203.9	175.067	144.13	105.476	102.057	112.667	173.788	121.25	232.429	121.412
192	125	129.552	120.28	199.038	123	180	118.5	128.37	154.207	145.727	89.636	94.52	83.833	238.9	115.733	118.231	247.069	241.6	153.294	177.469	148.083	157.792	161.125	126.867	125.467	137.444	142.697	187.8	127.75	187.6	196.895	134.857	137.818	207.526	113.968	201.938	185.094	163.625	101	95.838	123.75	152.889	109.92	239.346	125.8
193	145.8	147.179	137.833	209.577	109.053	157.656	140.615	132.462	163.154	131.5	90.72	108.036	104.16	237.786	112.5	129.867	286.313	206.571	195.933	165.167	131.071	148.192	168.444	102.722	124.652	149.75	167.414	178.8	118.615	152.958	203.364	155.176	155.423	198.136	101.278	201.4	181.867	158.667	93.067	96.152	122.13	146	136.63	222.741	125.81
194	130.333	154.452	121.656	204.778	109.97	161.9	128	130.091	154.667	161.655	80.5	112.676	106.267	262	102.889	100.909	268.063	224.5	180.067	187.629	125.864	175.55	175.273	101.882	137.217	161.08	140.643	177.154	108	150.767	191.385	167.722	135.24	196.292	97.565	211.2	182	141.231	101.188	97.621	101.941	168.036	116.813	228.893	104.571
195	122.579	116.625	133.417	214.889	114.026	176.897	102.714	108.87	162	147.125	99.345	130.069	103.367	245.071	101.85	136.696	249.36	237.684	145.833	169.733	135.25	161.625	164.238	109.706	128.846	126.483	137.103	181.455	103.6	144.208	205.95	156.643	150.103	174.25	104.235	197.2	182.094	149.476	100.048	90	117.882	178.92	124.441	205.071	112.5
196	124.273	143.643	110.857	195.697	119.326	171.231	134.625	119.667	146.808	149.778	100.966	117.609	95.839	257.737	106.95	115	266.5	212.214	154	183.587	117.278	173.36	129.786	125.5	109.567	146.034	158	210	96.188	157.739	178.76	175.133	141.917	178.095	98.391	246.308	178.429	163.619	96.684	105.31	132.211	194.121	104.133	249.235	96.647
197	134.133	145.292	135.75	188.037	116.588	188.061	109.889	135.28	154.414	133.136	101.043	109.818	104.966	253.048	113.118	120.452	273.545	228.471	155.474	194.286	132.214	113.95	167.235	97.455	135.414	153.083	155.808	174.077	131.412	159.545	199.292	177.471	155.933	188.571	109.435	190.871	192.5	152.409	111.091	102.792	141.417	159.143	112.815	223.148	118.526
198	129.381	153.095	112.793	171.966	110.091	161.556	129.786	115.969	165.188	145.516	96.719	106.154	108.364	239.833	104.267	130.935	264.4	238.588	147.545	188.71	139.25	124.773	191	117.706	137.385	137.842	160.474	161.556	136.143	150.577	167.429	177.125	137.44	172.684	108.417	196.412	190.52	167.2	105.12	97.097	116.059	141.759	109.75	257.645	113.867
199	101.048	132.391	127.76	212	116.512	213.75	105	98.241	120.074	144.684	85.767	104.038	91.552	270.786	84.529	95.345	196.364	195.24	129.214	179.324	119.125	134.077	127.2	108	87.607	119.767	142.944	138.867	87.769	153.13	192.444	137.8	141.469	196.042	119.154	191.625	169.217	142.353	103.316	85.677	107.333	148	112.065	202.128	102.348
200	104.368	147.042	127.545	178.583	93.512	186.607	145.143	110	142.167	120.8	93.7	100.581	97.742	252.857	95.842	90.364	182.938	211.292	139.091	162.72	123.273	146.238	100.35	87.316	112.381	118.789	138.815	133.769	107.667	145.25	180.889	157.909	147.36	202.321	117.269	179.636	189.5	166.292	68.5	85.28	118.857	182.478	119.435	259.774	119.222
201	92.75	128.13	116.63	241.28	108.686	147.385	121.412	95.8	134.485	121.808	81.773	105.84	125.226	246.1	101.263	102.094	203	220.893	144.833	141.424	115	147.897	137.905	117.4	130.778	138.44	140.389	179.722	113.714	151.533	192.75	167.25	125.281	225.125	110.88	192.231	181.656	141.167	101.438	97.939	98.444	157.733	100.69	236.919	117.545
202	95.56	142.4	108.906	216.065	95.415	194.967	73.688	118.821	117.407	124.148	89.611	90.476	102.821	249.118	93.174	113.765	226.406	197.111	132.286	190.778	135.615	140	138.333	104.067	114.481	109.059	122.656	172.938	100.133	189.364	182.158	144.571	148.233	218.565	117.625	235.214	167.692	130.24	88.524	84.455	104.167	172.643	118.545	211.833	115.913
203	99	118.269	97.769	200.417	101.1	182.515	121.684	99.242	140.241	147.478	80.808	98.476	105.357	274.5	99.708	133.846	218.767	223.161	141.5	146.267	138.615	124.833	162.571	94.571	104.083	107.368	137.167	175.625	152.889	176.043	202.267	143.125	129.5	176.8	105	183.429	166.613	137.821	82.542	94.167	124.75	157.957	114.29	249.967	112.733
204	120.438	108.12	123.346	203.278	107.529	207.091	136.5	103.778	126.1	112.52	69.154	110.125	90.4	255.75	127.567	99.185	231.385	203	177.833	152.516	125.727	144.095	143.957	120.077	107.828	134.316	140.593	169.889	112.364	166.84	187.706	139.75	134	207.136	116.719	209.088	173.3	169.652	104.625	100.35	117.182	184.036	106.313	268.848	106.235
205	133.235	120.643	127.682	195.292	113	171.571	119	117.1	162.688	139.071	80	111.65	105.414	241.412	114.211	114.84	237.133	259.808	168.059	163	152.2	161.476	158.55	92.389	125.913	125.08	150.32	195.789	109.077	160.56	140	155.529	134.514	207.583	102.654	171.324	176.971	142.08	94.069	84.296	110.429	155.556	79.308	246.5	125.526
206	112.56	136.864	107.581	197.773	106.805	143.111	129.235	118.167	144.167	137.08	77.037	129.227	101.385	275.286	113.25	108.857	269.355	236.421	128.059	173.147	123.846	145.591	163	105.615	106	137	138.04	194.538	121.067	155.333	163	174.167	129.52	213.842	112.706	192.92	157.727	137.304	74	86.231	117.783	170.143	106.067	264.6	115.5
207	131.714	166.8	136.36	193.4	109.553	194.621	123.273	105.263	152.929	147.958	81.481	75	81.125	255.867	128.214	122.933	240.067	235.615	149.077	166.667	139.267	159.75	172.211	99.35	118.4	122.696	134.654	211.188	85.647	175.067	147.52	139.615	136.724	196.84	135.556	215.548	178.75	129.167	119.75	80.818	139.16	162.806	110.56	208.531	128.684
208	122.095	144.958	133.28	219.857	105.97	184.345	141.786	98.13	156.333	133.207	98.567	140.5	83.25	229.75	91.455	105	255.483	251.083	162.917	173.607	140.769	146	149.214	118.889	79.619	136.263	137.077	198.917	132.5	172.478	145.143	174.6	134.105	158.45	112.68	210.433	186	141.345	84.696	104.486	110.474	157.156	96.682	225.167	104.857
209	112.125	151.32	141.111	201.045	106.093	161.114	117.308	110.526	162.357	141.292	88.692	106.75	81.677	296.417	120.958	111	255.727	247.92	175.143	186.75	131.067	162.957	156.2	123.5	116.5	134.05	159.759	187.421	156.5	150.5	163.625	126.083	117.833	175.167	112.741	214.379	163.625	155.667	96.952	94.258	119.538	151.933	112	240	95.263
210	110.591	107.421	130.931	199.524	96.241	187.784	123.071	127.714	137.242	159.25	99.72	102.074	91.63	255.8	93.579	133.636	237.194	243.4	176.786	180.133	121.938	138.833	194.647	126.143	110.846	136.364	139.194	167.933	131.111	155.692	164.7	166.714	125.867	178.789	107.5	203.464	155.448	142.625	86.952	106.88	111.708	138.8	101.524	233.057	130.412
211	132.842	150.905	139	211.808	100.519	204.16	143.333	99.063	158.619	146.952	90.917	88.083	76.615	219.765	90.278	119.773	249.552	220.739	146.6	163.438	122.4	166.75	172	124.824	143.067	131.389	159.067	174.875	125.353	155.25	186.444	171.462	146.536	224.867	120.25	192.848	167.308	126.944	103.05	87.323	117.423	171.258	100.759	246.464	124.381
212	111.85	140.048	111.04	217	104.083	199.871	97.182	108	183.565	135.714	102.35	110.565	96.935	252	94.778	120.45	264.522	245.591	153.769	172.486	136.8	154.846	178.267	119.65	138	133.933	120	234.813	134.714	165.652	188.952	150.429	160.963	176.625	102.958	206.3	195.871	130.12	94.529	91.156	126.458	165.083	111.594	263.714	127.474
213	122.04	144.261	117.839	191.433	106.714	167.618	99	97.458	166.259	148.478	105.704	106.269	98.654	273.625	117.6	152.385	283.294	210.107	186.563	211.63	137	164.5	179.625	112.188	136.864	150.913	139.581	196.909	123.625	161.391	180.909	147.643	136.969	176.741	103.136	228.731	172.619	150.522	99.16	81.607	123.5	167.96	122.219	228	122.619
214	145.444	148.762	128.69	215.087	107.583	196.536	105.357	125	143.8	152.333	90.767	80.72	95.762	246.765	126.8	127.704	242.206	247.385	162.5	189.727	120.692	151.261	161.643	97.25	137.357	128.684	152.231	201.438	145	179.778	170.333	171.7	131.077	154.611	120.12	245.774	190.457	136.091	102	100.897	109.947	162.429	110.077	247.846	119.35
215	128.476	134.889	141.292	223.105	117.824	178.733	119.308	122.208	163.885	125.4	89.308	112.333	129.192	230	116.739	102.676	260.226	210.76	128.091	179.806	129.5	152.92	175.56	114.278	124.111	124.381	178.286	195.667	134.714	169.48	170.579	174.091	154.133	169.759	111.333	225.217	209.68	108.143	107.647	105.385	134.565	174.771	117.844	234.68	129.529
216	119.4	158.25	100.867	222.591	105.226	154.667	138	121.481	157	160	103.214	106.167	101.28	245.611	114.737	110.478	250.394	219.194	182.889	200.121	130.636	119.2	167.957	97.182	131.967	137.091	164	193.385	154.333	165.296	151.941	183.917	164.097	194.591	101.84	231	202.87	144	113.773	93.655	100.92	178.261	126.031	223.75	123.077
217	90.091	108.143	121.174	201.7	81.1	191.6	98.563	91.133	134.87	122.44	93.733	91.613	93.074	233.438	82.381	98.636	199.478	205.68	122.769	159.179	136.917	143.16	140.467	93.5	121.483	108.364	116.125	190.357	103.571	141.44	185.238	124.75	144.138	196.5	101.735	187.424	190.778	115.45	99.958	87	113.857	147.2	120.129	245.906	96.938
218	100.125	119.84	118.036	211	112.848	184.815	130	104.517	153.52	131.292	80.292	110.263	105.846	228.5	99.136	91.313	235.034	250.286	135.75	178.424	125.286	94.783	170.357	101.053	98.778	113.739	98.6	162.056	95.923	142.7	183.667	160.615	145.485	173.778	118.667	191.08	156.214	161.36	97.28	99.143	125.944	155.542	127.677	227.944	124.88
219	111	135	121.862	204.682	98.182	200.741	122.286	94.788	126.679	140.125	75.185	108.333	104.417	257.083	82.75	119.969	227.563	200.926	175.182	161.542	122.417	140.385	133.739	112	112.333	142.4	108.259	154.143	99.357	147.182	176.8	173.188	138.308	199.24	101.696	215.5	168.909	143.333	95	94.52	122.333	142.25	88.44	201.742	104.714
220	114	142.958	121.542	192.241	103.606	194.333	109	92.7	157.64	128.88	77.68	124.76	98.889	193.3	63.636	111.414	213	207.375	169.474	160.483	128	129.048	118.222	126.273	104.69	122.818	148.321	211.583	105.778	140.857	226.786	133.211	139.714	178.2	91.045	196.882	152.063	132.12	91.905	90	95.619	153.625	111.208	241.167	108.526
221	119.348	144.194	125.52	205.9	119.829	202.3	125.45	115.13	146.724	142.654	68.571	109.474	116.783	257.938	113.524	110.783	210.486	226.593	142.059	148.4	142.625	144.087	115.8	94.813	98.31	118.045	152.579	205.375	96.75	156.667	182.222	173.333	140.833	177.56	117.714	213.269	155.094	151.923	108.333	79.538	127.083	125.19	105.882	247	104.55
222	117.6	118.5	122.273	169.88	115.382	186.724	89.786	121.947	139.774	133.963	88.593	114.318	103.192	221.462	127.324	114.96	224.935	218.214	141.933	148.346	127.375	146.762	149.944	85.333	119.421	150.636	118.258	199.263	103.538	159.769	189.867	153.706	149.333	195.063	132.708	194.138	167.96	149.227	99.105	98.839	117.6	118.069	123.029	252	98.333
223	108	139.667	127.217	199.704	107.771	171.679	132.333	92.714	142.25	127.852	83.571	96.96	97.889	212.615	93.667	108.758	217.143	238.565	138	179.852	106.467	137.231	141.367	102.273	114.727	137.682	123.808	180.375	125.3	155.476	143.95	144.462	129.972	180.231	97.273	210.613	192.083	168.136	87.294	95.484	125.333	160.313	90.381	225.24	86.625
224	122.769	143.12	111.889	201.393	113.939	192.219	121.867	124.767	119.75	155.348	72.16	96.421	116.909	264.737	84.235	112.026	261.828	218.24	146.545	178	109.7	157.647	147.739	128.667	120.833	145.917	146.387	174.636	92.357	160.542	138.933	156.368	124.778	229.52	124.739	173.107	166.167	151.35	93.679	89.167	119.15	167.964	96.806	250.889	100.25
225	106.625	124.789	119.429	202.5	126.605	173.821	150.286	119.593	140.406	135.182	92.559	104.679	127.065	240.727	84.389	96.968	253.286	241.7	171.273	188.182	143.154	141.364	164.76	87.5	113.25	116.19	134.552	178.333	130.818	165.588	164.292	130.273	131.806	188.727	117.037	227.625	170.724	158.24	95.25	89.333	122.4	198.933	112.688	242.414	124.167
226	143.647	141.08	116.111	219.615	108.105	187.059	121.867	118.773	135.778	134.52	94.417	89.444	94.871	234.333	114.6	111.13	208.8	244.308	165.455	173.621	141.474	137.769	146.222	138.5	97.217	144.286	158.065	155.5	129.615	157.643	163.75	129.273	130.926	208.591	89.909	213.933	171.538	129.143	89.348	93.214	124.143	138.444	125.667	219.111	109.522
227	128.563	154.038	139.4	212.455	102.235	179.781	118.563	119.138	126.667	123.842	87.31	100.773	90.125	226.857	112.882	115	247.667	242.741	170.75	164.939	113.2	140.091	159.095	81.4	105.467	146.455	146.781	187.333	117.308	165.545	140	151.25	129.265	193.08	118.107	215.667	171.81	128.095	116.542	91.828	123.737	187.69	129.588	232.707	116.348
228	112.773	155.444	137.031	208.5	128.719	166.742	108.533	118.28	146.821	149.609	86.533	97	93.586	212.077	101.684	141.031	250.563	223.5	184.667	174.9	111.235	159.348	179.04	112.067	120.167	160.8	129.2	200.235	120.556	149.722	170.778	136.45	120.7	195.821	108	189.586	190.448	157.458	116.5	88.63	127.6	172.52	127.393	234.964	110
229	138.313	138.115	131.074	218.111	118.788	165.677	124.6	117.522	161.273	137.379	96.4	95.045	100.071	193.667	103.458	119.531	248.214	224.778	165.143	164.886	145	154.579	161.875	103.389	123.154	124.333	161.879	188.75	135.4	149.69	172.125	174.267	137.25	206.44	119.423	221.182	161.818	128.182	87.84	100.5	111.667	182.31	106.868	222.929	118.818
230	121.76	125.909	108.458	189.778	124.094	169.406	130.533	127	173.407	123.68	90.292	118.607	100.864	212.529	120.12	116.941	265.903	251.968	177.833	184.969	147.3	134.864	151.063	110.143	135.296	135.875	164.167	192.929	126	161.923	170.227	142.5	129.103	184.429	105.85	206.333	175.125	156.043	96.56	89.71	124.333	147.619	119.387	264.879	106.2
231	119.45	133.87	115.19	228.846	108.469	162.733	110.4	133.903	153.706	124.143	94.375	119.407	100.714	237.714	98.286	113.143	263.424	232.4	143.765	199	180.818	148.318	160.826	117.111	107.15	153.692	149.364	194.5	116	171.692	177.789	177.167	141.586	150.179	80.474	179.967	200.808	158.571	95.609	96.429	128.286	162	125.143	249.132	122.864
232	121.389	142.667	129.381	217.037	120.977	172	110.571	139.167	158.355	130.765	100	104.818	117.2	269	104.545	102.172	262.31	195.857	176.583	211.5	160.692	179.519	156.375	125.571	126.75	130.636	144.966	168.588	111.2	165.143	178.5	171.083	126.758	215	106.609	198.938	181.16	145.6	92.444	117.348	135.84	185.385	130.636	250.391	115.889
233	136.095	119.667	122.333	230.375	101.086	168.833	111.455	120.2	147.158	104.333	93.261	100.455	112.786	222.308	96.65	144.259	284.774	216.348	133.611	190.76	143.692	145.12	185.227	129.526	135.571	152.926	155.034	175.706	130.231	163.125	155.05	195.75	143.607	206.056	99.727	217.667	205.138	158.5	95.87	105.636	130.316	139.889	122.038	234.417	149.063
234	129.579	138.318	108.231	209.1	103.333	150.577	103.462	141.286	189.632	152.885	97.806	99.423	97.931	272.882	100.81	112.182	247.265	220.333	164.188	167.677	129.789	140.526	170.375	132.857	146.769	138.857	151.2	169	124.556	170	178.478	148.071	126.043	201.375	95.174	203.621	202.333	151.652	87.72	104.406	103.063	177.5	122.333	235.2	129.471
235	89.043	127.364	120.889	187.118	87.788	170	130.6	90.92	130.296	111.32	82.577	98.889	100.111	227.583	82.375	93.08	187.679	203.769	128.833	152.12	114	120.652	122.412	101.786	123.458	120.8	127.963	184.308	113.5	156.19	131.438	136.118	140.269	186.222	110.6	184.826	176.515	145.826	116.917	85.563	89.765	154.815	99.667	209.097	101.333
236	128.833	125.87	99.25	199.857	103.161	181.633	138.667	99.955	141.781	116.375	91.85	118.846	97.765	218.333	98.739	103.464	211.828	237.524	144	140.8	120.462	153.65	118.733	109.8	120.233	132.824	124.808	144.067	136.091	163.6	179.714	128	126.321	180.125	94.828	206.333	154.538	140.8	84.13	88.324	135.579	146.067	119.033	221.778	119.421
237	107.895	116	98.481	193.789	96.139	161.214	143.333	73.65	110.265	131.9	85.379	112.893	91.294	228.462	97.882	101.258	211.697	188.583	140	172.857	148.538	152.519	149.462	93.692	109.143	142.458	120.286	162.421	100.733	172.85	177.952	159.125	120.167	217.962	97.409	195	154.12	143.963	80.059	102.156	112.9	160.64	105.72	232.931	117.647
238	111.208	121.125	130.556	193.346	110.485	191.036	144.727	119.16	140.147	115.167	96.417	120.769	97.429	226.273	94.444	98.29	210.136	240.048	153.167	186.321	124.571	141.565	153.421	99.944	106.286	153.4	132.581	176.136	104.333	179	155.786	130.923	124.964	170.455	104.4	208	169.176	162.19	90	99.129	111.529	163.692	98.469	238.121	119.136
239	114.045	145.278	118.864	206.368	128	179	109	124.708	150.861	132.609	93.269	86.864	95.72	264.313	92.4	98.742	235.471	237.35	144.692	149.033	137.8	140.808	145.05	136.455	108.2	147.105	144.037	189.5	118.273	162.067	149.833	153.944	140.76	194	105.783	183.818	197.261	170.095	91.476	86.833	117.417	148.094	122.972	239.633	110.2
240	115.381	148.211	112.935	214.69	120.697	176.538	129.833	89.385	140.25	138.348	100	89.037	103.586	207.133	102.667	114.667	248.417	252	144.583	171	150.143	145.842	137.667	96.588	104.609	141.857	136.778	188.941	116.389	161.947	162.733	156.824	149.303	195.321	116.652	178.8	171.867	158.458	96.167	94.667	138.792	141.657	113.185	220.063	111.368
241	131.375	142.5	121.6	194.048	125	197.929	111.4	124.556	146.281	138.476	97.125	116.636	93.7	253.412	119.095	107.667	216.059	239.438	149.375	187.857	138.167	149.706	149.429	120	92.727	133.353	145.172	182.75	113.2	177.2	179.941	135.308	134.923	191.393	113.2	203.957	164.708	152.667	96.3	66.581	149.833	156.467	111.654	231.24	108.25
242	127.2	156.52	115.885	163.273	110.886	176.531	124.077	118.143	138	139.25	75.967	111.409	97.741	205.643	104.611	128.375	238.467	199	140.75	198.121	157.182	126.696	148	113.05	95.471	142.2	127.821	180.9	110.667	175.278	159.75	162.2	152.833	226.65	108.182	234.03	153.034	163.667	102.8	94.059	102.4	163.24	116.059	205.741	128.476
243	131.421	147.882	104.208	201	124.788	180.259	128.917	104	166.152	118.75	94.182	100.071	96.964	242.786	80.684	117.724	240.12	211.957	174.214	152.4	129.417	148.45	152.444	105.25	117.056	107.81	143.545	191.25	109.231	162.308	179.25	154.214	136.889	238.762	103.85	218.467	187.774	156.1	108.577	99.613	108.4	149	118.548	255.353	111.737
244	138.043	142.696	130.679	237.148	98.862	192.786	102.7	102.12	154.704	134.5	76	103.042	98.909	227.615	122.667	124.444	221.387	195.958	168.286	167.808	137.667	165.111	142.917	88.077	127.909	137.607	151.885	164.545	124.308	148.68	228.1	185.867	136.773	207.964	99.111	200.444	183.655	153.909	79.25	117.259	129.333	164.296	123.515	233.267	114.4
245	140.071	140.04	129.455	205.882	105.568	167.969	113	111.792	149.344	128.357	99.429	103.565	84.429	261.875	102.278	112.476	242.923	257.435	150.063	187.806	158.125	144.208	157.538	103.714	114	105.619	125	183.938	115	154.913	171.35	179.2	145.36	214.45	105	191.259	189.87	147.875	106.818	101.292	102.882	180.909	108.926	248.576	110.75
246	125.944	135.043	128.324	194.087	116.774	193.714	100.5	131.308	146.094	158	92.444	99.12	101.161	236.5	107.8	148.417	230.458	225.966	140.75	183.314	125.867	157.474	182.867	132.385	106.346	131.727	155.308	159.882	120.6	159.708	149.95	178.636	133.857	198.609	115.1	205.148	190.56	169.091	117.682	88.536	98.615	144.357	114.323	255	109.905
247	132.667	156.25	112.438	200.08	106.647	195.1	95	123.848	149.231	122.833	101.348	99.375	109.345	265.25	105.381	133.844	274.103	220.524	134	186.656	128	156.227	140	130.692	135.273	139.522	148.1	181.167	130	137.955	177.25	115.667	143.667	199.455	108	221.029	181.452	166	106.813	98.344	113.933	169.545	137.029	227.16	117.542
248	127.696	159.476	123.111	190.786	109.167	195.844	131.923	137.88	137.897	143.042	94.609	124.52	107.731	261.083	94.2	147.15	267.148	213.7	165	173.355	165.286	142.333	150.267	101.889	106.958	134.52	153.125	175.867	121.867	163.091	186.2	154.071	131.423	154	106.731	178.111	170.467	148.667	112.63	110.233	141.636	179.686	134	250.821	103.316
249	168.722	153.84	113.417	252.176	129.056	179.696	130.8	116.478	160.655	149.217	93.455	106.737	107.167	286.714	124.267	117.355	275.714	221.571	160.8	189.417	126.118	177.077	180.5	99	143.571	124.882	154.846	164.789	125.357	158.304	180.706	161.154	131.594	192.833	97.235	188.5	199.042	133.818	112.143	98.297	146.231	187.034	119.69	230.457	102.9
250	167.588	147.375	134.708	204.741	107.2	173.061	116.727	109.385	155.308	135.696	108.5	110.433	108.667	238	98.176	96.926	275.64	224.304	158.526	174.5	141.923	152.92	134.455	129.941	153.95	157.577	149.913	182.444	129.647	167.417	162.056	165.455	149.516	176.273	101.55	175.571	200.852	146.348	72.458	102.233	122.409	132.647	118.355	258.667	110.111
251	118.625	141	130.679	194.174	106.778	178.152	98.938	102.304	146.815	138.368	113.273	103.375	104.455	197.846	108.526	115.591	261.897	230.548	147.235	182.323	140.417	141.667	156.857	130.938	117.129	126.364	149.912	177.857	146.813	168.545	142.476	169.889	148.083	178.846	100.611	216.9	162.96	134.737	88.35	87.36	145.625	184.629	132.087	268	115.455
252	147.579	142.286	88.792	199.1	106.139	147.038	105.3	123.63	163.333	147.32	97.763	109.773	103.217	268.833	98.947	126.903	280.387	212.174	127.1	173.233	149.222	159.654	179	115.083	109.621	144.227	143.379	196.833	116.833	164.731	177.464	163.667	148.815	198.12	117.069	187.308	200.871	154.545	100	67.962	129.462	170.031	116.621	245.211	98.261
253	101.609	120.19	115.111	198.773	107.303	137.483	118.933	104.769	132.724	144.808	88.107	112.158	104.152	243.625	85.05	100.406	196.094	212.913	108.429	134.944	131.231	125.68	130.059	100.056	106.036	138.192	142.6	152.25	126.083	132.167	177.467	159.818	120.846	212.429	108.8	174.75	143.897	133.227	99.364	95.607	100.304	153.882	95.394	258.12	124.043
254	107.522	134.263	133.038	204.5	114.378	162.467	137.3	103.931	141.345	142.4	87.107	119.259	118.938	234.077	91.25	96.913	231.72	189.458	141.857	155.625	119.692	142.261	127.5	105.438	102.259	110	155.697	154.818	123.25	152.565	163.889	147	121.265	178.524	90.619	177.781	175.92	173.917	105.5	83.741	115.769	161.714	101.185	215.929	115.5
255	126.478	140.333	123.097	220.577	108.686	195.357	130.833	90.481	113.654	116.913	78.25	120.267	89.722	230.188	82.167	90.458	225.933	195.889	147.9	142.757	119.455	133.667	146.313	118.538	111.074	126	128.686	150.25	99.167	149.72	155.625	153	138.226	205.111	122.667	198.043	179.75	137.043	111.158	96.31	122.095	149.548	111.458	228.3	110.2
256	102.438	120.4	133.088	220.926	110.378	179.8	103.364	121.25	156.179	122.042	76.136	114.571	83.333	193.545	89.4	97.655	229.515	207.125	163	178.174	114.4	124.864	159.875	119.133	99.462	137.292	115.111	197.571	106.667	155.034	200	147.538	120.467	219.625	97.842	202.833	168.206	141.923	90.2	103.69	109.313	156.5	122.382	236.5	131.111
257	114.947	132.25	127	181.765	104.694	172.905	130.643	124.739	146.733	174.375	93.542	105.867	101.958	284.467	78.55	102.29	213.091	241.682	158.615	161.676	111.071	150.053	157.1	92.333	90.813	131.647	118	146.545	118.643	149.696	169.364	151.357	142.097	199.231	118.96	211.536	152.281	161.227	108.478	90.654	109.188	161.81	109.964	280.308	106.045
258	121.417	121.263	102.7	194.643	116.821	169.103	112.9	110.304	140.393	135.87	93.5	107.95	114.286	261.75	90.5	106.37	230.242	202.217	139.471	182.353	135.8	148.913	120.368	89.429	108.808	124.263	132.643	170.462	78.182	157.238	179.222	150.333	143.393	176.87	113.375	208.2	150.63	157.481	110.35	98.424	115.2	164.559	97.577	215.138	113.579
259	120.313	127.52	114.292	205.577	112.545	172.903	134.75	122.167	162.821	131.625	99.643	105.818	121.6	249.083	88.958	107.971	193.063	211.476	129	172	122.071	127.724	165.75	117.154	131.808	136.05	127.765	164.909	101.182	163.909	186.25	144.833	127.833	183.2	104.238	192.231	173.667	175.966	111.533	86.781	124.476	151.2	112.353	233.829	125.833
260	119.714	135.556	118.667	209.8	89.087	141.722	95.222	108.96	149.158	121.75	110.833	77.143	90.833	200.182	57.167	110.05	195.238	196	146.077	142.471	129.846	125.5	133.706	92.222	111.313	130.467	124.167	147	87	145.818	205.727	131.5	113.08	214.813	91.077	183.583	156.381	126.933	82.571	76.773	122.375	155.333	92.125	190.125	74.333
261	129.7	131.36	111.7	218.64	126.775	164.697	85.882	114.87	141.414	128.857	96.136	110.864	112.267	264.2	111.5	97.68	263.25	254.833	157.75	133.563	118.571	149.632	144.368	107.545	126.273	137.714	132.069	175.813	119.813	153.783	169.125	143.8	136.619	211.043	111.818	207.704	168.964	159.056	103.889	87.444	120.737	163.613	110.897	227.29	130.692
262	133.808	135.038	133.321	224.522	118.4	183.679	149	104.316	137.269	144.5	89.652	122.559	101.969	248.176	91.3	107.971	226.182	233.208	167.267	204.483	148.059	148.56	134.625	117.25	120.8	139.905	147.433	176.6	119.385	153.429	168.118	151.429	137.969	207.8	108.167	185.162	168.24	115.722	126.593	107.917	109.063	173.889	125.364	209.733	124.08
263	141.133	134.087	119.6	212.069	101.529	168.563	111.813	119.103	152.829	144.083	86.154	87.591	122.769	222.308	109.591	107.321	231.409	251.423	168.313	175	147.364	133.05	160.095	141.462	122.526	147.538	134.971	177.625	107.438	139.913	175.3	160	127.75	200.167	116	207.545	162.357	167.867	233.25	110.586	112.167	166.033	120.265	248	124.095
264	133.895	145.348	116.346	175.593	122.971	149.471	119.313	115.074	140.583	129.409	96.9	116.08	110.912	240.5	105.19	104.054	237.265	265.667	154.813	173.107	172.571	172.852	150.3	101	131.222	167.867	132.028	212	101.941	161.538	164.1	163.765	127.846	212.826	112	198.583	197.143	163.44	142.952	97.811	125.944	165.192	135.286	260.031	120.143
265	121.609	145.105	129.708	211.808	118.697	182.833	114.467	120.577	159.12	137.846	97.192	108.724	105.108	297.5	74.318	138.917	269.774	215.037	160.143	184.735	154.3	148.069	159.478	131	106.852	146.417	140.971	205.857	132.364	140.5	132.722	172.286	157.808	205.429	113.333	183.448	170.16	152.889	138.045	102.438	112.75	161.357	123.304	221.786	100.438
266	133.143	142.962	124.943	203.696	116.571	195.741	115.917	125.321	159.444	158.375	85.154	119.8	109.483	259.308	85.632	123.957	255	229.345	155.818	162.704	149.5	168.538	158.526	94.647	102.656	127.05	135.769	186.929	104.727	161.333	164.5	144.273	140.567	191.682	124.55	191.367	195.348	138.214	107.864	109.522	116.722	180.387	118.679	262.667	109.263
267	146.174	148.615	125.267	252.048	111.969	177.484	89.111	125.043	165.517	131.85	101.6	104.038	90.8	258.053	88.55	115.606	286.158	218.905	168.684	180.765	157.706	144.32	158.571	90.75	114.185	116.333	158.226	188.529	116.308	152.952	180	148	127.565	169.423	114.96	173.833	178.214	149.107	93.792	98.586	106.667	170.469	132.643	204.792	133.846
268	175.938	140.625	141.538	217.5	122.438	187.037	134.875	101.5	165.962	148.538	106.667	124.048	123.353	170.385	120.48	132.258	270.556	223.52	167.889	181.897	158.75	153.407	191.696	131.857	113.68	139.615	150.032	222.2	107.688	159.367	189.368	178.923	159.147	190.304	96.95	212.621	180.074	143.789	108.056	98.069	151.684	174.724	126.128	224.276	127
269	142.115	163.481	127.815	207.346	132.212	178.875	112.143	131.545	147.667	150.81	107.704	128.783	112.821	253.875	110.632	135.583	265.542	199.259	124.923	166.688	114.6	138.318	199.5	138.174	117.909	131.577	145.227	155.167	152.923	171.833	172.368	159.5	139.346	194.875	111	215.633	193.091	172.5	101.36	102.652	133	160.962	122.893	221.657	137.381
270	116.727	144.92	117.214	235.174	116.548	188.067	103.917	114.517	130.704	154.952	93.167	113.714	107.217	238.3	88.6	117.5	282.4	224.885	169.2	176.8	170.733	166.481	193.556	123.765	115.28	155.72	158	197	121.385	158.394	160.053	170.059	139.043	205.846	100.353	186.323	196.407	140.444	98.964	111.167	133.895	183.32	137.176	216.862	120.471
271	117.25	99.478	109.565	201.5	88.225	185.75	100.444	120.125	96.393	109.905	83.963	109.5	78.125	230.455	91.4	94.038	226.194	259.4	130.333	158.033	130.667	118.042	123.526	113.125	116	143.941	104.704	136.7	97	163.955	142.545	125.455	137.625	206.136	111.385	186.656	154.233	142.188	86.5	79.3	130.529	169.633	102.407	226.25	108.895
272	116.765	128.571	121.9	182.952	112.152	168.357	107.083	93.273	132.963	124.6	81.773	98.583	83.808	275.733	74.609	93.586	205.6	254.5	155.765	156.594	113.15	115.429	118.842	93.5	118.148	121.429	130.533	191.529	86.167	154.636	201.158	110.583	129.091	178.8	135.24	174.031	174.526	165	107.458	100.414	141.538	140.615	107.258	212.303	126.571
273	109.261	138.708	136.696	222.045	116.179	178.645	132.313	117.438	160.037	141.107	72.185	113.086	84.12	247.929	68.091	101.643	236.5	185.704	125.438	155.323	119.333	138.952	148.833	100.833	106.857	130.778	143.208	175.833	91.6	146.85	163.304	129.923	149	233.48	98.667	209.074	144.036	154.05	107.111	99.323	131.938	147.926	120.5	198.941	89.938
274	135.737	145.188	113	201.652	105.765	179.353	127	123.036	153.6	119.875	113.176	121.138	104.75	253.143	70.292	107.552	229.559	249.323	141.846	141.367	103.857	144.857	166	124.235	109.179	159.158	106.615	154.083	103.214	161	133.842	138.545	125.654	210.522	104.88	234.344	146.05	160.48	72.211	77.355	131.842	153.958	112.308	233.276	123.458
275	116.533	128.96	108.444	199	118.034	182.853	129.211	105.24	167.895	125.25	77.643	105.55	106.893	253.556	87	100.68	206.964	226.409	149.727	173.72	128.267	132.389	160.667	113.417	124.857	126.897	147	143.286	105.615	156.273	155.231	145.455	129.533	200.105	112	228.6	132.5	133.625	90.12	96.444	123.391	137.893	99.222	197.935	110.292
276	126.9	141.542	142.071	203.962	109.313	161.414	132.125	118.5	140.586	108.6	92.25	116.607	88.4	253.556	96.091	94.833	227	217.259	140.833	179.606	131.313	137.24	153.625	100.231	96.5	131.267	133.281	175.9	126.615	147.81	177.375	128.81	130.455	210.074	108.696	224.306	173.276	160.739	88.652	95.963	114.308	152.654	120.741	239.172	125.588
277	123.842	142.526	127.148	192.276	108.881	204.848	116.333	106.643	149.154	118.773	94.333	123.654	93.071	234.313	95.55	117.24	225.471	240.241	148.231	181	130.615	139.1	160.947	115.75	105.52	148.5	153.679	192.444	95.667	182.286	165.389	163.133	148.964	184.333	105.542	220.233	173.192	151.947	103.421	104.059	127.706	159.355	113.857	213.821	121.864
278	117.375	123.64	140.783	190.348	98.184	174.226	124	115.143	139.259	107.769	90.97	92.846	96.16	255.833	82.235	115.609	226.724	213.792	143.933	177.033	104.538	161.762	189.217	111.647	112.84	132.967	113.95	192.273	98.75	146.25	172.1	126.2	156.688	213.52	109.261	185.29	174.5	161.111	112.192	98.758	128.773	159.333	98	216.795	114.292
279	111.3	169.69	117.452	194.708	113.206	177.964	114.538	112.5	140.955	121.559	90.958	109.235	87.036	223.357	91.429	112.5	249.032	234.227	156.063	154.387	150	140.786	144.471	97	122	150.52	137.607	176.538	102.385	140.909	169.267	137.154	142.667	196.125	107.04	217.31	183.844	151.964	97.304	100.259	118.412	162.667	116.333	209.63	121.111
280	148	151.083	114.679	196.826	139.436	181.303	120.3	148.517	125.241	135.053	90.381	107.478	111.241	223.833	118.813	131	225.857	194.952	141.444	185.405	148.833	176.522	147.2	136.727	133.167	130.364	132.667	179.813	131.1	146.808	141.588	169.941	137.182	196.174	107.963	186.389	204.417	177.409	92.313	98.167	134.412	161.515	144.048	208.731	109.632
281	135.524	162.652	122.37	205.741	122.515	196.867	103.875	129.667	140.097	146.32	100.321	110.821	99.774	234.357	85.476	131.741	266.433	231.037	144.412	155.696	130	121	164.765	145.2	107.864	152.1	148.774	182.118	119.417	162.32	165.227	175.5	131.52	201.55	120.737	201.852	186.929	152.565	156.857	78.697	115.588	146.174	131.226	223.5	107.696
282	113.813	139.737	128.824	217.476	116.487	186.464	122.2	122.964	148.043	172.625	105.065	133.083	95.839	259.9	95.759	133.086	225.6	200.762	160.125	172.31	140.5	131.25	176.65	122	140.286	146.722	140.639	167.889	131.917	154.81	170.609	168.438	113.333	219.444	108.105	218.667	180.032	184.929	160.15	101.467	119.19	185	128.952	226.848	120.148
283	139.08	143.6	117.962	221.895	112.194	160.192	123.429	107.72	171.926	130.652	93.529	106.957	95.895	257.4	115.05	120.115	260.533	219	127.429	187.281	151.667	152.12	155.176	92.545	125.158	156.611	159.074	161.929	126.143	171.667	159.55	202.615	124.067	213.591	109.81	176.864	202.742	168.3	125.667	105.793	125.063	195.111	109.261	204.364	129.438
284	125.111	159.35	132.963	195.4	119.265	143.862	113.182	114.304	190.05	126.48	97.967	105.36	96.387	225.286	94.438	110.048	290.212	214.125	165.5	173.852	167.583	164.808	160	127	133.214	154.273	147.5	146.615	106.905	167.571	158.2	150.933	134.667	180.043	100.667	183.346	196.76	151.3	93.545	87.68	120.708	176.4	134.606	226.593	127.043
285	126.042	152.318	125.043	189.882	117.641	175.63	103.667	114.053	187.471	126.364	91.3	116.583	107	185.75	93.813	119.407	280.424	217.136	137.867	184.839	152.182	118.813	177.6	153.438	110.48	158.727	133.609	203.333	113.333	168.36	156.292	165	133.313	210.667	57.643	209.04	187.885	159.391	88.941	99	122.5	182.538	137.424	233.103	111
286	135.2	134.818	134.5	216.346	131.861	182.133	120.353	109.714	167.522	144.357	112.368	133.88	102.75	252.615	96.591	130.63	251.593	191.227	145.462	170.12	139.846	181.5	150.818	108	111.864	158.095	125.057	174.538	124.545	167.464	205.368	194.333	134.308	163.958	108.36	199.241	170.76	156.375	98.737	112.73	103.895	152.207	127.893	221.969	121.75
287	169.905	137.524	113.333	205.345	124	176.824	127.917	117.227	155.444	164.654	121.115	132.833	95.759	253.9	112.286	121.667	264.133	206.526	176.6	154.5	167.944	146.321	147.929	146.455	142.3	124.947	179.313	228.667	122.778	133.778	175.357	163.077	139	186.654	106.061	184.111	168.12	154.381	96.704	105.741	109.667	169.241	137.156	225.378	117.125
288	161.526	149.083	109.448	193.143	129.229	175.281	127.316	93.2	168.107	174.154	99.259	103.667	109.241	257	104.368	129.08	241	190.136	129.15	187.931	143.714	165.893	170.467	121.615	135.35	134.962	150.258	183.692	119.867	159.069	169.565	152	120.632	189.737	109.643	218.484	198.419	155.643	98.158	103.241	102.611	164.643	112.929	258.375	92.304
289	122.318	117.682	103.5	186.5	101.412	185.69	129.846	101.35	125.938	129.714	66.885	93.69	99.615	246.6	86.889	104.174	205.457	202.435	156.933	137.8	137.688	128.84	130.053	133.867	97.286	137.385	115	156.455	128.667	158.2	169.19	152.25	136.727	230.167	113.857	176.607	194.036	128.607	89.714	89.034	113.478	137.947	99.933	250.654	79.7
290	132.625	112.13	109.943	195.37	124.049	206.781	121.857	104.714	138.344	114	75.75	113.429	110.71	238.158	98.056	87.833	220.441	202.414	152.579	162.458	126.909	132.13	135.389	117.833	113	145.192	116.154	129.188	99.667	150.033	159.55	147.688	131.478	216.579	108.55	184.152	174.257	156.652	85.792	91.757	113.867	150.778	118.333	214.594	100.923
291	83.118	131.545	125.76	179.143	106.917	207.28	143.25	111.258	143	116.697	82.25	116.75	96.281	179.375	86.545	87.722	209.391	217.708	154	140.448	137.857	145.864	140.36	132.286	103.143	138.619	134.633	175.077	124.222	167.115	149.444	135.81	138.467	193.355	104.941	208.125	184.654	170.87	86.737	105.421	123	161.31	106.773	216.59	119.038
292	117.158	131.208	98.857	192.444	118.293	214.778	104.375	104.167	144.357	125.043	74.821	107.059	109.069	173.333	84.25	107.682	203.515	203.882	144.118	166.684	129.5	134.5	135.889	109.1	112.5	117.263	125.135	169.5	101.882	146.652	152.6	127.75	140.156	203.833	83.692	209.125	152.485	175.625	93.5	91.063	102.852	144.379	106.633	213.643	105.926
293	136.462	142.158	111.828	174.842	120.853	174.484	116.357	127.25	141.696	139.625	74.931	110.52	103.28	199.5	97.263	116.692	254.452	216.375	165.429	158	140.857	148.414	146.417	122.333	91.462	141.13	137.233	192.083	103	167.808	153.818	142.667	120.3	217.458	119.148	179.182	159.976	164.556	106.077	99.594	99.333	138.72	106.324	200.455	107.5
294	151.545	144.25	114.64	176.529	109.257	180.643	152.385	118.241	159.964	121.778	76.095	130.407	102	260.385	83.833	133.731	206.323	216.478	151	197.4	154.778	148.222	150.278	104.889	118.409	127.048	141.484	180.389	109.077	153	184.261	158.667	124.31	170.893	105.519	211.771	168.968	155.409	82.944	96.2	104.294	175.516	108.968	222.852	107.176
295	115.8	173.667	105.727	199.12	124.629	155.276	118.875	116.267	163.619	151.565	80.87	94.115	86.31	205.857	100.353	102.034	225.84	216	154.813	156.692	130.462	123.348	148.095	107.889	104.208	122.75	109.69	197.227	113.25	152.68	190.333	140.857	152.03	199	91.136	207.958	149.37	145.167	109.833	94.389	114.875	163.313	103.233	236.357	105.118
296	112.111	147.571	124.037	184.526	113.231	168.083	118.167	111.923	141	135.806	92.5	105.935	115.657	270.929	95.609	116.455	207.565	198.207	182.733	180.156	121.273	127.345	158.708	86.8	122.115	133.13	128.033	143.313	113.941	174.808	143.529	142.364	132.059	183.3	111.828	234.25	153.833	154.208	107.227	88	110.45	166.56	117.192	209.375	108.261
297	133.684	180.053	114.88	210.947	125.576	139.963	117.077	95.179	155.5	151.16	80.241	109.385	90.308	255.167	103.182	96.387	226.391	247.909	140.231	172.097	151.438	156.773	158.263	133.231	116.682	137.958	115.939	179.071	112.615	144.625	155.867	150.75	128.226	185.036	115.667	224.032	191.2	164.348	129.81	91.5	113.421	144.92	114.154	248.419	139.733
298	136.667	161.167	136.906	203.375	117.297	189.452	111.688	101.68	169.143	130.778	93.207	119.64	102.2	221.643	91.095	130.094	250.233	234.931	178.813	181.838	155.5	149.429	182.4	103.4	114.429	129.6	144.7	181.944	115.95	181.885	154.773	155.786	126.308	197.778	106.583	189.419	183.115	166.556	132.682	95.864	131.833	153.24	113.063	250.333	119.294
299	133.381	124.133	109.138	198.625	122.342	187.692	110.071	118.56	175.448	143.72	102.08	115.273	106.813	281.182	108.55	110.846	204.5	229.519	160.923	178	149.083	157.5	146.333	121.786	114.6	145.857	146.41	216.15	144.818	153.85	174.857	141.9	122.346	204.632	109.808	171.917	169.138	151.273	161.048	98.038	117.5	164.903	113.8	240.967	116.619
300	154.148	151.762	125.586	185.593	118.788	144.259	140.333	133.385	150.25	124.143	96.484	104.125	103.552	275.231	102.619	122.548	243.36	253.63	137.667	189.371	145.643	153.889	158.214	132.308	119.5	133.5	130.593	139.588	126.833	143.231	170.933	158	121.333	194.56	118.357	167.308	166.5	159.615	144.88	98.84	107.069	189.469	118.636	262.222	128.563
301	142	123.565	112.143	199.038	128.341	168.4	108.333	131.621	154.727	141.591	94.6	105.333	101.515	236.667	105.45	110.406	256.483	251.167	118.8	163.071	166.833	138.04	160.118	132.429	125.593	123.7	105.115	191.417	126.588	149.963	202.067	202	128.609	192.15	113.111	189.286	191.407	146.708	101.438	110.543	115.37	172.321	124.467	223.474	138.571
302	160.619	157.625	124.571	229.682	104.9	168.387	136.545	133.172	167.192	150.652	105	117.393	105.172	221.308	82.105	124.71	269.4	229.207	139.929	187	165.067	143.72	149.846	141.5	150.207	140.467	158.621	139.357	87.7	159.846	168.611	133.308	121.095	190.067	105.962	195.355	203.742	138.7	108.083	92.097	121.75	169.455	130.7	253	94.714
303	136.542	128.148	97.913	196.556	117.636	178.031	126.643	144.72	151	126.095	105.435	114.739	113.8	192.308	112.526	132.963	281.563	214.8	151.385	180.192	160.1	184.28	175.85	118	127.345	143	153.519	224.545	125	169.842	182.96	151.167	132.032	200	97	216.545	215.355	164	88	98.8	130	151.971	116.667	221.25	113.615
304	146.727	149.31	102.357	186.429	110.875	179.286	120.25	122.962	157.517	134.042	100.111	117.037	120.435	212.625	87.368	121.643	266.294	186.893	153.316	193.667	161.857	161.565	166.905	117.7	119.591	137.633	160.133	156.273	133	167.333	162.15	162.25	121.75	193.269	91.615	201.407	189.848	158.25	90.962	93.593	128.773	162.2	117.44	258.25	111.35
305	135.56	152.037	115	232.478	121.884	166.16	99.077	118.4	181.357	139.393	95.161	100.464	97.458	257.833	112.591	129.19	247	232.96	154.615	206.306	149.684	186	152.714	122.8	121.542	127.533	150.389	186.647	127.167	165.679	192.261	157.467	132.481	167.75	118.321	210.577	172.3	131.75	91.762	103.565	129.458	135.714	130	258.156	144.684
306	142.714	150.857	106.731	215.222	121.794	177.5	145.25	124.043	182.379	151.045	105.176	115.435	103.259	235.583	104.737	127.526	242.581	194.88	157.25	183.042	124.5	183.286	143.214	134.529	133.632	139.333	144.438	156.6	128.857	156.208	160.35	153.5	122.194	206.35	102.944	193.6	181.759	170.893	97.412	93.192	117.913	169.04	121.4	226.733	111.818
307	103.667	130.619	115.357	202.125	98.128	146.217	130.615	114.391	136.034	123.92	75.8	79.722	94.815	200.222	82.875	90.7	199.76	210.81	148.917	149.121	118.833	133.88	120.25	94.929	103.174	124.115	103.4	192	119.111	150.966	186.5	136.071	139.667	187.048	115.118	171.926	157.556	131.35	92.964	94.969	104.579	171.04	126.483	228.865	95.75
308	118.833	117	120.167	210.826	112.256	188.182	141.182	114.227	146.962	129.455	71.704	105.938	89.939	216	86.563	95.242	203.852	238.4	149.182	159.129	137	104.955	116.667	129	101.556	129.333	130.962	134.056	110.111	165.435	133.917	120.182	114.219	199.8	107.55	164.464	175.261	123	97.714	91.923	118	165.806	96.357	212.063	117.412
309	118.636	124.241	141.607	175.05	125.722	157.75	143.5	109	146.966	141.481	84.917	110.765	111.667	238.5	108.2	91.067	221.091	209.381	145.632	155.643	139.714	133.654	141.136	106.5	89.222	135.333	144.182	163.857	101.375	156.5	156.435	116.444	139.44	198.45	102.667	195.769	184.571	159.111	110.407	83.526	107.071	114.179	105	199.267	116.417
310	131.368	116.708	103.333	167.731	114.135	195.458	128.867	109.708	138.294	133.208	89	105.556	100.632	230.3	106.227	81.409	211.9	211.227	157.833	164.029	125.6	127.524	134.1	130.769	106.792	125.278	132.438	194.467	102.1	176.609	147.727	131	140.435	198.591	105.174	218.556	169.25	140.478	89.722	93.229	115.704	130.75	105.5	230.367	100.5
311	132.263	131.538	106.385	207.1	111.677	179.375	139.773	127.719	146.259	127.038	78.259	114.292	99.964	210.667	93.235	120.233	216.387	227.92	142.056	153.69	114.077	129.85	146.727	132.222	109.038	134	131.583	153.538	121.357	134.72	161.13	164.5	146.71	185.583	106.429	214.731	154.893	154.318	102.261	86.4	108.714	129.591	113	223.902	102.143
312	104.063	136.955	132.188	176	111.72	175.459	102.588	112.528	156.88	131.692	76.533	109.31	102.321	286.545	99.833	132.29	215.25	201.913	151	162.241	144	136.148	152.545	112.231	123.333	124.231	127.808	165.071	137.267	174.409	152.381	133.688	132.469	187.96	120.696	239.6	160.879	156.185	110.034	117.52	116.222	143.72	97.273	215.816	120.727
313	112.5	93.778	106.533	183.059	103.391	128.182	122	97.353	136.133	125.118	83.095	100.421	82.895	234.222	72.765	118.8	220.889	209.063	124.6	152.84	96.778	129.333	121.941	114.846	110.632	152.083	114.833	166.222	108	146.833	167.214	102.167	119.267	202.6	83.368	202.286	159.538	149.071	69.3	86.667	102.158	131.421	102.1	182.5	118.625
314	117.81	140.333	112.462	158.211	122.633	180.036	125.417	108.731	174.769	118.806	92.857	97.72	115.8	217.875	88.957	110.258	201.556	235.276	132.842	173.065	163.357	126.852	127.625	115	107.64	130.739	126.03	179.75	132.533	178.48	147.579	148.786	116.071	161.421	105.682	242.313	161.391	156.231	107.16	117.235	124	156.897	102.882	204.529	125.2
315	129.3	144.963	98.933	172.414	132.829	162.643	96.923	121.591	157.448	143.333	90.321	118.571	106.926	240.167	101.458	126.828	212.185	244.087	140.706	184.647	130.556	141.913	165.579	125.636	118.519	153.857	134.75	192.133	112.818	163.72	151.85	155	123.391	193.875	111.053	209.375	169.2	143.8	76.063	96.125	84.818	152.625	122.806	239.742	104.364
316	128.5	170.19	121.955	213.913	130.452	173.815	116.455	135.421	150.6	138.433	109.174	115.083	103.167	235.286	105.864	128.033	228.4	211.2	178.875	175.484	135.6	135.727	154.619	108.591	104.16	130.259	146.6	158.357	117.5	165.611	153	159.563	136.862	183.167	110.36	187.846	186.75	155.042	105.233	104.611	104.238	138.29	122.185	240.061	119.524
317	149.143	138.174	133.103	198.238	116.8	170.5	93.615	99.808	159.432	143.32	85.871	106.04	93.258	256.267	116.44	115.316	235.619	225.71	142.929	193.526	156.526	143.231	155.136	138.1	130.71	143.95	153.515	204	111.5	161.269	178.571	144.1	120	193.962	116.826	206.69	192.567	132.909	142.786	84.296	118.25	178.12	108.094	209	112.895
318	147.923	131.36	106.211	215.6	116.526	176.808	128.455	110.182	156.933	114.263	101.704	115.067	103.857	204.385	85.955	121.667	241.636	219.652	177.154	156.531	183.429	156.864	167.818	136.1	100.8	135.682	128.037	197.5	125.267	154.542	185.545	155.455	122.958	182.28	89.917	182.846	169.167	138.652	118.92	90.882	136.15	146.5	121.688	236	103.125
319	155.846	156.739	106.28	202.182	131.833	182.111	103.273	117.038	149.192	141	113.483	120.783	118.75	265.467	106.346	123.444	241.067	202.76	170.75	174.906	180.769	147.88	196.733	124.895	140.846	154.143	136.185	207.667	101.75	171.296	155.033	149.813	164.414	203.278	113.556	214.96	176.4	149.571	116.391	75.903	140.238	175.179	133.774	195	118.296
320	146	139.517	122.926	236.6	121.359	209.64	117.895	87.76	151.933	118.733	99.531	105.333	100.074	238.824	96.609	134.472	255.265	198	177.222	193.265	181.7	145.407	182.75	127.889	112.607	134.455	142.455	174.684	135.063	165.333	172.241	145.571	124.941	176.174	114	189.222	183.161	156.219	83.25	115.296	146.593	176.438	129.036	223.148	122.13
321	121.952	129	110	180.7	119.488	168.714	117.278	107.115	168.581	143.964	108.182	111.379	98.074	214.889	88.056	115.7	262.333	233.154	167.368	150.563	147.2	136.514	171.684	122.375	103	135.87	120.741	195.154	108.643	139.304	180.118	155.143	138.852	177.296	111.724	213.788	195.067	139.4	90.36	95.5	125.125	161.821	105.68	223.242	100.741
322	146.421	151	128.522	202.182	125.361	171.786	66.889	108.074	140.3	146.2	108.808	109.385	108.189	217.357	109.529	99.885	250.656	244.792	124.294	186.361	158.385	186.613	161.7	119	114.458	144.957	144.778	197	101.167	153.84	182.952	170.583	151.846	204.267	97.476	196.931	171.194	166.375	103.76	88.375	120.667	133.615	143.607	225.222	119.773
323	127.857	125.387	135	194.733	123.645	190.862	115.455	132.435	148.719	128.759	103.6	120.64	115.613	224.786	120.5	139.654	267.857	237.2	163.308	143.912	165.231	173.967	154.267	101.231	133.967	132.667	144.406	205.684	141	150.778	160.158	165.579	146.433	186.364	109.1	190.462	190.357	147.15	88.154	92.87	140.824	149.4	122.212	227.694	120.136
324	112.625	142	143.207	213.04	127.243	167.303	94.6	121.12	134.926	142	96.367	135.143	106.828	263.1	115	110.696	270.346	212.357	185.778	178.643	162.5	145.875	178.074	138	139.652	168.19	140.273	219.563	105.556	178.897	143.632	161.143	157.231	232.579	108.5	215.074	193.483	176	82.056	110	135.333	152.273	118.061	213	108.222
325	78.154	131.241	139.133	218.364	87.1	182.786	122.385	116.923	156.786	146.783	89.552	86.563	98.778	279.412	105.364	110.069	270.963	253.304	117.571	201.76	151.769	150.059	150.077	98.389	124.563	125.091	167.417	187.467	126.421	187.368	201.739	135.923	132.818	187.833	90.464	206.304	215.926	152.105	103.529	91.313	142.842	166.867	147.524	250.324	128.6
326	105.909	107.913	132.588	202.381	92	139.7	122.765	121.4	138.394	179.421	72.48	98.4	83.5	249.385	101.563	102.48	229.929	250.88	128.688	176.037	116.067	159.348	159.154	125.056	119	143.414	156.043	167.87	112.091	185.389	213.381	152.444	135.5	176.19	99	189.172	204.769	135.69	112.867	79.719	114.333	194.917	133.6	222.417	118.071
327	122.727	137	128.857	244.952	90.094	155.962	97.267	125.238	159.2	133.13	83.077	122.704	79	240.545	107.091	106.733	219.12	214.389	125.833	170.826	158.833	152.64	209.333	114.214	116.895	109.229	157.3	159.267	113.923	168.15	176.556	161.786	134.778	176.391	105.258	175	199.042	128.724	128.867	86.333	121.167	203.905	130.667	218.375	128.733
328	121.714	134	132.824	228.333	97.2	171.733	103.846	134	162.471	160.5	92.969	117.682	91.857	242.813	98.529	145.758	263.667	245.667	151.923	190.292	145	149.107	134.25	133.583	126.227	122.258	142.941	191.611	101.077	161.556	186.778	131.722	139	183.35	92.067	204.909	197.852	127.8	71.417	81.846	119.357	192.526	132.304	270.917	128.067
329	125.467	123.484	115.071	225.654	102.826	179.897	96.75	109.875	137.138	169.48	100.857	121.591	93.394	245.731	122.643	97.667	254.545	226.481	127.333	193.962	143.222	134.64	206.786	126.1	142.286	133.885	152.95	184.353	97.571	187.588	198.261	170.105	161.607	149.619	88.63	197.87	210.95	129.44	96.556	88.567	108.222	178.571	128.885	237.871	113.2
330	153	133.955	111.435	209.2	95.24	175.48	104.615	136.364	161.826	171.611	87.36	111.571	89.5	312	108.643	111.148	285.72	242.241	124.118	170.92	121.769	170.13	185.083	132.3	119.72	125.273	158.667	208.667	86.615	169.048	203.8	169.882	161.087	156.6	79.929	201.905	214.933	124.619	82.375	87.735	121.056	201.1	135.958	246.767	125.385
331	110	139.25	120.278	197.333	93.292	203.621	122.462	113.263	124.333	155.409	96.714	112.926	85.061	263.769	130.462	114.355	236.759	228.5	113	181.3	159.938	184.667	191.714	115.538	104.826	118.833	163.828	200.95	99.444	176.409	233.308	119.091	158.087	166.217	89.844	171.923	187.793	129.318	85.143	99.276	127.125	226.1	111.375	246.182	130.667
332	117.636	117.12	106.563	206.409	99.5	182.344	113.625	103.063	133.385	173.7	81.25	114.111	97.259	270.571	118.4	133.833	268.087	240.529	134.286	146.857	172.667	183.053	185.917	123.889	107.308	146.231	155	188.158	114.2	188.231	203.19	134	170.586	191.375	97.455	181.731	183.793	127.208	97.462	83.375	110.688	202.5	110.391	217.833	123.941
333	143.4	138.04	117.353	232.727	105.917	173.606	131.071	129.1	179.034	184.091	100.826	128.88	99.833	248.385	96.923	126.826	227.05	248.111	154.733	189.682	156.3	168.471	168.429	121.909	128.529	143.242	166.286	190.13	154.467	186.667	175.2	151.769	172.346	175.905	83.684	150.95	188.967	141.727	88.8	76.935	115.059	190.88	140.167	229.538	117.938
334	140	113.35	118.722	223.318	115.583	183.862	115.769	122.238	126.421	165.76	93.963	128.182	82.393	298.143	103	104.852	265.348	208.909	118.692	204.318	150.533	143.438	187.25	119.067	145.435	141	167.043	153.05	143.444	172.619	173.5	141.1	143.516	185.647	104.636	181.045	218.667	140.85	110.778	100.032	132.368	184	123.222	239.261	128.833
335	116.667	143.227	106.353	188.857	106.474	163.7	143.75	112.385	146.962	146.929	95	124.444	99.222	289.267	89.125	97.579	210.333	221.938	97.923	149.833	79.5	116.364	201.778	112	95	115.696	162.5	171.923	96	183.526	146.182	152.6	115.208	163.615	73.1	165.467	215.833	153.889	72.8	86.44	114.583	207.25	102.357	241.3	107.75
336	117.692	135.364	134.214	199.882	86.909	165.05	112.25	86.1	161.435	133.063	118.706	85.063	88.357	249.444	84.455	94.542	241.182	202.077	109.545	171.091	137.8	161.833	204	104.273	115.091	120.1	149.867	178.5	118.25	173.083	169.059	120.75	153.962	155.857	84.231	210.467	170.789	143.563	75.273	85.6	124.833	192.737	104.609	203.19	83.111
337	119.154	129.118	114.778	172.167	102.1	180.063	94.364	97.063	146.474	155.364	119.2	85.538	98.333	255.083	67.25	98.833	236.538	210.688	92.75	176.706	148.222	154.529	158.222	117.375	111.667	120.458	115.235	185.421	89	180.385	150.182	127	145	156.875	77.941	146.8	179.714	146.6	77.941	82.417	116	211.091	103.529	187.167	93.429
338	105.636	126.227	129.444	208.286	100.813	154.789	59.818	97.375	167.667	160.938	114.043	96	93.692	279.5	97.583	107.667	234.895	231.833	114.143	163.833	143.75	141.333	168.25	118.6	125.412	145.45	129.188	176.813	136.5	169.083	200.538	159.167	138.625	176.083	101.55	164.313	205.75	164.545	99.143	71.81	93.333	160.217	99.214	216.577	87.75
339	101.364	101	139.615	183.118	124.481	162.059	116.143	110	143.882	172.278	113.65	79	84.833	262.556	65	91.667	211.211	197.067	98	164.941	147.333	168.667	151.6	141.545	107.158	121.357	135.429	179.769	111.2	171.75	157.667	112.2	145.962	166.933	90.737	170.588	195.833	89.25	97.538	72.75	100.3	223.222	132	201.08	136.333
340	123.667	114.824	130.611	203.071	111.778	166.609	130.25	100.125	186.563	153.769	104.19	128.75	97.889	214.333	104.556	99.667	203	210.4	107.2	179.667	158.5	148.063	151.286	137.833	99.75	117.81	157.923	210.6	114.375	163.667	170.353	140.778	141.789	182.222	81	195.938	196.4	140.25	95.818	81	133.765	183.357	107.842	183.522	109.667
341	108.333	125.348	110.647	174	120.174	166.25	103.154	93.333	168.786	154.938	123.391	123.333	89.4	255.9	92	133.313	187.733	202.826	107.667	178.308	176.545	139.8	146	135.667	98.667	142.88	146	197.696	113.6	197.75	183.467	116.333	138.944	161.625	80.944	178.826	195.696	133.9	87.471	88.043	115.071	211.063	98.2	233.905	125.545
342	102.667	118	117.529	202.867	104.364	156.905	87.167	92.857	165.056	118.875	111.1	111.417	86.238	223	100.75	106.158	265.385	237.316	130.571	159.889	166.75	143.333	150.75	115.667	97.8	136.053	151.571	202.385	92.692	180.2	212.417	109.444	151.842	172.143	97.28	184.333	188.714	138.143	119.917	63.409	119.333	206.929	96.667	214.455	102.5
343	101.083	133.679	129.667	223.167	97.917	191.148	92.333	103.667	156.222	152.846	77.045	113.3	89.481	249.538	119.25	111.037	264.786	246.895	129.941	189	130.667	152.35	191	122.143	132	136.958	178	227	99.25	165.333	203.095	157.769	132.433	180.885	85.13	185.231	196.2	125.955	104.632	96.281	129.056	179.118	121.25	226.444	126
344	123.5	140.368	132.556	209.269	105.227	168.133	114.2	139	140.16	166.8	89.625	107.529	93.833	272.923	154.091	116.81	238.739	248.273	143.333	191.077	152	135.091	138.091	116.75	133.583	128.1	137.333	165.714	118	176.286	192.85	157.818	140.968	194.4	95.75	199.267	222.115	131.955	87.429	102.375	109.714	183.727	115.04	246.217	102
345	100.111	151.176	128.789	238.111	111.033	146.75	113.444	105.083	144.387	177.16	100.083	120.286	87.64	251.091	121.813	103.625	269.783	234.094	117.333	197.864	136.385	147.524	194.417	117.455	120.85	119.632	148.053	159.95	111.8	181.045	173.167	141.706	130.852	161.632	95.952	200.909	223.407	125.727	107.1	94.818	112.857	211.692	113	271.818	123.278
346	98.647	128.361	108.5	242.565	101.621	139.407	112.526	118.263	149.708	165.917	94.217	134.684	77.355	280.063	135.2	114.379	238	215.036	135	162.923	144.111	161	185.813	121.143	120.227	123.542	152.158	168.579	108.944	144.4	186.7	132.214	148.923	163.087	93.88	195.931	194.917	136.957	108.071	83.792	123.19	194.2	126.158	230.303	119.875
347	142.385	159.625	135.059	208.947	119.5	174.194	108.143	145.917	161.333	172.5	79.556	119.318	86.731	286.615	127.563	98.769	276.964	199.4	121.056	170.261	170.538	148.3	160.929	92.35	113.619	144.265	158.111	172.313	124.733	174.615	192.778	147.429	142.788	176.684	94.261	207.267	223.652	137.533	100.6	91.967	131.875	178.111	129.524	240.774	113.75
348	124.545	121.148	147.389	259	98.667	172.621	133.7	132.278	142.44	159.095	94.24	108.806	97.765	240	136.214	109.257	259.714	219.174	123.1	163.833	174.909	183.12	191.75	73.438	110.5	144.379	141.12	193.895	118.222	178	203.286	157.917	135	182.957	81.103	193.3	220.875	130.741	106.733	85.759	121.273	196.348	121.857	211.72	109.889
349	111.353	129.808	132.423	223.28	99.111	209	118.571	103.438	136.708	167.952	100.577	114.9	97.129	302.417	84.529	113.467	261.19	261.926	124.5	217.091	158.526	149.579	192.375	107.308	128.9	127.871	146.739	194.375	144.5	204.417	203.524	129.889	151.556	156.471	84.591	175.593	205.571	127.56	99.059	91.882	113.526	190.696	141.545	233.667	121.538
350	102.381	127.955	121.471	219.077	104.538	173.061	123.438	110.417	155.037	144.875	93.318	136.087	86.8	215.875	117.167	122.346	295.5	215.844	124.7	195.923	176.133	169.75	191.278	110.167	139.474	127.8	139.846	156.5	134.833	186.737	179.5	149.529	143	163	85.433	195.583	160.842	112.824	104.818	88	112.045	205.167	105.682	251.258	117.111
351	123.625	128.053	130.684	214.667	100.607	177.909	98.667	105.75	165.333	170.727	98.767	119.846	111.452	286.231	90.375	108.174	272.259	243.379	143.063	185.647	171.25	166.778	169.917	136.063	131.63	143.692	139.952	204.316	120.786	185.64	179.591	126.429	156.5	170.167	86.9	167.714	190.214	133.9	83.786	81.333	125.045	185.714	148.313	218.452	145.357
352	109.75	114	130.917	218.455	92.476	169.611	101.833	114.353	147.808	180	106.421	134.667	97.368	197.5	90.333	105.737	219.9	209.263	138.333	185.3	141.5	165.5	175.385	123.714	106.533	155.467	143.45	180.643	123.286	156.385	149.5	135.143	163.308	180	81.167	191.333	180.12	107.389	101.5	83.619	87.4	163.438	116.688	244.875	152.143
353	126.385	118	141.294	243.211	96.958	168.25	111.813	122.688	163.8	173.636	108.545	101.667	92.333	278.429	106.429	102.414	232.767	248	144.75	193.917	148.231	143.1	180	118.313	130.724	152.16	146.885	178.118	141	179	193.136	141	166	158.25	88.219	162.2	192.962	132.095	97	103.828	148.222	200.75	109.304	209.968	121.294
354	122.533	126.069	139.714	258.182	125.966	184.538	125	111.5	159.121	184.136	123.333	111.333	92.708	260.222	70.692	140.968	271.885	244.818	134.846	148.091	218.3	156	148	116.6	131.381	137.152	150.655	202.895	105.091	205.158	177.313	143.9	154.364	164.9	90.846	194.455	206.636	139.76	102.882	111.12	118.545	185.704	130.821	234.185	153.583
355	93.846	98.421	96.933	175.4	112.81	186.526	91.417	96.833	161.579	148.813	124.571	108.154	79	278.692	98.4	112.95	211.364	194.909	112.857	191.474	168.667	148.4	174.6	99.625	105.077	132.125	132	183.647	118.286	156.4	181.375	149	140.267	162.5	106.143	162.167	194.348	124.308	96.846	79.37	104.813	182.833	102.308	228.308	108.154
356	130.643	137.889	117.048	195.63	116.655	184.533	151.938	97.438	160.03	166.769	130.36	103.111	101.065	254	85	131.63	271.889	216.909	128.75	189.455	194.889	175.913	165.667	164.2	117.95	135.435	150.32	165.15	142.75	202.414	192.381	140.615	162.633	170	106.5	214.375	216.97	145.962	102.231	90.029	126.364	168.381	134.222	223.962	127.429
357	131.067	150.688	141	201.24	114.821	185.8	135.8	109.095	161.469	161.926	100.28	130.75	108.929	254.357	117.364	120.552	238.4	225.571	117.071	183.762	163.091	163.217	195.545	108.625	114.176	159.852	155.741	179.15	136.727	185.867	144.8	144.813	177.037	203.696	107.8	216.158	212.115	143.55	131.4	113.036	131.857	230.533	135.24	220.655	149
358	98.8	122.741	128.941	209.783	116.148	178.136	171.917	99.8	161.286	167.852	108.333	120.36	88.03	277	100.923	119.679	233.64	206.625	115.063	189.04	176.273	170.238	178.727	132.143	130	134.448	171.273	208.04	113.111	186.75	152.063	125.8	157.292	198.458	102.034	157.522	191.774	151.462	95.308	81.7	126.368	223.158	122.593	230.56	131.882
359	117.105	104.417	103.308	197.5	113.636	179.08	134	112.857	166.786	174.913	117.524	103.875	86.043	318.067	97.75	120.63	207.222	232.389	125.6	186.278	192.765	176.789	175.833	139.083	136.1	144.629	169.696	169.933	119.929	191.64	154.471	108.133	153.333	208.706	115.032	192.043	200.714	132.696	93.778	103.25	110.875	208.048	122.238	216.261	113.688
360	108.417	121.692	136.6	199.833	125	178.75	134.818	118.313	181.625	175.65	124.833	103.778	88.68	245.7	98.133	107.033	252.64	208.75	119.714	191.542	183.063	164.105	160.467	137.429	131.741	144.125	156.556	162.786	142.769	174.125	197.176	136.923	159.929	198.1	115.913	199.12	199.452	158.76	121.583	115.037	150.563	250.105	121.238	196.667	125.412
361	110.267	137.68	168.941	202.167	94.593	164.5	111.8	123.944	163.771	154.409	70.583	89.833	76.333	281.313	130.357	130.5	284.393	272.48	133.125	213.75	158.75	179.35	167.6	125.4	120.636	111.667	159.4	208.1	114.467	158	192.556	154.786	124	189	72.97	182.875	192.6	130.684	95.176	86.524	115.762	171.05	125.95	225.353	133.667
362	61.375	135.346	119.5	202.368	53.667	175.083	92.75	110.143	166.571	150.765	87.333	99.333	72.071	233.333	107.923	103.357	258.625	243.412	137.857	168.111	126	152.2	150.833	99	121.75	121.13	159.563	200.571	111.083	192.667	173.643	144.4	132.045	201.438	77	165.333	173.438	147.063	97.6	97.68	112	166	105.05	245.571	105.667
363	118	152.256	132.333	227.364	93.469	156.7	121.615	104.192	170.385	143.8	98.391	98.5	97.524	241.929	140.75	101.519	227.115	226.435	127.846	166.13	124.167	158.423	191.143	92.308	131.25	141.222	149.286	171.188	130.6	174.727	199.154	152.8	114.172	178.111	87.5	194.862	197.321	122.143	107.429	105.038	124.682	145.263	123.667	267.346	122.727
364	99.8	121.316	113.643	216.533	96.176	181.522	90	99	149.333	153.905	73.467	126.923	92.963	219.875	148.286	100.684	244.636	191.824	127.167	189.692	138.25	157.583	133.222	104.214	101.35	118.143	143.111	166.462	158.125	163.8	165.231	123.833	117.364	209.364	92.81	176.071	191.5	141.357	68.5	83.938	120.136	153.059	114.4	212.211	102.273
365	103.733	135.636	142.313	194	83.967	174.269	127.167	127.471	158.5	184.1	80.5	127.76	91.826	245.583	141.091	113.2	284.741	230.1	124.357	190.84	141.778	160.478	169.75	113.176	122.25	109.655	160	195.579	131.636	203.64	181.652	159.5	135.304	156.333	99.429	190.75	183.838	129.333	117.929	83.5	140.542	179.714	144.1	219.107	149.9
366	99.455	133.286	129.32	244.2	93.889	191.944	118.368	99.591	161.517	145.81	80.96	132.857	101.429	201.545	93.313	105.208	279.45	199	150.5	190.684	121.176	161.333	169.5	135.3	124.5	142.207	148.708	209.333	130.895	209.846	194.769	130.2	156.143	180.333	102.733	205.76	183.724	130.826	87.125	93.172	124.474	182.435	111.286	229.652	119.647
367	105.063	117.381	148.786	207.273	109.069	187.8	123.667	122.389	157.833	161.815	82.704	105.727	95.968	276.571	126.077	125.235	254.043	234.762	131.077	200.278	158.5	173.682	205.091	130.071	123.44	142.048	145.19	184.75	125.667	176.381	195	155.4	185.565	186.571	98.758	195.045	188.296	122.667	102	81.743	113.722	185.208	142.727	262.609	153.1
368	98.417	129.708	136.318	202.611	120.808	187.485	121.824	119.75	161.542	166.13	91.16	123.154	116.625	256.765	107.933	106.964	269.304	245.407	128.077	175.13	159.308	152.667	196.929	108.389	123.417	137.654	191.957	162.76	100	169.346	176.385	126	183.783	174.76	86.864	213.15	200.433	126.957	82.929	89.321	124.458	213.92	132.286	221.75	140.125
369	124.133	143.75	126.294	234.696	113.6	201.63	140	112	150.333	155.448	86.222	105.261	76.5	262.583	84.727	120.516	253.696	248.263	133.733	177.13	160.25	180.28	191.091	120.294	131.065	156.645	132.435	162.571	120.143	191.588	176.045	155.273	154.235	181.429	86.455	182.955	191.889	134.074	86.059	97.926	134.087	184.304	128.125	238.552	121.714
370	126.643	127.92	136.667	219.733	113.048	205.12	122.5	135.737	164.385	168.381	94.429	115.773	115.133	214.25	117.75	124.586	276.88	209.333	137.737	180.05	189.462	163.909	195.2	112	125.885	129.8	168.586	193.867	144.615	159.125	185.647	150.556	171.037	186.292	73.609	186.8	166.97	133.5	96.667	96.318	132.789	190.565	111.9	269.04	122.6
371	119.273	129.033	131.6	237.65	129.792	187.571	126.846	140.87	162.346	179.52	104.043	116.632	112.852	274	127	93.905	283.955	237.158	113.429	197.05	128	142.533	194.833	122.882	146.826	155	176.368	176.111	125.667	175.647	183.571	130.643	151.966	165.96	92.042	195.517	210.241	136.875	93.647	92.967	141.053	150.611	138.813	235.333	127.769
372	120.083	135.52	117.5	203.034	110.423	190.3	97.636	121.421	164.407	158	105.042	112.875	114.065	284.417	81.643	123.061	256.429	247.5	150.6	169.889	99	156.6	181.286	124.167	134.2	164.304	171.857	189.947	118.111	168.375	195.95	157	165.143	176.227	91.545	200.136	216.031	152.053	86.4	99.727	116.13	185.2	130.55	252.269	145.786
373	158.25	126.387	133.316	182.962	115.08	183.292	88.462	134.364	163.065	156.591	111.371	128.182	104.56	251.143	121.8	112.303	266.423	210.821	119.917	182.636	175.5	170	168.429	106.474	129.286	147.667	159.304	192	140.824	208.591	205.211	164.889	154.583	229.76	98.682	176.192	212.929	155.211	112.467	86.783	129.4	179.2	111.85	248.382	126.286
374	122.529	124.519	137.278	211.44	119.13	169.308	122.867	108.846	163.074	165.85	101.567	140.652	82.724	317.7	94	104.25	262.227	247.5	128	173.409	177.286	152.478	202	143.154	121.818	133.52	170.824	181.864	137.875	187.833	182.636	173.231	182.412	167.154	97.88	190.071	197.238	146.615	118.833	103.227	141.4	173.947	121.346	208.407	109.9
375	107.313	141.615	128.857	186.222	135.667	208.1	156.545	136.15	177.792	162.826	127.4	116.64	107.143	275.9	90.917	113.483	269.444	222.318	137.545	200.8	159.444	186.182	180.444	121.182	127.44	142.808	167.739	164.333	130.111	178.261	177.263	165.556	196.36	183.158	77.636	217.042	199.9	129.5	93.824	101.778	124.923	226.091	132.5	209.5	159.125
376	117.231	125.036	131.389	213.609	134.52	199.56	109.267	116.833	183.241	161.737	122.182	130.417	91.56	259.833	122.714	128.028	281.7	260.28	138.455	179.591	175.071	168.364	207.632	128.083	135.576	166.261	164.692	186.667	168	175.905	175.25	154.333	167.621	185.8	99.833	202.125	189.261	133.296	93.071	102.4	119.611	233.105	123.16	209.92	121.286
377	109.154	145.214	116.125	208.389	123.741	193.481	115.563	109.136	170.783	144.778	125.129	119.625	105.481	209.818	100.7	113.412	245	205.64	118	205	164.267	161.409	189.273	120.438	134.231	171	156.6	148.941	110.176	195.474	208.136	152.875	145.564	191.682	110.12	197.233	203	160.04	126.846	103.56	122.619	213.821	129.667	218.5	99.571
378	97.643	144.125	133.158	206.2	129.55	194.172	119.273	104.136	166.581	128	117.45	88.143	88.88	263.143	80.538	114.138	256.231	249.824	108.611	173.542	167.182	179.619	165.636	111	120.818	140.217	151.762	159	115.615	190.792	210.955	131.167	175.594	213.087	97.786	176.24	197.5	149.208	83.786	85.593	121	216.2	126.421	222.478	156.091
379	123.143	121.417	134.043	219.292	99.2	166.563	103.75	122.684	152.862	159.391	84.846	103.889	117.739	238.364	150.214	102.727	248.313	256.476	123.357	176.941	138.636	140.826	195.364	107.7	136.682	116.19	151.387	157.2	107.375	173.818	173.125	184.364	131.75	176.524	86.176	199.909	195.852	132.083	92.333	106.346	116.48	188	132.692	241.536	128.333
380	95.333	132.242	118.467	205.185	88.563	162.714	123.3	112.571	160	177.208	80.7	123.85	92.394	251.615	138.538	140.647	289.591	241.5	146.588	242.5	144.875	134.048	166.545	95.3	111.545	165.259	151.333	190	97.2	170.214	189.867	141.5	131.692	208.842	92.103	172.667	203.321	134.174	99.8	92.567	125.095	191.75	140.333	239.708	112.444
381	97.429	138.077	128.565	229.045	88.742	175.926	134	129.667	160.607	168.37	84.423	132.545	105.781	273.875	137.417	118.69	271.143	251.227	123.917	222.5	147.278	147.208	186.333	112.154	116.632	119.963	152.4	162.905	115.778	182.077	181.667	174.455	125.259	226.267	93.774	203.667	185.654	134.273	97.056	92.967	105.786	206.087	121.333	264.452	146.714
382	142.083	148.045	108.4	223.714	103.261	175.926	126	121.381	158.034	157.75	84.276	114.524	86.414	219.933	131.083	116.708	219.818	244.25	118.5	184.6	139.3	126.458	165.133	121.789	116.76	152.731	178.474	210.429	108.556	168.889	146.895	154	133.556	176.957	102.029	183.519	164.129	137.478	83.6	80.476	113.05	158.526	127.6	253.375	149.077
383	127.875	140.333	130.917	228.042	106.429	184.121	109.273	108.125	171.286	187.36	91.31	121.273	92.938	186.8	140.846	132.143	258.9	229.957	115.385	195.667	143.563	157.583	187.25	107.6	123.9	159.696	147	144.933	116.231	170.13	176	170	164.077	181.478	92.24	220.571	183.385	141.682	74.8	104.125	93.9	203.947	104.81	222.308	129.857
384	130.684	126.133	97.111	245.222	108.444	181.714	106.462	97.143	128.576	150.2	88.583	133.467	105.467	278.625	105.091	119.692	257.238	216.2	154.778	198.478	156.4	162.545	184	125.667	138.474	140.167	136.053	179.263	134	210.111	157.75	149.625	146.174	173.435	92.889	190.571	198.429	145.789	102.529	90.938	117.357	199.5	125.5	235.679	92.667
385	114.3	127.929	112.348	172.55	103.448	192.815	105.75	104.083	160.067	181.143	79.577	114.444	98.933	257.538	99.7	107.783	244.864	221.667	137.462	180.4	139	151.188	175.727	130.154	129.087	160.148	162.074	183.353	127.933	193.111	185	183.267	146.885	202.231	97.68	201.111	214.214	126.75	90.063	96.619	101.316	188.231	128.111	223.2	144.417
386	95.333	148.292	125.4	210.35	93.833	184.52	127.188	121.833	135.724	128.8	92.12	108	99.476	276.143	111.929	125.969	245.36	204.5	108.467	190.04	121.25	145.107	187.125	130.231	122.042	137.375	137.172	171.5	90.818	154.115	178.947	135.313	151.759	202.619	92.7	181.24	181.906	138.364	111.583	96.222	125.667	209.448	134	232.217	135.091
387	118.308	129.174	102.882	200.05	91.808	166.742	150.818	125.882	184.97	194.92	91.481	102.636	97.031	320.667	126.467	112.72	305.783	232.375	143.6	168.318	144.692	149.682	186.25	105.588	131.941	134.889	162.71	182.941	113	182.682	163.889	142.267	147.357	184.947	74.25	228.333	204.074	140.1	115.4	83.931	130.2	189.269	146.667	232.609	139.267
388	150.313	138	137.308	193.458	109.417	207.8	149.364	134.938	145.286	153.833	103.333	99	94.036	223.455	91.188	138.966	276.304	196.579	119.111	178.773	177.111	181.92	204.467	131.143	127.083	145.16	134.421	197.071	136.167	166.35	182.391	159.467	158.538	167.308	79.438	196.952	182.036	123.783	91.385	93.583	125.154	240.714	128.038	232	120.462
389	120.917	130.964	167.529	191.875	111.086	180.533	108.8	118.4	181.643	178.25	96.037	126.962	101.063	260.5	114.571	120.316	265.393	241.542	176.556	207.4	135.167	170.652	178.688	122.444	111	132.857	142.913	204.667	139.375	171.167	166.19	129.154	148.656	173.68	76.821	192.522	190.967	139.333	94.938	96.147	91.444	205.941	104.909	223.44	113.688
390	144.143	124.462	135.083	218.231	105.37	198.655	125.222	129.826	196.677	176.13	103.318	116.19	88.538	240	122.563	107.633	265.091	223.75	111.867	204.417	178.467	163.455	186.765	137.286	103.72	133.25	160.714	228	141.214	173.429	146.364	144.647	153.375	175.55	83.714	194.967	193.192	152.526	78.769	87.9	126.6	167.571	101.444	212.267	111.538
391	142.474	129.581	144.118	202.957	114.417	192.621	132.571	118.294	153.793	155.857	109.2	149.667	81.267	247.933	137	126.656	274.952	234.864	128.6	177.773	178.5	166	165.059	116.25	116.286	146.229	147.043	194.923	126.75	179.429	214.474	130.333	175.906	156.611	93.952	188.652	196.583	132.893	83.8	96.29	99.688	240.565	133.947	224.68	123.882
392	129.333	134.88	171.5	191.636	106.107	169.97	94.75	106.733	162.042	164.9	112.9	118.389	97.688	228.769	106.222	120.783	271.762	253.381	140.273	168	159.727	167.789	118.5	109.625	112.625	144.667	182.842	165.474	131.75	198.107	186.174	134.333	146.704	159.889	84.174	183.833	212.5	142.5	87.688	106.355	115.737	213.923	125.588	206.115	101.176
393	119.444	142.304	116.148	217.125	126.952	190.6	127.063	105.368	182.435	164.885	95.278	126.75	99.567	261.143	103.154	124.4	325.591	237.792	117.375	192.16	169	172.68	166.25	118.889	117.81	136.923	188.269	209.375	133.571	177.647	181.87	163.267	172.625	166.4	89.484	192.667	212.886	111.96	105.8	96.2	129	225.091	100.714	237.577	127.524
394	107.158	120.192	117.75	202.727	112.957	195.667	112.583	125.905	187.519	164	110.333	148.826	116.074	278.176	107.6	128.531	269.455	218.25	163	201.905	176.8	183	191.643	116	143.591	140.517	153.063	215.867	114	183.1	164.111	134.385	159.2	214.3	104.793	193.636	223.333	154.722	102.833	92.25	131.05	222.933	131.429	224.5	123.909
395	112.105	177.818	146.286	226.087	116.643	171.107	98.909	120.96	196	167.05	108.207	120.647	83.645	300.071	88.5	97.407	268.333	225.333	144.615	169.682	184.571	159.591	169.7	107.882	121.45	156.5	162.13	206.263	119	181.333	191.133	132.357	188.542	187.947	80.862	201.308	177.36	120.381	84.4	96.818	138.042	234.087	139.64	214.105	144.714
396	109.714	136.652	134.44	229.25	121.739	176.923	114.5	114.375	172.367	152.583	125.857	111.957	97.25	246.824	94.842	105.968	267.633	190.88	122.077	208.542	166	151.583	200.846	152.5	137.909	160.958	154.278	189.353	145.455	213.826	196.389	112.333	163.941	198.893	89.222	192.217	202.429	126.87	118.125	84.526	112.688	237.7	124	248.516	117.867
397	107.538	157.966	122.143	200.348	117.76	176.808	106.944	126.842	142.576	149.19	82.609	123.105	92.375	241.545	119.75	113.958	279.095	245.583	148	196.292	117.5	154.773	194.875	125.273	113.474	103.96	155.714	166.75	99.933	183.455	174.765	175.071	131.9	230	99.591	162.45	190.735	136.957	116.133	83	109.043	186.536	119.04	210.077	134.067
398	94.615	126.652	101.947	194.174	111.467	176.094	99.75	141.048	174.231	179.833	83.667	132.571	100.967	219.167	148.364	114.296	246.296	231.615	125.364	186.48	173.545	142.235	181	89.357	124.583	138.735	171.296	180.6	120.182	180.217	200.067	176.385	136.125	235.565	119.92	184.75	179.533	101.727	84.25	97.719	100.619	194	113.75	243.966	118.364
399	118.5	157.964	117	216.19	100.059	163.296	118	136.938	152.433	183.478	78.944	118.333	101.964	226.667	120.571	105.552	262.409	227.783	130	205.588	148.8	159.533	151.636	107.727	114.238	144.483	180	172.95	133.235	186.19	199.19	165.615	133.13	187.905	88.3	200.536	181.583	149	112.889	95.105	120.5	163.158	128.913	247.611	138.471
400	142.231	126.174	117.286	195.429	95.44	164.265	117.636	130.833	150.167	173.783	94.143	118.773	96.042	271.083	117.615	137.212	266	232.435	137.938	186.938	150.188	156.167	204.667	108.067	92.474	155.727	178.571	189.28	133.056	156.917	166.125	154.583	143.714	158.75	108.05	193.083	198.074	130.143	118.308	98.6	133.929	212.611	130	222.867	158.875
401	130.375	143.778	114.231	181.909	115.5	184.045	96.333	121.947	161.118	190.696	90.167	107.087	105.355	262.056	117.214	127.125	269.84	204.24	134.188	194.042	146	158	182.231	101.667	134.269	130.292	162	171.786	132.462	210.368	180.353	159	156.348	188.9	87.593	193.68	211.033	134.5	85.636	95.967	112.526	192.222	104.607	247.773	160.571
402	115.167	146.367	129.778	188.435	85.435	172.793	140	116.1	132.313	152.364	106.593	145.5	90.259	286.063	137.444	130.464	298.222	183.31	147.333	181.917	161.625	155.087	140	100.938	128.5	153.727	145	169.474	124.619	173.286	192.261	150.545	151.781	183.28	86.615	185	204.308	148.526	95.524	90.621	122.6	185.25	122.55	249.556	130.667
403	112.375	164.565	125.455	211.214	107.273	161.871	136.091	116.2	168.276	166.174	76.478	106.4	96.931	233.769	81	106.6	295.75	236.462	97	201.095	138.1	172.8	162.733	106.5	117.708	137.6	134.962	161.864	122.071	173.545	218.278	143.071	172.231	157.421	94.179	205.607	190.304	110.1	76.333	90.12	144.043	186	135.526	215	135.231
404	109.75	140.257	124.933	210.85	112.708	189.194	79.417	102.5	170.16	168.762	97.696	88.913	81.393	268.556	112.714	110.583	288.286	237.85	144.8	177.375	168.467	130.167	169.8	130.556	119.905	138.8	154.824	179.85	115.727	215.75	179.857	158.929	159.04	192.826	91.033	175.35	195.148	144.3	96.071	105.25	125.95	195.714	117.85	206.3	93.273
405	118.571	158.467	124.611	238.583	103.731	171.577	109.4	114.783	171.639	143.913	90.063	119	106.032	288.313	110.923	112.875	281.792	244.64	148.133	175.316	178.375	172.37	176.444	105.889	125.682	143.048	139	170.696	128.067	185.56	162.308	141.75	153	185.423	88.577	221.739	187	115.556	96.077	72.348	143.556	178.25	117.333	247.75	128.846
406	110.818	139.64	124.889	196.143	99.364	190.833	118.6	116.263	174.75	159.429	90.64	142.059	101.148	247	106.583	96.619	310.222	224.333	142.733	199.091	168.167	154.267	227.909	97.091	129.364	155.357	133.417	147.563	142.063	213.063	206.667	146.214	159.483	183.773	76.333	198.045	199.625	144.136	110.2	94.045	154.333	180.222	135	255.813	121
407	123	155.133	133.471	230.619	100.464	189.042	129.25	98.714	146.4	168.542	101	100.222	100.133	266.733	125.667	122.556	268.238	252.818	122.929	171.115	159.545	155.474	173	103.692	127.647	173.107	167.579	188.471	123.533	179.808	172.15	111.308	146.32	186.13	96.208	196	185.926	147.364	92.417	92.36	127.471	180.579	124.833	249.314	99.769
408	140.214	112.704	107.353	223.542	104.545	222.68	138.333	104.313	169.04	166.704	90.762	129.333	96.107	248.667	91.75	116.667	303.684	205.333	127.786	185.167	191.636	179.111	224	101.684	130.107	147.385	160.958	194.286	115.091	159.917	170.588	136.846	161.609	187.833	97.042	197.111	192.652	140.538	94.929	96.087	125.65	171.737	102.571	241.875	136.818
409	121.684	139.194	134.81	184.88	115.923	176.906	120.3	113.905	172.852	152.524	104.905	110.65	107.148	204.455	77	115.25	289.435	243.4	102.375	183.714	146.667	182.7	180.692	119.556	131.8	153.344	156.8	204.182	123.583	187.227	177.304	123.25	156.966	167.944	84.88	203.727	197.667	144.706	98.909	111.136	145.65	175.19	137.318	228.192	144.154
410	124.952	135.087	119.962	183.955	109.926	179.853	127.5	104.5	183.586	168.727	112.393	143.522	97.5	270.529	101.833	118.839	234.182	226	149.231	149.353	177.786	172.48	194.278	100.4	116.9	155.852	188.045	214.368	106	178.85	166.75	152.917	146.542	181.476	100.036	176.148	208.656	148.909	104	96.929	122.091	232.524	129.217	202.769	135.2
411	124.167	121.143	135.111	226	118.25	184.29	144.385	109.722	159.069	166.417	115.633	125.316	96.633	258.692	118.235	119.148	279.286	212.259	128.077	188.826	204.4	176.7	157.167	142.385	123.739	157.52	153.917	193.8	156.5	190.667	174.733	109.818	148.407	210.55	92.097	209.261	196.419	130.963	83.222	80.7	143.563	206.75	132.385	203.111	134.667
412	147.357	140.25	131.615	216.154	110.8	195.304	123.2	126.947	163.36	167.963	116.654	128.714	125.2	277.2	103.615	112.133	225.25	192.381	144	163.077	181.875	169.036	189	109	133.696	185.294	181.75	215.667	110.154	187.176	149.375	144.7	165.833	184.625	89.871	184.821	192.217	156.565	95.5	94.667	138.176	191.824	110.125	232.966	138.091
413	124.917	133.267	130.357	193.5	112.214	174.462	153	103.471	157.36	161.125	104.897	126.4	102.852	224.917	100.917	119.593	270.429	248.321	124	179.727	179.222	184.16	187	134.75	144.857	169.333	152.348	167.278	132.235	175.5	159.5	138.167	170.429	195.278	102.966	188.13	184.12	174.565	108.471	96.057	134.263	222.556	114.364	215.767	134.083
414	116.231	120.174	134.182	194.8	149.793	186.267	123.722	127.952	169.2	140.158	108.5	155.722	105.56	267.059	105.316	112.136	307.667	228.208	146	210.455	184.118	155.545	183.889	130.222	132.435	150.871	171.217	181.176	133.182	185	166.571	146.917	157.148	210.043	97.241	216.182	161.912	132.238	98.167	111.292	134.706	215.571	114.32	233.462	114.909
415	122	142.217	107.636	216.864	94.593	173	80	101.067	163.885	174.706	77.6	114.364	101.429	266.882	122.643	133.138	257.5	250.4	141.714	207	138.083	147.727	174.3	112.462	135.75	126.84	166.789	178.188	131.5	164.087	155.136	144.05	146.739	193.529	90.12	190.632	191.633	126.708	109.263	95.7	121.682	197.55	103.958	219.379	106.385
416	111.692	122.55	111.067	204.381	82.607	194.269	131.563	129.714	161	155.44	89.913	121.15	100.485	221.1	117.412	139.448	293.591	227.381	133.909	194.136	126.154	178.739	178.778	103.067	120.667	125.577	140.542	178.579	112.667	152.048	174.3	180.313	115.273	182.435	86.75	210.609	176.423	134.174	101.25	90.667	121.955	164.1	114.6	231	150.625
417	115.636	150.6	146.182	229.19	113.667	168.292	103.647	138.857	163.37	182.429	94.679	99.824	102	221.571	133.917	123.467	262.4	235.03	150.769	181	136.714	152.458	162.364	90.7	130.423	142.806	147.731	158.133	114.538	164.263	162.65	156.889	131.045	213.9	105.25	182.478	179.483	138.846	90.714	107.52	123.619	164.08	115.833	233.538	152.929
418	138.917	152.571	121.353	225.708	101.387	175.692	128.769	126.143	174.654	146.318	95.607	117.333	101.219	250.273	118.846	127.103	272.563	214.407	123	167.148	155.333	172.385	147.75	121.421	111.118	138.778	165.143	165.105	127.111	184.852	216.211	182.462	144.483	175.318	93.862	215.391	203.786	133.5	92.579	94.9	99.737	175.588	110.667	227.778	139.231
419	98.5	156.107	97.947	187.304	89.306	170.5	110.933	117.7	144.69	164.346	89.409	122.333	89.241	254.235	104.909	135.32	249.619	240.826	167.364	190.043	143.3	143.346	184.4	134.688	124.682	132.5	172.52	207.611	128.083	161.87	181	183.273	141.68	211.571	90.875	193.524	194.895	160.158	89.444	77.2	155.25	194.063	140.875	236.034	111.273
420	126.909	132.769	157.929	204.815	100.107	164.724	124.833	123.333	155.348	171.375	87.08	111.68	98.281	234.048	96.813	111.31	261.333	237.867	123.077	169.64	157.8	158.731	153.308	94.294	114.111	146.786	125.583	205.308	121.786	194.84	189.833	145.769	167.097	189.926	77.8	208.75	182.455	145.833	108.615	90.269	112.833	177.955	121.091	233.2	97.643
421	90.7	146.864	118.824	194.5	81.367	180.4	110.727	125.35	156.906	164.036	114.966	125.368	93.31	269.8	100.273	119.808	265.944	213.864	150.8	187.296	170.25	178.35	170.286	97	129.28	152.292	164.176	196.813	139.923	148.04	188.4	175.286	155.708	198.7	82.034	211.682	170.96	128.778	69.563	87.593	120.556	168.957	140.517	230.68	102.929
422	122.6	136.5	133.667	210.792	98.405	161.458	94.222	127	154.962	156.4	101.08	116.71	87.955	222	92.667	116.576	239.6	232.318	120.357	192.88	161.929	144.56	198.857	126.571	117.292	142.231	159.727	161	140.7	163.043	183.8	129.167	145.515	176.471	95.542	185.2	192.2	148.476	87.769	80.292	129.684	197.958	113.542	219.56	115.733
423	98	139.813	122.65	202.739	114.172	192.333	126.45	117.95	146.679	171.174	108.476	121.333	99.179	219.857	116.167	134.063	283.1	238.815	141.077	170.44	162.941	156.222	181.923	99.636	119.429	133.31	143.833	204.52	141.706	192	175.519	156.538	153.429	180.786	96.056	231.704	181	133.85	104.625	78	152.522	182.368	129.4	247.273	120.1
424	122.077	153.793	150.476	196.905	98.481	165.227	109.8	110.588	169.714	147.074	98.958	122.2	97.441	249.727	106.571	127.722	290.15	227.895	144.059	208.217	181.091	170.684	173.5	125.667	155.316	139.939	145.16	207.478	120.091	182.688	182.409	148.188	166.115	161.667	80.692	190.72	197.968	141.714	130.227	87.038	151.824	201.348	132.053	238.448	142.786
425	123.167	146.381	121.625	192.304	106.56	182.793	132	118.417	146.448	159.619	88.808	101.813	91.139	248.6	100.471	102.913	267.84	210.391	149.333	173.609	171.222	151.296	193.7	105.5	111.462	129.609	131.318	178.75	119.75	165.067	157.722	138.353	155.172	185.955	81.048	188.962	206.115	145.652	103.348	68.478	115.813	190	119.179	215.28	132.167
426	95.083	127.409	138.313	178.4	123.696	177.258	113.1	110.176	171.826	172.474	123.385	125.5	98.087	267.5	93.063	113.161	275	222.63	144.818	161.524	203.077	139.647	244.5	109.538	134	133.45	175.952	203.556	111.182	174.815	200.905	166.25	147.111	178.783	88.742	195.167	224.926	133.583	88	96.32	128.269	232.471	109.185	228.095	112.357
427	97	140.457	121.75	213.759	116.565	171.321	120.273	122.286	192.029	163.087	114.609	121.053	85.522	249.6	94.083	112	281.048	235.087	96.9	173.182	186.308	142.16	195.176	118.727	105.385	125.545	162.7	212.1	144.5	204.833	177.619	144.318	146	173.935	81.875	236.136	190.792	139.88	88.071	86.148	115.048	154.304	117.318	241.893	101.571
428	136.938	136.308	153.2	204.192	109.192	171.192	108	100.273	161.621	154.679	120.733	121.65	97.4	256.5	110.389	112.103	295.6	232.143	133.182	159.815	178.917	169.636	169.545	120.545	129.059	149.633	192.421	180.235	123.6	182.632	181.733	153.4	146.286	200.9	83.357	199.552	194.52	153.167	85.538	87.87	107.471	204.944	134.273	233.536	113.143
429	141.667	138.296	144.667	218.261	119.304	187.478	95.154	107.067	174.897	147.31	108.158	126.238	97.136	234.353	75.6	124.846	268	215.852	142.417	188.947	176.308	181.611	206.889	124.778	147.821	150.128	145.87	215.313	147.769	204.594	206.043	154.263	150.72	180.393	88.185	229.174	221.133	145.625	97.571	102.857	134.773	177.64	128.63	217.533	120.583
430	106.667	128.5	141.529	221.333	138	186.333	100.333	120.133	164.9	164.125	97.125	101.5	110.966	242.5	98.375	112.806	270.087	211.28	133.133	195.333	196.8	161.048	219	124.917	113.958	136.32	133.625	177.476	132.444	205	198.3	111.273	174.964	195.76	114.727	222.125	206.704	153.773	76.278	84.419	121.25	216.32	150.25	229.759	103.111
431	104.444	127.125	154.067	246.3	124.607	176.571	103.467	112.76	179.667	173.833	94.08	103.833	101.478	290.462	108.143	111.214	258.765	233.655	132.333	180.423	199.625	175.421	171.2	86.643	141.438	149.304	152.4	215.65	163	175.875	192.353	168.188	152.88	211.208	100.56	198.24	206.933	144.682	102.786	85.926	122.286	227.231	119.364	199.714	133.294
432	102.429	118.313	142.647	196.926	136.913	177	156.25	112.056	194.875	162.731	103.038	116.75	102.769	257.545	99.1	121.259	261.208	234.091	113.867	185.065	182.133	177.636	156.583	129	147.5	158.667	155.3	207	134.667	199.857	157.1	157	160.895	202.76	96.767	196.727	217.933	159.35	109.353	114.889	127.824	205.125	139.462	251.148	107.727
433	140	133.4	147.933	200.808	90.76	161.185	120.909	116.792	155.5	145.091	84.483	107.632	114.348	311.222	122.167	110.538	302.192	206.143	112.143	203.083	144.833	156.72	173.7	109.545	121.36	127.37	164.842	190.958	154.667	151.955	171.704	185.5	161.194	189.684	97.7	186.333	178.037	149.526	91.471	95.207	131.619	217.409	128.714	242.414	107.231
434	126.875	140.5	118.944	212.429	114.947	192.704	120.9	116.545	158.64	149.3	102.75	126.138	91.654	229	141.25	115.346	265.042	251.318	130.467	196.091	116.667	158.96	165.667	96.636	116.353	148.387	153.333	182.765	119.333	141	173.563	156	154.792	195.857	96.6	193.545	200	128.889	121.6	84.696	106.75	210.85	138.931	226.536	117.7
435	133.929	135.364	117.412	195.474	108	195.192	97.889	125.167	164.148	139.05	74.625	122.524	101.68	278.667	114.727	126.581	263.556	215.579	126.923	205.8	121.842	150.818	144.25	113.4	126.048	132.762	173.042	206.882	98.526	147.813	218.381	178.385	149.303	174.391	92.9	187.652	187.923	127.115	68.267	96	109.533	184.542	118.542	237.424	149.636
436	112.5	123.467	125.143	192.095	98.897	158.333	99.143	93.333	157.857	179.16	73.28	102.435	108.842	226.5	99	123.667	274.111	234.12	144.385	149.1	142.222	174.478	152.857	98.846	135.778	151.536	184.4	188.652	134.857	163.211	156.105	173.368	135.524	165.333	90	197.071	197.6	133.733	102.267	98.654	107.45	163.708	124.063	227	122.222
437	121.714	155.258	128.667	199.917	103.414	162.522	112.214	145.611	149.3	147	95.344	135.179	113.913	256.083	131.412	134.639	295.444	203.4	138.538	185.588	139.933	164.095	198.571	98.909	128	143.238	163.182	173.4	92.545	153.087	187.435	176.818	127.048	168.115	85.5	196.227	206.5	154.077	87.667	83.417	127.455	191.529	127.091	232.545	160.714
438	117.313	120.444	130.538	201.25	107.448	185.4	106.889	117.947	145.6	169.609	101.36	122.105	84.593	248.316	122.625	120.32	273.5	238.174	142.583	161.111	144.429	153.909	170.667	138.278	117.619	159.148	144.958	162.538	127.6	165.647	189.9	159.273	141.321	155.545	93.483	207.143	189.48	113.304	94.375	99.314	162.111	185.4	116.846	220.767	120.909
439	105.846	154.087	137.947	208.345	99.438	194.652	87	115.278	173.923	143.208	84.25	117.037	90.815	245.909	106.818	113.24	255.045	207.208	135.545	202.704	162.875	170.952	187.929	109.143	113.947	155.103	152.5	178.611	136	201.955	232.667	149.8	147.379	208.913	86.967	232.048	203.4	138.333	88.526	110.84	127.833	202.846	116.643	259.238	131.643
440	147.889	142.839	116.28	214.087	104.912	165.5	100.5	110.905	171.3	149.577	100.952	139.737	89.76	261.286	107.556	121.793	259.917	201.75	144.579	196.375	155.118	178.211	152.667	127.313	128.286	139.519	147.76	205.75	119.071	187.222	222.762	166.733	160.971	200.895	95.808	222.25	221.793	139.25	103.222	83.414	125.286	186.773	106	245.821	132.533
441	91.154	120.517	119.368	205.826	102.417	171.548	105.091	122	158.6	196.176	100	142.45	107.143	244.083	127.5	131.029	255.524	184.231	122.077	165.417	159.6	159.667	208.286	121.2	119.333	158.16	135.435	191.389	112.667	148.435	188.609	153.636	180.719	176.607	96.08	190.28	196.462	147.389	97.286	90.333	116.476	178.6	120.545	244.55	140.25
442	115.385	136.735	141.533	203.75	92.233	185.923	98.333	122.682	149.103	164.476	108.192	114.19	101.206	265.786	112.769	103.143	274.31	242.688	141.824	222.167	155.538	158.261	177.909	106.889	146.824	154.063	159.4	195.133	119.154	186.583	181.35	154.111	145.926	196.13	96.435	223.048	212.852	172.714	97.333	84.741	157.154	195.773	121.056	252.897	156.818
443	130.615	128.208	129.55	175.952	107.4	203.909	132.583	125.048	168.214	139.28	101.571	131.667	95.438	278.615	105.9	120	277.96	211.826	131	206.565	139.176	163.818	203.091	94.933	117.75	126.467	159.778	169.556	137.462	174.263	174	185.8	139.615	173.261	84.72	217.231	196.5	135.273	94.091	83.87	145.214	190.962	119.933	236.542	143.333
444	112.231	162.571	126.467	200.118	112.56	204.879	123.667	103.565	166.969	153.261	115.4	130.19	90.56	300.182	92.923	113.968	291.591	219.095	143.071	207.435	142	175	167.467	115	121.385	155.393	152	166.667	147.471	206.313	209.294	176.583	153	178.348	94	194.6	207.219	150.318	108.188	80.542	96.227	220.864	140.542	224	103.176
445	119.615	128.185	126.043	204	106.556	186.13	93.647	97.042	166.308	191.346	111.652	108.421	89.357	260.692	116.385	103.462	253.824	207.813	118.75	170.583	187.667	180.714	217.538	103.933	117.833	140.52	162.5	185.313	155.583	199.769	192.286	160.231	166.542	185.48	91.462	209.45	220.895	154	120.308	86.48	133.316	163.818	128.842	212.179	119.909
446	136.647	136.667	124.8	215.909	115.323	195.458	119.769	111.621	191.37	186.278	100.24	127.6	78.306	237.545	101.333	133	251.762	221.36	148.154	181.385	183	152.429	189.8	116.875	118.474	152.333	147.389	211	153.5	159.556	175.474	146.615	167.233	152.824	87	233.5	189.077	163.842	104.368	88.897	149.056	183.652	128.708	197.944	108.1
447	141.545	135.679	124	207.063	122.938	179.6	137.3	121.474	179.233	139.529	117.292	133.579	92.25	257.071	112.733	136.429	247.208	216.633	122.214	195.556	195.9	142.25	195.071	110.1	142.947	164.591	186.917	191.75	135.769	200.476	182.632	116.176	164	136.037	92.792	203.56	207.333	183.52	108.4	96.348	138.947	203.2	110.185	235.355	103.364
448	126.25	131.607	142.85	214.25	124.957	162.833	119.5	113.444	161.792	121	118.516	133.071	108.481	252.412	100.882	135.625	260.429	238.5	117.929	150.905	200.333	170.091	196.4	131.923	122	164.355	154.815	185.783	143.714	156.448	177.69	151.929	148.607	181.708	83.481	205.296	132.5	165.115	92.722	97.318	116.81	210	101.2	231.375	113
449	122.273	131.31	147.706	201.893	124.8	167.607	113.917	105.65	173.517	183.176	109.526	118.947	97.25	267.538	107.385	107.478	273.227	190.36	138.462	180.647	169.6	179.278	195.8	143.625	124.278	126.042	183.633	192.864	123.545	195.478	194.316	184.182	174.25	200.318	77.407	224.68	135.043	124.75	97.467	92.862	138.2	201.833	104.125	244.087	108.444
450	124.947	144.862	119.263	195.273	126.682	179.615	96.857	101.059	182.778	164.24	118.28	119.862	87.758	287.389	98	110.708	296.111	236.143	134.263	196.091	214.435	169.773	168.389	133.947	125.259	159.7	145.458	224.3	116.333	223.043	180.348	120.462	148.484	185.37	98.556	223.375	205.846	159.348	92.571	99.042	126.5	218.652	132.833	175.769	114.429
451	139.5	140.767	118.368	207.6	101.087	162.84	87.688	111.519	161.75	157.64	71.63	125.826	116.75	223.7	103.286	121.727	294.737	225	140.857	173.043	156.222	146.682	181.364	111.091	117.609	141.207	125.95	219.235	102.167	175.731	169.789	170.75	145.036	167.571	92.037	225.75	182.75	123.75	91.563	82.652	124.211	167.81	130.333	244.433	123.889
452	115.4	151.429	114.65	236.739	107.269	184.267	116.143	107.64	168.923	177.958	98.727	93.667	96.929	217.438	110.313	122.391	266.111	220.043	146	178.935	126.4	162.385	178.071	142.625	120.786	125.72	167.478	167.2	115.467	155.962	205.6	170.105	143.24	195.067	89.355	201.48	175.188	128.35	115.063	82.923	122.526	193.722	112.214	256.643	97.385
453	110.8	162.524	92.591	234.143	105.846	180.308	112.154	110.36	152.281	164	83.8	106.938	99.759	258.176	95.545	110.31	275.714	251.727	146.444	180.065	132.167	127.25	165.455	111.857	131.28	115.714	157.13	177	123.667	141.929	196.524	174.778	140.84	185.208	105.56	187.393	201.036	146.2	102.786	78.964	150.933	166.074	90.261	216.5	106.938
454	149.133	157.5	115.889	208.048	83.5	170.571	129.8	119.5	172.545	151.423	87.741	116.259	98.593	237.615	126.833	123.118	280.095	219.455	119.083	192.56	134.357	167.071	187.571	130.636	119.045	160.68	145.172	200.087	107.769	157.455	176.357	169.846	152.654	188.474	110.526	233.75	195.296	136.333	108	93.409	124.222	204.476	105.44	233.37	130.923
455	132.6	161.111	134.545	199.35	119.677	172.792	115.667	129.474	170.75	170.143	87.071	114.9	109.148	231.647	109	126.655	265.842	216.926	154	177.385	139.2	160.485	168.214	114.467	135.5	141.48	138.895	171.364	127.923	193.84	198.231	182.35	154.926	160.412	104.231	204.5	199.963	137.727	114.667	66.3	115.263	180.842	121.435	249.966	132.286
456	116	138.531	124.4	250.762	110.364	165.185	109.556	124.75	176.581	163.704	85.679	101.524	100.92	256.875	101.133	120.292	269.72	219	131.444	159.111	139	172.739	173.7	112.222	127.731	140.696	173.174	161.313	121.8	167.84	189.4	167.667	153.583	163.556	91.846	239.471	207.885	131.04	91.583	102.714	139	140.1	106.577	215	123.375
457	84.111	149.593	132.474	205.2	97.773	171.643	116.167	137.458	167.783	164.903	96.821	123.19	99.214	241.533	111.182	120.882	249.556	248.636	142.667	213.792	132	149.952	198	108.6	137.92	151.176	144.15	192.063	127.533	166.167	199.533	156	147.031	162.333	103.96	175.474	191.167	124.158	109.933	80.273	126.118	162.458	134.609	230.161	150.7
458	117	140.958	141.5	210.839	102.909	182.522	119	102.889	129.111	178.667	100.739	132.72	110.912	230.5	114.278	122.958	273.3	234.852	129	197.591	148.9	173.577	193.2	147.583	127.556	147.346	166.158	177.389	145.222	174.923	201.286	157	150.531	148.05	93.2	195.889	185.167	120.52	99.692	91.481	119.833	152.478	121.167	239.519	133.417
459	111.944	167.037	135.722	190.65	129.32	159.636	120.308	124.938	158.5	158.188	125.609	126.231	99.414	246.273	122.2	110	270.625	205.619	156.111	172.174	171.2	176.423	200.833	100.167	131.769	156.031	141.783	194.348	159.733	161.7	192.688	156.667	157.5	188	103.448	216.04	203.226	129.75	107.421	79.957	124.095	168.25	128.263	241.267	123.385
460	141.429	153.227	128.5	197.826	114.909	177.188	92.571	112.222	168.75	161.12	115	137.192	92.25	258.75	90.231	122.633	299.185	245.962	130.786	187.414	170.059	178.8	188.6	117.059	116.36	141.867	143	157.842	142.778	157.208	187.214	162.083	143.615	182.208	98.276	204.815	171.25	147.636	108.632	94.433	150.3	170.824	141.056	244.69	146
461	161.929	144.864	126.167	215.727	116.318	196.88	133.133	105.667	151.12	147.278	117.591	103.4	96.781	252.857	115.222	108	275.19	230	142.75	170.75	178.105	166.421	179.882	103.455	115.067	128.64	148.85	199.737	119.818	160.037	193.625	154.222	139.963	202.783	100.458	205.385	190.12	168	98.818	87.538	140	190.542	115	227.9	98.917
462	147.143	140.929	104.583	209.783	102.185	156.846	109.529	135.6	178.444	158	108.217	117.316	110.292	254	97.583	128.439	259.136	232.759	158.273	192.889	165.533	180.462	191	113.417	134.579	144.071	151.478	241.917	142.154	169.12	190.737	168.7	139.96	162.25	93.913	199.783	209.933	154.067	110.524	90	115.842	203.429	125.857	211.467	112.933
463	101.231	151.964	126.889	197.037	123.2	173.103	120	95.889	175.385	170.391	105.087	146.217	97.739	311	113.615	105.607	266.429	251.75	143.067	215.542	212.615	164.478	191.333	126.909	130.048	144.818	149.348	177.364	128.538	169.423	205.864	169	169.357	181.368	79.455	204.88	217.7	138.471	116.667	97.767	99.875	172.828	133.182	222.571	134.154
464	135.182	159.375	142.571	215.138	96.536	157.35	143.889	120.389	171.031	171.24	89.261	111.556	101.655	251.867	100.308	97.9	240.75	225.72	131.333	210.722	181.417	181.1	162.833	117	127.875	158.704	180.364	190.875	142.273	196.4	179.316	182.083	142.704	213.286	86.615	230.333	191.5	151.909	81.143	91.296	111.667	204.667	127.179	210	126.867
465	106.182	147.655	143.952	190.5	111.308	179.633	117.455	107.143	152.094	150.478	122.037	126.8	113.926	252.071	97.308	115	283.04	240.667	135.6	189.214	212.786	184.267	176.8	119.375	139.222	157.818	161.211	170.938	155.429	188.882	169.542	172.778	139.081	204.65	71.652	215.571	196.385	154.261	86.615	92.517	133.294	176.5	126.4	223.714	113.077
466	120.375	142.8	119.813	183	122.964	197.182	142.625	102.333	156.133	164.85	113	136.304	96.536	278.333	97.786	123.294	237.182	222.815	137.273	184.667	207	174.75	160.625	143.25	133.579	154.677	182.474	165.563	123.917	173.905	193.476	176.357	152.136	187.667	85.462	215.76	176.875	159.278	114.5	89.636	126.923	219.333	147.76	222.107	120.214
467	148.385	123.567	161.591	189.667	126.214	193.941	124.625	110.174	178.594	151.105	113.724	159.909	93.524	219	86.636	137.464	262.591	184.091	142.083	204.793	187.615	181.158	130.692	142.636	148.16	175.381	167.053	174.5	163.545	211.591	153.708	147.85	177	225.5	92.958	217.44	180.684	151.619	77.625	95.724	155.263	190.714	110.5	220.97	131.5
468	125.533	138.75	114.273	164.625	132.345	174.607	141.389	131.824	166.033	161.857	102.652	138.5	106.786	237.2	87.909	125.419	211.125	212.4	116.375	231.778	219.714	172.15	199.7	114.778	140.759	139.13	158.154	181.095	115.188	161.278	201.524	173.333	134.083	224.25	85.517	218.2	181.88	158	107.615	110.333	120.143	192.35	111.55	196.81	139.2
469	122.917	147.308	92.696	209.037	104.242	172.964	117.75	122.636	165.929	140.414	87.704	120.565	101.531	225.818	91.667	126.759	262.136	250.167	145	195.5	168.583	170.208	159	110.727	127.19	137.613	136.048	178	106.308	165.583	193.053	125.529	127.464	209.353	105.448	221.571	172.72	156.731	102.083	95.563	101.412	189.474	107.556	243.742	109.417
470	131	135.16	94.563	219.111	101.647	176	111.769	116.625	157.957	154.95	88.882	105.714	104.939	230.385	134	122.556	234.909	223.04	139.789	192.263	132.563	171.621	169.938	135.9	119.615	153.074	162.92	201	121.5	164.789	186.833	156.222	113.391	173.867	100.032	223.087	187.618	116.455	96.091	99.586	135.667	196	123.074	200.545	121.538
471	157.143	134.333	155.619	205.13	116.083	189.241	117.214	101.611	163.353	163.185	103.154	125.583	108.2	207.375	109.667	126.545	258.083	202.28	82.643	194.083	134.813	156.895	166.545	131.529	125.966	138.464	174.286	147.211	116.182	160.16	188.778	135.417	146.226	186.481	92.913	217.895	181.696	143.258	110.1	92.115	113.875	167.368	91.75	232.677	95.867
472	140.625	130.242	120.727	198.926	100.04	181.133	109.083	113.957	143.6	164.167	88.808	130.643	99.469	245.917	118.4	111.739	236.542	226	146.846	217.412	178.222	167.208	207.722	119.909	107.882	173.591	153.077	161.353	98.313	146	162.765	140.059	121.952	181.65	88.154	238.621	155.65	144.476	88.947	81.172	132.4	162.95	110.278	204.792	131
473	117.389	118.542	120.65	199.958	105.107	182.313	115.5	120.789	163.594	145.964	90.318	113.636	85.037	253	99.417	123.367	260.6	219.84	142.4	186.375	172.25	168.192	199	126.733	136.136	163.462	155.5	194.412	99	169.923	207.813	208.25	155.952	200.56	88.067	201.28	175.5	124.176	114.316	76.88	109.211	167.087	131.593	211.034	111.462
474	136.091	145.917	127.412	243.091	118.045	197.444	113.353	118.154	162.742	165.429	97.138	117.045	104	201.313	130.25	113.179	288.158	247.15	144.2	189.808	172.667	165.56	197.231	126	136.25	146.133	134.56	174.542	117.909	153.692	205.059	196.714	126.208	181.227	103.943	207.957	167.364	136.05	91.125	87.095	128.625	180.294	121.636	244.517	167.917
475	124	152.32	127.364	221.913	124.966	175.955	113.143	113.679	175.323	182.148	85.913	116	116.469	233.105	121.067	125.323	259.852	232.286	167.077	144	172.273	163.036	201.278	116.846	107.16	158.342	190	166.316	145.333	169.885	189.208	147.222	150.52	176.875	79.818	205.316	197.963	129.143	85.95	95.957	132.059	199.95	137.316	245.656	113.364
476	89	122.6	113.438	199.188	97	179.435	117.182	122	166.556	145.125	99.407	119.143	93.333	264.6	98.385	105.133	266.727	184.167	102.5	179.222	146.667	137.143	135.8	110.5	73.286	124.095	148.4	167.733	139.429	161.385	186.875	113	145.19	173.571	79.917	211.409	150.913	126.714	79.455	74.417	137.214	174.438	124.929	217.625	148.571
477	144.833	153.28	128.053	220.455	115.417	177.839	116.813	115.083	165.259	164.087	103.536	123	93.125	268.684	96.25	117.235	267.579	248.773	108.7	185.815	167.5	177.522	184	139.154	125.632	155.393	151.741	174.826	147.429	161.333	161.929	160.632	152.926	184.167	84.682	190.5	175.913	155	100.733	83.5	143.733	171.5	127.556	201.077	127.563
478	146.091	129.278	133.375	213.737	125.423	187.931	104.25	112.708	175.72	178.417	100.929	127.056	91.586	231	132.444	128.25	282.538	233.526	121.154	167.857	161.5	166.391	203.5	120.412	146.652	135.227	181.952	171.632	148.5	195.25	156.111	194.154	149.4	186.545	68.172	222.75	178.481	141.083	90.412	82.241	151.421	182.857	129.462	205.931	108
479	133.308	147.3	119.222	232.12	116.313	201.769	124	109.765	173.552	188.957	125	129.545	104.946	224	91.533	104.214	318.458	227.615	83.714	158.05	187	150.333	174.667	123.385	120.857	161.5	144.923	185.2	152.933	168.64	187.364	156.615	158.483	165.37	68	239.16	209.154	163.318	105.111	90.885	128.619	151.154	105.556	189.258	134.143
480	131.267	135.381	139.5	217.619	111.115	166.406	130.818	101.609	177.556	166	121.6	113.773	119.64	269.588	96.8	114.214	232.391	253.64	154.563	195.35	159.615	173.375	185.571	129.25	124.652	144	165.05	179	120.083	172.5	174.12	151.111	147	198.722	85.75	217	214.704	163.136	89.1	90.542	95.857	181	121.76	224.375	109.765
481	124.417	141.647	124.846	212.318	130.615	174.657	135.583	125.857	188.094	169.87	94.111	124.043	101.292	196.5	91.636	105.92	317.214	252.25	133.286	161.13	168.583	170.174	213.545	112	121.304	141.786	153.895	197.267	115.25	173.5	197.688	137.857	155.565	187.375	85.083	225.158	205.778	158	88.5	80.407	121.389	208.25	107.391	246.885	116.667
482	152.9	142.64	114.947	187.174	123.409	172.457	115.647	135.882	178.4	160.346	109.696	141.333	104.853	263.727	109	112.074	255.222	227.615	138.083	193.654	153.692	178.963	184.591	99	126.318	168.774	174.773	192.789	131.643	177.85	195.385	145.417	157.688	168.091	86.957	208.222	223.813	166.385	106.143	75.708	106.429	197.25	127.571	242.438	127.077
483	108.636	140.591	128.952	204.727	111.519	178.63	127.308	125.667	157.92	170.154	120.815	130.474	103.931	250.769	105.133	114.071	255.571	229.185	127.889	180.571	193.2	162.682	183.667	132.583	116.048	142.308	164.269	195.5	144.471	202.417	156.391	163.8	171.952	145.963	97.69	200.632	189.429	152.409	91.588	98.692	138.1	176.333	126.632	241.111	115.714
484	133.214	139.32	138.889	192.1	111.25	222.037	129.95	106.077	173.828	145.043	114	118.5	107.829	233.438	105.286	122.818	264.783	244.185	121.5	180.435	180.917	150.471	158.615	106.75	129.522	157.923	157	171.333	125.071	165.667	201.478	149.313	152.367	186.65	93.107	217.864	187.893	123.167	100.238	86.963	142.143	194.348	134.316	216.88	99.8
485	120.769	144.75	138.438	219.955	123.657	176.32	129.222	116.458	165.767	180.833	126.381	119.462	107.933	297.053	106.857	121.879	293.4	195.5	136.167	187.96	195.75	174.167	183.35	140	129.762	164.6	195.125	208.222	169	178.478	161.043	164.75	138.586	223.76	85.3	223.778	177.632	151.3	99.813	93.364	137.462	202.833	138.393	214	125.636
486	128.6	150.29	131.444	190.577	126.071	196.13	117.714	83.933	179.344	154.333	106.607	131.24	90.696	261.684	98	126.893	294.217	228.389	116.714	176.348	174.167	172	182.364	136.188	122.12	162.538	138.688	170.095	149.2	193	166.8	124.417	121.625	200.895	106.9	182.6	167.692	183.217	101.167	93	162.75	193.5	116.455	217.857	139.846
487	147.905	152.417	111.889	229.533	100.167	190.033	124.222	119.824	145.033	156.75	97.7	111.913	103.542	236	98.882	127.371	270.107	213.714	163	170.667	145.8	157.333	176.231	123.067	122.76	158.485	163.125	194.538	121.467	142.577	163	167	146.5	175.81	100.552	216.84	175.833	138.7	71.833	93.957	137.357	161.375	136.609	241.179	114
488	128.1	128.968	117.294	206.952	108.929	148.111	119.938	90.941	120.679	155.957	97.333	105.12	116.029	256.5	110.333	124.037	262.621	217.633	139.667	181.65	159.364	163.24	192.5	132	125.276	153.727	178.091	154.563	159.917	141.905	193.2	160.556	153.13	175.65	85.462	221.19	173.781	118.385	110.778	82.917	105.526	184.36	114.208	250	141
489	133.059	127.63	127.55	226.655	107.929	159.5	89.6	130.217	146.313	158.238	108.545	115.391	103.63	221.6	109.167	138.036	270.375	247.4	133.2	196	176.929	159.957	204.071	117.467	117.409	157.037	161.783	165.6	137.286	165.125	190.842	182.857	140.485	218.091	97.933	203.72	203.621	144.588	93.286	95.542	124.167	187.76	121.087	237.115	92.813
490	95.733	141.6	96.778	210.154	117.385	199.464	149.1	108.941	157.08	179.267	92.519	123.478	105.452	248.2	116.467	126.818	267.692	213.071	157.545	153.72	170.25	150.261	170.8	110.5	157.933	141.538	146.5	195.95	169.833	152.786	167.722	159.3	134.935	140.346	101.875	224.682	169.846	154.778	95.813	78.632	139.611	148.632	121.417	228.217	102.462
491	135.118	144.192	124.609	199.696	116.857	182.107	112.944	105.111	180.071	159.714	90.5	132.643	97.423	210.3	109.818	140.259	287.85	246.517	160.55	190.292	156.647	150	187.667	124.429	148.654	135.88	165.579	184.8	123.467	194.571	164.1	160.643	157.889	185.556	106.714	210.444	190.273	157	127.625	89.174	134.545	175.69	130.579	224.32	125.625
492	126	150.643	117.4	172.917	112.885	158.472	109.429	112.667	178.72	152.773	104.357	114.889	127.071	253.231	122.429	125.879	274.75	191.316	136	183.708	165	172.407	200.467	125.867	136.565	149.966	136.37	166.5	136.5	155.136	187	154.889	157.292	155.957	89.591	246.273	193.273	130.85	91.733	98.6	141.765	160.042	131.762	257.952	122.333
493	129.917	138.697	121.667	212.889	117.179	171.219	102.308	104.357	165.3	171.417	94.483	145.3	109.296	278.364	81	113.55	263	202.667	158.231	204.611	196.071	165.318	211.25	128.136	135.958	158.786	160.25	176.667	125	172.955	186.667	157.632	142.75	174.815	73.152	232	193.29	139.042	95	75.679	123.824	182.348	109.455	244.839	124.071
494	117.545	139.033	112.857	204.1	114.038	189.773	116.625	120.3	175.419	143.643	110.9	112.923	91.515	258.75	115.923	105.9	275.474	220.038	141.929	154.227	158.167	175.35	198.818	125.222	126.37	130.913	160.935	159	156.813	208.65	186.444	156.909	130.897	174.524	101.2	206	192.742	180.72	112.692	89.742	95.882	162.455	118.75	255.182	128.133
495	128	140.222	116.947	200.385	113.44	200.75	119.444	121.8	175.909	200.261	98.957	136.563	119.684	228.158	126.75	133.346	271.692	214.125	155.842	176.391	185.333	153.294	204	139.333	132.95	154.808	142.471	190.632	125.769	179.765	214	168.875	164.107	167.833	86.259	200.95	204.885	149.24	74.467	102.19	124.692	165.455	123	217.906	124.231
496	125.714	138.419	129.167	212.318	121.654	165.656	107.308	97.409	155.391	167.045	109.259	134.44	105.313	241.375	122.467	119.588	281.522	235.158	156.667	173.261	171.625	151.667	213.111	119.545	139.042	134.484	159.043	172.333	151.231	170.273	175	139.909	142.067	161.864	83.2	209.5	203.138	121.036	117.75	84.857	105.45	219.067	119.619	255.879	121.727
497	136.5	129.294	140.714	186.083	102.75	179.071	87.75	108.786	131.286	160.455	110.808	103.455	90.864	211.6	113.4	122.444	205.417	193.545	110.333	139.688	188.333	149.375	179.429	115	117.813	139.773	174.625	179	138.778	165	173	122.75	152.05	165.467	90	207.538	179	145.333	84.167	68.778	110.333	155.833	93.588	198.533	119.556
498	92.6	110.609	137.556	170.25	108.905	148.95	108.556	87.667	130.882	151.111	130.04	110.789	87.421	229.111	85.9	100.926	251.286	229.176	123.6	132.235	173.889	147.944	163.833	128.25	125.231	151.316	156.167	177.143	122.889	174.1	176.25	171.2	137.875	127.571	95.45	159.538	189.905	142.588	77.222	88.8	119.182	181.176	91.545	184.217	83
499	110.222	135.118	110.737	168.417	109.688	168.333	158.2	105.526	176.667	169.2	104.188	145	97.727	215.875	94.636	91.5	266.412	220.842	118.727	182.882	154.786	142.733	242.8	119.091	102	153.917	137.25	165.857	153.333	163.059	131.722	164.778	126.176	157.706	73.08	192.263	162.583	115.214	87.5	87.688	96.75	125.25	77.444	197.412	116
500	121.727	140.842	130.286	213.333	120.85	193.105	145.375	94.231	155.682	128.563	98.133	122.786	98.533	199.538	77.3	126.158	233.3	208.786	119.4	138.909	172	136.188	144.556	117.5	119.769	157.259	156.381	146.667	125.2	148.385	153.067	164	131.353	181.643	83.231	166.579	197.826	159.533	92.714	81.75	99.545	185.357	96.933	221.87	128
501	111.5	137.111	115.375	189.235	121.32	166.188	135.333	114.923	158	181.077	137.615	116.091	93.65	228.5	51.25	97.533	245.154	227.615	94.5	166	176.125	165.2	146.7	107.75	103.867	128.862	152.8	152.286	126.917	160.071	174.143	124.667	130.889	151.889	88.84	198.667	185.333	145.4	66.091	91.944	123.4	182.333	117.25	211.727	128.875
502	118.286	123.043	98.417	197.706	117.235	138.56	97.167	98.286	147.263	146.647	127.059	116.313	105.731	268	78.4	105.421	280.5	199.091	106	173.467	166.4	151	168.909	98.333	123.19	129.176	123.231	169.588	158.5	143.5	178	119.833	135.2	146.273	86.565	170.4	169.458	107.765	86.1	81	99	131.143	72.556	188.6	64.286
503	131.5	112.043	92.308	168.455	139.9	155.923	91.111	95.19	150.409	131.438	117	132.333	89.905	165.5	98.571	122.958	220.5	212.286	134.909	172.1	180.286	178.056	175	137.182	147.056	140.909	128	183.882	115.364	162	127.2	108.222	113	182.917	83.778	187.952	172.292	134.933	91.357	97.368	146.3	188.118	114.182	189.158	107.1
504	127.857	140.65	125.278	175.688	127.5	145.667	99.625	91.846	183	169.533	106.429	111.273	102.045	226.5	108.714	113.19	244.952	220.438	144.625	184.167	159.857	132.933	155.333	103.111	104	122.944	147.071	162.375	109	155.533	178.952	106.4	130.435	169.714	89.538	196.857	161.227	158.556	72.8	87.778	133.5	171.846	118.063	189.294	102.667
505	140	152.407	118.462	196.381	123.179	190.417	133	118.579	150.4	150.667	107.4	118.481	94.519	193.778	97.591	133.968	240.864	241.893	159.765	206.8	153.4	145.167	206.071	113.5	123.821	119.364	151	221.526	122.125	167.107	167.474	163.727	132.267	172.636	96.409	205.393	192.407	135.154	91.75	82.263	121.6	174.286	126.643	248.32	130.9
506	126.733	132.28	114.857	216.923	114.167	176.611	108.214	127.375	145.75	161.875	83.964	124.762	97.107	264.583	114.438	118	284.269	197.32	172.444	193.379	147.571	149.792	181.583	130.077	102.231	135.778	144.591	166.074	113.533	173.682	192.4	170.714	143.542	182.739	94.036	227.217	181.25	107.481	102.3	98.111	117.333	141.65	108.952	232.222	92.556
507	120.867	140.8	107.684	178.545	94.214	197.281	109.2	126.1	170.667	152.417	107.409	109.111	94.85	266.895	130.417	123.063	231.684	192.7	133.692	181.783	190	155.143	186	131.467	136.118	137.296	164.32	132.417	118	154.304	199.706	163.846	141	175.391	87.414	221.545	189.038	125.429	107.267	91.862	146.923	185.474	117.238	224.92	111.857
508	150.429	134.417	104.071	209.481	95.682	179.548	105.333	115.563	169.962	177.429	95.667	108.316	96.679	244.533	106.421	137.111	290.333	216.609	164.867	198.263	172.625	157.2	156	132.636	121.95	163.967	166.684	185.706	151.7	172.16	152.467	155.143	125.857	190.571	91.76	185.438	167.269	143.333	82.231	78.536	121.55	159.565	110.852	243.826	111.25
509	142.5	146.889	116.647	200.522	120.269	185.706	117.235	118.875	162.633	168	99.957	111.478	105.3	213.947	104.417	119.923	282.381	226.964	130.2	168.263	176.5	152.577	158.357	109.273	123.826	149.259	164.682	149.182	128.833	148	195.438	139.538	131.8	199.545	81.35	219.185	212.464	151.077	102.133	74.36	132.167	170.857	100.529	234.04	146.421
510	128.182	156.542	109.952	207.667	114.353	186.438	118	111.778	162.84	154.25	83.545	125.048	89.444	242.077	105.882	123.583	278.304	237.737	108.455	170.867	143.636	168.917	223.778	136.9	130.542	147.034	159.923	171.375	134.667	170.731	172.933	163.188	156.5	145.44	108.375	199.708	194.84	140.824	100.375	93.56	157.421	171	111.704	228.304	85.571
511	129.412	158.542	116	218.913	113.76	176.808	141.636	108.643	197.929	164.389	106.639	117.708	96.897	256.778	108.412	128.063	294.935	206.423	135.063	156	170.25	173.682	195.933	132.4	117.2	160.606	192.25	200.211	117.643	143.286	216	155.857	154.931	187.333	87	202	189.581	151	83.714	83.905	118.444	176.652	134.045	229.973	133.231
512	136.929	137.111	118.143	187	104.111	174.097	106.813	121.762	181.692	140.217	108.903	127.65	92.464	245.75	104.077	122.857	243.565	235.44	160.6	178.565	165.455	177.87	237.923	111.267	129.933	125.611	164.739	140.722	136.579	164	187.737	168.5	164.2	196.043	97.679	224.64	168	149.741	118.389	84.957	148.706	178.316	123.765	238.448	137.273
513	113.313	166.192	130.074	216.55	130.81	170.333	125.867	115.067	165.667	170.833	98.607	124.933	111.652	238.385	106.5	112.214	311.217	219.591	134.714	204.952	187.438	170.333	189.455	149	136.032	154.148	150.905	141.5	113.375	192.391	182.083	178.188	154.111	171.64	99.286	199.333	193.219	156.696	82.571	93.958	120.429	144.143	104.136	242.567	107.615
514	111.5	139.913	70.538	173.667	116.55	180.143	93.4	101.6	177.316	152.25	113	108.1	94.75	216.667	93.25	111.125	254.636	194.3	138.444	113.118	201.545	137	122.25	98	126.154	129.588	159.143	154.875	143.778	156.048	192	127.455	154.808	170.588	72.64	204.714	163.176	168.667	106.4	84.267	115	165.538	90.5	184.773	115.667
515	124.4	136.917	104.429	211.353	120.778	175.679	100.818	106.897	170	154.087	111.32	142.741	100.2	234.857	108.273	110.828	247.182	220	140.619	156.4	168	171.586	201	137.778	142.069	140.704	201.8	151	129.5	170.6	172.762	120.545	145.256	206.474	73.778	198.5	201.067	173	112.8	94.08	123.944	156.96	114.4	222.25	144.071
516	130.333	156.565	113.19	214.852	129.5	184	123	95.19	177.933	158.133	127.524	137.625	101.438	245.667	109	104.207	277.793	241	142.6	151.167	183.923	183.708	193.077	126.786	126.615	164.231	156.481	177.217	170.429	166.12	181.118	164.733	163.862	181.786	79.355	194.667	190.207	155.524	100.6	86.333	138.619	185.5	126.364	255.417	103
517	123.111	121.905	118.733	169.5	100.778	164.176	118.167	106.444	141.6	148.688	119.526	100.421	104.636	220.4	88.75	103.75	281.526	212	107.6	161.75	143.727	165.889	209.6	104.5	141.882	150.647	127.727	178.182	123	160.588	148.471	136.818	146.158	196.733	76.409	198.692	179.789	155.375	74	84.706	102.273	214.833	97.2	243.211	105
518	115.727	159.56	119.778	201.174	133.071	184.069	82.818	109.545	149.261	148.391	120.44	140.208	106.406	242.611	111.2	99.815	325.034	219.826	163.059	175.5	184.167	183.913	177.071	104.1	122.778	163.31	180	184.88	143.583	179.464	184.421	162.563	152.235	181.778	92.556	222.52	204.913	185.5	82.615	78.182	129.5	178.889	130.933	211.929	125.294
519	164.143	162.276	112.2	184.478	127.741	182.032	98.727	113.85	160.222	149.857	138.05	140.095	111.714	228.9	100	108.75	279.13	243	151.235	186.263	198	158.222	204.692	127.429	130.8	158.733	174.905	191.889	137.909	175.48	200.278	193.214	152.067	178	86.125	215.227	206.111	167.04	93.857	93.542	153.067	171.542	137.963	218.333	98.167
520	172.091	152.684	89	211.917	120.576	188.355	122.5	110.9	161.909	153.095	133.154	118.682	107.594	254.857	93.583	96.971	271.88	220.474	147.063	187.227	178.706	176.947	175	169.778	133.5	140.387	151.889	192.375	132.455	183.895	195	183.813	132.167	178.267	87.923	249.05	170.536	177.476	99.938	86.905	128.286	203.792	121.909	189.55	111.071
521	137.833	166.576	125.867	203.565	131.12	187.08	116.929	90.588	180.654	176.813	127.619	147.423	102.63	213.8	119.5	120.433	307.667	229.667	120.538	187.04	200.75	153.273	201.438	126.889	150.286	164	134.905	173.087	134.667	190.318	182.95	147.7	148.935	151.947	91.933	272.417	183.563	152.522	108.417	103.316	155.316	219.591	132.391	200.625	118.5
522	138.538	151.643	115.111	196.423	127.618	168.613	115.5	113.813	207.5	201.071	141.8	126.7	94.321	265.636	135.6	102.069	242.3	210.762	165.333	174.308	178.083	180.92	178.692	131.333	121.579	149.95	185.64	164.913	122.455	206.111	174.045	148.615	167.655	192.583	87.067	238.895	196.5	174.2	101.308	104.1	136.875	214.211	95.75	204.636	93.071
523	132.733	132.917	146.438	197.042	119.154	174.622	128.522	143.7	153.833	165.08	102.348	130	99.241	248.333	110.786	112.3	286.233	254.704	136.385	207.259	167.067	150.833	190.3	123.6	123.793	123.303	165.296	169.111	131.947	168.5	116.111	169	139.152	200.133	98.871	193.318	174.806	131.524	95.545	90.222	133.5	207.346	114.407	217.966	118.182
524	120.5	155.824	112.5	211.474	96.417	177.522	90.375	80.462	138.667	109.214	89.192	117.684	86.647	252	88.25	101	247.045	197.882	136.8	168.375	146.8	120.833	165.333	122.833	99.714	125.938	143.211	169.294	139.125	126.313	167.737	120.1	132.538	188.636	64.353	208.438	187.167	139.308	67.167	91.357	102.25	153.529	102.688	240.526	112.25
525	115.615	136.75	107.632	212.043	108.867	197.8	128	94.091	175.4	161.2	106.214	132.737	112.324	249.833	110	139.577	277.792	228.286	133.357	159.478	160.846	185.792	144	118.231	140.727	160.179	137.742	172.265	133.263	157.129	176.2	164.067	118.229	163.926	113.103	216.12	185.2	144.217	87.071	99.194	120.818	194.333	112.435	220.853	120.7
526	127.375	141	86.8	172.727	124.952	196.933	96.4	92	139.75	115.727	79	99.8	81.261	200.833	94.118	112.941	208.467	210.2	170.923	172.909	139.667	130.6	148.545	106.5	120.8	128.476	121.3	162.588	137.25	163	156.579	161.556	117.111	156.857	94.421	162.5	154.2	165.333	109.1	76.652	111.923	144.333	109.933	183.647	99.7
527	126.412	148.2	118	220.48	105.786	199.724	99.5	138.944	156.743	140.833	101.28	122.773	97.467	260.455	117.563	131.161	246.048	229.136	143.643	195.833	164.769	173.714	180.944	97.538	124.96	138.645	176.125	196.636	104.882	185.857	152	143.182	141.563	196.654	87.583	204.895	159.333	178.905	102	89.419	141.6	192.857	118.577	206.52	135.182
528	184	160.818	120.053	219.133	110.692	212.333	111.273	114.826	176.645	166.227	93.647	99.704	101.808	226.5	123.133	117.325	279.8	209.65	131.278	202.227	187.529	170.345	186.789	137.182	111.654	152.719	161.043	184.474	128.3	148.769	214.083	189.154	141.034	182.043	98.071	220.897	207.429	139.462	116.929	88.333	128.3	189.292	128.84	226.227	122.353
529	153.214	138.435	118.368	171.211	120.071	175.414	90.8	132.722	174.174	179.783	97.519	139.208	95.649	249.188	87.938	112.111	286.286	212.167	145.833	189.185	176.143	158.591	189.231	101.786	133.95	138.926	149.261	166.077	140.133	178.48	218.231	168.267	156.875	197.125	91.56	222.348	181.25	149.955	102.143	85.542	157	184.875	129.783	232.958	118.667
530	149.615	163.318	106	202.263	137.156	182.147	97.389	129.625	169.962	156.55	119.103	129.429	113.607	269.538	133	128.481	266.292	197.75	120.3	183.308	165.684	181.762	169.25	102.714	107.304	132.926	174.632	181.278	156.857	154.667	173.833	175.556	151.033	175.913	79.065	225.091	199.276	164.318	91.923	74.071	136.476	206.947	134.583	209.929	113.417
531	164.643	141.529	142.857	212.037	121.92	190	84.5	107.091	173.269	164.1	110.542	116.259	107.235	291.583	116.067	122.364	246.364	245.125	128.875	171.172	193.083	181.636	175.083	151.75	127.136	140.692	139.68	171.958	154.273	163.731	168.65	183.25	160.542	170.115	93.25	246.517	177.769	144.4	101.333	77.75	140.7	170.905	118	234.645	137.6
532	158.429	143.464	122.706	182.818	117.893	164.214	121.5	122.125	164.419	147.867	105.862	140.692	111.556	266.5	101.769	113.52	256.8	177.071	159.769	176.9	208.273	177.182	175	132.769	141.72	150.655	169.292	188.8	161.933	143.476	179.211	135.8	162.382	172.417	97.433	216.524	175.323	177.059	101.182	72.389	123.9	152.375	148.381	205.8	112.077
533	160.5	145.278	119	183.2	125.667	168.778	81.813	103.6	172.214	187.167	99.143	131.5	102.963	224.25	111.75	122.269	257.929	211.767	162.389	194.76	147.929	165.8	175.909	187	138.667	164.222	144.455	188.875	141.455	196.273	158.308	168.688	124.964	207.13	93.857	213.852	179.231	160.95	97.364	92.414	136.417	157.045	111.409	219.391	114.5
534	119.222	147.348	114.81	202.231	127.313	191.765	105	118.833	171.241	160.833	113.276	120.609	99.063	254	97.364	103.955	238.4	224.368	152.154	165.85	171.824	183.381	183.235	98.933	141.714	156.458	148.13	173.867	139.929	175.833	193.8	164.769	146.913	161.792	77.929	239.667	196.87	156.64	115.091	94.55	115.643	180.581	128.111	228.179	109.077
535	140.538	142.115	113.12	212.222	97.417	193.081	111.529	105.45	189.458	170	135.5	154.625	94.826	206.091	123.1	130.357	254.15	215.958	189.692	162.615	163.4	176.696	204.071	122.222	136.636	153.714	158.9	150.526	119.333	162.87	177.55	202.818	154.4	188.231	74.258	211.957	178.636	159.913	103.053	105.174	155.375	180.235	119	187.739	107.5
536	128.538	139.217	126.652	230.571	124.96	156.125	123	86.882	162.08	197.846	101.815	136.091	110.742	233.722	126.875	102.071	276.429	211.125	145.091	182.92	200.462	178.048	173.235	139.385	127.345	151.138	150.808	193	104.091	181.571	166.381	189.923	162.514	173.958	111.64	210.258	181.5	155.259	84.133	93.143	136.375	186	128.5	218.233	143.2
537	145.125	147.893	105.667	208.571	118.259	173.857	142	101.593	156.643	179.478	111.185	137.429	121.45	222.412	99	103.032	288.333	244.105	148.769	200.3	207.5	190.238	156.2	117.462	131.429	162.125	184.536	183.88	111.4	170.409	174.462	154.091	155.821	178.864	105.071	241.286	211.759	150.733	74.833	88.407	151.727	164.68	110.833	223.083	94.85
538	149.263	148.429	104.118	176.043	122.097	167.333	116.941	116.05	178.37	126	123.036	150.947	114.483	212.722	126.889	113.214	289.08	237.765	139.125	171.792	192.5	184.455	188	129.286	126.364	177.037	168.481	191.091	146.056	214.81	181.333	150.615	151.857	174.308	103.333	186.667	204.367	146.571	102.375	101.375	120.625	192	135.417	223.217	145.467
539	143.111	147.333	119.65	188.125	109.103	179	100.182	109.313	179.538	167.571	113.563	130.04	97	250.533	116.118	119.645	255.962	236.389	141.462	193.565	195.538	164.4	209	116.85	134.148	163.538	158.727	173.955	117.526	179.05	167.75	160.833	148.71	157.773	92.515	220.952	178.531	141.25	101.267	101.926	160.333	204.391	119	258.739	110.833
540	125	144.759	143	167.074	126.676	169.407	101	132.316	188.731	128.632	133.962	136.435	114.419	280.385	108.769	108.448	296.464	265.333	156.917	179	189.267	187	211.769	120.286	124.36	180.318	147.231	182.211	152.75	201.087	181.722	143	145.44	213.091	94.912	213.636	200.692	132.227	91.818	106.609	141.818	220.192	120.368	239.043	162.417
541	109.688	145.647	97.571	212.545	129.667	158.207	118.846	124.235	161.607	148.857	98.609	102.1	83.786	241.867	100.357	119	270.481	213.261	167.5	183.304	173.429	172.818	193.056	137.455	118.357	136.621	186.318	192.217	116.9	146.421	196	154.533	132.966	195.824	97.786	198.286	180.433	145.208	116.412	103.05	128.35	143.167	140.68	235.958	107.364
542	131.889	134.038	131.333	230.522	126.56	187.9	79.125	115.789	146.889	142.44	94.103	111.8	93.071	233.143	120.25	138.469	237.792	210.091	167	178.65	168.923	168.08	126.25	133.933	131.731	142.036	147.833	192.125	135.556	183.88	153.667	157.294	112.955	177.87	98.778	220.889	235.28	154.765	132.214	101.645	148.643	176.941	121.407	229.212	127.789
543	170.188	102.545	129.538	172.381	107.667	157	107.3	125.273	165.458	139.412	91.233	123.1	100.038	204.429	109.75	115.367	265	230	153.273	173.8	156.5	163.1	187.923	114.643	129.542	131.923	139.842	156.611	140	154.19	210.733	152.625	145.36	198.107	78.853	206	173.88	132.188	101.5	94.75	119.067	171.483	129.444	207.87	155.1
544	138.385	140.154	117.563	208.417	107.15	151.724	117.222	115.737	174.5	162.765	115.483	119.227	99.914	267.615	77.571	123.222	285.542	206.87	155.938	176.348	145.357	180.583	191.273	99.778	139.826	130.1	174.652	151.765	134	175.381	153.4	180.643	153.4	191.143	102.524	240.857	194.875	133.875	100.857	93.917	110.278	150.545	118.679	262.381	147.091
545	94.667	147.129	135.733	203.6	118.429	170.818	126.583	116.375	182.045	150.76	114.24	113.6	97.103	266.923	110	134.345	260.5	260	147.429	168.143	171.455	154.769	188.053	112.889	122.474	121.667	134.533	188.05	131.467	174.429	194	149.667	132.115	192.056	100.84	223.409	171.464	150.25	101.583	90.538	124.722	166.815	134.5	218.6	117.063
546	140.154	156.609	111.773	196.958	103.143	180.333	118.059	115.864	162.091	164.4	113.276	104.208	87.261	237	130.786	109.522	266.045	216.462	163.6	179.52	165.4	179.842	179.231	135.308	107.524	146.5	156.786	176.4	113.929	170.037	160.923	150	139.786	187.238	112.04	221.545	170.968	127.12	88.182	95.038	163.667	165.92	112.895	222.581	131.1
547	118.267	163	128.045	203.233	99.444	190.68	114.929	121.211	167.059	165.429	112.077	136.762	98.143	203.467	97.9	112.206	288.947	209.667	130.765	158.55	195.167	176	176.667	136.625	125.68	142.5	175.148	174.474	127.929	181.579	177.111	162.6	172.935	177	102.065	209.1	213.789	157.28	72.375	94.8	138.056	135.579	100.043	228.762	149.333
548	158.909	148.739	129.267	181	97.625	178.154	107.8	120.263	147.406	158.28	93.667	111.125	103.212	221	109.4	125.8	282.87	169.941	156.375	181	142	173.368	222.727	108.6	120.87	133.5	155.526	178.524	148.133	156.385	163.556	148.438	144.64	187.667	98.844	217.08	192.156	173.957	118.2	97.714	132.364	174.25	143.857	219.429	130.929
549	145	146.889	157.947	214.625	116.486	155.37	122.462	126.889	163.593	153.393	113.32	121.684	112.667	246.692	118.706	127.406	273.826	214	112.938	175.682	189.2	179.542	200.333	140	134.259	127.129	161.909	174.875	157.909	184.84	154.565	159.643	161.719	188.429	105.484	209.52	184.464	185.217	77.667	92.655	118.077	159.5	112	206.346	110.8
550	133.722	147.069	116.87	169.947	108	171.4	127.588	117.842	175.4	173.783	107.806	113.684	110.897	255.059	113.667	119.37	243.148	198.75	151.75	148.333	157.375	172.346	183.7	130.769	112.611	132.385	150	172.429	131.071	179.917	159.667	186.667	165.276	176.269	85.667	211.05	208.655	169.92	99.583	74.677	124.917	150.722	126.13	220.852	108.6
551	121.308	155.739	138.947	205	121.415	199.269	129.933	119.5	168.286	135.931	103.143	143.742	107.485	212.077	119.267	133.333	222.952	208.852	132.5	170.219	179.125	170.875	188.333	104.833	118.5	155.167	176.667	166.091	157.6	220.5	174.8	149.118	125.303	174.667	79.556	212.05	201.345	162.478	99.429	89.419	144.182	176.696	120.87	202.913	121.929
552	132.467	141.529	148.625	219.6	112.367	208.074	115.733	112.955	185.286	160.333	129.609	128.429	107.44	222.385	87.789	126.111	250.261	240.417	152.214	185.48	180.188	158.44	169.824	114.286	138.96	136.735	171.5	210.556	139.6	174.64	176.792	138.667	125.111	169.286	84.054	225.136	179.167	165.16	104.467	85.828	136.4	206.769	144.481	235.313	137.091
553	147.5	141.44	115.591	209.517	122.84	182.667	128.5	109.611	184.576	136.586	112.526	134.478	101.583	271.667	97.154	137.767	278.542	226.516	165.333	195.692	224.182	194.276	183.824	138.563	123.893	154.435	148.875	167.632	168.308	173.577	189.032	170	147.2	176.85	95.889	219.769	193.724	150.938	89.263	96.091	132.421	211.667	123.471	231.143	107.286
554	165.133	143.964	127.5	190.8	142.577	180.862	108	108.952	181.156	175.64	105.452	140.267	98.5	176.917	59.5	100.654	267.737	238.036	161.267	180.722	185.25	208.379	179.067	134.545	130.36	163.971	172.619	176.25	128.867	184.259	152.316	165	147.962	201.684	85.207	237.955	192.27	182.421	82.556	106.226	147.167	170.947	133.864	194.3	111.333
555	147.588	115.63	143.63	185.739	114.759	210.72	115	112.833	192.412	141.421	109.32	129.471	98.686	227.533	110.857	142.467	261.625	240.522	172.333	160.522	203	161.875	162.444	154.4	119.583	151.381	142.2	158.727	135.583	163.84	180.292	163.833	158.972	196.625	93.963	248.708	200.333	199.6	83.067	93.174	140	188.769	102.238	198.083	116.875
556	168.353	155.067	135.478	193.773	130.593	180.185	120.429	125.214	183.259	153.056	123.958	130.684	96.552	236.688	96.5	130.941	295.133	254.81	152	192.64	184	168.72	189.308	121.5	130.857	162.357	181.429	197.389	115.706	197.9	188	160	156.429	197.435	98.7	210.5	194.852	169.444	96.176	86.931	119.35	171.739	110.808	218.75	151
557	146.875	145.125	127.391	214.304	126.786	159.75	121.917	131	172.958	174.292	132	124.667	118.767	259.533	111.091	121.207	263.789	235.292	138.444	151.75	200.905	168.115	184.357	141.545	128.304	154.76	166.167	204.105	163.769	198.5	189.391	169.45	139.769	181.278	88.92	241.75	192.12	154.792	103.25	107.781	123.778	199.105	138.393	209.839	145.667
558	148.778	138.08	137.333	168.455	128.355	166.966	144.889	104.5	178.4	135.429	120.813	136.44	99.435	211.667	105.6	116.769	282.926	207.381	137.625	198.048	177.846	204.091	214.786	138.6	128.455	156.04	154.421	180	144.375	169.308	188	169.067	145.077	186.87	104.074	235.136	178	172.269	124.333	121.867	148.75	200.048	117.737	203.741	100.615
559	129.455	159.083	75.625	192.217	96.542	170.03	105.176	125.75	178.5	154.222	99.5	114.96	100.323	220.4	111.333	115.688	255.167	215.522	164.867	220.95	140	148.667	162	113.813	129.792	144.926	140.64	163.045	121.857	155.4	158.769	178.583	140.538	209.913	87.704	200.909	200.13	125.95	100.769	88.92	117.917	177.154	111.286	211.308	135.2
560	120.417	145.92	121.5	231.125	122.639	180.593	99.833	114.5	141.619	165.667	116.8	126.192	103.077	274.5	124.636	134.536	246.64	197.833	160.933	182.75	167.857	139.174	158.846	136.313	127.259	152	151.438	176.833	111.091	134.929	204.412	170.824	116.75	181.964	86.879	211.75	172.333	131.5	87.286	94.522	138.933	189.526	121.957	239.118	121.133
561	137.6	136.655	125.556	245.095	122.871	169.577	92.875	100.3	152.552	158.5	114.08	142.529	96.692	183.714	87	113.708	269.833	192.556	162.077	176.96	157.545	148.074	147.727	150.143	102.08	161.043	158.263	179.053	123.375	158.667	119.786	186.9	133.174	191.667	96.583	200.24	168.9	140.556	111.625	83.129	124.722	167.464	128.522	251.037	136.5
562	143.167	138.043	130.905	177.556	126.75	184.545	119.786	126.4	165.966	156.913	106.848	131.056	102.31	233.056	99	105.87	253.5	178.852	121.063	196.818	156	162.261	199.727	101.636	115.68	153.935	163.6	167.667	139.727	141.476	172.81	159.833	128.421	171.333	106	207.158	178.621	151.588	113.5	101.885	155.769	163.043	142.053	254.308	94.533
563	126.25	151.818	113.524	200.636	109.367	180.966	104.556	93.053	162.043	122.947	109.75	114.056	106.516	264.9	119.1	125.189	272.238	191.211	140.143	158.591	146	166.591	194.25	121.667	142.087	146.429	164.278	154.148	141.538	149.96	173.5	154.909	158.784	211.591	97.2	209.654	194.714	148.632	100.462	97.375	130.5	134.818	115.87	237.148	100.8
564	144.188	132.478	152.75	173.538	107.63	189.412	140	118.619	148.286	168.179	93.778	106.321	103.609	223.308	115.467	121.318	275.35	194.348	150.667	184.588	184.625	150.833	190.143	146.357	141.276	149.241	174.7	181.88	132.273	149.8	168	160.182	120.615	211.167	88.296	213.621	178.64	129.55	134.75	92.926	117.643	174.826	134.92	234.273	146.4
565	108.4	136.64	133.556	206.545	106.885	175	134.75	119.05	162.36	182.421	108.04	126.636	103.909	192.333	105.857	118.767	255.409	209.154	153.643	187.68	160.846	193.607	192.083	137	111.56	144.231	157.211	180.238	122.6	160.045	180.143	152.25	155.923	202.129	99.382	223.542	192.952	180.765	106.467	88.212	129.929	138.731	114.286	248.129	132.737
566	155.556	128.8	126.5	194.783	124.077	206.71	130.143	102.267	172.571	157.476	102.32	112.708	113.741	249.923	107.455	119.778	283.273	205.867	146	174.25	179.133	145.75	164.563	124	111.789	152.077	146.292	201.632	151.083	160.409	184.409	164.2	168.346	194.846	86.906	200.565	203.069	175.611	107.692	94.688	117.263	188.176	112.875	231.423	130.933
567	120.824	133.893	129.867	218.455	133.75	179.577	118.533	128.462	168.3	162.348	100.154	123.167	93.5	247.278	99.083	114.633	267.792	203	135.778	164.5	149.842	156.286	166.25	115.5	109.583	163.333	152.294	199.063	137.833	175.053	154.45	154.615	162.31	208.8	86.955	220.444	204.6	158.583	90.176	102.96	111.158	158.696	110.76	202.357	126.692
568	135.273	148.452	143.647	195	103.793	163.885	102	115.6	175.188	171.652	105.308	141.9	100.565	233.7	105.929	133.194	239.087	183.737	141.813	167.45	146.909	156.85	188.917	120.313	128.421	146.654	160.333	192.063	126.444	171.833	196.714	180.571	141.188	158	77.207	199.5	173.724	148.55	111.6	95.778	149.111	169.1	109.059	209.478	146.833
569	143	148.64	116.938	183.455	131.286	168.613	88.308	128.929	163.783	151.045	124.885	121.231	113.409	227.214	96.063	121.636	254.538	204.68	125.214	169.81	193.063	165	161.625	152.6	129.125	151.542	142.042	177.063	117.188	181.619	162	154.308	117.821	190.783	94.591	208.292	154.579	161.706	85.8	89.308	153.467	172.545	119.941	204.581	128.714
570	111.25	140.032	129.474	174.417	145.242	163.333	144	133.389	168.444	150.385	115.136	88.375	109.077	237.583	135	118.333	249.632	215.84	133.2	178.077	174.3	174.857	174.733	135.583	136.923	156.267	160.44	190.238	139.083	157.708	185.214	167.647	144.286	194.68	94.893	216.636	183.391	135.1	77.8	97.759	174.353	171.6	106.667	194.935	132.643
571	124.882	154.381	125.125	183.818	131.821	176.885	104.667	104.636	169.571	174.32	106.625	121.273	103	265.429	120.455	115.893	274.75	221.684	126.455	160.375	184.929	153.875	205.214	126.1	138.952	143.577	145.926	159.25	154	170.68	195.733	162.615	156.629	192.292	80.633	230.611	167.346	179.143	99.143	92.571	148.5	143.4	143.556	205.92	143.75
572	158.733	147.167	98.25	193.545	115.833	163.6	141.938	88.792	163.567	135.864	119.68	148.81	115.107	247.143	104.4	109.889	272.917	201.16	126.182	193.609	163.842	154.955	189.733	126.353	151.778	160.276	160.136	177.6	116.5	186.375	174.8	159.75	136.941	202.343	88.273	214.64	186.8	190.318	84.75	96.267	153.714	203.7	141.929	235.545	92.692
573	144	145.926	120.063	176.947	129.154	177.034	136.154	124.333	171.333	173.1	136.929	126.458	126.52	304.714	83.286	120.308	249.16	220.15	152.385	181.286	149.75	167	190.938	125.647	143.611	145.167	171.042	197.19	124.462	185.273	154.238	191.333	129.206	169.769	92.97	232.174	178.5	137.053	119.071	75.25	129.846	182.6	101.154	207.091	104.75
574	181.545	141.231	153.87	236.556	141.286	166.923	137	115.5	190.242	163.053	125.44	126.286	119.6	265.917	110.429	132.2	258.333	238.609	174.769	179.182	187.923	213.45	165.636	140.118	122.6	164.485	155.286	165.739	116.929	182.962	178.318	155.727	142.633	187.5	87.133	206.421	178.324	161.423	91.333	91.885	122.667	201.636	122.8	219.077	119.467
575	136.071	173.542	128.867	206.5	134.56	164.542	134.8	106.143	163.897	181.885	131.148	126.81	107.958	252.636	111.389	120.821	244.909	202.476	140.667	180.826	192.625	186.45	188.857	132.308	133.429	156.143	173.409	209.857	129.889	203.143	178.417	177.333	130.138	163.222	106.444	210.545	171.633	172.941	87.944	91.481	130.611	189.9	122.773	224.667	121.643
576	143.5	136.552	132.263	215.889	135.529	193.852	124.3	112.474	159.9	166.13	132.241	129.391	94.48	246.714	111.417	117.036	262.296	212.68	151.25	220	183.429	185.083	230	117.333	132.103	174.567	140.042	194.067	144.2	196.786	192.889	151.857	151.533	203.864	97.839	233.077	207.563	188.636	110.385	111.138	157.294	180.929	125.64	211.636	111.364
577	117.167	155.429	126.2	193.28	111.586	175.333	100.417	95.882	156.094	146.87	105.387	114.294	117.846	233	117.875	112.321	289.821	206.269	168.091	212.32	171.765	184.292	190.6	119.571	112.05	144.679	155.636	189.3	120.316	176.263	176.783	175.421	129.71	169.273	89.941	232.3	191.609	127.545	100.5	115.172	148.313	169.048	114.556	244.286	115
578	124.692	145.037	133.333	192.684	105.935	184.783	109.75	95.857	146.63	135.885	100.435	117	89.333	195.333	115.765	135.13	284.962	224.952	153.5	159.08	130.154	171.083	190.5	128.615	135.429	161.957	172.286	159.895	133.313	131.789	191	139.5	143.655	210	87.484	242.625	195.926	151.957	83	92.185	134	190.522	134.583	227.233	103.333
579	122.333	145.08	80.917	204.111	109.308	179.5	111.75	107.467	167.13	147.654	99.227	140	95.679	253.611	115.412	126.788	256.103	226.053	151.733	174.333	169.727	159.368	171.071	110.667	135.368	140.5	144.036	194.217	116.571	126.304	192.947	177.833	150.478	179.174	79.926	202.957	197.333	144.857	82.643	91.76	132.842	185.429	125.35	228.346	125.2
580	137.091	146	112.8	187.308	129.609	164.9	109.933	101.067	181.708	149.083	115.833	123.3	100.882	221.182	134.833	113.214	278.4	197.261	163.846	181.095	191.545	153.478	197.643	129.154	144.583	151.114	144.955	171	103.643	161.708	203.739	139	134.56	203.81	84.5	194.414	162.345	160.364	107.643	82.846	141.333	153.714	118.682	228.696	115.733
581	150.133	143.615	137.12	198.96	118.217	140.526	126.846	101.261	158.1	146.5	111.719	111.958	86.265	209.286	102.824	125.083	285.19	210.69	186.375	173	175.294	137.593	172.846	137.765	113.913	142.091	127.476	178.296	133.231	168.571	165.5	180.133	141	182.821	83	202.056	216.45	139.579	104.15	80.545	142.615	197.429	134.857	238.242	121.417
582	136.471	137.92	133.545	210.739	102.808	185.556	132.588	101	155.125	151.292	126.583	112.133	98.647	219.5	114.571	130.552	304.2	198.053	153.2	168.087	164	159.72	199.444	114.769	123.607	167.409	154.444	188.048	128.294	165.208	212.889	180.786	137.967	157.882	95.875	215.429	184.042	138.654	90.938	96.034	130.667	182.571	115.833	220.448	88.111
583	162.727	143.31	98.867	207.947	122.643	178.429	140.846	115.45	165.81	163	112.143	116.519	107.32	251.813	115.538	133.414	303.4	194.174	159.35	166.333	163.778	172	179.357	138.867	127.273	138.118	148.13	186.25	138.778	162.524	175.167	155.417	130.414	160.478	95.355	190.762	174	143.619	81.25	69.29	122.611	159.435	113.81	247.217	98.8
584	115	131	98.286	209.278	119	193.88	126.786	92.385	161.781	144.45	112.8	136.579	128.846	248.133	131	128.036	246.185	181.7	135	174.611	168.417	175.913	177.4	116.944	136.043	144.667	157.182	176.524	134.615	174.615	167.286	149.833	142.935	191.591	81.879	208.579	178.72	167.958	98.429	76.143	150.625	183.68	136	251.793	128.158
585	147.824	144.296	89.176	200.87	120.958	205.071	138.692	106	159.682	142.04	110.733	125.45	108.5	232.538	130.5	127.871	289.962	209.929	133.231	127.238	197.5	164.682	174.222	106.2	122	129.161	172.182	163.6	141	164	189.609	172.947	156.818	177.92	92.667	222.48	180.621	152.429	102.25	101.1	130.833	152.538	126.105	223.64	123.375
586	147.364	175.069	140.1	204.346	115.222	187.207	127.75	126.762	183.029	150.9	115.75	147.19	106.842	237.267	86.867	111.565	262.273	209.714	167.833	154.9	208.462	173.81	171.357	124.357	135.81	120.182	152.727	182.333	126.316	175	175.885	159.375	145.107	157	84.208	211.821	183.821	165.864	99.188	90.172	118.952	162.739	141.625	218.407	151.385
587	119.25	131.76	117.7	239.808	128.742	185.172	112.25	124.048	165.393	183.88	114.676	128.182	112.4	227.118	128.923	104.909	254.722	213.348	168.556	150.545	181.357	165.174	200.692	98.6	132.5	153.654	147	163	150.533	168.2	190.731	143.273	147.357	162.37	93.419	217.682	177.792	132.111	111.286	101.083	112	145.84	138.31	205.63	118.444
588	132.357	130.828	128	222.125	116.8	175.061	94.273	115.619	166.167	149.864	126.308	131.773	107.03	244.467	118.5	138.433	260.259	236.5	121.941	191.556	163.385	158.167	182.083	115.3	118.652	152.879	176.042	208.818	109	171.458	173	179.727	157.84	178.909	74.593	219.087	192.08	147.429	77.333	86.594	155.294	145.381	143.25	203	116.727
589	142.364	141.96	114.565	203.143	117.84	171.545	133.6	136.167	151.963	161.808	143.783	145.476	99	216.273	107.529	124.217	287.625	234.944	154.4	178.667	172.706	190.692	182.273	104.583	140.091	144.714	173.577	209.261	117	163.733	195.13	160.933	171.032	171.727	87.389	200	196.75	177.083	86.286	98.107	161.385	162.9	116.44	206.103	129.143
590	157.9	143.917	123.4	213.111	127.778	172.714	125.222	123.095	171.643	135.478	118.913	141.1	119.619	242.385	107.75	111.375	258.762	234.136	132.813	167.6	228.333	171.895	203.769	141.875	111	177.25	166.417	185.133	123.636	181.346	190.316	153.941	158.344	172.261	78.132	235.864	172.419	175.286	111.75	89.5	141.917	184.409	114.789	215.346	115.4
591	180.923	159.417	117.238	189.36	134.892	175.783	136.273	109.333	171.914	163.36	102.958	125.842	104.56	241.467	112.154	113.333	259.48	228.16	141.385	177.167	195.25	183.682	170.214	140.286	145.318	157.692	147.458	161.474	124.5	187.684	183.8	156.636	143.143	197.125	99.625	242.304	195.273	178.88	115.684	80.385	138.706	162.556	148.882	205.719	105.778
592	143.692	150.269	128.455	198.95	137.806	190.581	146.077	123.5	174.1	115.133	127.714	143.762	110.815	231.529	109	129.811	256.857	255.091	118.25	181.267	185.286	177.417	193.538	128.133	126.727	160.136	141.545	184.5	134	207.538	194.25	132.636	151.276	173.5	84.269	257.095	201.742	179.5	104.1	72.357	141	208.875	119.87	252.179	115.909
593	161.333	184.45	120.929	199.391	112.111	177.455	131.8	123.316	177.833	163.929	129.654	150.308	115.25	278.545	128.4	119.071	248	225.05	142.412	216.815	227.75	155.619	237.833	108.9	125.571	157.105	148.957	169.652	122.389	186.524	199.5	173.083	139.1	174.091	109.524	215.217	184.806	144.966	107.471	94.13	150.563	172.773	143.091	199.833	126
594	164.429	145.308	132.636	196.826	121.824	166.464	137.647	122.882	174.759	125.813	121.593	116.84	113	278.563	108.571	112.536	250.37	237.905	143.333	191.966	220.563	164.217	206.9	161.769	124.958	135.576	178.926	163.227	138.467	193.464	172.467	140.9	130.567	195.043	101.692	231.2	167.156	165.88	104.333	86.304	141.524	198.241	126.905	216.536	111.063
595	113.053	142.241	135.368	205.826	109.469	169.677	93.813	134.235	183.6	123.6	116.467	117.773	111.091	236.5	110.385	126.48	289.955	225.292	159.706	178.889	175.4	158.917	175.625	104.889	131.65	121.897	142.391	180.381	144.941	173.692	187.9	151.083	131.9	176.913	93.917	212.773	199.519	111.654	69.571	88.167	109.762	139.038	122.762	222.286	121.818
596	123	132.375	117.625	177.053	100.321	211.706	86.714	128.579	172.348	143.792	101.517	140.929	104.387	202.286	97.889	137.6	289	178.556	161.118	155.773	154.455	156.636	174.429	151.727	144.87	132.077	148	196	114.889	162.538	175.611	165.8	149.069	183.667	91.107	189.185	192.194	163.091	79.857	105.269	125.421	168.045	115.32	224.321	111.714
597	137.1	166.6	134.905	200.75	105.448	163.333	106.929	123.053	159.8	158.567	98.033	129.952	91.241	212.5	84.667	129.258	273.407	207.25	150.571	147.28	176.071	170.333	174.056	147.467	136.208	134	138.25	166.476	133.692	160.333	160.478	164.462	149.194	196.96	98.708	209.652	158.533	134.875	83.778	96.708	128.45	152.667	124.476	236.185	160.154
598	130.867	154.741	133.706	222.08	125.654	166.409	111.765	106.833	183.826	146.909	97.52	111.391	105.346	239.941	107.429	119	253.692	189.548	124.385	171.4	167.214	177	155	92.083	116.826	137.767	122.421	151.556	160.615	162.76	159.053	159.588	135.636	189.318	92.261	209.12	194.429	164.136	86.5	107.571	116.536	161.182	125.421	218.308	150.5
599	145.857	163.519	147.2	171.7	121.105	172.125	117.2	119.313	158.615	160.6	93.387	127.35	104.84	212.3	100.706	124.769	266	215.846	159.583	135	157.786	146.238	163.182	144	119.619	138.167	165.05	150.4	115.6	156.909	156.739	143.9	133.905	190.429	101.72	192.25	185.24	171.455	108.529	108.308	113.095	166.2	131.043	256.333	125
600	116.167	125	115.842	215.667	126.696	197.615	95.444	100.563	155.192	162.607	105.37	118.81	97.533	212.3	108.857	115.344	282.308	213.5	130.6	145.8	183.462	171.526	184.429	137.929	114.783	164.292	159.455	181.526	134.333	163.857	173	160.294	130.219	172.318	86.724	224.16	174.885	139.955	82.455	76.36	142.696	134.706	124	226.655	131.214
601	134.545	154.69	104.818	202.955	118.75	175.32	127.938	125.5	169.733	170.565	109.241	113.048	117.636	222.118	112.364	119.125	275.038	183.789	146.4	157.538	166.5	182.52	175.733	140.059	117.792	144.118	167.48	172.722	146.533	176.778	192.75	137	135.414	185.917	98.2	224.273	175.821	151.6	103.824	86.909	145.227	144.542	105.609	230.194	145.917
602	166.308	158.095	122.278	216.048	120.828	162.348	127.071	99.111	186.238	139	107.071	134.95	92.094	247.417	123.545	126.923	248.12	177.609	170.909	171.733	180.5	191.76	182	139.167	121.783	138.3	153.2	179.765	116	172.25	181.389	158.929	126.107	197.105	67.042	218.875	187.556	155.111	76.571	94.586	130.231	156.111	155.077	226.692	134.857
603	145.467	129.138	97.786	194.45	129.25	154.348	121.692	119.176	183.929	161.414	122.533	124.667	96.194	262.538	107.9	131.72	285.846	223.5	149.25	189.154	168.8	176.474	188.571	135.333	131	157.621	150.75	165.8	154.9	174.409	165.824	143.75	141.656	169.429	92.172	227.045	204.308	152.273	101.8	99.313	144.409	174.81	102.952	215.667	125.333
604	151.857	153.577	120.636	178.917	129.303	183.909	120.833	106.238	169.741	149.931	112.063	147.083	118.355	241.6	100.286	112.926	254.909	214.038	143.083	174.56	164.727	207.864	168	139.727	104.952	143.25	126.042	171.905	126.929	186.556	169.304	185.647	142.903	198.095	108.208	205.893	183.714	140.929	98.412	89.433	134.52	165.792	109.417	217.767	114.111
605	162	150.391	138.263	207.417	121	182.2	114.077	90.85	166.96	154.174	107.733	129.8	111.227	238.75	110.308	125.188	268.565	243.118	149.889	190.72	175.353	171.227	204	139.125	126.524	146.762	181.333	193.563	141.667	209.333	165.294	147.833	159.345	172.476	94.5	226.25	202.947	169.174	89.556	88.231	142.765	159.346	89.667	251.786	127.929
606	139	155.897	146.273	217.696	125.852	197.1	142.273	123.389	166.292	156.12	117.63	141.45	122.679	254.667	101.889	128.56	266.391	205.75	136.667	185.333	172.7	159.375	208.5	155.5	114.9	131.355	154	186.824	109.818	151.241	186.955	175.167	165.32	181.3	75.333	220.75	181.917	140.333	93.467	85.154	133.095	159.25	116.111	245.242	142.545
607	150.833	149.083	121.214	219.6	114.188	192.857	124.462	128.1	205.407	170.696	118.517	114.852	119.467	256.063	98.143	111.704	282.211	200.476	139	195.741	166.538	166.4	165.4	113.333	128.13	140.871	149.875	178.5	115.214	214.043	168.125	168.5	160.458	214.182	87.485	217.375	183.815	168.579	84.625	98.667	152.087	159.684	105.85	205.133	100.933
608	146.563	138.958	128.864	217.458	118.179	171.136	116.526	104.786	173.867	143.345	122.042	157.364	107.433	249	117.667	128.034	297.789	195.05	149.067	160.909	189.455	177.375	176.923	118.9	149.042	143.533	150.583	169	108.875	182.913	196.19	163.077	131	200.667	100.917	235.7	205.741	185.708	106.923	95.063	138.727	184.765	138.25	185.538	110.222
609	138.333	127.214	138.16	197.68	123.222	177.667	91.2	122.353	178	141.826	109.167	144.222	100.032	227.9	115.111	114.615	273.192	214.85	158.8	142.724	179.3	180.87	165.2	147	139	142.045	162.643	182.313	163.824	166.75	164.778	177.25	138.615	222	95.346	202.741	209.826	186.714	78.583	85.917	151.615	162.25	120.043	209.633	134
610	122.643	140.938	159.118	222.68	122.219	167.391	135.118	111.857	163.952	182.3	119.957	124.1	101.375	223.733	131.625	107.966	293.958	207.842	133.4	181.304	167.5	166.75	203.818	125.533	112.867	160.538	159.667	163.2	128.667	203.842	167.5	165.143	138.345	186.154	97.4	212.2	192.409	146.25	133.778	78.278	156.842	185.409	136.19	205.679	141.231
611	112.615	144.406	132.091	218	125.241	185.889	142.083	117.842	176.909	124.762	119.742	121.35	106.276	177.667	111.077	124.032	241.958	243.545	165.333	175.143	212.556	193.692	187.833	116.389	138.947	150.97	160.19	198.579	129.533	171.136	184.063	165.818	142.125	178.348	96.103	201.161	195.923	174.875	107.25	87.435	153.105	196.462	123.412	219.76	126.75
612	141.615	153.773	116.882	202.783	134.3	182.545	106.818	127.417	196.862	139.476	136.731	120.15	91.875	304.733	104.714	108.095	286.75	266.56	146.421	152.615	175	160.947	189.909	93.444	130.688	155.806	150.654	173.294	116.6	178.714	189.75	164.286	164.037	183.357	107.533	241.5	184.429	194.458	116.1	103.885	124.533	164.56	144.286	212.444	147
613	145.333	155.194	118.308	210.24	122.2	209.933	91.167	116.615	196.733	144.375	94.19	118.233	96.043	203.833	111.905	133.586	250.778	184.577	164.231	179.864	184.462	170.455	189.429	101.769	150.261	123.958	147.226	196.563	135	182.889	168.556	159.727	129.815	232.813	109.654	216.722	183.76	145.412	96.063	97.067	132.407	181.211	124.292	223.63	148.231
614	129.1	162.171	127.533	234.792	116.161	160.864	97.077	122.727	187.714	137.259	108.6	130.926	96.278	217.813	106.111	127.517	240.385	208.474	120.778	172.909	150.944	167.741	137.933	129.167	120.9	141.238	163.654	161.143	112	154.727	197.091	167.235	125.778	211.35	97.864	203.684	177.704	153	95.882	87.813	121.625	165.609	117.9	223.167	106.25
615	152.583	149.969	100.2	191.609	113.37	199.5	111	130	163.029	132.276	99.84	117.5	101.267	219.733	101.727	132.35	292.105	190	156.313	156.063	155	162.633	156.154	120.167	121.045	134.966	148.471	173.421	135.429	171.739	141.955	126.75	134.273	193.391	92.64	232.286	188.69	164.105	114.571	95.793	116.833	176.5	129.412	222.714	88.111
616	122.667	158.069	105.5	188.654	126.219	204.462	90.688	107.105	176.731	148.727	109.852	104.389	104	253.786	127.727	114.8	271.158	209.217	163.9	191.654	130.667	185.769	143.1	121.692	107.75	134.136	129.65	177.056	133.438	130.409	182.889	171.176	156.913	227.727	92.6	198.792	202.586	162.048	96.5	94.037	126.136	185.556	114.538	199.29	106.625
617	127.286	144.344	130.722	205.417	109	153.261	122.81	129.368	183.966	166.4	93.5	129.952	91.417	212	105.222	141.929	269.97	202.261	141.235	175.296	148.917	148.25	179.947	143.813	126.684	143.185	150.1	190.591	131.875	164.286	191.7	160.091	147.821	182.652	114.185	218.208	195.692	142.294	111	94.708	125.2	169.391	105.19	218.714	118.857
618	117.667	163.444	107.7	210.611	115.826	175.333	133.75	122.381	149.464	174.44	112.6	138.292	102.464	194.538	108.5	121.591	261.059	210.074	142	179.826	147.067	171.13	152.636	119	131.95	142.25	181.619	182.267	140.6	191.136	168.095	159	120.848	197.56	84.031	215.833	184.516	149.391	97.143	86.733	125.529	181.571	97.261	224.524	127.25
619	110.077	159.528	115.5	207.588	119.063	172.08	111	119.478	152.333	164.8	99.071	137.45	97.1	242.375	138.571	128	262.826	192.231	171.733	171.68	193.667	174.789	150	155.417	114	143.241	160	143.105	127.667	176.815	172.5	187.231	143.233	164.158	81.387	232.111	177.393	149.091	114.615	86.516	134.813	172.667	127.143	216.25	133.938
620	140.625	157	122.333	171.095	129.464	185.194	145.286	115.529	152.16	156.793	114.714	154.652	110.906	252	109.625	157.37	301.231	212	228.222	164.893	152.083	175.609	170.125	119.929	125.375	140.952	158.45	178.3	113.714	196.773	154.923	148.316	155.038	158.037	82.826	199.385	187.536	146.522	100.143	102.771	142.263	137.926	118	227	114.609
621	87.111	146.276	116.947	210.32	128.935	185.654	103.235	127.235	157.235	152.963	112.467	104.091	122.071	249.5	103.667	121.964	286.818	191.038	150.833	163.194	179.4	161.105	145.714	154.231	132.111	150.52	156.87	139.227	143.556	196	162.895	166.941	147.607	163.083	82.167	219.913	159.059	177.278	108.533	85.576	113.333	173.87	119.238	246.556	104
622	121.538	151	100.263	184.783	134.455	195.321	118.667	93.842	177.258	165.429	124.516	144	103.667	238.882	125.429	117.939	263.762	187.577	119.706	195.815	161	170.292	169.917	125.111	119.438	145.261	157.833	162.611	123.286	190.632	175.5	152.158	136.313	200.167	113.321	206.444	195.2	148.941	98.143	91.865	144.688	160.7	139.526	218.042	132.588
623	150.267	165.786	122.733	179.55	121.867	168.941	105.3	109	174.613	146.704	106.783	121.304	118.44	296	89.091	143.719	264.12	214.852	118.75	175.958	148.625	177.174	217	135.333	126.429	137.739	180.136	147.176	96.545	182.364	185.258	185.2	148.382	172.571	107.962	205.35	184.68	158.048	113.455	80.031	142.947	150.842	106.2	210.9	101.231
624	161.083	155.609	134.214	253.238	99.758	200.083	111.533	141.833	186.5	175.44	103.556	122.889	115.2	230.438	109.5	114.172	252.214	222.731	147.167	171.923	146.308	197.933	172.375	128.545	130.964	166	180.2	189.455	134.786	208.818	207.348	146	146.833	167.741	86.519	224.5	217.714	126.158	93.231	101.69	130.875	161.55	135.174	235.542	121.933
625	152.7	156.615	137.824	172.455	131.647	170.469	129.375	129.913	195	161.652	114.577	123.292	113.357	228.375	115.5	124.4	253.083	216	140.647	174.842	179.25	195.842	148.778	148.5	133.167	140.542	146.32	167.667	138	151.75	189.52	150.813	132.655	176.045	90.48	205.963	182.889	142.042	107.143	91.692	143.095	132.762	123.556	193.593	155
626	136.143	155.724	119.4	198.3	131	159.962	105.333	114.636	163.926	185.292	113.586	144.826	112.529	236.769	114.364	113.667	246.696	201.962	130.636	170.739	170.625	174.75	211.727	136.05	115.682	148.357	163.381	175.267	103.077	164.25	177	165.2	129.963	194.63	100.115	208.167	170.909	167.542	93.071	95.172	122.938	154.875	142.182	226.586	149.35
627	165.5	163.542	117	195	143.1	169.964	105.882	108	184.12	137.875	108.5	121.905	103.655	268.375	111.5	132.462	309.636	221.704	133	166.556	173.143	172.174	167.063	133.857	142.864	157.905	145.2	178.15	148.9	203.158	182.217	155.583	123.138	210.5	76.389	204.179	180.458	172.524	87.538	95.765	130.632	184.167	120.238	224.333	107.667
628	150.545	158.034	103.6	212.684	138.783	195.037	121.917	121.579	175.194	156.48	119.045	145.158	103.914	274.053	111.5	124.464	286.095	242.19	135.733	170.679	179.6	146.808	198.571	140.077	130.714	146.957	173.458	194.563	124.364	195.429	174.944	150.75	152.926	211.167	97.448	175.632	191.24	132.091	105.294	82.088	145.25	169	119.95	223.069	112
629	152.8	149.684	162.842	206.407	150.424	184.267	110.786	134.16	175.333	154.409	120.762	130.231	109.296	253.6	101.333	123.375	248.636	248.6	133.467	184.345	184.176	182.727	188.813	128.643	137.478	145.966	153.154	181.765	135.455	181.1	165.765	151.5	153.724	192.24	86.333	212.667	201.308	177.28	120.059	87.286	122.938	167.095	126.923	203.571	138.75
630	159.714	140.792	128	259.773	133.519	171.531	150.538	123.278	190.958	138.333	117.742	127.091	113.577	254.722	104.818	107.038	241.04	233.55	127.143	215.88	142.556	198.5	182.125	163.417	139.667	130.455	178.267	150.267	122.75	179.227	203.8	148.267	147.265	176.889	82.588	202.385	166.333	168.5	92.417	88.517	134.059	192.923	110.25	221.667	133.615
631	131.933	150.259	127.5	213.667	111.545	176.794	125.417	112.833	161.31	137.16	112.375	128.88	103.458	235.154	110.5	122.8	264.13	183.346	126.917	152.652	158.769	165.741	172.643	115.438	119.158	127.208	140.318	177.083	123.105	171.593	171.8	145.857	149.52	197.036	92	166.8	169.19	131.45	73.846	80.133	121.476	159.85	119.478	234.64	116.25
632	126.909	139.033	124.833	220.167	119.179	181.933	114.813	128.389	160.077	139	102.037	119.5	118.412	219.143	110.667	123.852	278.5	161	123.733	173.905	167.417	178.63	178.083	120.765	106	138.5	146.737	150.176	110.6	184.032	203.684	148.167	152.417	173.143	96.333	200.615	181.074	141.136	94.389	82.273	142.95	168.786	131.125	239.12	133.533
633	133.643	142.929	125.32	181.458	124.067	186.065	114.222	107.056	157.629	149.111	102.034	143	93.815	225.214	123.545	132.867	259.16	181.591	164.6	181.957	180.4	136	192	144.385	113.368	174.8	161.571	181.75	121.895	159.258	163	162.917	123.25	186.045	105.531	206.321	189.607	143.875	97.3	99.355	124.429	179.176	140.533	215.778	127.5
634	109.727	133.207	147.944	204.45	138.458	187.241	127.476	127.158	163.286	151.111	98.167	110.7	124.471	220.857	107.375	133.25	288.75	207.857	143.4	147.25	160.375	162.84	206.714	113.286	102	152.76	149.167	168	115.667	185.55	161.258	157.938	135.938	168.35	82.88	189.19	164.12	125.241	112.438	76.893	152.05	198.407	108.278	237.955	146.182
635	131.563	154.839	110.476	169.333	142.667	184.393	103.389	121.167	163.852	136.522	115.192	130.3	106.625	181.429	125.182	113.8	239.095	218.593	140	169.08	143.842	175.5	174.111	131.933	115.964	143.464	164.773	171.652	125.2	163.077	173.2	166.727	145.241	209.5	90.138	188.091	181.862	140.875	103.4	87.069	118.955	157.182	124.773	205.935	131.25
636	117.5	150.174	111.826	212.4	124.033	144.261	105.4	94.529	178.44	160.926	102.2	135.6	124.103	226.889	112.692	129.655	255.143	175	139.933	155	176.467	187.65	176.412	130.231	109.609	123.793	127.941	176.4	116.909	171.875	182.04	151.75	144.16	151.68	87.52	233.8	159.069	159.231	100.154	79.5	130.85	172.794	118.1	184.318	121.643
637	145.389	137.793	114.577	151.407	117.862	183.591	99.5	103.833	145.966	174.571	116.172	137.684	88.84	227.077	113	135.643	265.962	197.333	146.385	171.75	124.3	162.5	172.667	131.643	127.1	150.087	138.652	170.071	121.9	190.958	192.704	151.923	131.097	184.591	91.571	226.5	181.364	118.08	127.6	104.034	133.105	129.833	134.909	217.259	133.267
638	118.8	137.15	103.583	182.952	133.938	148.174	99.2	111.625	138.444	141.5	107.565	99.583	89.04	178.6	99.625	105.905	216.333	173.563	110.25	156.316	129.2	175.615	151	137.769	86.933	138.05	171.429	181.533	109.5	138	166.895	177.5	122.13	158.238	74.783	165.059	168.913	152.55	88.778	80.063	106.25	156	120.176	198.125	87.9
639	124.071	149.92	132.421	194.632	118.905	151	152.154	120.571	183.903	138.4	105.6	113.926	98.607	216.308	131	117.429	271.471	201.87	193.538	189.857	189.889	182.048	183.875	167.385	133.292	151	160.273	153.789	114.375	186.043	144.92	187	136.357	180.75	90.963	226.192	164.971	137.364	136.091	87.92	143.632	152.792	140	223.829	119.667
640	139.75	153.04	129.333	209.478	111.095	181.4	127.25	119.84	170.75	166.474	109.19	122.214	95.643	269.091	81	127.643	286.308	203.516	144.857	171.25	141.429	177.458	171.071	132.083	136.526	139.32	138.438	162.455	113.357	184.684	130.4	137.875	120.484	173.643	97.735	212.136	173.571	153.895	76.611	108.652	137.95	121.85	115.136	188.967	107.909
641	138.588	127.444	139.8	199.227	136.179	184.828	118.9	130.609	170.25	152.727	129.111	135.208	98.25	256.667	123.75	133.032	265.435	204.409	131.8	180.875	179.714	174.846	200	156.111	137.381	136.947	149.16	140.941	124.278	187.846	178.154	172.467	140.719	177.652	77.063	234.172	193.318	183.182	93.588	95.161	136.174	174.158	115.688	202.793	78.333
642	160.4	149.042	142.923	190.652	108.25	188.696	100.4	111.444	160.065	150.367	144.667	139.44	103.862	235.25	133.6	123.966	262.091	196	144.643	149.316	161.067	165.44	165.308	130.118	112.5	157.792	145.731	180.136	132.545	200.4	173.895	168.462	155.719	192.087	95.034	212.731	198.913	143.381	95.438	91	143.45	160.222	137.813	219.813	133.917
643	155.438	155.241	127.176	205.24	116.194	152.7	100.75	127	148.963	149.964	113.217	128.5	97.111	223.818	112.267	117.08	261.609	211.609	143.818	161.958	198.75	169.87	174.111	135.909	127.043	167.938	144	197.529	146.273	163.762	168.474	178.933	148.917	171.211	93.6	218.074	181	178.053	133.25	89.107	98.429	159.107	121.917	220.839	116.5
644	141.692	158.815	136.529	181.286	131	202.208	116.222	116	175.25	143.75	106.536	135.538	113.13	219.667	99.167	144.618	219.905	166.739	146.818	182.773	173.882	182.565	168.091	135.412	99	132.125	154.8	178.4	132.3	204.958	152	168.714	160.12	180.895	80.968	210.87	213.829	162.667	128.071	88.882	133.72	152.333	122.773	219.633	106
645	179.143	156.893	135.455	180.842	149.357	191.192	134.286	130.6	185.885	148.3	114.516	145.593	115.654	249.067	98.125	124.84	243.179	225.483	142.385	184.32	183.333	181.833	193.6	139	107.185	143.615	153.524	153.286	128.909	228.273	147.889	167.478	154.28	157.783	101.038	208.579	215.793	177.875	120.357	97.667	158.737	190.524	135.455	215.607	137.5
646	160.875	159.25	121.28	235.621	138.667	159.68	103.857	116.75	166.457	144.72	131.31	133.737	107.444	260.368	100.786	131.778	271.043	244.5	141.929	197.263	173	172.852	180.688	154.909	118.5	166.071	139.909	161.45	121.214	164.083	165.727	153.929	143.567	209.476	106.296	231.696	163.423	171.652	115.316	105.407	129.588	171.923	151.905	221.143	126.333
647	158.789	157.625	101.444	231.379	146.679	145.733	107.769	123.15	157.848	141.96	111.536	127.111	101.679	237.941	89.667	111.094	263.5	212.478	151	185.387	194.294	165.409	183.438	126.211	124.048	148.042	168.917	155.667	120.25	174.391	172.045	134.313	152.786	190.833	94.379	200.269	193.657	173.81	104.316	104.31	136.938	194.818	118.286	204.793	125.583
648	158.667	144.939	128.316	188.042	143.966	160.759	132.357	123.765	183.885	157.269	112.125	132.481	119.727	263.071	133.5	113.649	235.636	202.091	100.778	186	186.688	164.05	165.833	100.714	121.769	149.28	175.44	208.37	133.813	180.32	172.7	142.875	135.839	184.926	108.481	236.722	202.074	157.444	105.188	108.448	146.75	180.591	124.316	188.423	127.833
649	122.444	138.825	143	188.12	131.97	170.25	106.381	112.524	183.417	149.227	114.44	127.182	99.963	256	103.333	103.789	248.361	216.826	145.154	184.85	185.667	181.667	171.5	115.722	133.136	162.154	175.625	163.611	125.286	191.524	209.882	130.222	156.7	185.826	100	200.308	170.952	168.952	101.409	119.714	135.063	222.043	128.1	212.391	150.538
650	107.75	132.545	129.765	199	159.529	155	82.833	123.167	188.85	137.154	123.885	132.55	99.552	241.75	88.571	127.652	240.185	208.923	141	176.65	208.545	180.217	171.478	134.667	107.941	156.897	168.308	182.368	147.889	191.5	184.882	143.375	154.5	188.095	89.826	180.607	211.036	148.227	102.958	92.815	104.063	227.654	108.676	217.818	106.889
651	99.188	131.485	109.545	207.269	128.125	174.385	111.043	105.85	176.783	137.464	121.185	115.333	102.553	257.235	86.053	102.842	247.862	195.917	130.188	197.227	186	167.909	157.75	118	115.04	162.844	144.458	188.5	140.538	191.885	173.786	109.643	156.033	208.652	102.923	161.286	211.833	159.227	104.471	116	119.3	223.375	123.543	204.208	118.286
652	152.538	118.059	115.462	213.467	116.381	160.095	106.48	94.583	159.263	138.3	137.633	120.5	118.833	286.842	79.864	148.647	236.853	218.682	93.857	183.607	151.381	172.909	171.783	146.105	103.95	145.281	139.476	213.933	107.429	184.464	173.273	109.6	133.03	214.526	93.667	196.095	196.04	186.071	120.4	126.636	110.476	220.2	128.342	229.381	121.857
653	117.5	121.6	123.692	182.633	119.97	202.958	117.857	116.68	171	149.385	143.75	111.107	110.889	277.68	98.238	126.957	243.172	212.571	113.471	193.84	190.6	187.538	178.778	141.5	131.565	135.469	151.308	191.875	121.727	188.19	202.7	102.077	150	186.158	95.846	199.519	257.464	168.1	90.25	82.652	129.211	219.517	130	201.5	126.25
654	113.824	120.519	115.5	185.724	145.138	156.667	118.875	101.167	183.154	151.536	128.862	125.737	98.654	255.217	95.556	165.308	251.643	221.391	168.944	169.238	193.4	151.368	205.167	132.533	132.833	141.29	168.593	205.714	140.9	202	198.706	118.105	147.765	196.1	102.935	168.5	224.769	160.8	101.435	94.8	135.417	247.214	120.786	221.182	129.407
655	158.375	126.343	115.071	218.065	156.24	133.842	127.048	110.375	208.783	134.208	126.44	126.136	100.115	249.773	95.267	124.174	242.913	228.652	122.8	185.793	179.727	154.421	178.667	112.045	107.231	177.188	161.769	175.385	142.273	217.762	165.25	137.583	144.192	186.208	89.522	195.136	234.5	137.913	94.174	123.72	136.65	257.815	119.941	225.875	139.833
656	94.4	127.706	96.636	227.833	147.903	144.387	107.476	122.185	181	145.538	117.111	124.964	98.724	258.667	106.462	127.143	261.364	229.318	160.5	149.444	217	142.625	186.826	157.222	171.826	162.387	159.5	180.071	136.154	206.87	181.867	145.5	128.231	180.04	87.409	179.708	252.161	158.842	109.37	118.286	125.76	254.375	120.727	240.353	135.955
657	121.5	125.156	117.5	190.304	143.577	154.286	101.269	115.385	178.6	143.632	132.348	145.381	93.063	289.889	94.125	112.815	289.333	222	163.8	173.048	207.188	192.31	163.08	117.545	125.5	170.833	175.08	204.769	132.813	229.688	164.133	147.6	125.857	219	79.957	190.185	244.217	160.059	94.64	99.522	96.571	200.973	138.676	215.227	121.652
658	122.833	139.96	110	196.103	130.364	118.75	86.667	97.708	183.25	119.591	99.95	115.867	95.933	285.429	88.235	130.417	227.071	207.588	140	188.263	158.583	165.786	136.286	87.25	111.706	138.895	101.545	185.357	101.75	220.647	179.2	120.857	117.316	190.1	93.105	181.083	202.963	152.462	84.643	106.385	97.4	210.192	123.542	209.308	106
659	128.667	133.862	78.5	202.64	132.381	135.273	114.214	89.7	162.941	166.45	105	122.105	109.941	223.455	86.571	106.667	232.545	235	129.462	170.733	185.667	160.278	168.583	96.813	106	135.379	153.2	154.5	117.375	185.882	90.167	128.909	127.619	206	77.889	165.143	191.1	147.467	84.133	78.95	131.615	215.409	122.464	199.667	123.462
660	144.286	158.375	142.889	217.227	129.188	151.067	134.182	103.667	142.235	146.313	111	113.5	87.188	262.364	78.286	129.267	231	191.583	117.857	202.389	174.143	194.438	166.375	118.25	119.917	149.773	129.294	156.857	118.875	190.238	185.417	142.333	127.412	170.611	87.08	158.455	205.917	132.714	84.067	86.059	135.636	241.208	115.719	209.154	107
661	101.75	149.188	118.333	214	136.158	147.167	114	76.615	135.467	113	113.731	103.267	104.6	262.333	80.75	89.722	229.706	196.071	120	156.462	162.071	154.2	134	109.889	89.067	148.767	139.176	124.438	155.5	187.786	147.444	134.571	141.389	193.231	87.833	166.765	185.563	161.846	97.471	85.542	103.692	228.5	128.174	238.833	140.05
662	62	133.6	94.667	190.071	132.391	150	109.611	108.111	114.188	120.353	108.409	106.563	86.176	301.857	74.6	139.824	220.947	235.231	168	176.615	192	167.905	120.462	123	107.727	169.615	131.5	111.727	79	226.941	157.5	148.8	117.429	174.063	88.318	198.818	202.059	124.429	82.857	73.368	103.235	208.095	110.895	235.063	109.611
663	113.5	127.917	116.455	208	132.381	154.333	113.8	92.167	153.947	148.643	117.231	103.933	106	281.667	96.846	117.118	276.8	246.923	123.667	135.471	172.444	174.154	148.5	104.125	130	155.654	124.154	142.231	129.167	205.667	141.625	146.2	129.292	186.25	95.04	191.25	190.333	164.588	127.083	81.789	114.625	196.929	90.571	227.778	117.667
664	95.818	134.097	107.714	183.952	147.85	150.786	107.786	111.08	139.4	122.333	106.063	101.769	109.5	228.857	94.6	128.667	223.063	256.368	150.889	176.889	156.529	163.214	153.8	81.125	104.313	176.444	162	157.75	117	191.444	173	144.154	136.958	155.692	96.769	175	186.609	117	101.063	79.6	126.944	234.053	125.933	199.619	111.885
665	106.333	118.741	105.25	201.895	134.444	121.706	89.733	112	122.632	147.13	91.5	123.846	102.762	195.474	86.077	108.6	261.667	248.429	141.4	187.714	149.688	175.857	161	106.412	75.929	145.615	143.353	161.636	132.8	233	177	143.222	162.476	168.412	93.733	194	185.652	158.231	110.154	108.444	147.6	236.105	125.56	205.846	134.391
666	117.333	116.394	90.286	219.833	157.773	188.8	104.385	101.364	172.067	96.5	133.762	127.167	125.692	245.438	85.474	128.067	262.64	196.154	143.375	150.684	178.214	171.579	191.533	104.882	104.6	137.464	140.125	182.167	157.25	234.6	179.583	168.333	118.842	151.235	94.3	196.533	174.529	151.583	128.818	107.444	134.25	226.13	112.167	231.75	114.412
667	118.357	130.61	136.733	209.667	132.053	196.632	101.952	113.5	147.1	131.414	125.75	113.688	96.24	251.739	120.125	115.045	238.069	234.9	112.273	189.542	154.15	181.6	168.227	149.929	127	152.484	168.609	180.375	115.714	186.913	209.083	167.455	162.25	160.72	100.276	224.042	215.107	124.364	98.654	93.654	115.524	231.889	135	244.556	134.438
668	153.8	137.643	129.077	187.367	127.176	201.458	132.533	119.263	185	145.955	126.733	130.304	95.719	222.611	125.75	131.059	246.083	204	133.3	182.05	163.167	145.833	169.25	109.19	140.824	170.778	163.067	158	121.333	207.909	231.917	134.063	155.935	221.591	90.75	217	226.567	158.048	116.278	104.48	107.813	221.958	132.951	210.944	111.833
669	133.267	127.769	131.643	215.76	145.4	198.1	114.2	125.286	176.222	149.708	100.172	111.722	86.24	249.625	90.091	138.5	249.484	198.391	180.923	168.227	214.25	184.957	175.118	137.059	116.65	161.107	186.955	183.381	131.412	211.111	203.727	116.636	143.167	215.667	118.879	218.321	213.143	176.789	107.12	108.625	132.048	239.81	119.343	232.158	98.75
670	114.467	144.2	130	200.76	131.375	156.76	112.882	128.815	152.882	157.828	128.077	127.286	82.667	279.652	93.824	118.75	238.8	214.733	116.455	197.739	200.857	193.368	180.154	162.417	146.091	152.441	157.579	195.857	128.5	205.25	226.357	146.5	122.522	202.217	92.652	172.611	200.667	173.556	94.722	101.154	122.815	225.174	127.5	243.815	120.348
671	129.308	139.889	131.455	196.154	142.6	195.643	137.55	119.75	161.333	155.423	125.182	129.476	111.692	294.8	88.222	116.421	295.44	209.087	136.765	189.563	164.421	167.667	194.625	119.467	131.25	166.029	176.615	169.474	145.9	189.381	187.8	92.6	128.767	206.25	98.379	202.778	204.192	147.158	95.667	100.219	124.091	219.429	119.395	221.667	122.321
672	130.6	131.324	111	219.63	129.75	169.895	80.308	95.417	195.375	138.64	129.818	127.5	106.938	241.167	84.632	122.125	292	242.889	149.833	157	157.737	173.217	203.692	117.577	101.353	129	178.905	213.4	117.2	208.85	158.667	134.083	148.281	194.87	98.429	179.045	210	174.28	123.792	112.933	131.1	229.407	135.189	244.917	128
673	143.25	139.971	101.375	186.036	134.714	161.125	133.391	117.08	210.25	159.2	119.286	111.941	93.261	229.462	94.826	135.808	283.314	216	144.6	163.6	160	184.667	166.6	138.643	122.875	153.882	172.571	179	125	198.75	170	123.538	149.759	203.375	94.303	187.917	205.483	169.421	120.053	115.6	116.333	212.857	118.25	236.118	112
674	133.231	127.879	101.467	199	159	131.72	119.75	113.391	178.889	150.786	124.4	127.273	124.967	265.632	86.5	140.722	279.625	204.591	148.923	188.5	192.471	175.263	176.944	148.818	137.433	163.313	147.75	183.818	138.182	224.833	199.727	165.077	149.645	178.313	100.864	208.853	207.048	140.667	102.938	110.935	128.762	252.48	136.39	230.708	136.679
675	134.286	144	108.769	219.727	137.077	153.192	122.952	118.864	160.952	141.032	131.75	132.792	109.407	228.222	118.882	124.81	278.963	254.407	141	166.955	202.125	182.591	141.077	129.227	135.879	169.189	168.167	197.692	138.769	199.421	161.118	116.8	146.147	207.684	93.667	199.55	226	188.167	94.167	96.879	128.4	220.773	157.306	243.292	124.318
676	149.938	134.333	117.833	248.5	136.125	139.593	109.111	115.231	173.545	137.84	135.156	130.654	116	270.714	103.063	130.25	268.905	220.105	140.6	169.136	223.8	186	162.5	101.6	115.737	165.743	157.789	224.938	129.75	227.696	172.077	147.333	139.296	200.652	107.826	221.65	203.758	156.176	91.294	97.2	155.467	238.917	134.424	205.783	122.565
677	158	129.806	99	218.667	124	136.619	130.778	106.174	195.407	136.724	131.5	137.19	95.714	271.071	105.7	113.867	265.36	214.636	114	187.294	196.5	204.773	184.591	107	118.381	144.957	173	162.2	120	220.36	193.733	141.7	132.556	184.227	81.44	203.353	214.226	167.708	104.045	112.308	125.773	214.889	121.233	219.542	130.84
678	123.889	157.677	85.5	237.786	152.057	184.259	123.4	118.92	145.4	134.481	111.138	121.588	108.185	282.846	107.95	125.542	284.621	225.095	141.786	218.524	180.4	182.042	165.667	132.375	139.269	179.941	179.25	179.667	137.118	219.429	199.909	137.4	137.111	193.773	88.3	190.565	210.5	169	109.647	94.69	121.846	237.433	147.472	231.375	135.185
679	143.167	151.667	120.833	199.143	152.636	164.038	110.19	107.72	161.571	144.906	129.522	138.138	101.36	275.571	103.143	142.72	285.143	255.381	163.769	167	207.167	195.7	160.458	109.4	133.407	162.31	172.393	196.643	126.364	199.087	149.273	130.667	126.875	215	97.826	172.12	199.606	155.545	115.667	98.333	128.636	232.708	132.227	235.042	130.179
680	140.889	138.788	100.077	214.194	158.538	164.077	132.857	84.893	183.652	128.964	131.125	126	106.762	244.08	79.056	130.2	312.87	250.552	157.273	184.24	186.68	156.813	185.053	122.222	144.522	146.719	151.9	163.154	116	221.824	206.75	131	116	199.115	104.667	205.524	181.679	156.042	125.15	88.25	136.304	216.462	136.684	237.19	121.704
681	122.071	155.794	104.222	222.407	143.32	176.481	115.563	113.538	168.053	129.75	113.5	130.238	104.148	289.118	93.6	154.222	297.306	227.25	171.813	177.889	189.526	207.783	160.556	122.438	116	158	123.905	153.739	157.412	214.059	196.625	174.625	131.968	202.5	92	192.083	218.071	149.261	115.7	108.214	130.304	244.5	124.914	228.24	107.333
682	141.909	156.567	125.692	212.111	185.625	155.259	96.077	139.138	156.286	123.222	114.407	125.381	112.172	297.5	85.565	150.105	295.857	256.125	179.625	161.952	196.043	203.5	175.778	126.731	134.917	162.885	145	189.6	141.118	257.455	157.5	144.176	156.368	199.944	89.7	183.192	197.714	167.895	112.364	96.556	129.867	252.542	145.125	241.05	139.88
683	114.125	136.367	114.091	227.056	174.048	159.25	106.789	117.423	172	155.36	112.65	129.313	115.296	239.733	87.667	151.095	281.462	249.36	131.889	157	192	186.261	164.556	120.19	123.619	159.057	165.682	230.5	125.625	237.263	219.538	151.5	132.654	227.533	110.5	218.864	237.179	150.667	120.556	104.37	138.667	227	136.273	224.704	146.107
684	92.5	120.069	99.615	229.161	148.469	189.571	113.722	117.643	153.348	149.259	114.345	104.174	93.667	246.412	107.905	108.895	241.065	264.364	172.214	166.095	192.778	185.059	199.136	144.714	104	170.917	160.4	200.071	143.875	220.192	184.067	150.9	144.909	188.571	97.25	225.789	221.333	157.952	119.6	115.389	162.143	268.038	137.917	224.462	145.179
685	106.313	148.395	148.455	217.8	132.115	171.214	120.529	106.696	161.067	130.857	123.148	98.389	90.29	246.882	109.348	105.5	213.913	218.611	117.786	170.421	181.25	176.87	147.75	132.889	129.611	158.821	149.087	180.833	128.5	200.636	208.167	150.053	126.115	203.5	94.12	195.091	193.375	139.944	101.524	96.893	151.353	201.367	143.034	217.053	131.167
686	124.286	120.353	143.364	215.96	135.64	163.538	126.417	118.739	175.333	152.517	120.692	119.381	106.5	264.1	79.133	109.769	249.038	220.1	149.643	193.043	182.824	156.136	181.467	136.409	91.409	159.385	162.652	190.231	129.182	159.467	187.471	163.176	151.206	224.81	102.167	181.185	184.788	163.864	73.25	92.7	108.524	183.308	132.433	237.765	137.143
687	123.692	140.361	123.333	218.645	115.679	174.174	123.917	119.815	170.75	141.571	143.321	135	105.212	237.625	73.75	141.75	300.846	194.263	167.692	182.154	200.333	168.556	175.5	126.676	134.952	153.514	171.862	192.5	117.875	170.864	193.571	131.071	148.2	192.545	91.143	201	216.4	146.778	103.269	113.333	89.1	212.048	132.469	280.154	128.576
688	112	111.545	91.333	209.059	126.667	147.385	126.556	94.704	191.231	137.737	107.067	92.545	93.714	223	101.571	109.267	263.913	207.647	100.429	181.067	185	158.563	191.273	115.111	133.955	125.148	131.071	176.824	131.8	156.313	178.067	100.8	131.727	184.273	90.565	160.3	180.053	155.167	80	112.875	149.75	244.375	99.939	193.8	115.6
689	166.467	151.784	111.692	207	107.276	188.286	124.143	95.286	189.174	140.174	113.292	113	103.12	283	116.588	112.042	298.133	198.353	126.647	172.522	180.933	166	191.682	130.889	127.68	127.848	164.043	158.867	104.182	201.654	177.2	129.778	161.316	201.688	88.818	188	191.313	177.864	82.421	96.385	138.143	229.1	118.323	191.364	102
690	122.167	124.429	118.75	218.1	125.552	187.583	104.176	116.045	171.381	153.269	106.05	106.176	97.35	259.235	96.625	164.063	288.839	235.158	132.071	182.619	198.941	180.368	165.667	144.095	128.5	156.848	182.458	196.222	135	207.143	167.875	129.083	147.44	210.846	95.103	213.391	195.967	159.208	102.15	101.909	152.867	215.333	121.963	210.429	115.286
691	111.833	133.789	117.615	165.286	136.391	181.214	131.75	102.615	184.895	163	125.619	128.778	101.708	254.167	90.895	120.409	266.533	208.571	145.176	180.625	194.824	201.409	184.577	160.818	125.533	161.655	153.7	186.929	130.077	208.045	140	97.769	140.296	196.174	101.214	199.429	231.346	145.15	100.9	113.103	126.267	221.885	127.385	235.64	123.862
692	111.5	120.824	108.143	219.778	150.107	165.048	107.706	133.708	177.182	143.148	117.536	138.565	119.714	261.9	105.125	116.273	287.143	220.138	172.4	185.591	196.167	186.292	181.412	157.063	123.647	155	167.294	178	110.133	221	174.105	128.4	137.556	229.25	95.55	186.792	208.038	142.783	89.944	106.759	137.476	217.524	141.806	211.636	123.16
693	105.833	128.95	122.889	222.5	134.061	144.818	117.056	102.722	176.385	137.68	131.56	129.538	112.743	287.2	89.25	117.857	250.885	221.5	162.267	182.519	188.647	199	169.4	143.5	147.414	151.528	157.913	184.478	143.714	223.053	220.889	139.833	130.958	175.296	94.789	215.792	245.914	157.917	92.824	105.313	147.684	218.536	140.143	237.818	130.087
694	140	128.906	125.538	222.607	130.759	173.545	107.75	122.091	182.68	144.357	121.567	130.857	109.333	274.316	95.5	126.913	265.16	222.833	151.077	156.286	191	194.4	152.346	138.333	152.579	151.207	179.647	199.789	137	217.478	149.625	133.25	140.871	182.308	92.391	213.042	217.588	152.5	90.765	91	140.071	219.419	129.628	253.565	116.593
695	133.778	133.971	121.417	233.857	132.148	145.136	133.632	113.077	189.833	156.292	137.364	117.333	112.286	236.85	84.143	137.826	280.933	201.652	152	178.042	172.125	158.722	172.5	100.143	131.13	190.889	138.389	195.4	131.571	219.348	207.222	138.056	142.923	193.571	94.267	206.222	236.679	177.5	118.611	102.667	139.222	221.5	147.719	228.474	131.44
696	125.083	161.417	104.9	217.44	154.042	142	105.857	116	150.958	150.03	122.655	127.917	100.906	265.842	87.435	133.143	262.4	239.471	170.727	187.647	210.429	169.625	133.769	132.118	124.696	174.588	144.182	166.684	146.25	229.36	163.875	166.692	120.48	194.042	80.556	155.88	208.5	159.048	110.35	100.577	128.727	199.941	144.424	247.92	138.727
697	96.273	159.694	105.467	194.517	154.708	153.667	94.5	104.375	189.125	146.828	133.136	136.923	106.034	226.95	107.818	118.464	289.417	206.188	203.214	183.885	179.6	191.435	151.348	138.765	140.087	172.25	154.96	162.15	136.941	211.231	152.467	144.429	128.862	193.793	100.05	209.542	210.5	163.81	91	104.04	137.789	219.68	153.125	214.222	148.739
698	115.3	160.686	148	187.679	164.452	145.13	115.107	108.524	154.773	157.846	110.259	165.789	118.294	262.438	88.905	118.2	249.654	184.522	126.5	159.8	176.375	176.059	188.333	116	120.84	169.556	179.379	163.063	112.267	213.893	157.313	149.867	139	205.25	101.692	220.842	174.654	184.833	78.5	98.933	134.063	229.774	128.167	245.037	122.034
699	145.769	145.694	130.4	214.929	166.654	189.25	118.722	108.129	145.545	132.636	128.042	146.227	92.688	269.769	102.2	128.857	268.964	211.036	146.706	165	180.647	180.632	156.267	104.762	115.696	162.949	139.909	151.762	127.357	231.667	200.5	153.5	143.407	209.136	100.353	216.346	198.133	149.846	99.387	128.207	141.048	244.923	124	228.037	123.7
700	111.824	142.774	136.538	209.875	171.9	183.958	121.188	115.273	142.842	135.1	113.111	129.739	103.6	258.286	96.563	113.474	312	259.08	156	197.158	175.813	184.792	167.625	125.522	108.632	178.778	147.375	142.4	118.7	201.867	199	165.083	140.615	163.923	88.867	203.63	205.148	158.81	116.526	122.429	133.5	262.92	131.394	262.92	129.069
701	104.467	148.947	112.071	239.115	165.452	201.571	108.545	111.143	158.688	150.259	127.821	152.842	127.609	281.048	104.087	145	285.091	271.913	185	163.727	180.133	140.455	178.053	139.25	141.13	183.222	157.55	160.357	155.667	260.833	187.722	149	166.061	181.842	104.889	225.222	203.345	172.5	112.08	104.533	165.111	249.679	137.121	263.25	140.542
702	133.25	147.152	142.273	224.5	159.762	160.1	139.278	105.48	173	149.92	117.606	117.913	109.833	202.619	107.579	117.25	278.5	278.842	145.333	164.88	193.842	211.13	168.615	120.235	125.2	172.036	158.222	164	165	243.667	192.938	140.8	145.889	193.357	108.375	208.682	166.692	156.143	113.25	89.063	121.826	216.45	161.143	216.414	137.609
703	119.1	151.594	127.611	199.103	132.633	183.778	105.381	103.724	165.944	164.517	116.28	119.75	67.8	270.636	101.167	104.85	270.5	236.542	160.647	198.389	183.5	161.192	143.05	130.611	114	133.167	173.621	191.111	128.917	190.947	207.143	173.533	154.31	203.217	94.167	191.5	181.161	166.611	110.6	115.542	133.278	202.474	120.107	201.647	115.609
704	106.077	135.833	123.556	211.472	136.767	176.333	139.556	102.125	194.611	134.214	134.333	112.4	112.174	255.563	105.722	119.846	276.944	216.263	130.4	158.429	183.133	164.556	175.1	124.684	137.111	139.2	154.63	173.118	144.467	181.435	182.909	138.375	146.865	195.174	86.85	198.167	197.519	140.632	113.7	108.828	118.714	246.893	124.588	254.471	141.889
705	151.941	133.676	126.917	225	118.194	160.609	119.5	125.13	187.842	139.115	128.88	110.6	122.28	229.389	101.789	113	275.529	223.316	148.545	171.5	206.706	192.3	178.913	115.067	146.143	162.531	161.167	162.857	116.357	193.579	216.625	119.625	141.606	208.056	104.774	248.158	190.4	159.474	109.917	111.083	133.174	236.8	137.25	193.655	134.727
706	144.438	131.486	131.857	209.174	142.682	172	115.444	116.87	164.65	150.13	134.875	131.059	108.333	225.867	113.55	123.8	251.821	230.227	165.444	199.333	198.647	164.933	170.095	124.722	138.7	151.379	155.889	160.056	127.615	176.696	183	109.923	152.792	192.45	93.483	213.852	192.419	143.042	119.273	98.333	147.792	242.333	122.432	238.167	119.889
707	140.5	125.394	108.176	204.958	133.871	169.083	109.682	98.824	179.957	157	135.724	124.9	117.613	280.778	108.682	122.1	261.613	243.545	161.053	197.05	187.167	149.118	159.133	121.167	87.9	145.844	152.55	174.136	132.222	195.136	174.25	110.909	142.931	202.083	104.238	198.5	214.556	171.739	105.611	107.462	124.813	221.292	108.559	208.5	124.917
708	104.556	127.618	107.286	227.258	127.033	159.741	100.25	118.296	186.565	148.758	127	132.833	101.913	266.923	107.9	119.583	246.667	236.792	128.889	178.708	181	199.478	192.444	140	134.353	128.583	157.963	181.313	103.4	222.625	179	112.727	140.069	196.714	90.929	207.273	207.226	160.522	92.8	121.259	158.929	224.72	129	247.353	116.44
709	149.389	140.158	98.286	219.043	150.08	162.704	97.923	107.542	151	153.533	120.524	134.211	114.379	267.875	105.75	129.118	327.12	201.5	125.1	177.28	157.714	163.091	226.111	131	117.176	180	120.571	167.313	118.8	235.333	141.133	130.4	123.548	185.567	89	186.5	233.444	183.235	116.708	98.462	128.529	228.621	123.567	219.917	123.042
710	125.462	134.559	116.273	214.52	155.92	178	120.842	116.158	182.111	154.679	116.407	142.273	103.962	262.217	95.091	116.154	297.25	207.444	138.083	208.167	175.857	194.654	197.667	130.267	117.6	167.184	136.389	147	115.357	204.304	188.6	143.5	133.846	184.381	80.107	199.815	224.923	168.462	120.714	113.656	103.077	235.667	125.586	236.524	132.043
711	138	145.9	92.846	201.045	135.042	165.867	121.25	105.692	164.522	131.094	119.958	141.636	101.586	279.556	104	117.429	309.103	215.667	193.143	187.45	210.75	186.5	158.619	141.667	121.625	157.824	160.704	188	121.083	221.727	221.769	127.538	141.292	183.708	81.867	188.519	247	142.667	90.545	101.043	149.375	209.24	124.806	191.043	126.654
712	135.8	130.71	100.615	194.483	152.069	163.2	100.889	142.714	189.087	136.848	129.893	135.652	103.897	251.579	108.81	130.174	261.667	262.455	151.917	174.348	180.5	191.455	166	135.077	127.16	162.567	162	204.5	132	213.455	199.167	158.6	136.207	197.071	111.2	230.966	218.615	185.526	113.462	100.033	109.833	225.207	143.286	219.65	131.96
713	148.933	159.829	130.429	235.231	134.033	167.381	133.826	120.429	193.125	133.409	121.103	136.864	111.171	281.438	74.824	132.429	261.7	221.053	124.786	207.889	209.4	163.958	174.25	107.167	160.125	184.067	164.885	172.077	158.364	215.88	224.9	129.125	142.917	221.619	92.071	188.1	214.345	143.107	93.364	117.2	125.19	224.793	141.484	218.731	115.583
714	112.867	154.561	117.308	217.828	153.207	167.75	127.824	122.48	171.926	116.793	128	122.316	108	262.786	84.625	157.261	284	242.786	174	191.667	160.889	201.412	171.381	121.875	134.958	160.867	158.28	143.25	166.357	228.864	175.667	110	136.84	170.87	108.6	178.174	223.656	162.917	108.375	91.452	140.35	196.852	149	193.5	109.136
715	137.368	143.125	114.615	230.972	142.7	168.833	121.25	107.143	159.304	125.107	111.808	122.63	103.8	249.957	104.4	124.842	257.846	239.5	145.067	170.607	187.625	159.875	159.792	121.842	133.381	136.765	135.294	191.6	137.667	216.826	149.692	132.833	129.692	213.05	97.889	204.708	204.556	144.625	137.9	113.423	129.692	241.071	148	240.923	112.318
716	130.444	136.429	112.688	199.85	136.652	160.32	119.95	114.864	173.65	128.905	127.296	118.737	116.75	254.786	97.35	136.708	269.576	252.148	158.667	178.593	182.438	176.667	156.579	129.364	102.81	146.321	160.385	173.308	160.375	208.154	192.714	156.923	121.688	212.5	109.724	192.519	193.815	176.64	95.929	115.524	155.8	239.308	152.708	236	120.64
717	108.75	139.618	116.231	221.857	160.481	186.414	127.143	124.76	161	145.185	106.174	118.211	105.444	267.727	116.053	146.926	272.045	228.185	175.95	214	214.375	163.455	159.75	116.417	133.318	190.784	146.607	190.526	116.563	205.667	212.2	172.273	132.367	217.929	111.375	188.905	242.444	157.792	101.75	90.462	135.278	264.1	134.839	226.773	126.68
718	140.833	162.577	152.111	223.95	161.321	182.375	125.462	125.636	162.88	139.231	122.864	125.944	105.154	284.533	96.125	127.636	313.531	275.158	115.529	148.76	208.048	199.227	156.133	123.467	110.409	159.441	146.167	144.615	137.182	192.889	209.143	137	159.438	187.862	91.519	195.96	216.5	169.71	104.952	118.444	128.727	234.364	137.25	250.333	128.519
719	106.583	170.897	99.667	199.095	184.24	165.909	129.526	116.233	166.188	118.038	113.783	118.875	99.607	280.474	118	135.24	315.185	231.074	127.8	185.25	186.789	172.208	153.688	117.056	139.591	182.028	134.737	170.071	143.636	254.684	229.071	182	148.464	178.476	108.565	190.56	232	176.524	114.444	102.6	130.421	209.448	138.122	249.32	144.692
720	124.95	140.828	125.105	184.148	174.423	168.913	138.833	122.679	165.875	141.688	117.467	118.423	103.273	262.286	108.611	125.783	301.897	228.588	141.778	169.6	190.059	189	164.111	123.5	127.84	184.72	160.474	170	161.9	226.476	178.857	149.733	130.733	169.913	103.048	181.727	225.96	151.727	105.895	103.958	128.063	196.85	151.871	190.118	97.962
721	135.667	130.143	137.545	194.417	119.913	153.19	113.765	92.826	178.591	137.125	120.545	150.458	88.519	259.3	112.632	146.727	275.533	250.806	117.833	182.3	186.273	163.75	159.722	124.5	138.56	160.467	131.174	190	129.889	191.579	165.5	128.375	159.947	172.045	91.759	211.1	200.257	161.438	90.053	83.444	132.105	182.161	126.595	213.467	127.107
722	149.313	152.939	103.462	196.44	123.37	188.952	121.083	108.833	185.92	143.148	111.478	112.192	98.16	256.9	109.05	112.043	264.24	218.652	143.5	181.56	158.067	178.429	178.714	133.44	137.944	154.182	154.042	196.077	127.769	186.556	189.143	142.222	133.655	191.75	98.333	193.917	198.773	150.731	114.667	99.938	143.389	224.533	119.132	251.895	132.04
723	128.714	131.069	102.417	215.407	125.481	176.238	131.571	94.455	184.474	165.387	121	133.895	103.926	283.4	106.44	109.368	254.074	211.25	145	186.235	185.556	169.714	169.76	106.733	126.381	161.422	177.348	154.867	117.8	194.143	188	145.417	120.688	197.444	93.379	212.32	199.25	158.091	111.333	96.909	111.8	242.632	132.645	237.95	149.9
724	136.5	135.563	132	216.25	134.852	140.143	113.118	98.8	210.952	156.214	114.767	127.688	93.37	250.318	94.842	146.263	255.655	200.75	123.333	193.095	166.524	197.211	198	117.333	137.074	143.258	140.682	186.529	143.333	179.611	186.455	130.4	151.517	185.053	82.458	220.826	228.771	184.133	109.786	80.536	158.5	219.071	139.297	231.864	119.958
725	127.6	128.171	104.769	200.519	127.143	168.476	115.048	116.684	172.409	132.333	118.6	127.211	100.464	264.929	93.5	129.273	244.926	252.28	146.933	195.111	180.429	160.263	166.429	123.118	131.68	162.028	151.192	195.65	122.2	208.81	205.091	115.7	159.276	217.389	112.474	190.958	216.708	162.773	90.733	84.565	124.8	219.207	130.324	188.05	135
726	140.875	113.045	150.909	175.792	136.944	145.789	124.533	104.071	157.438	131.957	125	97.231	84.235	268.25	105.286	80.3	244.095	218.118	142.417	177.063	178.4	159.909	159.471	107.571	119.737	136.917	192.154	168.933	144.167	206.071	164.111	111.875	138.444	205.688	84.042	200.25	187.5	184.167	110.611	94.5	110.417	201.789	133.778	197.75	95.684
727	120.846	137.419	111.875	202.25	148.72	135.423	125.333	88.75	160	158.696	123.043	124.8	83.156	238.353	98.304	118.25	282.452	226.833	142.353	189.684	192.9	194.167	194.833	145.158	124.423	136.688	142.963	196.176	133	197.55	163.941	110.375	133.926	192.393	112	180.81	223.962	157.217	101.632	99.44	124.45	214.036	131.722	215.227	125.042
728	108.143	117.389	104	200.214	129.5	154.5	109.222	99.9	182.154	121.6	114.75	91.643	120.143	295.077	81.533	98.4	211.071	210.833	133.167	164.143	187.8	135.385	178.929	69	97.895	154.2	135.375	171.105	137.5	194.25	181.727	143	159.435	218.2	88.619	164.231	202.174	120.462	81.111	84.571	137.133	196.346	108.538	211.375	109
729	121.2	143.944	133.333	194.32	162.438	131.889	104.458	101.483	197.556	137.739	126.036	123	100.741	228.308	98.095	117.611	260.143	236.762	104	192.958	184.043	204.333	163.35	132.333	116.118	151.788	166.833	157.15	128.929	188.909	134.714	147.1	133.667	200.955	107.286	214.529	206.036	151.125	101.125	115.935	114.111	222.905	137.625	215	131.414
730	120.412	127.273	108.778	224.88	142.767	156.895	117.941	95.529	161.667	150.345	151.808	121.2	109.043	294.067	94.333	135	255.393	220.118	164.529	158.381	161.231	159.167	157.267	162.25	133.565	153.909	149.381	179.375	141.385	185.4	179.133	150.688	133.037	199.667	94.893	195.6	201.167	157.92	114.182	100.087	134.762	224.091	124.212	233.913	148.231
731	149	137.971	120.154	227.958	139.238	170.042	125.375	104.238	224.333	152.542	119.6	149.722	85.375	234.6	88.421	125.038	300.25	239.947	121.455	177.05	152.05	192.909	176.158	123.765	134.789	169.25	177.903	176.35	117.909	233.182	161.417	155	126.29	243.25	94.478	194.182	208.107	157.316	97.905	111.261	99.067	236.593	136.324	248.929	127.84
732	132.727	161.063	121.167	196.042	146.769	161.864	119.875	103.333	191.462	155.857	111.88	154.571	108	272.571	96.429	139.261	337	221.714	146.263	140.5	193.75	191.571	173.133	138.143	141.619	171.357	151.15	200.24	144.529	212.3	179.615	178	143.19	237.778	86.5	198.85	216.9	139.526	65.529	100.313	121.35	222.857	129.933	245.105	145.167
733	135.667	139.433	104.333	210.029	156.545	149.407	98.923	133.571	152.44	152.296	97.625	133.048	98.44	295.708	79.294	122.077	299.444	238.286	159.611	198.4	155.833	216.96	186.813	136.556	125.294	175.341	158.826	152.476	142.923	204.944	158.636	133.462	142.5	173.636	97.033	218.25	219.067	132.5	99.75	108.4	160.857	237.13	136.323	234.448	127.85
734	128.353	149.4	104.667	216.625	161.4	162.476	124.727	114.72	156.25	143	112.467	128.423	123.429	256.667	110.636	124.348	264.03	230.857	133.316	184.667	176.6	192.818	170.929	129.938	140.545	157.743	160.217	184.056	135.214	232.444	156.333	162.154	150.556	175.417	89.1	198.045	208.483	143.667	95.45	91.719	132.947	243.75	128.219	231.5	151.655
735	154.167	136.781	106.182	229	182.444	153.5	115	111.391	176.346	133.206	103.588	157.842	131.419	290.412	86.905	131.64	260.714	245.211	140.267	190.824	200.333	159.056	198.111	130.81	127	169.571	162.24	191	153.444	191.05	160.176	166.077	129.484	188.12	86.107	197.926	203.643	162.13	103.458	102.781	146.364	228.64	131.281	199.893	154.083
736	135.1	140.586	101.643	248.4	155.762	167	110	114.429	158.9	140.577	122.905	135.368	117.4	239.611	88.278	141.056	256.742	240.3	173.9	172.588	192.318	178.708	185	100.188	120.05	163.971	151.258	178.684	186.714	216.273	213.909	145.923	159.467	181.429	100.069	218.519	239.556	151.429	113.85	118.688	132.25	238.393	137.778	236.571	134.857
737	131	146.743	108.083	237.259	170.9	174.095	120.368	98.636	166.36	134.357	105.875	136.8	126.2	282.333	83.278	140.545	271.8	253.962	167.929	167.667	207	205.727	169.368	135.3	123.429	170.564	146.042	166.545	147.2	210.409	190.875	151.235	109.45	190.045	84.875	230.048	234.188	163	100.889	95.286	121.933	239.269	135.938	225.95	141.957
738	151.417	139.548	118.5	207.625	191.609	170.714	121.316	110.75	163.875	150.762	118.125	136.864	101.581	262.529	118.385	131.182	295.276	226.867	137.5	183.167	191.947	191.571	193.563	96.714	133.647	186.275	127.714	170.938	123.583	225.857	202.5	135.867	149.929	177.48	88.857	248.737	219.286	157.214	92.85	111.667	140.611	209.76	125.222	271.158	132.133
739	176.308	155.469	95.222	229.148	145.739	175.692	118.5	114.5	172.588	166.182	116.35	119.727	110.607	199.294	105.636	135.231	244.464	237.429	162.1	162.588	176.389	148.304	176.083	110.8	137.24	156.933	151.95	159.318	116.842	215.778	193.875	136.231	163.625	186.765	91.639	184.542	180.656	173.882	109.667	95.267	127.294	211.241	130.593	213.231	119.619
740	128.5	148.647	116.8	224.75	124.56	171.789	123.429	92.464	181.542	154.214	117.519	141.593	105.226	243.087	123.7	108.765	249.389	226.227	98	184.056	185.118	157.8	203.188	132.267	141.136	146.973	165.68	181.423	95.9	215.778	189.333	103.571	117.207	199.6	106	180.391	194.56	181.176	109.526	74.708	127.333	235.815	127.676	245.174	119.36
741	143.222	147.95	132.867	225.24	140.621	161.263	123.222	101.69	190.5	154.226	123.857	128.619	80.852	251.5	119.48	134.889	254.579	235.409	160.7	190.19	203.056	173.313	164.56	126.952	104	142.121	160.045	182.563	121.615	188.3	173.625	137.444	145.552	209.278	97.1	211.45	199.593	145.286	109.056	110.143	132.263	196.519	123.4	228.16	133.103
742	132	124.8	108.625	190.517	137.138	152.069	120.2	109.5	192.35	150	142.719	124.864	95.303	257.286	106.654	119.294	241.08	212.182	143.455	160.789	187.727	182.909	155.813	130.389	130.786	158.424	160.421	170.895	138.545	188.64	190.227	162.8	145.857	222.565	97.842	221.296	198.364	172.667	104.286	110.125	96	199.217	144.703	230	126.261
743	147.5	136.5	100.889	194.042	137.654	169.833	135.727	118.846	184.48	155.077	129.773	124.897	104.517	317.905	95.739	127.556	274.381	247.188	85.9	199.048	219.882	179.75	164.69	124.167	116.269	159.355	165.154	168.778	133.067	197.393	128.923	126.591	140.591	197.737	108.333	214.368	201.115	177	99.08	117.029	141.708	208.917	123.563	245.8	152.63
744	117.071	130.063	111.944	216.207	138.871	183.5	136.346	104.963	158.333	162.375	127.48	112.263	105.8	259.095	105.8	123	272.207	230.25	172.462	181.76	158.611	185.45	184.875	116.5	131.238	165.935	151.111	116.8	127.4	214.667	142.385	157.083	173.952	156.9	100.735	204.75	222.458	183.667	125.75	93.258	104.632	236.069	120.514	221.333	121.321
745	111.429	147.743	105.467	195.806	123.179	136.438	134.588	101.8	140.35	163.24	127.455	119.909	108.964	243.636	104.059	105.4	277.857	227.64	148.412	172.179	184.182	200.696	191	112.667	120.68	157.543	158.75	186.929	129.786	200.389	191.867	140.538	136.652	182.368	99.074	180.238	221	163.15	84.9	105.25	131.25	240.552	126.469	239.556	131.739
746	131	130.882	102.313	217.821	126.267	165.579	116.318	103.3	170.211	147.704	118.696	126.85	94.875	264.143	78.778	122.906	289.31	231.207	129.5	183.522	207.467	191.808	167.118	136.389	112.368	154.448	170.556	145.955	115.7	212.588	179.143	127	118.8	194.1	91.917	204.286	223.308	168.278	88.692	87.44	125.533	210.185	104.469	200.478	124.844
747	117	115.063	125.929	223.778	156.786	133.421	145.154	116.207	186.12	148.667	135.609	135.526	107	257.455	76.118	128.696	262.926	219.1	110.875	196.227	197.368	190.75	167.684	111.444	161.478	152.444	156.435	177.579	147.909	219.92	200.846	154.875	116.515	179.85	89.731	189.615	225.462	144.88	111.214	94.579	133.8	229.185	125.343	252.227	115.421
748	142.563	120	152	211	145.458	134.667	99.696	107.875	162.8	159.5	103.333	133.308	110.882	278.857	101	147.667	244.5	222.913	148	188.875	163.25	169.667	195.231	123.706	147.625	170.03	153.391	177.545	129.846	233.56	202.833	116.571	131.387	182.476	102.848	201.148	207.667	136.565	98.174	103.633	131.7	211.731	126.731	208.923	126.474
749	140.857	129.7	126.25	179.87	142.048	153.077	94.389	106.233	159.45	144.826	123.6	123.923	106.643	284.75	96.944	133.273	288.2	204.684	184.909	167.059	174.905	154.231	162.65	109.667	135.889	134.424	155.714	192.882	127.833	189.739	142.364	131.286	130.219	199.4	109.286	199.727	184.185	146.556	119.154	106.909	127.952	200.792	161.813	222.909	115.292
750	158.692	150.429	94.846	236.75	132.636	182.409	125.529	120.688	166.391	124.385	121.8	131.944	95.227	253.6	124	126.364	298.04	256.3	121	189.375	199.667	188.208	157.8	130.722	120.6	151.781	157.684	195.565	123.308	207.682	186.083	163.211	145.586	213.87	92.056	202.667	232.042	136.826	105.357	104.344	128.409	203.333	127.643	254.636	139.667
751	132.2	139.576	108.5	210	129.45	147.368	106.143	129.789	140	133.421	112.238	98.3	95.263	257	91.5	128.077	230.333	218.588	158.5	143.286	202.923	187.529	169.333	113.8	113.429	130.926	158.818	175	129.556	205.077	182.818	160.286	113.875	184.75	95.789	214	218.286	108.385	90.375	87.75	142.231	188.4	123	188	120.118
752	142.737	143.795	95.9	198.56	152.774	182.238	100.611	139.667	139.75	130.37	108.917	142.769	95.72	310.5	108.5	143.667	262.406	255.429	146.091	196.143	212.267	187.188	173.294	110.222	144.708	167.176	176.792	161.857	109.933	214.875	193.273	137.231	152.407	186.913	87.038	205.056	182.577	137.429	87.25	107.636	140.385	192.967	137.829	213.593	140.583
753	122	152.941	128.538	246.333	159.032	146.091	97.381	121.292	165.955	113.607	135	140.29	108.467	298.619	97.333	147.25	296.071	246.813	160.538	189.12	176.833	213.778	176.35	115.053	118.955	155.206	167.8	177.813	160.417	245.038	173.818	149	134.714	198.2	107.767	188.316	204.364	166.045	100.862	103.939	122.667	215.719	134	231.16	138.926
754	141.267	148.727	127.267	218.867	144.656	175.64	114.364	130.6	146.348	120.852	144.483	135.519	117.333	278.7	89.56	131.55	285.154	246.833	155.941	181.962	202.714	189.526	189.45	123.609	151.263	174.219	146.286	151.286	137.571	240.682	159.8	178	135.417	199.611	115.414	220.348	191.677	141.35	101.045	117.138	116.286	231.5	161.289	254.864	128.774
755	168.167	138.317	115.769	208.654	145.538	174.625	93.111	93.935	144.214	129.75	125.696	121.926	104.81	288.261	87.15	118.417	318.889	271.571	134	145.167	169.938	229.143	180.25	118.846	151.824	176.294	131.091	154.4	132.833	214.318	208.118	145.353	144	171.526	114.643	219.391	213.148	154.842	109.895	110.88	147.789	230.857	145.206	245.792	129.36
756	113.375	141.486	119.462	208.185	153.4	133.95	112.769	112.04	145.429	124.227	108.519	132.31	115.769	279.889	102.88	137.75	271.045	204.684	181.857	174.063	165.769	186.238	160.773	110.5	151.333	168.697	168.8	157.15	145	206.2	210.733	163.188	130.083	209.611	124.567	194.391	189.75	168.111	102.727	112.048	143.842	221.36	155.026	241.682	141.8
757	152.846	141.531	118.917	198.031	134.16	174.95	112.706	108.5	174.947	171.4	131.571	132.737	109.379	225.44	86.65	128.333	237.5	215.273	155.563	215.333	211.333	157.524	184.778	130.348	125.857	155.909	171	199.294	115.091	201.957	205.714	135.222	165.419	189.826	83.563	197.8	200.615	167.267	113.04	90.296	148	175.75	127.1	245.211	127.793
758	161	136.4	165.154	200	138.963	167.621	111	96.667	178.9	162.8	137.435	116.095	104.931	241.692	97.067	97.207	253.394	217.667	112.143	186.333	192.625	181.957	175.188	159.688	128.684	168.2	151.455	192.714	126.5	181.667	206.2	116.25	128.083	175.333	98.2	201.308	202.64	155.682	104.105	92.207	140.105	219.25	127.063	217.348	122
759	135.167	147.5	139.733	196.167	151.35	175.667	122.789	121.455	182.818	139.318	130.545	126.13	97.821	246.818	119.667	104.391	251.559	220.889	152.188	200.111	183.5	182.889	214.9	142.778	131.45	140.677	165.32	175.682	128.917	202.105	190.077	155.429	139.971	182.522	91.765	179.667	173.789	181.083	124.286	107.182	135.4	211.238	121	236.524	143.13
760	135.133	133.038	111.231	207.655	119.417	170.6	128.706	101.042	165.32	150.935	136.32	128.345	98.727	287.385	117	112.19	236.074	219.882	138.25	195	178.9	177.667	190.588	111.923	136.056	156.152	174.345	194.667	141.923	164.947	193.188	152.556	153.094	216.474	72.852	181.72	217.593	128.786	111.917	107.391	130.125	223.167	132.654	221.182	133
761	122.2	130.69	109.909	227.276	128.773	161.471	122	101.208	181.5	154.476	120.467	126.435	93.19	283.789	134.588	130.176	245.172	216.714	158.692	155.958	209.947	196.045	193.52	129.588	127.875	167.281	173.2	184.808	160.615	210.542	163.929	147.25	145.321	183.333	104.7	195	188.933	117.739	101.6	101.217	127.947	212.957	131.769	208.864	112.04
762	167.412	136.308	115.375	207.444	141.429	164.833	124.882	115.48	165.053	125.087	111.226	114.476	83.808	300.182	82.235	120.905	281.903	234.538	144.417	172.393	182.826	171.188	169.182	108.375	127.538	166	161.5	146.65	135	203.32	170.8	140	133.714	200.29	101.281	187.818	244.08	135.864	107.25	95.333	126.409	194.038	156.935	251.955	133.323
763	120.462	136.143	113.1	193.821	152.929	174.304	137	100.84	150.81	150.121	125.269	130.417	97.24	252.188	95.095	109.818	279.806	255.25	151.083	188.565	199.263	184.588	169.467	118.136	116.92	154.097	112.389	185.389	123.6	221.737	183.267	138.4	137.727	194.955	112.091	216.269	207.682	145.571	88.714	92.75	143.714	223.444	130.73	222.818	124.72
764	156.375	136.767	102.3	217.188	125.458	162	122.455	111.357	203.048	154.36	130.292	106.286	106.357	270.222	109.421	105.944	287.184	258.481	121.091	185.4	213	156.773	184.6	139.611	113.48	167.818	147.05	151.6	128.167	214	137.917	136.429	151.444	204.348	106.423	208.409	194.12	182.571	96.92	99.042	132.929	195.227	137.825	184.125	124.04
765	116.563	118.071	111.222	212.222	139.76	149.727	129.609	96.913	162.526	135.031	144.5	142.176	114.087	255.526	112.238	137.588	288.111	276.042	147.176	169.55	239.889	182.409	178.2	130.211	123.37	177.267	154.75	131.235	112.533	203.583	168.176	140.75	150.029	208	100.167	198	206.759	164.333	100.6	109.652	147.563	200.074	154.359	224.52	121.059
766	128.3	134.27	116.889	198.2	124.519	149.321	116.217	127.429	187.931	142.938	130.625	139.682	106.786	283.813	105.357	145.72	268.867	284	158.059	159.55	164.75	221.941	176.115	145.818	125.739	154.265	169.969	183.5	140.923	225.368	167.706	145	151.409	173.636	111.467	238.217	199.591	153.563	90.875	103.481	100.538	245.857	116.694	210.773	143.706
767	136.733	153.588	106.083	224.542	159	178.263	97.526	115.296	154.391	131.407	144.107	145.538	109.964	246.737	88.267	133.769	268.769	214.385	138.889	161.35	189.737	184.364	175.789	109.72	129.76	141.206	141.667	179.526	151.214	244.833	168.7	158.364	138.467	207.583	104.346	201.217	221.767	157.182	98	115.909	146.706	231.292	141.412	228.577	136.917
768	149.818	154.375	104.923	211.912	143.7	151.455	115.938	100.474	161.348	127.087	126.481	129.947	100	268.65	95.211	129.65	261.303	240.5	148	167.174	202	172.111	162.05	130.214	131.074	159.167	156.85	151.727	155.5	191.72	181.111	148	143.067	197	108.414	177.143	201.84	159.111	99.261	101.783	136.214	231.567	147.879	207.737	132.808
769	154.625	143.306	120.25	202.96	139	149	113.9	120.8	164	137.375	119.586	120.083	118.214	273.471	84.364	123.176	292.318	261.421	161.154	189.423	171.813	208.565	177.333	128.762	148.917	152.367	161.421	177.435	149.571	186.875	177.846	135.867	101.815	174.9	104.594	191.36	182.517	148.208	92.9	94.44	112.75	197.448	149.152	219.577	140.862
770	128.3	146.294	97.5	220.917	131.077	166.4	126.938	112.667	182.105	111.913	125.273	140.043	99.524	227.063	81.8	121.125	271.094	240.158	115.111	144.529	192.75	181.577	165.929	141.25	153.545	154.897	141.571	190.067	125.409	200	189.5	154.8	130.1	186.115	110.188	202.48	205.591	134.409	109.13	97.806	135.133	239.263	136.5	215.88	121.214
771	175.462	153.5	109.4	219.85	144.769	212.13	98.286	114.632	170.071	144.962	128.333	123.857	110.654	233.722	99.211	113.235	272.714	213.875	147.895	187.944	212.222	199.905	203.55	112	160.625	184.963	142.6	161.733	141.545	231.571	158.857	180.429	144.516	182.867	90.192	211.565	194.632	139.815	124.68	114.611	141	243.579	138.788	199	143.625
772	118.733	152.96	158.2	224.321	151.893	186	108.667	107.56	149.208	134.857	120.286	131.118	129.5	274.85	110.667	122.524	286.517	241.81	120.857	159.125	183.13	179.217	188.556	148.444	105.304	172.03	188.227	148.5	139.471	211.2	172.9	173.688	139.087	193.375	107.917	203.429	189.857	145.333	109.091	87.917	148.25	233.217	108.032	193.619	101.542
773	151	162.414	125.6	210.37	147.2	166.92	113.789	111.593	155.074	136.862	97.04	131.857	96.333	251.8	101.188	120.684	266.857	233.143	165.583	162.625	185.222	183.238	177.95	95.278	121.25	143.393	163.348	167	142.214	262.893	151.462	168.667	150.667	181.217	130.931	228.211	224.571	151.55	117.105	110.467	152.944	247.8	135.515	236.35	143.714
774	148.417	133.29	122.417	218.786	142.808	186.167	115.769	107.826	182.48	133.154	117.308	122.043	121.417	192.2	89.6	113.737	289.462	185.5	158.2	184.529	194.158	197.96	201.5	100.875	144.533	159.949	170.759	149.091	125.067	227.522	218	142.647	150.31	203.318	91.645	178.467	233.409	131.524	114.565	96.806	133.211	220.143	151.421	204.917	129.923
775	147	147.667	110.615	220.194	141.71	145.235	110.13	113.269	193.647	167.52	156	123.862	95.867	245.409	106	117.8	296.938	237.556	120.722	181.583	189.35	178.5	173.286	140.52	122.35	155.704	153.167	204.455	129.9	187.409	211	161.933	150.929	194.545	98.957	207.143	188.792	175.565	116.6	86.241	142.4	226.133	149.6	229	126.478
776	111.063	144.931	139.5	217.16	113.969	136.067	119.211	99.241	174.188	154.267	151.346	151.615	97.28	282.3	114.364	116.464	229	223.905	171.75	178.292	179.25	177.5	191.706	123.905	140.048	159.423	162.923	218	156.167	205.842	177.933	124.667	134.654	224.05	103.615	199.762	222.667	167.625	82.65	92.696	127.739	216.538	117.774	212.708	102.8
777	135.077	143.5	121.556	218.185	133.567	180.579	114.28	106.105	177.192	159.828	120.87	120.222	113.583	253.12	111.526	104.7	255.333	252.871	127.353	178.292	195.087	179.167	182.389	112.038	138.28	162.829	169.842	156.625	156.389	186.632	190.429	186.889	115.607	193.095	90.172	198.25	194.762	145.226	97.393	102.217	146.188	180.773	123.545	256.5	112.938
778	153.545	132.862	117.308	199.1	118.96	138.5	103.813	107.615	149.458	157.2	102.636	124.15	118.667	275.5	97.722	103.857	258.241	241.867	141.545	174.556	175.611	168.524	194.167	119.381	151.762	153	149.88	180.235	161.182	207.385	175.636	178.833	124.789	215.708	81.793	205.15	202.125	145.158	111.56	119.286	151.556	217.37	123.118	211.789	131.185
779	139	121.429	121.556	193.778	135.625	151.188	130.111	86	176.947	142.556	145.742	122.16	110.552	262.375	103.941	117.65	235.692	232.789	138.824	167.852	138.133	164.571	180.556	128.611	127.524	150.467	172.5	186.857	132.636	196.208	179.846	148.143	155.931	212.556	114.231	220.444	204.077	153.227	97.625	107.56	134.174	221.731	130.818	219.333	125.714
780	144.5	154.424	120	198.9	115.448	164	104.381	127.643	171.3	167.429	122.556	157.636	107.087	267.577	89	127.762	265	223.769	129.188	160.72	172.133	225.435	166.286	133.895	123.4	157.636	164.85	182.111	144.176	201.143	187.846	145	136.793	200.389	113.364	201.455	215.897	170.333	95.158	107.107	139.261	221.531	135.958	178.235	110.077
781	141.143	139.886	110.789	205.286	124.333	145.263	122.227	118.9	173.9	147.794	120.64	157.857	88.115	290.526	98	125.84	252.931	223.148	185.929	210	155.476	156.808	181.722	139.667	127.7	146.559	160.409	197.059	151	205.222	162.929	131.538	137.393	146	108.25	199.25	189.433	136.476	88.75	88.84	124.5	226.926	111.455	217.8	127.682
782	142.583	132.531	97.235	201.846	147.241	158.3	113.5	113.629	157.28	156.5	124.75	129.423	110.912	282.444	85.375	111	236.382	262.783	164.75	173.741	187.688	189.704	188.278	138.421	115	158.2	142.5	186.1	165	214.792	193.579	159.286	130.5	196.185	124.077	203.44	192.1	155.815	73.667	99.333	115.5	208.409	111	240.182	165.375
783	136.143	123.515	100.333	199.162	142.065	172.762	131.238	116.69	179.091	148.36	109.045	149.316	99.409	258.6	96.5	127.52	280.37	264	131.313	183.583	163.632	193.955	133.071	151.722	111.577	160.636	166.722	189.353	142.357	197.143	197.636	153.75	107.174	193.739	105.086	197.292	223.04	157.842	92.13	93.3	142.647	200.3	149.829	193.083	127.364
784	155.923	149.385	112.059	217.75	136.222	178.87	125.813	114.448	169.778	184.69	137.167	114.632	107.967	230.65	108.85	140	286	206	117.389	176.769	176.636	200.864	182.438	114.474	146.111	168	173.294	183.444	167.182	230.409	146.5	155.4	128.28	195.75	105.933	200.458	216.333	159.583	116.5	94.172	119.333	230.552	122.125	218.375	143.769
785	146.786	133.765	130.571	205.96	154.478	181.524	125	107.259	173.208	160.607	121.867	147.364	104.952	212.368	103.409	103.737	290.286	273.762	148.278	171.3	192.45	172.348	169	107.941	148.5	157.206	165.5	193.333	157.5	172.28	168.7	136.75	141.862	191.773	95.05	208.706	195.724	131.643	105.44	105.783	142.474	201.957	114.788	233.143	123.043
786	129.727	118.355	130.118	218.1	152	187.28	134.357	108.261	151.632	110.321	136.818	147.957	111.036	214.733	101.6	130.042	287.563	219.731	161.643	154.778	176.15	197.96	158	126.286	119.174	167.4	143.714	183.154	125.636	229.321	227.077	113.083	121.556	182.68	94.556	195.192	190.417	158.35	95.292	102.08	142.429	226.88	137.441	275.52	138.714
787	119.813	145.517	92.8	178.64	141.957	257.368	117.13	133.091	172.467	150.2	138.966	135.762	105.424	222	78.286	113.826	280.714	216.773	158.955	163.579	143.857	181.208	170.955	120.2	141.875	163.172	167.105	170.048	173.5	245.273	208.688	144.308	139.581	214.111	87.828	206.682	210.696	170.8	104.15	94.071	142.944	231.739	127.531	210.96	141.952
788	151.833	141.968	85.941	227.818	138.25	205.348	110.286	113.227	170.773	125.758	102.714	143.3	107.182	279.261	95.211	120.667	275.333	217.348	139.25	136.45	148.167	191.542	179.818	120.625	162.053	179.912	129.421	203.063	125.286	206.24	200.833	175.933	138.581	196.476	102.565	232.1	204.714	149.158	110.591	81.207	130.364	216.548	147.243	206.136	136.96
789	106.692	154.086	116.364	218.963	154.967	170.87	119.632	120.414	168.455	127.962	129.52	136.565	118.524	295.417	98.789	119.813	290.542	229.895	137.556	156.611	155	215.435	182.105	96.353	137.211	168.225	170.467	132.923	138.364	205.833	187.5	116.231	152.345	195.316	92.464	180.273	212.182	137.955	115.4	102.407	131.444	215.238	130.667	198	130.08
790	116.5	132.417	93.25	183.067	139.556	171.056	81.25	93.529	154.294	145.043	105.412	126.071	91.5	279.278	65.9	126.714	243.211	219.615	128.75	140.909	149.857	197.895	142.263	141.929	99.333	174.55	138.611	179.571	131.235	219.474	172.5	181.429	121.565	173.077	76.682	210.947	193.05	136.947	119.471	109.13	112.529	195.75	115.759	181.5	114.619
791	136.444	128.162	119.6	185.621	159.917	144.862	93.813	121.926	159.414	136.625	99.44	124.364	107.409	242.5	99.619	120.286	263.867	272.318	158.4	159.85	168.421	198.208	180.2	120.826	116.2	182.879	149.043	182.471	130.929	258.19	169.231	185.375	135.538	185.9	106.318	232.667	229.444	132.278	84.7	107.75	145.933	198.208	144.457	219.5	118.273
792	121.3	124.417	114.833	212.143	168.238	153.95	98.941	105.063	148.65	134.385	123.65	110.333	91	273	95.667	106.059	250.267	238.923	108.25	170.75	181.769	201.143	183.5	95.167	124.235	162.476	148	173.647	127.182	225.313	194.75	155.778	132.37	190.267	89	213.818	181.077	125.5	120.333	94.368	159.333	218	144.143	206.909	135.125
793	152.667	142.867	102	226.48	139	173.833	139.808	97.708	181.364	154.207	129.966	122	108.6	239.429	101.957	121.75	290.7	231.32	167.125	153.579	155.167	180	184.35	135.143	122.583	164.463	151.609	207.667	144.917	157.889	189.533	173.455	157.194	203.682	89.095	186.48	172.792	183.7	117.355	96.588	111.708	228.185	121.043	202.219	127.913
794	164.3	137.517	150.2	220.75	154.733	183.556	123.174	112.88	186.962	153.955	123.2	126.13	103.125	245.563	98.944	116.769	304.107	204.5	172.143	192.357	189.429	171.647	166.813	124.474	133.208	151.607	154.348	198.778	120.333	196.6	236.071	125.588	160.04	203.455	121.645	167.643	189.269	191.955	96.667	104.71	131.333	216	126.921	225.958	127.667
795	133.4	136.45	110.083	223	143.9	176	122.706	105.045	158.952	158.6	130.2	133.148	111.207	269.44	101.25	124.789	262.29	208.875	137.438	178.737	192.353	179.4	168.077	136.952	105.15	153.7	166.8	198.222	138.3	177	176	165.429	153.913	174.222	109.636	222.625	192.32	176.55	106.313	97.556	138.1	183.75	121	213.368	110.64
796	134.692	118.294	150.875	246.7	129.097	151.786	131.167	102.889	166.905	150.645	125.577	132.875	87.308	221.412	110.55	123.773	267	200.048	168.364	171.619	172.273	180.067	184.765	116.789	97.6	159.667	173.789	166.85	123.643	155.667	221.8	151.5	135.536	215.074	91	203.364	212.615	186.64	89.316	103.308	110.588	230.966	132.353	227.158	107.708
797	111.462	138.759	111.133	182.852	135.706	140.316	130.667	109.909	184.143	153.294	132	126.556	85.773	238.313	93.55	127.19	304.148	187.4	138.947	179.588	173.95	177	168	124.95	111.429	160.324	155.043	228.692	138.867	184.167	182.429	139.917	152.64	210.889	91.467	225.571	189.414	190.964	84.5	106.52	116.353	215.167	125.212	216.524	142.818
798	130	148.743	132.538	182.179	138.792	191.063	114.05	115.32	137.111	149.233	118.161	140.545	95.633	278.833	104.813	115.346	223.9	251.095	130.154	165.375	150.9	173.923	164.118	122.048	140.167	160.615	149.455	181.75	135.267	177.208	197.5	143	157.833	212.25	102.655	200.136	221.3	197.577	88.652	102.306	127.364	214.161	128.03	206.931	112.348
799	148.533	151.333	115	197.344	125.769	141.091	140.263	101.36	180.519	126.536	111.2	119.389	102.333	270.056	107.263	122.313	259.76	273.619	121	192.333	169.5	196.526	166.522	126.929	156.444	144.235	190.318	178.158	125.846	224.409	206.5	138.267	181.04	201.6	98.038	197.571	214.167	168.125	107.238	107.345	152.667	191.824	125.167	217.125	132.567
800	137.8	144.964	92.688	181.875	136.484	147.125	103.833	106.083	172.8	131.28	142.778	131.556	106.516	273.722	106.909	108.414	250.233	226.348	145.3	175.609	182.5	199.5	192.833	124.095	121.217	146.758	160.48	173.083	135.833	199.577	198	150.813	144.767	208.476	94.48	195.348	189.458	164.15	107.346	108.152	118.895	205.276	134.061	194.045	107.8
801	103.556	149.333	118.545	206.227	160.115	159.833	129.846	106.526	154.583	118.71	126.217	154.818	105.759	258.421	84.316	132.35	240.885	233.391	137.267	162.267	167.333	166.941	197.56	150.118	125.526	160.394	146.682	137	149.091	196.643	170.7	134.6	125.538	167.571	96.655	218.966	192.227	144.87	84.667	107.731	138.667	189.643	122.462	183.8	131.64
802	127.778	124.094	82.429	225	124.864	154.84	96.222	93.048	180.136	138.8	106.4	126.8	105.286	212.889	94.765	115.556	284.893	235.7	144.333	157.263	180.652	199.765	155.3	139.563	114.565	179.432	183.536	164	145.385	215.087	186	129.154	144.92	170.773	101.296	232.808	177.3	144.875	104.583	108.581	155.357	178.962	137.656	244.385	131
803	139.818	144.613	95.471	187.32	140.72	166.632	105.875	118.036	156.267	154.379	110.25	130.227	113.897	238.087	97.067	125.625	289.382	230.818	153.733	178.647	202.533	183.923	155.714	127.5	118.885	150.172	175.185	143.667	135.895	224	187.1	159.692	118.074	159.4	94.889	202.462	208.92	160.895	106.158	107.35	141.882	209.226	130.163	214.714	142.045
804	149.706	122.925	89.875	182.815	146.37	194.483	105.542	101.722	138.444	144	126.893	117.667	96.96	275.684	96	116	262.13	222.6	136.8	171.211	160.125	192.3	191	141.947	110.457	156.414	162.182	156.412	153.583	234.842	149.5	198.25	135.852	188.667	92.4	187.545	203.407	177.211	95.158	100.423	146.733	218.167	140.091	232.083	146.655
805	135.846	134.057	111.583	211.682	159.724	161.714	108.636	113.577	155.667	140.179	115.067	148.667	98.955	272.962	126.556	122.276	276.111	272.423	163.667	133.44	185	190	180.556	110.579	134	180.914	159.037	171.95	135.632	225.647	189.5	156	141.75	190.417	98.3	210.615	197.714	156.75	123.72	102.077	155.24	225.125	128.694	197.957	119.897
806	125.471	134.212	118.778	199.269	143.529	195.167	95.5	105.967	133.808	138.594	119.773	118.64	111.321	232.591	94.294	123.05	237.913	227.28	169.786	188.913	184.952	187.25	177.652	126	117.048	173.743	142.308	175.842	132.125	202.182	168.235	132.545	129.794	200.9	107.76	181.56	220.517	173.7	126.048	109.103	119.65	239.333	131.567	199.136	138.636
807	126.154	161.59	129	226.875	150.5	181.9	117.571	114.292	156.793	144.667	123.167	155.208	109.444	247.938	113.952	108.619	255.032	257.818	136	170.7	178.133	225.095	219.304	109.231	156.857	165.889	180.391	205.353	147.333	214.167	193	159.35	149.208	183.611	108.862	186.056	197.524	168	110.714	99.929	132.448	201.846	135.2	236.24	125.154
808	122.667	131.485	107.286	223.731	145.25	154.941	124.313	113.667	177.231	122.862	108	147.267	91.074	265.167	89.773	126.421	269.533	218.619	150.667	173.174	188.529	183.409	212.824	106.042	141.083	175.059	173.115	169.7	137.278	201.76	208.923	182.385	127.828	174.842	96.29	225.682	207.083	128.276	103.5	96.296	130.8	216.37	136.225	258.615	146.75
809	117.455	130.6	89.25	212.107	169.885	152.8	113.579	113.957	193.148	124.152	104.12	135.115	116.217	242.267	90.65	123.522	264.75	234.423	143.588	153.864	170.24	206.476	211.368	135.9	126.519	159.4	153.179	180.3	144.571	242.095	167	182.3	131.722	186.76	91.935	186	227.92	165.238	101.211	119.448	121.875	200.379	137	207.857	135.696
810	115.667	132.188	104.929	200.966	149.964	213.154	112.952	117.35	151.917	133.815	110.933	117.259	110.862	264.538	92.632	132.783	259.556	249.429	147.556	160.435	175.091	208.308	184.75	108.857	131.8	180.929	158.7	181.2	145.8	247	210.643	164.944	128.407	183.76	95.375	190.485	191.458	149.815	117.278	100.3	131.5	202.32	154.944	216.3	141.174
811	122.9	130.889	106.462	197.5	135.615	182.24	122.217	91.296	190.926	152.704	137.519	145.316	103.8	222.3	112.773	148.87	266.294	219.571	141.867	175.692	200.263	171	200.048	112.158	151.05	160.788	176.28	188.19	132.538	174.682	178.667	158.727	134.24	185	89.56	223.3	190.967	162.458	96.412	121.038	148.739	195.48	136.684	228.818	127.85
812	120.471	143.242	108.818	221.56	131.138	142.227	121.783	107.969	186.421	144.76	107.778	119.286	120.074	215.762	89.389	120.227	262.533	255.381	120.444	189.864	164.813	203.762	201.556	102.727	143.313	148.286	184.25	193.75	137.444	159.929	189.545	151.091	165.71	185.821	101.68	237.375	212.16	154.125	101.115	124.269	143.9	197.318	130.794	236.042	130.143
813	156.333	150.906	95.5	220.531	123.458	179.136	123.385	99.607	198.36	165.759	102.96	127.444	100.294	289.857	90.4	132.25	296.323	213.647	132.556	171.63	213.938	198.619	182.474	125.15	117.105	164.742	149.696	192.5	134.857	237	178.273	133.824	153.261	204.643	101	231.267	214.964	152.739	75.889	100.714	145.75	182.792	129.486	235.952	131.25
814	149.455	166.488	111.375	200.103	132.583	178.833	117.435	111.296	192.412	152.233	125.292	134.545	119.419	260.852	96.632	106.105	243.1	215.682	148.714	195.632	194.75	173.077	189.286	133.4	111.227	154.567	165.304	188.933	163.1	217.667	202.077	162	159	201.478	99.174	211.789	197.821	153.5	104.143	90.107	168.882	189.63	132.139	196.619	129.692
815	135.556	145.161	85.545	223.633	139.731	158.091	116.8	104.762	169.81	167.577	122.143	121.429	102.08	229.412	105.632	110.211	275.906	226.333	118.385	194.286	166.5	191.211	177.556	149.118	129.882	157.897	145.2	200.368	129.333	193.059	168.067	119.688	166.667	191.333	101.214	207.952	184.464	150.833	106.074	97.333	121.389	196	123.667	258.533	133.722
816	139.583	136.781	103.1	213.826	133.724	158.944	116.409	94.875	191.857	154.037	129.957	127.412	112.1	226.143	76.6	105.619	299.588	250.136	142.118	169.8	168.857	179.136	156.526	149.923	129.84	144.303	158.227	200.588	148.067	198.464	186.3	135.077	132.783	197.444	108.231	235.32	180.148	164.739	114.043	111.28	111.941	201.065	113.429	193.609	118.4
817	149.083	141.966	112.25	213.407	134.889	156.783	103	89.538	160.833	150.556	127.935	132.917	110.385	283.55	83.778	105.824	246.935	226.895	155.133	179.526	185.286	147.765	190.905	125.824	145.154	171.4	152.143	143.875	114.375	212.905	146.909	140.933	124.8	172.941	104.625	241.45	215.348	194.5	93.944	86.571	132.778	200.536	133.067	203.72	121.217
818	131.444	123	116.813	194.68	109.75	172.7	137.789	119.9	140.13	139.619	100.32	131.87	95.826	245.118	83.889	126.045	285.28	225.682	130.375	179.423	186.444	178.688	150.947	130.786	129.192	152.036	174.13	191.263	146.882	210.038	214	125	163.303	193.4	105.217	243.258	190.577	188.333	96.125	105.167	130.773	200.679	134.25	221.75	121.3
819	152.286	134.081	102.786	195.529	129.4	158.313	126.211	125.696	159	136.185	127.926	133.7	103.087	267	86.952	135.313	243.957	233.875	143.429	156.792	192.333	197.409	194.786	131.474	121.84	162.313	177.714	159.474	147.909	175.941	163.188	160.769	123.273	177.947	100.692	189.5	206.808	196.389	105.833	87.964	131.947	168.76	139.657	226.111	118.7
820	117.5	135.643	104.533	229.16	139	177.2	105.188	118	137.923	130.474	122.789	112.467	102.917	262.25	87.714	104.368	274	243.722	141.125	149.063	171.7	167.133	152.538	125.792	145.632	136.765	125.25	170.909	135.75	166.875	156.556	117.2	107.611	197.056	95.455	165.077	221.235	144	86	91.556	127.375	208.684	121.406	189.95	121.75
821	133.286	115.708	99.333	204.476	114.529	151.176	98.333	103.81	152	143.286	131.55	98.5	94.143	275.231	86.176	115.846	254	215.375	108	155.313	149.222	155	169.333	121	102.071	146.897	148.333	150.941	135.643	205.545	174.538	127.75	128.308	173.176	96.933	166.778	213.857	144.833	109.438	104.158	114.833	196.286	127.885	184.733	141.368
822	80.3	117.68	83.429	211.783	135.417	158.833	102.333	116.556	109.667	154.267	114.765	102.533	90.842	242.647	60.063	107.263	270.5	175.467	160.833	194.786	175.071	140.917	175	127.636	144.529	153.04	156.4	147.545	139.429	182.2	185.444	122.167	118.263	204.857	88.826	206.222	180.647	164.467	69.667	105.091	130	164.95	117.652	201.615	118.056
823	160.375	133.923	99.1	186.692	126.933	143.929	93.455	103.276	144	130.842	117.682	146.75	97.56	226	87.2	95.429	238.526	232	130.875	155.714	198.333	189.273	150.154	115.75	78.824	142.12	167.833	175.235	134.2	202.9	140.833	136.714	129.609	193.222	78.391	178.923	165.353	123.067	111.667	105.619	102	191.842	125.593	206.889	124.952
824	151.25	148.286	103.429	201.476	142.72	160.278	91.692	116	141.636	114.958	125.667	120.071	96.267	294.636	88.417	90.765	254.438	210.889	119.818	132.714	167.154	175.917	165.053	84.222	97.429	154.16	154.077	152.5	115.667	190.417	155.429	128.3	144.727	156.353	111.588	164.25	162.5	127.8	106.214	84.682	104	209.765	111.905	207.692	121.19
825	89.333	139.739	80.875	216.143	143.958	190.778	96.333	140.571	153.571	142.3	102.727	124.417	96.5	221.8	103.875	111.429	246.333	246.308	143.083	132.909	167	168.625	173	98.9	114.818	153.5	135.133	171.286	135.375	177.6	178.1	137.286	128.733	158.818	91.783	165.389	202.125	124.833	96.813	96.235	128.273	193.75	112.846	196.917	108.5
826	96.8	127.818	109.429	222.409	126.647	163.667	106.647	88.455	137.188	155.895	130.833	124.647	124.091	226.65	84	91.526	248.667	249.35	114.875	167.688	149.941	162.067	180.818	97.143	136.111	193	149.571	178.45	89.429	205.294	216.091	118	119.64	164.188	104.6	177.636	183.13	154	81.571	95.12	130	187.84	119.615	215.929	137.75
827	149.455	130.094	98.667	222	177.133	180.571	99.083	91.6	142.895	133.391	108.522	123.778	106.5	246.316	117.133	100.125	234.696	253	108.8	142.15	183.35	158.733	183.588	76.667	105.4	172.654	126.313	179.875	129.5	198.35	188.167	161.444	119.16	157.313	101.813	207.133	159.895	140.476	117.75	106.36	137.867	177.346	134.346	241.786	130.55
828	115.667	155.579	104	173	135.941	167	93.231	97.895	161.867	135.591	117.12	142.765	93.64	232	99.077	116.727	261.105	240.632	109.357	171.529	167	183.091	150.429	107.077	95.563	159.31	157.647	146	126.769	228.765	211.1	140.714	118.458	177.533	103.722	212.176	173.667	155.182	96.1	83.421	129.6	215.308	127.793	205.05	120
829	120	131.879	111.333	217.654	137.077	166.556	116.154	98.808	181.632	139.269	127.767	129.69	101.259	258.15	102.364	128.875	266.143	229.267	142.429	183.28	187.933	166.7	174.526	114.3	128.25	168.788	154.304	175.722	144	161.083	188.2	133.214	154.5	181.217	97.138	203.826	217.304	144.55	101.211	119.333	116.778	189.645	121.171	233.5	128.536
830	154.733	126.296	107.1	200.857	141.5	132.158	131.111	115.385	171.684	147.52	133.917	121.043	122.519	228.5	107.909	108.15	268.593	220.037	128.667	194.905	183.5	160.619	149.474	131.421	126	166.355	182.556	170.417	142	182.48	210.167	126	143.303	185.087	94.889	234.682	203.303	152.269	85.583	101.778	131.875	205.087	118.909	221.227	112.25
831	150.9	131.156	126.385	209.957	135.074	165.3	102.545	105.522	211.15	157	122.591	127	146.643	197.15	110.739	122.045	290.815	216.4	130.846	175.074	177.438	195.167	157.143	134.4	143.875	161.788	149.696	179.563	182.182	222.733	190.294	177.813	139.933	186.28	93.08	218.292	194.938	166	90.267	115.833	111.938	185.414	124.6	205.792	119.607
832	138	170.917	117.385	198.292	147.909	152.214	127.353	101.704	192.273	168.571	123	118.767	117.081	226.762	113.2	114.6	288.192	220.182	145.722	182.409	181	180	178.733	140.333	133	162.276	162.926	160.278	152.833	195.737	180.167	158.545	132.704	212.913	81.32	240.957	206.071	184.435	116.286	93.308	124.235	179.143	127.438	217.583	119.36
833	118.875	155.367	127.714	212.792	145.56	164.44	121.25	102.16	160.818	168.065	108.077	133.1	108	223.529	101.5	114	265.1	234.87	142.769	195.174	222.571	187.308	173.714	135.25	144.321	167.878	174.227	165.909	136.143	193.476	208.75	131.8	148.048	202.8	105.348	219.125	175.733	182.65	111.619	97.406	121.667	179.074	134.077	249.909	122.318
834	135.615	147.943	123.615	240.069	151.111	162.19	110.364	100.522	185.346	147.458	136.143	148.455	111.593	265.105	83.438	113.87	225.9	250.296	148.5	169.095	199.643	190.579	135.4	135.313	137.115	160.467	156.926	196.7	145	221.083	208.538	152.333	131.382	183.96	100.875	205.278	214.37	195.667	104.737	100.04	128.96	191.864	132.5	199.481	145.571
835	144.938	145.543	84.727	213.033	155.179	152	124.167	111.615	169.429	139.75	137.154	158.625	107.714	274.12	94.154	123.769	279.154	217.808	130.667	185.762	183.222	158.611	191.318	132.81	144.526	153.594	159.727	175.714	145.067	180.304	206.923	137.867	125.906	210.348	115.652	222.76	170.154	177.455	112.684	92.52	127.75	177.048	129.968	242.2	145.36
836	127.625	135.263	102.133	210.833	133.296	168.957	111	98.864	166.333	117.258	116.793	159.5	116.643	282	119.5	109.944	298.515	227.2	124.929	160.087	177.12	194.269	168.941	116.211	126.05	149.259	174.111	176.706	136.875	171.783	192.5	129.75	142.655	198.789	98.379	189.276	207	180.115	92.579	105.481	143.077	198.467	129.231	234.56	118.63
837	146.9	145.889	160.667	226.72	135.821	189.2	119.087	120.154	163.792	153.333	106.724	150.571	116.542	242.55	103.944	111.933	285.091	255.364	158.556	159.731	155.571	181.261	177.778	112.636	143	168.556	149.44	202.706	124	204.958	173.933	150.867	115.72	175.818	111.964	217.387	211.276	173.92	91.667	112.227	133.684	209	134.829	235	129.857
838	149.625	122.031	114.417	221.88	137.818	162.824	127.789	99.44	184.952	147	116.071	129.35	122.6	288.941	101.667	122.88	271.412	253.087	141.857	139.9	213.059	189.19	190.737	124.136	167.217	172.758	169.304	174	129.083	191.773	229.4	123.545	119.966	187.269	110.241	193.579	200.448	160.727	93.762	99	141.947	179.615	140.444	224.263	118.81
839	159.75	149.938	80.25	204.652	123.348	185.308	129.938	114.917	175.045	141.174	114.64	137.905	118.24	260.808	102.8	136.833	223.087	245.6	155.467	154.75	206.438	177.737	187.056	147.533	119.538	150.548	155.95	196.944	139.545	212.619	165.467	130.5	133.367	180.318	108.1	188.591	205.368	148.28	93	102.813	163.267	169.833	126.903	180.478	139.143
840	138.5	165.033	120.7	224.629	124.444	165.348	114.286	122.762	160.087	145.971	127.913	126.4	104.962	268.067	100.556	128.154	266.333	240.81	137.667	173.292	173.333	176.412	196.167	120.364	113.4	147.9	169.316	170.688	138.091	215.364	190.214	145.091	134.704	168.556	101.556	212.522	214.417	133.692	116.368	112.621	131.706	207.786	131.379	240.619	164.154
841	119.917	124.355	120.214	217.857	140.731	184.348	127.095	105.455	163.885	134.968	122.259	129.038	124.773	232	104.118	91.895	283.133	256.25	145.933	162.8	209.45	186.75	154.588	121.5	123.773	166	167.28	170.571	177.571	226.263	202	139.375	133.2	210.286	103.097	182.143	202.481	168.684	112.462	96.304	121.632	210.545	137.594	248.952	139.5
842	136.333	141.971	120.6	221.241	151.862	182.364	102.957	116.071	156.318	165.6	126.185	130.318	118.04	252.5	84.048	118.733	269.759	266.7	153	199.273	181.211	193.348	171.64	107.133	128.292	166.6	193.76	182.571	133.214	190.9	166.474	176	127.067	181.182	100.724	237.652	179.32	153.32	87.864	101.806	157.308	228.833	135.2	218.765	144.583
843	168.182	138.233	110.667	200.556	156.167	226.515	78.15	136.889	151.52	121.677	115.48	122.281	109.091	256.067	106.304	126.826	262.088	241.478	150.824	176.19	182.611	184.16	168.6	129.3	139.28	177.706	159.955	207.588	137.5	220.042	220.5	185.714	129.778	180.75	113.792	172.676	172.214	132.45	93.696	83.042	142.941	170.227	136.361	228.125	122.667
844	110.667	150.485	102.182	211.567	144.333	192.824	120.824	122.308	163.091	117.233	113.133	138.227	105.267	233.619	98.455	131.471	280.821	254.5	179.545	165.6	196.727	189.818	184.9	105.952	114.36	174.194	166.737	166.571	140.938	211.192	185.733	126.067	142.138	201.913	112.892	232.7	199.581	124.292	99.474	92.85	114.952	206.37	116	237.48	146.923
845	101.462	152.476	132.182	212.324	154.839	178.091	94.364	118.95	165	122.793	105.5	152.529	113.48	227.842	75.308	134.778	285.333	235.909	192.833	124.417	193.333	152.208	161.5	130.071	118.727	205.962	163.045	188.15	141.214	227.211	202.846	171.182	139.867	174.4	102.808	217.481	204.938	179.05	111	90	166.455	192.958	140.643	203.522	130.44
846	140.786	120.371	113.583	210.6	139.857	173.333	125.833	144.909	155.944	116.292	118.148	153.792	113.952	252.833	82.643	113.625	298.926	190.1	120.462	156.2	186	174.957	194.111	123.286	123.478	168.118	175.143	139.889	142.125	189.421	223.583	187.917	178.774	172.727	110.613	213.464	186.429	169.773	104.9	104.593	135.353	205.69	131.417	197.208	145.115
847	154.667	129.816	120.722	188.467	140.2	139.8	105.8	103.633	170	143.923	108.68	137.815	109.182	240.762	93.957	126.115	269.714	245.737	114.909	183.619	208.091	160.933	193.333	125.667	134.636	162.2	167.542	186.957	141	174.05	177.429	159.455	156.385	176.5	95	210.286	215.067	137.389	104	102.6	133.364	221	115.132	214.778	96.5
848	139.625	148.316	91.5	217.324	119.35	156.773	113.944	110.13	213.118	151.889	132.556	130.967	97.143	254.4	97.524	101.789	246.379	219.938	105	178.826	197.391	187.833	182.778	137.636	114.179	168.606	195.786	194.412	130.923	203.211	179.714	167.188	137.5	196.538	88.786	214.769	227.8	166.211	92.188	98.483	120.905	190.591	112.071	219.55	147.72
849	142.647	144.7	137.538	222.788	139.68	153.348	125.583	114.63	164.364	162.4	116.16	137.773	104.152	250.429	103.765	116.72	263.154	195.577	121.182	184.125	212.188	204.625	191.65	99.313	128.281	161.486	144.192	161	134.727	193.136	214.083	157.231	136.852	224.36	104.529	235.692	205.321	155.85	97.444	102.16	131.125	213.296	132.974	248	132.778
850	123.4	132.6	90.857	211.81	118.474	154.583	105.867	93.353	205.692	130.6	119.591	121	80.55	227.533	141.3	100.063	240.143	185.714	180	146.063	141.455	162.214	159.444	98.846	134.5	127.852	128.563	144.579	158.125	176.688	182.5	102.5	133.579	207.643	76.941	210.941	172.952	155.474	81.571	82.667	117.364	160.4	113.421	182.063	119.708
851	148.214	158.97	100.938	208.273	150.25	155.96	117.45	103.333	153.077	136.962	125.071	140.611	87.219	221.067	111.375	109.421	277.654	184.667	137.5	148.762	199.056	184.609	163	124.526	124.217	155.135	169.917	186.85	127.727	175.45	181.4	122.529	149.741	194.25	107.481	231.96	214.065	152.45	101.706	97.321	135.941	206.679	136.636	224.412	137.64
852	132.692	135.895	105.875	212.636	173.455	152.591	104.667	95.652	154.6	153.44	125.643	120.118	114.034	235.091	86.462	110.773	267.471	169.211	152.286	153.25	202.294	172.8	177.5	113.444	144.706	168.028	141.333	167.579	139.1	184.286	197.077	150.125	143.042	202.765	101.24	217.696	231.967	184.269	89.688	102.536	149	191.182	139.939	220.895	124.7
853	163.938	130	105.615	200.808	137.071	174.087	119.864	113.724	174.846	152.185	119.5	143.077	116.032	269.692	96.125	112.321	264.808	223.308	141.154	159.647	203.059	199.1	172.409	119.091	126.1	159.2	165.444	174.7	127.8	182.45	200.1	175.7	141.043	195.038	78.346	213.474	203.031	156.333	85.353	98.2	129.154	182.276	127.676	203.92	147.548
854	132.538	144.054	98	224.207	138.115	195.95	109	100.679	163.2	142.889	121.545	164.842	96	322.7	107.333	98.621	290.829	248.087	127.692	162.667	219.84	215	173.818	131.318	152.72	158.641	160.207	176.333	124.6	210.737	192.846	154.786	137.071	173.273	110.12	220.64	183.613	165.63	110.138	91.536	140.474	199.438	130.167	193.609	145.19
855	133.2	120.176	116.154	207.842	152.75	165.808	118.423	119.818	152.261	146.44	124.522	132.962	112.833	281.9	101.778	106	287.808	235.36	142.154	179.611	143.267	184.958	177.375	129.208	145.071	156.775	162.476	186.929	143.909	185.939	189.385	155.909	115.2	196.542	97.565	217.208	208.143	161.889	91.7	87.852	127.824	194.714	141.914	231.333	117.208
856	169	132.457	87.231	188.56	138.769	196.136	129.125	119.034	147.174	151.375	138.438	137.292	97.826	257.357	102.231	113.885	256.65	223.556	151	143.864	153.214	216.833	175.833	160.5	124.185	161.548	161.042	195.308	123.524	172.28	178.75	137.786	123.632	197.552	104.074	229.429	186.296	179.286	87.056	93.034	138.3	209.103	137.138	178.238	132.846
857	118.6	177.75	90.5	201.6	152.739	162.364	124.778	105.667	163	135.233	122	119.444	103.944	249.917	100.2	134.053	268.419	223.211	161.909	140.727	190.625	207.529	173.542	139.864	138.1	183.474	148	191.905	137.417	214.536	188.714	126.3	128.862	180.818	102.697	196.24	194.905	143	103.176	100.607	115.348	183.29	136.657	224.9	119.7
858	126.538	160.323	105.583	195.13	135.885	199.783	123.833	124.857	175.882	129.107	116.324	134.875	101.273	286.563	85.773	133.375	242.808	212.571	123.5	182.1	197.2	177.731	175.421	133.684	119.476	153.839	138.333	197.389	131.5	193.286	195.875	154.529	151.206	170.611	94.414	205.857	205.304	120.579	130.75	117.654	100.667	211.143	150.483	233.167	147.217
859	119.308	129.147	100.909	179.857	154.12	176	108.6	113.467	171.1	156.655	130.207	143.125	118.857	237.773	100.636	144.471	254.385	260.5	155.941	162.773	207.778	159.577	183.526	110	148	142.593	131.111	150.5	114.308	208.321	218.813	158.462	140.806	192.5	100.042	202.077	225.759	178.591	93.389	107.467	147	219.348	147.061	206.571	116
860	161.429	117.378	96.091	236.792	160.045	188.824	125.905	101.065	175.318	138	112.625	154.5	91.261	277.381	97.423	122.118	280.839	232.286	155.625	189.111	207.071	201.647	195	152.813	129.591	159.839	151.75	145.455	132.167	202	232.786	155.923	147.36	196.333	97.806	184.968	179.44	165.238	113.214	91.818	166.067	208.833	145.314	209.389	128.143
861	142.545	135.656	93.5	192.038	153.839	159.7	104.611	111.962	166.474	131.929	123.793	172.077	105.75	275.2	94.056	125.087	272.139	274.824	163.125	190.857	196.188	166.043	206.824	135.125	112.368	169.107	158.471	196.571	169.611	212.778	194.611	140.316	143.424	200.375	99.071	207.87	170.867	157.667	122.714	113.227	135.389	203.536	142.833	234.692	135.5
862	119.455	138.941	103.462	223.111	154.88	192.885	138.941	111.241	155.143	132.13	129.84	153.1	112.355	281.087	96.389	119.12	320.692	231.55	140.889	154.667	210.263	177.409	194.708	111.684	129.107	163.107	171.36	188.643	133.5	189.5	162.8	146.125	148	167.16	97.194	235.478	198.267	162.346	76.2	97.75	162.3	219.148	146.265	218.684	156.259
863	133.308	146.262	167.615	203.781	168.731	174.526	93.864	93.478	149	132.679	108.429	138.714	97.194	239.6	116.15	109.429	272.567	227.55	170.867	150.318	194.077	219.625	197.357	130.391	131.458	168.778	186.862	185.278	155.857	234.25	207.615	173.056	121.037	176.087	118.676	234.261	217	144.462	107.842	87.407	147.412	210.476	145.649	230.9	129.85
864	139.056	143.614	82.533	218.815	141	183.2	97	106.929	182.222	137.871	109.391	140	115.258	257.211	82.1	120.789	280.875	288.05	148.588	147.25	207.842	189.259	191.684	118.667	136.292	174.176	189.63	194.583	137.182	203	187	193	145.577	175.737	108	212.947	204	143.217	88.813	90.875	133.5	216.333	156.353	209.737	167.348
865	169.846	161.879	103.692	196.467	154.538	136.278	136.75	106.724	176.565	156.818	128.917	118.947	106.485	245	99.313	99.406	284.903	210.957	151	189.625	203.368	170.263	195.944	127.913	182.476	126.719	194.737	191.652	120.429	186.476	163.125	182	168.455	183.542	86.792	221	196.548	168.45	125.538	109.5	137.667	177.5	134.387	220.095	111.826
866	137.882	143.12	141.583	207.5	139.538	164.45	137.364	100.48	175.294	157.613	123.029	123.5	107.964	221.167	108.7	110.042	259.586	236.667	120.643	195.857	198.769	154	195	122	101.579	150.586	150.28	208.591	104.5	203.409	142.154	155.286	136.182	201.095	82.259	209.679	209.857	158.286	79.625	102	127.765	175.5	136.457	184.875	125.7
867	114.273	141.581	117.1	199.731	146.789	164.5	139	105.483	149.577	141.929	142.133	139.762	102.172	175.1	99	126.333	277	180.926	118.231	174.222	189.357	199.625	172.444	117.174	123.846	156.943	183.727	188.696	145.125	198.933	155.273	152.2	157.083	203.333	100	192.25	192.1	161.913	104.5	106.677	134.875	186.143	131.226	243.95	125.731
868	142	140.811	118.273	204.692	150.375	168.792	103.542	114.15	170.4	133.5	132.063	145.25	100.304	235.136	114.667	117	262.226	254.833	143.444	157.25	174.333	188.586	176.826	119.125	132.85	155.706	144.789	147.529	137.583	192.696	195.273	124.571	135	205.739	99.217	244.364	200.077	150.261	95.84	113.8	148.467	193.346	137.929	177.192	116.304
869	147.133	180.568	112.75	185.926	155.75	147.714	121.308	125.292	162.96	133.69	108.138	168.818	104.75	226.375	103.25	122.1	245.121	213.042	148	187.947	213.476	180.222	167.579	125.647	125.8	135.097	142.885	173.636	155.923	199.045	191.417	153.444	151.5	201.857	87.25	212.619	207.04	195.444	99.316	76.12	127	193	122.333	193.5	125.143
870	109.5	146.775	96.5	224.455	171.333	170.375	127.269	137.792	178.947	154.4	139.735	148.708	111.871	248.263	109.2	108.76	262.417	184.895	168.857	141.5	198.706	178.095	194.571	123.929	125.235	148.138	160.167	166.308	131.059	188.333	191	155.333	158.567	187.7	113.63	205.292	195.375	156.25	111.414	112.697	142.294	206.357	123.138	223.818	102.615
871	129	140.892	130.714	213.409	204.465	138.176	98.05	108.095	170	149.769	109.889	141.318	102.192	235.813	110.45	95.4	270.083	243.889	158.75	129.333	195.938	209.571	195.714	126.706	122.407	170.333	138.783	192.105	127.846	206.25	172.333	137.692	173.615	224.45	96.292	206.9	199.208	156.263	104.238	106.458	136.737	197.857	125.95	208.148	112.281
872	143.235	147.848	100.889	218.222	155.074	164.458	112.44	131.278	169.16	150.458	121	163.6	125.625	274.727	94.842	114.233	287.957	226	147.4	161.7	196.222	199.955	189	110.679	122.35	144.162	163.955	164.111	153	208.111	194.8	171.455	149.043	202.944	95.852	217.8	211.032	186.429	79.875	104.692	142.118	159.367	145.292	193.474	129.217
873	143.273	143.676	122.583	203.121	138.545	149	120.636	109.538	170.636	153.385	130.071	118.579	112.5	253.706	105.412	123.077	284.64	254.154	141.5	181.773	227.538	197.45	187.933	125.842	146.895	138.947	162.917	155.955	133.545	196.917	194	143.455	142.591	197	114.36	230.364	168.241	198.625	96.35	107.923	128.412	189.381	133.946	238.92	149.143
874	132.778	150.656	105.267	197.115	135.211	188.5	107.792	121.2	170.105	153.577	126.167	130.273	108.778	229.348	108.125	99.619	279.516	243.478	114.5	160.591	201.857	207.048	193.524	144.409	148.037	167.379	136.6	174.25	148.263	205.63	179.643	141	146.966	192.136	100.103	225.036	179.793	161.864	82.818	103.4	137.476	212.957	137.968	219.348	127.517
875	124.353	149.543	101.6	201.633	141.926	162.941	104.769	109.261	148.895	134.357	124.704	164.227	103.212	237.24	117.067	125.762	268.074	251.25	154.5	150.476	206.842	180.632	173.133	130.733	117.962	170.5	137.962	208.412	158.308	202.043	191	132.7	135.788	164.16	103.407	181.464	168.37	167.722	89.222	103.519	118.667	192.536	137	220.762	154.476
876	136.333	153.605	121.176	195	137.76	180.375	89.625	114	153.048	140.667	113.68	141.88	94.375	232.176	118.533	128.875	276.714	215.85	164	176.417	190.2	191.857	178.292	115.857	144.833	181.919	128.654	183.857	161.818	206.28	142.429	133.294	154.633	195.409	115.84	199.7	195.379	175.583	116.706	92.929	112.773	170.926	153.222	238.632	150.667
877	105.727	166.722	118.333	220.577	148.174	157.05	105.588	129.136	160.308	160.71	124.167	137.875	120.034	257.412	101	145.85	259.786	211.692	168.143	178.882	185.067	164.5	196.421	117.467	140.05	161.727	122.778	199.056	134.667	191.038	173.417	136.067	147.2	180.143	110.75	210.433	208.387	143.545	97.529	114.714	130.619	208.613	123.975	238.409	133.125
878	106.455	151.931	109.706	213.259	167.9	177.333	102.063	106	155.913	129.565	133.071	136	109.667	226.105	85.083	113.529	253.882	227.852	159.444	173.769	191.143	209.478	183.95	128.95	134	155.875	163.579	188.091	145.2	223.917	211.947	158.267	145.103	182.5	104.31	202.364	170.077	168.96	100.095	105.2	132.563	216.226	145.5	198.571	144.935
879	108.571	156.967	123.778	222.818	155.045	174	120.643	110.531	158.353	142.536	97.286	160.348	88.913	277.056	108.471	130.7	227.16	214.273	193.357	205.792	184.769	185.727	182.5	135.294	142	166.139	148.087	212.333	152.118	241.143	186	150.667	133.226	185	94.4	206.619	179.643	155.5	114.52	91.429	162.632	217.273	161.966	231.81	135.5
880	173.333	151.632	122.417	215	154.071	180.316	124.364	104.577	165.045	166.69	125.962	133.143	102.75	255.286	112.643	110.211	282.107	231.105	150.4	150	191.375	166.7	168	108.389	134.677	168.214	145.042	155.846	159.786	188.333	182.385	188.545	138.133	177.273	100.97	209.233	211.591	124.955	126.471	101.24	149.842	209.758	153.049	210	164.615
881	157.636	138.421	155.7	204.267	170	202.318	100.059	142.538	178.083	139.308	113.65	150.4	99.885	241.6	102.778	148.538	266.2	232.474	128	129.25	186.056	182	151.125	122.792	129.35	157.156	156.714	199.133	138.4	185.25	179.467	155.545	153.143	186.565	111	187.76	187.208	153.88	119.5	83.68	143.533	189.214	131.633	233.043	136.435
882	129.8	134.605	111	220.438	141.148	180.826	109.412	109.806	171.455	143.385	108.35	122.259	93.206	238.929	81.611	123.85	249.625	245.913	144.538	165.524	202.188	184.625	186.412	159	131.417	197	141.5	193.333	143.1	222.05	228.632	181.389	150.923	185.85	102.103	222.241	187.276	139.9	97.708	100.821	160.056	183.958	152.588	221.962	133.615
883	145.2	150.333	159.286	220.879	122.522	177.414	111.565	122.476	184.391	159.103	128.036	126.955	106.542	254.706	102.833	129.643	286.08	197.952	135.071	171.423	205.692	156.591	162	101.818	114.696	166.258	163.208	191	129.167	199	157.417	141.071	152.75	204.333	91.958	246.923	181.333	153.632	97.278	96.875	154.762	193.061	104.455	200.957	132.296
884	142.333	143.861	111.8	205.08	133.29	188.4	118.211	112.774	187.308	163.2	136.273	126.696	92.935	239.92	108.143	121.389	298.704	248.615	153.077	190.571	180.368	165.958	195.182	135.25	97.667	164.4	136.792	196.947	143.412	177.947	179.692	170.083	144.364	198	100.038	221.593	193.643	147.958	107.214	115.75	131.407	197.667	117.806	225.833	134.88
885	144.889	133.806	113.688	224.37	142.194	156.167	124.444	108.32	189.828	147.424	116.259	130.556	109.45	225.368	100.611	121.583	251.967	223.158	118.733	201.056	190.632	143	187.143	123.045	148.6	155.226	138.87	166.176	146	204.273	168.889	178.1	128.393	223.458	101.667	215.727	224.652	171.091	97.789	116.5	125.2	197.773	129.303	189.542	131
886	132.714	136.5	125.75	168.655	134.259	160.933	126.741	120.143	175.667	143.522	134.577	117.696	90.44	209.667	113.714	134.059	303.208	217.632	164.5	162.25	215.864	156.6	219.9	122.455	142.286	156.526	166.333	172.042	146.846	192.692	177.467	119.786	114.515	222.524	96.742	235.64	224.741	184	117.214	115.893	132.3	184.133	141.658	259.208	117.217
887	184.364	139.086	120.308	179.458	154.107	151.926	117.25	133.75	194.316	160.759	115.76	126.857	125.323	204.118	95	122.808	277.5	250.292	105	156.64	211.905	171.588	187.688	133.6	138.857	158.611	147.958	167.167	135.846	212.524	204.813	146.727	145.667	224.762	93.774	204.952	206.929	171.08	96.348	104.061	155.478	205.739	114.971	213	137.28
888	151.667	129.323	120.167	214.053	156.625	149.667	108.857	100.385	126	161.095	112.852	119.077	112.1	260.538	84.929	97.722	214.214	193.238	132.143	185.313	150.6	163.091	152.5	94.333	101.333	162.583	144.692	185.923	117.412	178.222	156.545	164.25	133.348	193.909	76.938	169.867	212.333	164.167	100	84.68	114.818	178.556	115.318	173.158	101.3
889	121.182	135.889	90.313	201.115	181.658	164.19	102.773	155.033	147.16	148.958	135.619	154.429	97.55	259.467	81.308	106.048	249.444	200.8	153.941	185.545	197.545	184.842	172.294	113.737	125.895	137.061	139.1	154.095	155.467	197.5	178.545	104.5	146.923	175.96	83.391	225.684	199.857	194.696	87.474	106.724	131.381	191.36	122.308	209	122.783
890	129	135.533	69.667	178.733	126.56	147.125	111.688	113.087	140	150.348	101.235	107.444	130.556	277.176	77.615	92.684	264.529	231.158	111.111	190	185.923	167.563	143	145.846	135.875	158.455	145.438	159.167	120	188	183.444	134.5	122.556	166.692	115.846	203.316	201.5	184.214	77.563	91.174	121.5	153.667	132.393	176.429	128.55
891	138.643	123.484	114.25	196.762	144.045	185.167	115.4	112.185	141.5	149.214	114.964	113.818	108.769	265.421	103.211	135.125	289.25	183.667	145.154	171.88	206.333	219.643	199.357	140.667	156.2	162.895	171.087	147.385	148.125	208.538	184.563	149.9	132.75	193.235	101.656	227.792	199.286	133.227	92.13	104.821	135.81	219.875	144.767	221.364	120.56
892	178.833	160.14	92.083	212.333	173.32	185.158	85.48	103.714	184.833	127.793	124.563	113.895	107.387	261.786	93.625	103.714	298.032	237.15	171.765	183	170.056	193.7	195.5	123.895	119	155.677	160.81	173.625	136.8	194.5	217.563	136.917	145.931	184.591	88.75	197.632	220.391	192.267	102.75	99.682	129.813	173.684	120.515	173.667	110.962
893	127.375	137.903	109.429	218	149.12	173.6	101.042	139.72	177.895	140.548	129.37	130.227	107.091	245.579	106.25	84	293.971	237.821	126	174	204.313	205.588	171.333	114.067	142.88	140.097	152.05	192.091	125	184.563	158.4	134.368	131.839	179.478	105.1	195.613	169.952	188.111	104.476	92.333	167.273	163.333	123.879	216.95	132.818
894	116.5	173.074	106.778	180.111	145.769	176.087	146.5	112.75	193.261	142.971	124.172	140.619	104.696	224.2	102.727	98	278.346	257	129.923	186.192	187.889	156.889	152.789	133.188	110.5	154.794	176.304	153.769	117.5	224.957	238	120.917	152.591	176.389	107.96	215.957	165.083	177.893	94.87	127.176	153.941	170.579	132.848	229.8	130.643
895	152.583	155	112.308	189.16	158.586	189.947	123.875	98.053	140.44	137.882	126.214	137.731	119	239.417	118.938	106.577	257.346	244.278	166.722	152.591	154.733	190.381	194.136	152.792	129.889	156.2	157.095	207.25	94.833	180.625	160.313	107.375	130.542	200.44	108.739	194.038	194.069	171.32	109.923	112.458	128.208	196.25	130.938	248.55	127.679
896	128.571	144.344	117.733	211.226	154.727	169.318	99.333	96.958	150.522	112.714	116.379	141.621	101.429	263.471	79.571	104.565	281.5	230.444	170.923	191.722	179.4	206.429	149.067	134.733	123.333	169.813	157.538	146.952	156.909	228	196.909	147.8	129.2	205.6	112.208	219.783	175.391	149.85	125.15	94.84	145.824	201.923	132.958	216.905	132.069
897	127.154	153.121	124.444	204.87	176.692	189.792	95.222	106.696	167.364	143.938	112.345	123.536	87.519	261.412	85.533	117.421	253.97	219.391	149.636	149.88	192.55	177.15	168.722	118.368	123.615	167.079	128.455	162.167	121.071	229.6	190.647	136.25	138.5	193.818	108.2	194.808	215.16	139.944	110.739	105.963	161.762	181.826	137.763	207.37	120.95
898	147.462	144.543	99.462	205.783	155.375	227.556	115	95.542	164.364	148.727	127.25	146.333	116.407	243.952	90.077	110	244.25	219.536	158.333	177.85	172.667	179.65	200.222	114.313	136.583	162.939	164.385	197.227	127.077	187.462	151.333	137.462	142.091	172.071	107.533	187.429	207.735	150.905	122.333	101.667	132.385	179.32	133.636	215.136	147.348
899	125.176	128.969	114	223.348	169.083	191.455	94.944	127.64	140.64	143.526	127.833	141.556	108.296	265.375	112.882	105	278.29	216.611	130.6	149.917	166.318	201.667	199.941	137.778	151.905	171.714	175.647	158.083	157.765	225.55	185.091	132.857	127.097	183.68	107.71	200.962	185.615	136.875	85.071	92.25	126.474	180.28	140.222	206.063	136.813
900	159.083	128.706	133.75	213.241	152.76	173.92	121.045	85.37	138.773	148.478	118.333	125.35	106.515	257.5	109.389	104.407	260.154	244.727	136.077	163.88	199.762	193	173.714	124.789	119.304	176.467	128.591	186.5	129.5	226.667	201.059	174.875	121.786	177.481	90.958	211.833	176.935	167.85	95.417	96.9	146.579	203.864	149.742	204.227	168.522
901	137.846	144	110	196.912	135.5	155.3	116.762	105.5	164.217	148.25	136.1	128.64	100.769	247.909	110.938	117.955	232.16	203.476	184.571	187.414	165.737	168.238	168	127.316	129.278	159.921	148.667	175.05	148.067	181.143	180.308	128.727	167.267	182.111	112.333	223.783	182.613	152.05	80.533	98.52	139.7	188.692	130.389	196.25	122.731
902	156.714	137.6	107.65	198.633	142.08	168.321	114.381	108.273	177.391	168.778	126.815	132.87	93.542	215.958	106.923	105	268.8	264.348	142.889	202.81	180.067	156.667	171.783	131.952	133.909	173.667	147.167	175.421	140.286	194.048	186.231	161.455	158.375	207.346	87.556	195.565	165.88	189.957	85.273	91.727	107.545	176.5	120.909	206.458	123.174
903	191.8	134.938	119.385	209.708	158.318	169.588	136.1	114.053	162.545	149.727	128.917	143.64	108.04	234.75	112.125	98.364	238.933	222.588	123.923	141.81	169.739	194.048	205.5	123.542	129.421	156.188	153.533	175.524	147.105	169.32	153.286	154.25	158.792	223.421	101.9	224.55	194.655	158.889	102.19	78.276	150.522	185.192	113.895	226.619	126.138
904	174.071	161.629	109.667	201.143	133.296	158.231	132.966	121.647	178.536	161.833	125.484	121.5	119.556	274.143	82.059	107.542	267.971	224.75	149	160.643	195.958	171.269	184.7	105.75	149.652	147.15	137.045	154.7	123	195.125	171.526	134.75	142.8	178.48	92.926	240.042	201.37	171.6	103.76	101.571	143.474	202.154	109.2	215.208	111.231
905	136.917	134.852	130.267	177.125	129.857	170.87	121.154	111.609	144.65	166.811	121.36	131.68	98.207	214.412	108.833	103	256.667	211.346	135.722	168.739	220.813	183.353	206.188	121.588	94.682	143.469	152.839	189.931	125.1	222.48	183.133	140.667	134.296	195.045	101.4	240.238	199.92	201.167	99.259	100.097	111.905	190.409	142.75	226.6	130.824
906	155.611	125.138	83	210.813	151.393	159.632	144	145.778	185.083	169.778	122.13	126.75	94.308	248.059	114.947	114.692	307.97	218.333	158.583	181.565	194.182	164.739	190.929	113.5	136.792	155.771	179.318	143.667	125.571	202.318	169.867	160.471	134.704	206.762	112.412	226.385	193.741	125.923	72.917	114.52	134.368	165.733	129.278	207.44	129.731
907	146.083	155.457	85.917	168.5	151.545	160.053	112.158	131.71	159.6	173.571	110.962	137.143	102.08	271.273	99.9	88.364	269.714	222.217	142.579	187.742	190.357	182.667	224.222	142.263	130.654	145.211	158.542	178.182	142.556	203.037	161.412	128.75	127.793	182.536	101.048	195.964	189.296	162.654	96.615	96.828	113.2	200.714	134.583	163.042	127.889
908	170.538	139.568	98.778	186.607	146.72	171	104.5	124.375	173.421	144.433	125.667	96.615	125.696	226.733	109.529	114	269	235.381	122.125	169.333	206.412	204.8	183.458	145.063	114.043	155.4	125.87	158.222	127.3	199.684	165.737	135.846	134.708	210.957	91.419	234.474	197.25	204.296	89.056	84.533	116.619	184.379	132.833	195.25	116.296
909	160.75	115.133	83	192.483	153.913	154.25	123	122.52	158.455	149.583	130.429	151.609	109.406	260.278	103.227	117.913	277.296	245.611	143.25	185.611	196.133	194.08	158.25	120.722	102.8	156.813	142.364	168.15	130.063	203.739	200.6	125.4	153.3	202.08	109.407	225.654	181.294	181.96	105.929	114.571	154.652	182.033	115.931	209	109.24
910	159.813	131.742	105	188.643	150.2	166.964	107.238	103.591	173.957	130.931	136.846	137	111.545	253.722	83.182	121.118	291.143	243.75	160.083	185.48	183.294	167.667	191.65	113.429	136	169.235	155.083	143.571	118.2	229.727	190.667	112.571	136.857	196.64	95.353	212.852	181.032	181.792	97.542	104.688	153.95	183.107	156	225	131.045
911	159.1	141.5	113.667	185.556	143.045	167.042	105.875	103.16	166.19	145	122.192	133.688	96.739	295.071	97.643	123.105	288.875	194.867	147.55	157.222	170	168.471	176.263	120.25	154.611	175.969	145.833	166.077	118.727	202.227	180.667	144.615	122.852	203.684	115.294	210.6	161.5	187.318	119.211	111.214	147.409	168.625	149.455	200.84	134.393
912	126.105	155.267	95.167	193.2	165	168.273	98.333	103.778	154.818	140.565	128.667	108.44	91.6	236.769	100	110.762	270.29	242.346	138.067	165.65	144.591	200.05	169.619	116.9	119.5	165.314	155.045	169.471	121	241.64	174.938	135.875	127.758	190.8	101.633	231.556	172.818	124.476	97.6	109.345	116.091	176.727	137.154	225.5	111.381
913	144.727	128.875	79.333	201.16	126.389	145.857	112.667	97.154	182.538	141.435	143.409	123.533	101.056	255.45	77.25	88.857	230.421	192.333	125.556	137.737	165.75	143.067	155.125	117.4	130.235	144.348	133.524	161.083	102.7	193.636	183.778	152.556	137.524	186.4	105.571	206.063	192.6	134.571	89.143	97.222	117.533	177.846	135.529	210.478	124.933
914	129.105	138.886	121.417	200.097	165.071	171.368	111.522	124.238	168.739	130.889	135.667	129.321	107.409	242.25	97.714	91.25	280.467	237.125	137.714	194	199.92	178.125	204.235	127.762	140.778	169.581	132.75	195.25	161.533	213.722	220.778	157.444	138.857	187.706	110.4	190.931	179	165.583	109.118	101.792	117.625	186.611	138.29	204.174	139.933
915	184.818	161.308	102.056	182.4	159.6	187.667	99.538	127.613	155.4	145.76	91.19	145.571	105.259	241.1	106.952	125.588	285.552	210.042	164.8	188.375	171	194.292	166.895	137.957	123.476	150.258	137.542	193.913	109.636	228.68	192.625	181.75	129.233	210.25	113.786	199.64	169.25	168.958	121.714	112.593	128.76	180.375	154.083	228.833	141.652
916	149.133	146.393	108.385	211.448	170.964	161.519	153.923	112.458	151.15	138.303	122.13	153.333	112.828	250.95	108.944	113.769	294.893	221.64	145.4	163.053	167.188	204.92	176.263	133.25	131.25	169.633	132.385	199.2	118.636	198.789	232.938	163	130.679	208.704	100.88	201.429	218.655	152.688	109.4	99.5	134.682	184.167	141.265	248.56	144.708
917	159.25	146.939	89.75	200.385	145.481	182.261	89.294	96.44	146.632	136.321	100.8	158.571	109.25	260.063	74.571	98.765	294.393	222.222	187.063	158.286	193.9	206.947	185.5	117.391	131.526	158.033	132.423	185.529	147.455	200.8	179.462	154.727	130.444	199.864	100.889	212.958	200.81	151.684	96.9	104.714	141.762	184.375	154.448	231.773	116.931
918	163.333	135.206	126.091	197.333	167.926	154.28	86.789	128.44	159.333	141.724	105.083	139.696	132.483	211.4	96.4	114.8	271.4	234.818	120.833	159.217	197.81	189.091	176.067	142	134.565	175.207	178.333	153.615	141.8	209.5	180.4	180.071	137.364	189.474	106.929	222.913	216.714	150.5	94.056	109.03	126.727	183.3	146.914	224.526	119.591
919	140.333	143.879	125.417	206.5	116.071	164.125	116.4	116.407	158.955	165.893	134.731	147.917	95.095	269.68	114.625	134.227	252.192	258.316	157.364	194.955	190.588	174.455	199.615	130.429	130.481	156.471	146.45	213.846	154.409	186.696	157.231	140.389	161.467	197.885	99.913	239.773	185.258	159.429	117.421	107.083	161.238	166.885	109	189.545	119.542
920	136.231	132.226	119.154	201.464	133.176	170.158	113.222	129.923	163.4	166	116.5	129.167	101.76	251.435	125.882	125.8	247.742	240.176	173.786	225.826	194.7	200.478	180.25	137.143	137.708	165.794	177.12	171.227	110	192.813	181.769	147.929	149	206.519	89.926	217.263	185.174	173.759	101.885	106.821	136.045	179.393	119.147	232.692	128.276
921	156.917	149.038	97.417	214.926	145.677	164.364	100.458	119.926	176.632	139.955	116.455	129.636	125	216.818	121.409	108.385	236.381	209.625	151.929	195.739	196.333	182.913	212.722	127.056	147.5	148.148	157.421	178.391	131.786	209.2	162.286	147.7	157.448	230.333	105.97	219.655	202.629	167.808	108.103	113.686	133.1	187.423	122.844	184.222	122.172
922	154.083	160.355	115.364	205.438	124.853	179.444	99.261	129.846	190.69	149.773	141.538	145.842	115.52	210.65	105.15	100.364	241.12	236.4	195.625	172.929	216.13	164.111	166	135.867	120.625	157.758	151.789	173.913	120.417	229.2	185.313	156	164.733	179.619	92.355	199.615	191.038	179.5	101.5	105.6	134	181.655	138.645	204.154	132.963
923	178.077	140.5	116.929	196.939	125.955	183.667	119.3	104.733	192.5	159.72	107.192	137.5	110.414	237.158	103.714	105.579	253	219.556	151.813	168.875	184.938	157.263	185.273	135.1	112.958	142.7	161.75	193.867	158.824	195.15	144.727	151.733	142.452	175.238	94.269	221.273	202.37	151.727	121.833	98.087	145.5	176.913	143.406	213.63	142.8
924	156.583	133.703	101.235	183.586	155.538	187.692	129.963	104.667	166.65	162.214	138.414	138.964	114.828	210.88	97.769	93.227	240.357	202.947	169.9	159.333	195.8	159.682	170.077	135	110.421	138.684	157.923	182.842	92.769	197.6	189.917	169.4	156	213.304	112.5	209.154	193.2	167.3	125.462	99.667	139.917	195.071	145.636	203.3	128.833
925	151.118	142.559	113.2	195.9	145.051	165.1	114.609	93.65	171.276	159	109.29	150.9	95.615	204.75	90.231	136.9	261.172	226.136	168.867	158.333	200.167	183.773	175.625	133.211	104.96	143.029	160	159.522	145.333	194.32	175.556	130.364	137.278	204.381	88.222	228	206.133	139.87	112.444	115.375	106.533	176.885	141.724	224.115	151.69
926	118.143	138.5	99.833	194.875	123.346	163.619	88.88	84.364	172.238	141.808	137.821	124.278	107.033	243.75	87.087	87	266.414	237.111	128	151.095	191.222	190.682	191.55	145.409	128.529	135.161	143.789	176	120.333	213.75	185.471	158.286	147.077	195.842	101.206	198.179	203.684	167.826	98.25	98.957	126.923	213.75	132.214	180.52	123.682
927	109.529	128.481	109.111	194.171	137.833	183.333	110.852	108.5	172.04	157.182	144.25	146.56	96.435	270.333	98.593	97.5	268.438	216.864	136.786	185.524	201.706	183.083	176.1	128.5	120.773	140.406	168.474	163.762	141.778	208.4	159.5	135.067	125.08	182.227	105.621	215.708	187.567	178.632	97.5	100.172	123.188	187.957	161.759	183.4	107.227
928	131.538	128.688	100.643	200.455	145.31	173.909	130.462	92.76	172.4	140.958	134.514	138.895	120.583	263.833	111.143	112.478	262.214	229.15	135.25	149.607	215.75	204.3	202.158	110.438	126.583	148.516	143.75	214.063	127.611	187.87	162	141.3	136.417	187.148	98.593	245.4	211.12	138.5	95.1	115.2	129.842	210.923	151.412	199.737	120.75
929	142.375	134.563	110.818	204.972	158.435	191.087	112.222	139.85	149.619	113.333	131.269	145.346	110.429	262.222	90.056	125.714	263.6	235.174	178.385	174.739	191.588	191.65	200.85	123.952	130.455	159.367	150.346	198.818	98	211.333	177.462	140.25	129.417	173.28	103.24	178.353	198.704	200.64	89.875	108.304	148.609	199.96	117.156	191.783	115.667
930	158.455	165.618	102.313	200.333	169.933	174.8	110.438	121.769	160.44	139.074	111.565	145.72	121.6	237.538	102.917	98	272	225.13	159.429	156.136	198.765	172.261	159.857	128.4	110.941	153.226	150.056	164.467	143.643	192.95	144.333	145.667	127.933	172.8	91.238	210.962	193.6	136.625	114.5	92.852	137.789	209.655	126.458	207	165.679
931	142.429	138.969	94.214	202.379	171.5	154.32	98.318	134.357	139.444	160.75	111.241	140.444	107.107	220.412	99.263	94.714	274.719	230.947	146.235	170.476	235.2	157.619	172.238	134.529	133.273	149.533	157.5	139.833	153.4	223.882	147	132.5	126.043	199.8	95.84	200.083	229.947	161.12	115.143	109.296	154.409	204.952	145.727	213.304	134.107
932	136.857	134	84.846	205.64	185.586	186.6	117.238	110.68	178.174	145.292	109.556	103	101.4	224.048	134.2	109.182	223.714	213.556	177.938	142.591	185.714	184.619	163.889	113.857	140.652	131.1	144.043	170.167	163	201.12	164.25	140.294	159.808	179.235	105.389	199.619	194.958	190.667	140.471	96.069	153.111	176.5	124.258	238.69	132.077
933	144.231	180.462	126	183.556	179.375	167.696	93.647	109.524	152.783	164.786	132.8	124.188	118.808	252.45	100.696	91.588	260.129	222.182	147.077	161.25	178.882	153.5	183.063	94.25	132.316	165.6	161.048	195.25	128.75	199.68	197.462	155.5	117.517	183.32	95.483	248.2	203.385	164.208	115.316	95.5	167.647	185.692	126.364	181.5	124.926
934	146	113.778	142.429	174.355	177.84	202.722	139.565	114.742	171.778	167.654	124	134.091	122.792	248.056	89.261	107.15	255.667	221.211	142.647	171.118	199.938	166.944	172.667	129.529	108.957	165.25	156.235	205.9	125.071	214.85	182.615	145.353	129.345	201.714	94.5	207.04	207.409	157.333	98.24	104.742	135.611	173.241	164.276	187.688	121
935	151	137.659	140	197.773	151.667	181.25	98	107.423	135.7	143.469	117.233	116.926	114.6	214.188	105	98.933	281.714	206.286	144	157.348	190	187.706	189.071	127.095	140.421	155.097	157.474	210.565	127.385	199.393	194.867	157.2	169.5	159.615	99.321	199.75	170.033	168.316	104.545	98.074	156.9	173	160	215.708	113.333
936	138.818	157.4	84.083	182.261	145.724	199.04	105.5	111.15	139.619	119.5	133.138	147.741	108.763	233	70.261	100.074	271.321	211.741	144.238	157.5	158.063	167.13	173.941	138.042	121	161.545	154.538	179.333	138.8	221.81	156.6	146.385	123.033	187.952	102.313	217.16	185.552	170.263	87.1	84.207	143.115	198.767	159.806	221.96	116.737
937	151.133	137.972	115.462	189	130.531	167.962	119.632	118.5	175.231	148.351	114.963	127.5	120.75	222.5	114.316	113.591	268.208	214.6	136.7	178.696	196.188	185.5	208.667	148.2	119	153.047	162.667	200.96	105.875	202.929	177.636	173.273	140.931	203.238	97.645	213.952	176.333	200.636	103.75	99.735	165.125	152.615	124.459	230.654	111.783
938	191.182	152.914	114.421	216.92	137.154	154.636	113.786	105.833	166.273	146.1	115.227	146.846	114.407	209.357	107.045	132.6	247.839	218	154.286	161.52	170	184.913	189.19	133.76	132.095	160.063	146.72	186.227	114.429	189.826	170.3	127.8	151.759	178.833	86.379	243.474	199.792	180.708	110.105	96.387	163.824	186	130.629	220.636	123.958
939	137.364	148.222	120	208.306	157.613	182.808	115	117.522	166.095	153.28	148.607	133.529	124.939	251.667	100.136	112.353	267.943	188.042	141.308	175.318	180	209.3	211.652	115.875	129.556	164.756	149.867	205.154	145.25	170.88	164.765	121.385	139.357	207.15	109.333	232.739	191.969	162.8	104.615	96.074	139.955	174.37	125.677	229.429	131.357
940	168.6	126.676	105.6	201.125	142.52	154.542	119.316	106.188	169.905	125.364	131.72	125.269	108.393	299.313	112.385	136	250.833	214.652	142	170.471	186.045	200.458	201.833	134.045	134.955	165.276	172.95	149.933	115.846	193.882	193	169.063	122.656	195.9	101.115	194.2	204.294	162.6	88.65	106.37	154.467	171.739	137.129	219.32	141.148
941	131.733	149.241	119.733	189.207	139.649	160.75	133.773	82.438	181.476	140.061	113.862	121.583	106.708	258.85	100.357	111.48	266.367	253.913	131.842	174.75	181.6	159.28	157.846	138.632	112.385	139.971	177.773	181.5	118.923	176.476	145.909	156.857	167.087	174	111.367	212.923	195.55	190.417	114.214	105.483	121.75	207.194	115.676	180.077	143.889
942	174.308	139.645	100.438	182.462	134.806	178.467	123.048	103.423	134.053	138.769	122.826	128.045	106.24	224.3	108.1	98.571	272.711	189.13	157	177.778	188.905	170.545	166.125	96.294	142.926	157.088	176.053	175.316	140.5	203.5	179.188	142.647	146.692	185.1	102.286	231.158	188.222	171	117.133	101.6	133.286	207.292	148.564	206.316	129.5
943	145.385	147.529	122.643	219.103	153.531	167.12	110.737	101.087	136.231	131.458	143.278	121.476	119.692	221.294	107.739	112.5	250.375	207.857	178.727	168.318	211.882	197.591	152.773	151.81	111.417	161.7	152.091	173.3	150.692	184	171.643	108	120	205.679	104.143	157.118	196.552	142.96	89	97	151.556	179.842	129	248.042	123.423
944	133.5	147.432	114.333	199.483	143.367	179.885	100.389	104.138	158.966	150.941	133.931	144	115.033	230.074	108.5	114.571	283.5	203.476	153.231	165.696	187	163.684	166.7	126.44	149.261	154.636	157.647	139.87	138.357	215.406	179.632	133.571	135.25	181	104.87	238.238	181.971	176.714	95	96.563	142.526	188.875	142	210.321	107.143
945	159.375	149.063	104.786	176.318	156.5	173.3	113.643	106.679	157.875	163.806	101.607	140.762	108.04	232.5	105.111	114.474	274.536	222.393	151.273	164.294	189.385	197.227	178.75	109.421	133.87	150.607	168.04	176.429	135.25	192.296	148.278	145.357	141.296	203.64	100.958	245.565	199.6	149.588	101.19	93.133	180.563	183.897	121.541	207.045	131.556
946	143.154	146.867	75.133	189.645	147.879	165.524	115.895	88.348	174	138	124.935	125.478	103	244.368	109.348	102.577	267.571	220.5	126.533	158.619	172.063	172.64	186.667	137.706	149.412	147.206	157.074	173.625	151.375	194.917	188	154.917	133.586	173.917	101.143	208.261	189.133	186.278	102.375	95.36	138.071	189.333	137.026	245.231	147.524
947	156.846	148.655	96.462	207.094	142.522	162.4	107.778	115.36	150.25	159.8	136.207	134.333	103.917	277.05	108.2	101.448	239.6	220.5	133.643	168.286	167.333	177.783	175.95	135.875	145.417	140.686	167.5	183.556	116.636	196.846	140.538	103	141.619	160.714	89.32	202.615	185.769	158.333	98.458	82.3	162.632	169.655	138.563	213	129.64
948	141	127.889	106.154	214.964	173.357	183.308	119.5	132.435	146.88	152.387	127.37	130.346	106.16	267.684	98.118	104.185	250	182.579	163.308	186.483	174.313	195.115	191.292	122.55	148.588	154.379	150.8	181.364	135.857	172.72	193	131.467	132.462	151.952	93.56	229.476	162.448	138.059	86.13	123.852	146.318	167.308	129.467	184.727	140.48
949	157	145.308	88.182	212.387	162.12	185.238	114.1	112.346	184.269	143.879	121.964	123.5	113.269	276.3	101.714	85.545	243.286	233.821	129.533	177.35	193.696	213.889	168.529	111.538	139.391	147.063	152.667	144.818	144.533	205.273	168.857	135.643	164.5	155.773	98.258	182.435	199.724	186.353	99.72	102.778	130.833	192.111	140.714	198.792	138.179
950	143.75	128.692	109.143	194.548	161.844	163.192	96.667	116.038	165.8	154.68	144.417	155.542	95	253.077	127.941	106.967	226.63	239.762	164.737	164.625	189.211	214.742	180.588	131.227	128.5	176.219	139.286	165.563	141.867	202.931	202.923	162.143	159	186.095	98.931	218.08	204.13	170.385	92.583	91.667	136.286	201.581	163.125	206.692	122.913
951	137.6	157.444	108.077	193.043	149.727	162.952	94	128.786	159.167	147.846	102.419	144.107	110.897	279.722	101.882	112.25	255.621	246.955	144.5	137.2	195.765	178.813	156.706	116.1	138.316	150.355	130.045	180.136	145.25	242.6	208.273	135.6	144.269	175.778	109.441	216.278	232.56	139.069	112.938	93.8	130.824	173.633	160.472	248.652	116.87
952	132.6	145.4	102.778	174.625	147.704	172.429	96.333	103.412	148.692	148.833	106.864	120.95	125.423	204.526	104.125	108.619	249.048	209	124.3	157.357	182.412	188.286	148	120.364	118.923	160.259	134.053	149.625	124.5	208.5	182	167.4	114.222	132.222	112	216.375	217.267	151.667	91.077	81.5	101.125	187.857	140.182	174.333	94.875
953	114.176	159.462	123.5	166.786	167.185	193.722	112	100.538	157.474	170.633	104.167	128.875	116.739	272.143	92.1	106.833	248.231	232.76	148.667	144.5	184.231	198.536	180.579	130.235	125.632	165	152.087	194.19	127.214	191.364	221.231	145.636	151.955	170.5	121.222	197.316	219.29	136.36	95.727	107.545	129.136	171.179	137.71	227.304	127.784
954	148.714	145.091	97.6	208.556	177.632	157.059	82.5	90.706	147.647	133.765	115	153.8	101.444	230.316	92.133	103.833	265.235	218.684	112.4	134.438	147.333	162	210.882	66.786	120.5	138.5	164	161.467	114.923	175.308	216.182	140.727	113.263	150.118	73.368	199.273	174.333	165	117.294	114.167	144.267	147.278	140.96	262.647	122.889
955	163.067	140.829	130.214	197.087	166.955	162.833	93.591	120.12	198	150.516	117.28	119.72	104.96	241.955	104.818	107.81	249.652	233.133	151.857	165.444	165.737	188	197.063	123	124	157.806	154.455	184.455	134.667	189.947	173.091	172.769	149.24	199.111	107.6	224.286	182.48	174.8	138.765	93.72	142.842	169.389	126.056	239.885	132.346
956	166.667	154.3	91.667	183.444	145.5	173.261	132.353	116.821	210.737	178.769	128.143	139.842	124.407	238.188	101.381	113.632	216.905	238.591	134.467	189	206.5	164.833	190.588	131.739	135.522	160.694	148.091	158.789	139.6	208.682	193.917	156.867	138.433	205.357	105	203.238	197.138	180.458	102.167	90.241	126.3	162.571	128.289	186.905	131.037
957	123	140.379	98.857	186.464	152.167	159.609	123.476	122.786	174.278	153.25	123.143	122.5	126.31	257.875	94.5	110.905	250.923	217.857	129.3	151.125	181	222.111	221.6	140.059	128.76	136.675	177.286	168.48	99	162.526	205.462	130.933	149	176.167	95.828	210.381	189.929	158.7	116.118	82.963	131.857	189.769	113.175	205.815	131.3
958	165.571	155.935	109.769	196.652	159.348	175.684	137.174	97.458	187.667	129.476	118.793	112.346	110.667	254.3	115.3	122.273	236.542	242.1	144	163.556	184.833	168.471	179.111	130.421	128.071	161.667	159.5	187.167	133.786	176	174	129.167	135.724	169.5	99.935	214.519	192.424	174.762	96.063	103.261	157.667	170.667	118.378	227.083	120.042
959	135.625	138	82.667	206.739	137.75	143.4	146.111	115.12	187.28	140.378	137.103	143.44	92.138	208.7	108.35	105.192	275.875	231.952	169.692	175.381	192.882	192.545	185.889	116.783	130.926	141.786	158.909	123.438	120.067	211.84	207.231	132	151.452	192.571	92.32	224.273	185.276	163.269	102.1	90.406	123.267	178.091	147.5	197.364	122.367
960	138.857	157	110.294	188.515	145.067	168.962	106.4	112.286	151.333	147.323	118.138	125.379	103.406	261.72	111.167	107.1	271.5	189.591	141.429	155.273	182.3	186.733	172.957	104.455	141.333	155.949	188.63	144.45	132.091	193.826	180.154	132.2	151.625	175.25	109	203.778	171.719	154.957	123.56	85.091	123.875	174.938	132.581	230.962	127.385
961	144.75	143.486	118.154	205.267	149.9	161.885	132.2	101.833	169.5	172.464	110.458	141.269	109.414	265.1	113.313	96.5	279.143	216.455	125.583	169.462	194.947	168.111	190.381	142.56	120.345	149.222	141.583	157.417	103.909	203	201	154.583	138.115	228.435	116.37	187.667	211.455	176.3	99.545	84.029	145.769	198.28	144.051	210.857	133.321
962	154.071	149.619	94	190	146.571	167.63	121.381	116.333	157.222	152.286	129.095	142.227	101.826	228.762	119.952	100.481	247.792	218.179	165.333	165.087	152.6	165.905	184.367	93.222	119.179	158.054	150.5	158.222	122.5	176.875	217.4	132.786	152.3	177.31	88.5	247.84	212.828	176.273	99.154	101.929	138.056	212.583	148.179	220.773	105.5
963	180	122.281	83	185.8	147.324	183.579	137.696	106.2	147.789	154.875	121.367	106.333	96.897	261.889	84.864	82.826	247.333	212.857	134.1	159.944	182.222	185.913	192.417	142.368	114.393	145.067	138.952	168.25	134.385	191.409	178.667	125.133	138.759	163.375	99.552	204	198.5	167.1	92	95.522	133.789	197.696	143.8	201.667	125.92
964	129.889	147.688	90.667	196.441	142.5	161.571	123.167	103.038	153.652	149.094	121.5	139.48	105.111	289	114.421	103.667	269.115	238.462	126.867	161.741	170.579	181.348	176.654	134.056	109.409	157.424	141.864	166.333	145.231	195.409	167.929	175.077	144.036	175.87	95.818	215.316	194.935	144.095	112.533	99.281	132.6	187.633	140.265	237.333	122.048
965	152.684	130.121	109.533	194.276	132.038	216.385	126.45	120.769	146.308	130.703	111.759	121.87	122.966	248.955	121.824	106.524	255.222	214.846	133.929	178.75	186.381	171.696	174.9	120.552	125.192	148.536	174.238	144.944	138.917	187.667	151.75	169.231	137.815	158.688	95.897	196.143	196.656	177.048	87.935	99.6	126.727	177.556	129.735	207.429	132.615
966	141.222	148.605	80.333	230.48	127.875	163.5	104.333	117.545	152.259	144.5	132.048	116.68	119.5	267.929	103.25	124.87	295.2	233.793	170.769	195.636	203.765	206.56	179.813	115.333	134.808	167.219	166.35	158.409	134.875	183.444	169.357	123.833	112.261	171.25	94.32	211.25	215.344	138.652	101.458	105.733	127.545	193.875	121.649	207.4	129.609
967	168.444	148.125	91.467	205.727	140.531	145.259	93.444	100.897	148.643	142.654	125.957	124.273	104.258	210.471	103.25	122.706	251.871	232.731	147.923	187.25	174.95	167.19	167.632	127.421	111.76	135.29	147.609	168.5	149.231	204.92	198.7	139.313	137.704	169.81	116.654	223.435	215.765	151.348	112.955	98.36	146.056	178.37	122.147	211.5	156.333
968	139.625	161.758	92.714	198.769	157.077	169.84	100.188	120.783	149.85	156.833	109.214	133.043	103.606	201.875	114.87	121.889	284	242.696	146.429	179.588	173.917	165.929	180.217	117.053	102.478	154.029	171.957	183.2	137.182	188.852	204.091	152.214	142.04	200.438	108.08	206.952	166.043	151.579	86.857	90.333	148.071	164.893	155.706	204.4	131.792
969	173.8	130	114.786	206.391	143.469	172.19	105.778	111.516	167.35	131.385	104.857	147.364	115.52	225.278	106.765	107.526	249.552	229.591	182.833	167.091	171.3	176.8	175.421	136.913	144.875	147	140.448	168.769	131.867	177.231	161.471	147.923	147.625	190.786	97.72	208.45	185.897	167.941	122.143	105.862	139.5	167.742	126.154	245.682	117.381
970	139.25	150.07	128.1	190.839	135.333	194.321	107.409	113.053	153.481	150.472	106.31	121.708	124.154	202.789	95.667	104.5	282.346	268.739	131.063	174.381	179.2	153.5	200.667	148.579	119.667	176.394	124.55	135.938	162.818	207.125	170.688	164.583	148.556	161.471	123.308	192.524	198.217	164.76	103.111	107.867	110.375	166.333	160.684	225.478	130.077
971	152.125	131.031	156.5	173	168.529	151.783	114.44	146.652	171.759	149.839	124.36	135.818	106.065	231.12	91.842	101	260.692	245.083	162.417	177.64	177	203.739	189.133	104.19	134.96	152.424	147.37	148.167	132.429	218.708	157.833	142.688	137.903	166.097	127.3	208.107	189.724	159	78.611	125.966	125.136	180.483	138.471	195.737	122.36
972	111.615	147.289	146.875	180.615	148.357	192	110.353	98.92	152.5	136.222	118.409	130.391	115.074	225.5	95.045	101.375	275.455	251.826	152.813	143.85	202.25	169.333	196.588	109.25	149.087	137.971	147.167	155.529	162.857	188.478	184.2	171.667	137.346	162.714	124.304	224.037	203.731	138.72	76.063	105.222	163	212.893	123.556	185.714	136.8
973	114.762	130.909	139.438	224.345	185.292	186.667	167.2	98.84	195.029	121.621	111.821	144.318	130.406	307.556	94.885	136.067	302.207	261.679	181.625	186.13	203	184.476	154.063	109.4	150.519	147.839	191.96	184.833	125.538	249.793	198.6	157.231	141.097	193.5	100.742	204.28	185.579	155.591	100.864	102.906	155.765	242.13	146.273	219.5	164.684
974	124.37	133.966	150.391	239.242	191.531	176.438	150.267	137.053	158.111	137.652	118.971	148.72	136.806	281.833	90.571	133.583	293.808	263.952	153.357	149.409	221	214.92	168.7	129.75	144.419	181.3	174.824	157.895	152.4	273.435	183.813	141.222	171.394	190.542	116.536	199.786	204.037	172.167	122.727	122.424	152.577	271.182	155.455	234.5	159.053
975	132.087	146.259	133.682	234.857	162.171	173.029	121.111	123.393	156.871	127.462	131.192	146.136	137.704	311.895	101.591	146.879	327.706	261.519	179.65	147.818	209.2	206.043	167.5	119.813	158.714	183.714	151.091	165.955	150.348	291.429	217.571	138.571	170.333	217.227	95.667	199.929	193.148	187.087	123.143	123.667	155.875	249.96	143.655	239.323	137.6
976	110.111	139.065	133.125	245.375	136.077	213.318	143.727	129.407	195.182	162.214	147.185	137.19	119.556	255.882	108.944	131.871	315.733	291.654	124.647	159.818	222.083	220.296	168.364	109.25	135.182	177.423	157.633	171.154	151.692	261.097	205.529	151.056	156.871	191.5	106.176	218.9	202.889	139.4	132	120	151.357	266.333	157.053	240	160.45
977	132.217	136.143	134.059	239.292	178.552	182.75	126.846	137.875	166.361	148.333	133.895	124.64	159.76	317.7	104.368	120.231	266.25	260.667	162.214	164.8	186.063	233.08	168.8	99.75	149.625	189.2	133.667	177.529	122.133	243.607	201.533	169.455	160.677	200.64	101.333	228.73	209.438	117.292	138.167	118.429	147.4	282.042	160.061	220.935	149
978	84.25	154.143	84	217.125	155.143	158.5	99.8	112.5	181.857	144.438	120.267	108.625	123.864	263.105	81.667	133.84	250.882	270.7	169.111	171.435	156.6	185.842	154.211	113.111	110.529	170.042	123.179	149.571	91.333	268.5	215.917	155.071	128.696	185.737	94.409	199.176	183.524	135.813	117.313	105.65	136.4	236.429	152.889	256.174	115.909
979	147.105	155.28	130.318	238.821	173.143	185.656	130.889	107	171.438	147.632	132.5	127.5	134.806	304	88.125	126.943	328.548	256.143	178.077	139	167.76	208.826	163.273	121.182	147.333	180.192	158.588	152.52	123.467	295.182	245	162.313	167.147	185.042	112.656	221.387	208.333	151.708	106.885	110.719	133.714	300.818	181.483	255.351	146.852
980	118.786	124.8	128	217.467	153.176	167.737	110.364	106.24	184.913	142.762	125.118	148.727	124.16	251.538	70.5	125.16	270	238.579	174.727	153.231	134.889	206.667	154.438	86.333	99.714	148.176	147.4	122.4	147.333	255.773	229.3	160.667	121.529	177.65	104.4	199.565	228.833	117.833	96.455	91.318	131.083	287.05	146.19	234.75	124.067
981	140.55	168.282	148.444	206.222	197.962	177.893	116.214	138.414	189.704	159.25	130.281	135.852	128.129	272.85	111.05	140.375	328.276	258.286	186.182	190.192	192.077	224.8	188.526	159.571	159.815	192.063	135.895	178.118	131.133	274.259	223.6	172.133	157.8	177.821	109.222	220	232.636	146.731	89.6	98.697	127.471	271	154.667	230.176	158.684
982	134.231	177.217	118.6	206.385	129.529	158.35	106.267	109.692	134.923	123.923	120.095	115	134.474	205.625	101.579	134.423	303.115	248.45	134.429	175.529	165.4	233	149.733	74.455	129.391	180.133	131.103	182.231	137.667	238.769	174.167	164.909	146.308	158.214	73.4	173	223.8	144.188	115.864	116.519	111.571	228.111	171.81	235.545	152.286
983	137.364	152.885	109.533	258	174	178.92	103	99.6	183.792	141.412	115.059	145	132.882	267.5	90	104.364	289.692	259.864	167.75	158.867	222.273	177.125	160.214	100.3	115.857	177.167	120.889	165.308	103	223.789	210.667	121.5	148.474	150.526	107.75	191.12	198.64	126.214	97.2	88.636	125.353	209.882	146.5	239.227	130
984	123.308	194.895	106.214	227.048	173.45	161.05	123.222	96.059	144.077	141.071	125.5	120.462	136.813	249.867	79.143	133.045	289.071	234.167	155.556	178.438	175.438	196.091	156.056	133.5	87.667	164.421	128.423	128.857	147.444	309.786	195.857	162.231	149	221.4	97.893	187.87	217	116.059	98.769	102.6	127.9	228.545	153.613	221.13	119.6
985	109.273	155.476	112.636	203.875	170.842	148.45	99.222	109.231	186	118.556	117.263	136	133	266.333	90.538	137.588	288.478	283.643	151.455	198.313	168.214	183.765	152.917	108.333	127.067	194.773	129.905	167.429	104.75	239.267	212.9	144	140.111	152.714	96.048	210.526	200.706	120	116.25	91.357	136.375	252	145.417	217.368	175.938
986	140	153.36	99.556	202.222	177.5	153.158	117.545	80.188	188.16	151.476	150.241	131.917	129.2	201.222	105.182	122.067	288.667	262.95	168.917	171.077	169.067	169.643	140.75	175.333	101.313	197.696	114.043	192.583	125	249.143	217	138	130.882	175.2	88.889	211.476	241.118	145.917	101.429	120.313	148.077	243.842	166.76	186.409	123.933
987	126.765	130.636	106	217.917	154.25	189.526	149.5	144.231	187.731	169.313	160.957	128.235	119.762	239.286	119.429	119.792	265.545	270.071	168.313	165.8	178.417	203.769	176.333	92.333	110.067	176.1	131.211	154.909	135.429	280	187.846	154.462	140.381	187.833	111.313	212.1	216.467	141.25	114.25	91.211	155.083	224	163.435	206.214	132.684
988	148.455	120.611	127	253.875	130.5	192.889	117.667	113.444	188.15	123.227	175.85	130.846	125.647	263.706	109.545	132.92	273.636	267.5	122.889	164.063	191.714	233.824	141.429	136.5	104.875	198.524	140.958	173.923	139.909	247.316	216.9	114.625	143.045	193.111	89.333	191	228.905	171	100.056	102.053	136.167	272.714	171.103	210.056	131.5
989	119.882	167.533	123.375	234.167	155.56	158.75	125.143	101.111	166	157.7	124.381	115.667	130.048	213.364	121.75	137.588	272.789	252	142.3	135.2	193.417	189.389	141.235	128	112.733	206.591	141.056	139	119.4	261	186.625	155.5	115.235	199.714	102.3	202.882	193.4	168.083	100.8	86.087	160.813	209.5	170.16	208.286	131.364
990	139.615	141.227	98.125	201.056	164.167	146.81	121.1	100.684	147.556	126.25	161.526	156.357	125.238	253.333	114.188	116.895	272.063	211.182	158.2	157.333	195.125	164.105	147.533	150.636	100.333	210.9	162.056	129.091	139	267.714	192.455	107.1	123.81	172.8	111.7	200.75	224.526	147.786	84.692	99	108	219.889	162.15	239.65	129.647
991	137.429	155.45	133.071	195.059	189.813	150.952	88.4	77.071	163.143	135.727	104.042	89.083	112.947	237.9	79.9	125.8	257.857	245.222	124.9	173.438	201.846	167.529	208.588	83.222	106.538	164.75	128.727	150.737	181.5	228.25	189.8	141.333	137.682	135.833	74.8	195.476	200.619	119.25	82.917	100.905	166.889	250.727	124.444	219.579	125.778
992	131.944	138.467	153	254.483	167	184.792	147.143	111.219	175.656	157.87	105.767	131.435	111.548	259.9	99.913	166.923	266.483	230.111	166.6	177.25	207.353	210.393	196.391	128.438	152.12	175.273	135.379	181.211	158.917	279.519	209.933	186.824	147.846	194.037	121.419	198.188	201.865	151.231	112.767	103.081	123.091	253.138	147.278	254.889	134.2
993	126.647	133.788	137.905	214.571	141	171.032	128.286	110.957	163.387	153.3	134.583	129.944	122.871	264.611	74.056	148.37	326.034	251.5	168.778	163.68	240.143	223.87	177.765	130.563	149.826	189.743	159.818	180.063	118.8	271.087	192.7	180	165.967	204.321	112.8	210	215.871	123.522	102.833	95.926	147.188	278.6	168.882	251.143	135.458
994	132.952	135.808	141.158	229.034	176.133	175.375	107.467	103.769	170.214	147	125.68	133.72	112.853	268.333	117	129.179	281.516	273.56	213.929	181.952	256.03	205.304	167.87	97.895	139.793	218.192	142.697	194.727	147.25	271.071	194.917	162.3	143.727	178.727	108.278	222.469	204.097	167.625	106.571	109.536	140.333	265.462	160.349	248	134.04
995	108.833	133	155.462	223.853	163.593	200.241	114.4	124.923	183.103	149.2	131.469	138.364	106.636	278.706	121.5	134.567	295.261	283.731	160.412	148.727	219.35	231.632	178.389	118.6	171.741	223.353	157.306	181.8	150.077	308.148	235.5	228.357	180.708	202.56	104.367	213.433	213.172	161.042	115.619	118.29	145.278	240.211	169.268	252.233	139.667
996	114.3	136.903	144.636	237.448	183.886	208.5	113.2	129.762	167.848	170.618	155.97	163.621	131.824	256.227	98.76	149.571	283.194	275.739	199	184.957	196.652	240.121	200.043	145.467	125.826	206.154	161.656	168.263	146.5	298.027	162.938	182.458	167.385	187.125	118	218.744	202.815	156.1	120.643	124.917	141.381	264.571	162.224	255.778	133.81
997	164.95	138.2	130.176	208.516	175.071	199.185	126.357	125.607	192.848	172.077	119.286	142.731	128.429	252.667	81.739	175.633	307.464	236.037	193.375	177.885	187.208	215.542	176.522	99.316	145.862	201.2	132.7	172.188	175.917	311.233	200.111	143.053	174.758	173.857	112.4	213.939	218.933	148.231	104.625	116.464	129.111	256.043	164.314	271.038	120.2
998	128.2	142.353	116.313	227.346	192.065	207.462	117.667	117.609	178.867	136.036	121.593	114.536	139.483	253.059	118.913	118.786	308.556	255	155.636	146.292	203.333	205.2	174.647	114.765	136.652	188.647	136.517	196.667	150.462	280.48	213.5	178.286	188.333	207.769	107.071	208.143	207.536	140.56	115.182	124.472	140.762	234.167	165.314	251.185	135.5
999	134.609	193.742	116.538	234.286	187.621	205.457	116.882	129.3	189	133.04	135.172	140.654	121.667	258.731	117.696	136.929	278.37	256.632	181.867	175.294	200.083	210.75	191.136	121.217	132.091	199.923	154.464	190.593	137.846	221.938	240.214	176.625	161.235	178	100.077	223.355	204.621	135.882	124.208	116.806	173.381	241.966	182.325	262.156	147.238
1000	123.792	169.852	106.714	231.32	204.73	175.206	98.9	115.467	220.756	149.5	146.22	152.226	159.277	257.75	99.6	109.375	318.793	315.6	188.9	181.769	196.576	259.25	210.897	143.524	149.591	201.788	160.516	152.893	148.783	316.667	190.643	204.063	146.423	171.08	118.375	270.441	225.417	151	116.833	83.938	175.417	280.76	174.75	231.037	134.846
1001	138.727	169.481	138.19	247.444	165.029	192.324	114.889	126.767	226.576	151.552	130.543	140.148	124.364	234.211	113.167	126.4	290.828	319.88	153.067	179.786	178.381	223.192	169	115.071	162.25	185.133	154.829	154.318	174.909	302.2	188.444	169	183	211.5	114.281	242.222	218.118	159.692	106.333	108.464	174.385	258.2	178.278	250.6	143.842
1002	138.167	142.905	143.182	245.946	186.7	192.087	110.111	98.759	201.923	142.357	137.923	146.889	145.968	214.75	136.357	143.517	319	285.652	143.25	156.471	189	223.75	187.042	110.083	143.143	201.057	173.143	188.273	131	317.538	189.077	200.467	157.735	192.333	125.048	223.323	221.568	144.333	110.818	96.815	143.143	292.3	154.4	242.808	137.929
1003	164.267	128.808	132.455	225.64	194.294	205.885	139.533	132.1	208.034	164.85	119.042	165.111	153.348	254.889	98.737	135.4	279.731	263.571	179.7	209.857	195.227	194.375	177.389	130.316	149.348	194.583	174.789	195.133	143.125	241.217	176.833	181.571	154.167	183.087	112.455	203.387	241.185	143.517	116.48	98.304	163.619	267.792	160.903	281.914	132.091
1004	151.25	164.4	133.955	260.758	186.629	203.636	130.818	136.4	185.03	169.28	143.258	157.258	154.394	256.5	106.458	142.697	343.962	274.158	177.188	159.067	206.875	232.25	171.824	137.632	156.652	220.826	166.969	168.273	150.545	304.852	192.714	181.214	152.857	163.824	104.444	226.31	230.4	142.16	105.261	112.609	134.667	238.913	188.966	247.345	151.524
1005	158.412	120.885	128.409	214.813	198.8	178.667	125.571	109.321	193.484	179.086	168.88	143.242	159.758	237.316	117.773	136.359	303.435	306.481	169.765	175.692	217.211	191	181.909	150.455	120.966	192.28	181.844	183.895	138.75	303.217	183.3	178.308	162.656	173.792	115.593	214.793	217.16	143.862	123.842	104.615	169.92	214.652	200.188	231.633	144.474
1006	131.158	158.727	125.923	251.375	176.531	187.848	163.929	128.3	221.774	164.167	165.655	128.773	140.286	268.476	116.391	129.688	296.038	250.667	187.308	184.65	235.143	218.708	183.565	114.083	124.28	212.367	168.852	167.95	145.917	263.033	183.067	190.167	158.654	197.16	136.348	220	232.267	174.923	130	110.933	120.105	245.4	182.625	228.656	145.042
1007	145.364	148.76	131	242.04	188.419	170.115	121.214	124.375	192.774	170.25	175.96	161.071	151.258	240.071	96.944	125.179	310	267.917	138.455	167.267	210	258.762	171	137.476	136.842	230.103	139.75	168.895	135.143	278.778	154.875	152.923	139.914	153.938	114.655	228.9	220.742	164.172	106.524	116.037	160.688	287	165.472	248	146.864
1008	145.429	143.733	127.148	245.143	166.375	153.226	131.714	117.586	178.769	159.583	158.515	171.9	161.371	283.182	119.185	115.452	333.485	245.045	173.429	168.609	239.944	206.111	182.905	146.941	142.24	253.111	158.484	172.133	142	266.632	193.286	141.556	157.276	163.217	122.704	234.525	243.306	205.667	100.174	110.462	130.619	249.864	193.244	247.621	145.414
1009	139.538	162.967	137.957	244.2	166.71	177.563	119.435	118.391	168.813	116.923	112.229	142.172	120.531	275.762	94.789	138.893	286.906	255.778	155.813	129.773	187.31	192.824	195.75	134.5	150.722	191.543	147.038	181.238	128.611	297.5	205.261	175.875	178.727	190.345	115.9	199.778	242.429	150.143	114.238	120.486	124.48	236.96	149.59	228.296	153.706
1010	99.636	134.88	113.929	180.613	157.182	187.87	84.5	119.238	155.35	108.333	110.5	130.133	120.842	290.727	100.222	130.182	243.1	206.867	135.167	150.278	167.875	171.467	172.667	122	118.95	156.933	138.818	182.091	153.667	238.714	160.733	170	134	173.952	69.857	165.682	183.579	147.647	111.75	95.038	128.462	199.286	150.241	229.12	109.5
1011	105.346	129.909	132.92	190.314	182.25	178.829	128.417	120.107	188.367	150.967	127.125	134.733	126.857	284.143	100.619	133.088	267.727	255.667	169.471	164.516	218	225.407	179.85	135.222	153.188	179.185	174.719	169.76	142.176	274.4	189.95	169.118	190.929	173.139	117.724	230.04	221.879	147.826	127.391	111.565	153.423	268.947	183.757	251.188	138.65
1012	126.786	127.778	149	213.4	144.571	167.808	127.333	96.136	157.727	124.95	104.267	116.545	123.391	266.857	82.571	113.941	268	290.5	161.571	163.25	211.278	174.75	154.455	96.4	123.846	181.958	139.826	165.35	139.75	234.571	123	148.75	147.471	138.357	92.292	199.389	221.964	165.5	121.111	104.85	145.154	227.529	150.409	203.143	116.833
1013	135.833	133.08	144	236.806	149.074	177.867	116.563	117.56	170.118	150.792	137.19	147.071	147.231	302.909	95.654	153.923	289.677	269.786	174.2	177.435	222.52	239.621	172.607	128.444	146.897	176.767	158.892	173.158	134.842	297.778	225.8	172.765	164.129	174.483	112.813	208.607	215.667	156.833	109.667	110.923	157.882	286.238	174.846	254.226	169.235
1014	145.4	169.214	121.913	233.733	162.833	177.265	126.688	126.172	177.656	183.5	150.871	146.375	126.576	262.069	99.346	144.172	289.188	272.559	155.462	190.545	214.065	247.913	191.762	112.063	161.138	209.633	162.226	165.947	127.2	281.75	209.588	205	126.897	183.833	124.417	241.528	212.69	144.423	112.81	116.31	175.294	259.652	149.583	252.219	120.35
1015	141.688	152.545	151.278	227.686	169.567	144.344	136.182	127.179	183.419	162.036	119.667	154.13	137.414	277.375	113.955	124.871	297.686	242.364	135.1	169.478	208.545	217.619	180.944	113.941	141.333	209	120.417	169.591	156.091	259.452	236.176	199.643	174.531	199.333	118.423	211.133	194.567	159.966	131.611	120.258	147.393	250.81	178.278	251.615	134.762
1016	129.545	161.296	134.5	238.667	184.825	178.308	98.111	113.538	181.424	119.731	112.903	166.346	156.308	237.75	90.412	139.462	310.552	289	146.955	174.355	239.941	207.04	178.381	139.8	165.348	199.258	166.333	171.652	135.429	307.679	220.429	190.615	169.765	199.034	114.04	209.462	224.438	136.632	115	126.853	139.19	271.261	173.889	252.286	140.333
1017	128.1	183.194	116.75	236.879	185.633	179.577	134.667	125.633	170.208	138.462	137.407	160.5	131.179	268.875	99.474	139.281	318.821	317.231	143.429	183.643	212.308	209.958	181.136	106.105	140.68	200.276	148.967	167.182	156.941	312.5	202.526	177.118	159.619	170.524	120.033	221.194	200.586	144.846	122.16	95	131.85	310.933	184.417	211.692	136.063
1018	127.6	148.625	110.667	219.417	168.579	129.714	120.5	103.889	185.81	121.714	125.5	117.857	143.909	228.5	87.435	139.563	260.4	255.267	154.333	160.85	184.176	189.333	162.313	81.9	117.071	168.92	140.167	166.353	150.333	276.8	158.714	179.833	136.565	178.786	100.067	185.053	218.167	138	107.385	96.375	139.846	229.737	156.966	214.118	93.385
1019	117.5	158.69	132.4	254.643	173.636	222.042	122.313	114.222	181.514	156.826	141.318	151.515	122.63	246.478	120.158	133.621	312.233	264.913	160.118	192.231	210.318	195.538	218.478	123.455	149.815	212.759	163.065	176.824	138	293.519	244.421	171.5	145.692	163.5	102.429	218.938	229.424	147.379	92.48	91.303	163.125	235.043	169.657	220.857	139.263
1020	125.6	147.05	110.867	191.056	162.091	171.368	85.818	94.885	170.846	155.722	146.118	134.583	144.25	254.25	84	165.5	303.857	255.526	140.154	165.095	166.273	193	202.625	88.333	131.75	188.375	127.739	156.778	128	276.632	185.273	192.4	166.333	167.3	127.077	216.167	190.3	96.6	73.556	93.375	151.357	266.417	164.552	182.8	135.588
1021	124.9	167.697	115	242.033	180.286	176.233	146.667	123.875	175.2	158.688	152.346	167.179	124.345	260.333	111.773	132.828	307.824	269.909	185.769	182.862	239.125	235.774	176.235	136.737	132.773	218.037	133.853	169.958	154.692	284.069	206.067	178.412	159.467	192.308	122.6	223.485	206.281	175.821	125.5	119.294	151.813	272.857	188.703	255.69	183.824
1022	160.815	172.828	130.375	211.4	185.088	181.179	117.8	125.087	173.25	160.81	137.964	156.762	130.714	234.211	127.643	123.16	329.37	256.667	165.15	165.304	185.48	211.583	161.08	142.591	140.231	182.032	151	187.615	153.81	275.318	215.467	240.125	141.571	168.083	116.686	208.605	237.529	139.345	122.409	93.486	138.789	283.5	165.432	258.133	154.733
1023	144.522	151.143	131	225.909	198.382	196.258	138.667	124.182	197.5	145.917	129.72	171.407	141.452	227.056	116.647	143.367	332.333	297.875	168.294	191.947	187.632	228.32	189.789	123.867	146	180.133	188.842	200	131.25	279.308	265.636	152.154	153.676	156.9	123.212	222.862	217.321	148.593	107.45	108.824	154.28	293.409	174.438	248.031	139.727
1024	164.857	153.231	108.588	206.643	191.043	190.259	135.647	117	187.583	141.87	151.48	151.308	140.385	218.438	120.227	118.424	259.167	245.857	144.579	151.889	178.944	247.375	177.75	166.467	138.321	191.233	151.794	202.545	124.636	270.545	180.588	155.714	166.412	181.211	122.147	194.692	226.786	158	124.81	103.185	173.696	293.474	188.692	238.12	130.474
1025	150.706	144.25	117.167	236.129	160.938	191.688	115.722	120.593	174.8	150.259	179.394	168.967	159.893	255.762	108.909	147.886	286	236.19	152.7	174.8	208	220.45	177.348	167.471	146.963	197.76	160.914	190.81	153.077	280.893	231.824	158.077	172.324	187.2	117.133	233.333	246.182	181.192	108.464	118.613	143	279.737	195.615	276.938	147.524
1026	150.429	156.31	112.75	218.156	170.875	180.154	120.235	131.13	178.529	164.833	151.941	163.966	164.867	289.667	97.824	116.844	268.625	288.421	206.458	186	200.421	212.333	188.583	193.923	115.533	220.154	157.576	178.864	143.273	279.4	190.533	137.846	157.417	167.179	122.958	214.342	228.038	189.594	122.762	108.033	157.1	271.933	195.625	233.083	130.545
1027	134.739	138.571	105.214	229.679	158.172	187.462	132.25	146.25	162.724	147.414	99.963	135	104.162	277.909	95.808	132.697	277.278	245.826	179.737	154.125	188.95	201.346	170.1	126	129.783	200.667	166.692	188.682	154.824	243.286	173.375	173.188	152.536	192.864	115.031	224.697	223.724	175.192	112.346	98.375	161.045	226.286	163.725	217.857	142.739
1028	96.231	108.765	130.727	191.231	117.077	180.65	119.556	89.542	136.846	153.6	134	121.889	106.958	272	105.571	108.731	244.056	254.737	188	179.357	147.462	170.846	157.7	85.4	128.063	158.208	123.571	145.077	111.7	225.571	158.125	123.875	114.941	166.333	101.5	175.941	221.118	144.8	78.941	84.913	122.133	239.714	116.556	218.192	123.955
1029	111.333	133.483	126.35	253.852	144.848	185.71	125.75	120.64	164.514	142.808	141.969	114.762	115.588	255.235	99.895	138.5	277.71	253.056	153.471	145.455	186.524	199.583	186.476	141.056	150.793	167.857	142.875	168.889	151.55	225.5	189	192.538	184.711	209.906	102.185	225.786	191.37	146.429	98.04	106.361	126.2	246.85	152.912	226.722	140.552
1030	132.444	163.609	109.542	236.72	151.833	162.2	136.706	124.848	164.865	143.478	118.258	149.385	107.944	278.533	99.556	145.406	261.875	247.962	186	172.52	220.929	196.286	222.476	113.5	143.2	198.267	157.115	171.438	149.071	259.417	191.923	176.5	157.258	189.179	126.556	204.871	189.593	157.429	90.45	120.286	160.087	233.5	143.556	239.806	158.412
1031	133.125	128.406	124.842	220.552	163.071	161.407	81.923	109.926	172.68	152.654	118.464	125.654	126.3	277.5	134.737	135.462	296.31	274.609	181.6	161.148	217.435	195.545	177	129.8	108.636	189.69	157.438	201.353	132.882	278.381	219.4	166.727	166.677	168.375	114.296	197.486	194.286	172.815	136.533	116.893	155.952	295.63	160.514	265.24	149.278
1032	159.083	139.548	128.429	225.875	171	191.133	133.294	112.643	166.538	155.826	134.6	147.682	133.941	266.286	113.667	139.4	283	260	190.1	193.208	234.24	229.81	168.625	104.778	157.667	210.079	170.303	177.571	136.769	238.56	201.429	186.737	159.059	182.565	113.433	203.333	212.571	168.32	115.8	127.364	135.6	246.611	141.487	249.424	129
1033	132.545	141.514	117.381	228.6	170.833	192.591	118.867	108.75	152.679	172.042	116.758	146.593	136.639	293.882	98.765	134.407	298.36	263.542	170.105	157.967	198.542	219.364	178.619	123.333	127.632	189.963	150.471	164.042	127.769	300	188.45	181.111	156.815	183.222	111.531	206.865	198.552	145.81	107.762	112.882	146.087	296.571	171.947	227.161	157.714
1034	135.619	168.455	123.625	236	164.179	193.2	100.786	97.333	184.964	143	121.692	138.13	129.767	214.818	91.294	126.808	291.528	238.625	151.167	167.258	213.917	215.9	207.421	99.5	135.5	169.591	150.719	173.182	149.071	274.269	219.412	183.538	171.581	184.4	113.29	239.514	211.677	158.259	100.567	100.267	136.5	280.421	164.455	229.5	149.571
1035	141.15	170.762	115.6	234.156	169.333	180.613	104.941	122.947	187.424	155.727	112.077	147.125	141.862	247.227	112	130.565	299.903	249.931	194.077	170.875	210.115	241.192	207	156.789	138.923	195.619	164.667	209.75	138.75	266.231	207.833	188.25	168.828	207.821	127.759	238.118	198.28	163.667	124.941	79.457	136.8	274.286	186.885	243.516	119.722
1036	122.316	171.63	131.313	237.594	193.806	175.231	122.769	121.967	197.964	154.261	133.964	143.227	130.24	247.211	99.179	115.267	326.526	247.474	191.4	210.852	213.759	218.786	201.762	110.368	139	192.258	152.5	196.833	133.071	293	193.143	194.059	188.5	184.8	129.114	249.233	200.531	120.92	121.6	106.393	143.722	257.48	155.829	240.194	122.739
1037	146.25	176.261	100.778	242.879	155.515	202.6	120.235	125.931	180.37	181.957	140	163.2	143.469	206.783	110.227	119.4	314.939	252.571	168.4	158.889	215.538	233.28	196.176	105.5	140.852	193.69	150.912	192.688	129.25	296.524	228.125	170.412	179.964	157.72	111.974	252.816	199.929	161.036	102.7	103.226	126.333	236.885	155.206	250.788	119.765
1038	114.267	157.486	118.724	238.115	189.969	223.406	138.1	109.143	195.656	138.667	136.345	143.261	155.333	232.941	116.136	120.241	308.667	304.647	150.222	180.5	196.083	220.75	208	118.235	141.833	214.759	157.043	169.864	144.733	323.72	211.615	178.45	164.029	195.125	111.161	222.111	204.667	158.208	111.286	117.529	163.714	260.192	171.588	255.5	161.45
1039	138.6	153.083	121	217.222	179.647	159.444	70	116.882	163.722	146.053	135.526	130.889	108.842	186.5	86.412	149.933	312.3	288	131.333	152.2	192.75	211.238	143.818	101.933	116.556	185.423	155.7	187.471	117.182	271.529	177.6	177.778	133	144.071	122.13	188.882	205.7	159.333	136.308	100.259	129.75	245.889	192.3	232.577	155.765
1040	131.727	156.478	106.786	217.269	167.647	174.609	122.077	123.647	168.667	131.167	141.563	145.643	98.727	238.688	96.167	117.182	306.467	249.471	133.857	156.4	196.412	222.875	187.077	94.143	144.765	174.895	154.524	138.938	97.583	348.462	205	181.111	140.632	172.286	88.75	211.125	197.133	99.313	100	95.682	145.667	239.667	160.893	230.176	168.545
1041	130.375	164.944	93.357	209.412	162.412	180.5	95.5	111.214	170.588	148.929	115.905	181.636	137.842	239.214	117.786	126.625	247.467	235.136	125.8	172.692	170.222	191.765	207.636	125.182	123.625	168.364	148.889	140.867	117.857	243.765	181.222	113	135.143	155.077	119.409	166.444	190.167	134.875	104.056	119.368	153.3	215.444	162.893	234.211	135.917
1042	111.462	170.667	132.667	209.44	135.696	136.125	118.429	91.45	169.778	130.182	133.571	161.7	150.588	224.412	91	123.148	277.8	213.947	157.667	204.824	156.929	167.895	196.5	127.429	98.5	177.158	149.045	139.625	154.167	243.941	175.067	184.5	143.333	146.923	99	201.789	205.842	120.188	115.688	106.913	124.167	221.786	178.615	233.65	150.833
1043	136.714	158.774	137.417	232.161	176.038	168.71	97.625	119.69	184.808	150.333	149.133	163.429	139.2	230.625	99.077	132.269	284.742	260.76	136.588	154.778	210.813	211.409	198.333	147.857	137.481	227.414	159.167	176.84	134.563	300.391	184.636	164.333	166.9	185.3	135.28	220.267	225.154	173.345	123.842	118.556	149.4	278.316	185.878	245.794	171.688
1044	111.308	119.632	112.19	221.091	143.286	157.095	79.286	114.176	169.238	128.412	139.158	147.071	142.429	199	132.667	115.8	269.75	268	154.5	171.429	210.286	188.313	153.286	110.875	111.375	182.471	141.524	163.182	114.769	234.769	236	134.8	151.227	155.625	119.579	191.471	233.235	121.455	100.778	99.846	141.364	220.789	164.32	226.769	120.143
1045	137.591	124.643	109.333	228.75	170.297	171.724	99.077	120.429	186.769	137.48	114.846	155.28	116.444	261.714	72.8	152.647	263.531	252.08	171.333	150.895	165.136	205.355	181.143	84.938	128.733	177.206	171.286	191.238	150.25	235.333	173.85	158.917	143.077	204.174	86.852	219.333	226.727	149.696	107.783	106.361	170.955	190.167	156.333	247.633	141.435
1046	137.19	142.731	127.938	217.706	165.12	173.269	106.313	109.318	181.462	164.739	117.5	139.35	121.135	267.069	105.647	122.938	275.964	273.926	159.824	169.3	207.381	205.591	156.368	108	138.458	186.676	134.467	168.261	152.538	238.042	226.455	170.214	165.68	190.565	98.917	201.464	202.407	166.556	122.917	126.485	144	219.375	168.973	219.87	135.316
1047	128.1	138.609	160.105	214.615	160.75	201.808	104.25	114.848	187.389	142.074	150.464	129.393	108.971	272.778	122.235	123.357	253	275.75	171	172.227	196.955	201.524	192.048	135.824	141.667	190.385	155.788	161.591	168.8	246.583	183	208.2	145.75	243.731	129.432	193.793	219.943	115.708	118.143	105.438	145.95	251.333	176.677	244.359	120.182
1048	162.056	124.828	161.037	202.581	173.857	172.281	92	110.333	157.485	132.917	141.571	131.35	110.618	261.857	95.13	137	292.529	240.611	155.429	133.435	221.4	198.64	183.458	98.944	164.714	177.059	154.811	161.571	171.467	266.609	228.667	178.762	160.038	155.333	126.333	214.645	219.286	141	109.952	115.25	169.727	244.19	141.27	245.37	162.476
1049	120.389	148.793	128.083	196.143	161.581	196.367	147.071	100.391	180.7	148.714	125.552	137.654	122.154	244.867	103.097	132.9	318.147	241.368	164	150.333	215.154	226.088	177.5	130.846	163.486	189.909	164.125	173.882	142.933	253.773	193.5	171	156.407	184.958	119.933	194.636	203	154.88	117.75	118.333	135.188	273.88	174.057	259.594	169.176
1050	121.875	130.412	117.538	234.952	137.833	138.571	111.556	116.64	175	110.136	136.556	146.533	86.625	246.5	93.211	126.28	249.8	212.75	145.3	154.222	193.867	194.583	174.214	83.25	92.727	160.167	136.227	137.375	122.222	228.609	229.2	119.125	126.714	161.647	106.588	183	193.667	167.067	78.154	89.4	117.556	160.692	149.423	207.65	141.625
1051	149.889	139.9	127.591	229.75	160.036	174.613	111.529	129.739	172.16	142.259	120.92	149.429	138.45	213.05	111.765	126.567	288	218.107	163.077	169.115	200.143	196	201	111.6	145.048	170.194	153.6	161.733	155.063	263.724	215.385	168.364	166.594	196.556	112.972	231.355	198.677	143.556	113.48	119.214	114.563	223.053	155.114	250.719	187.231
1052	126.579	145.2	126.25	215.154	173.941	167.913	87.364	110	194.778	133.125	126.105	139.267	128.667	226.818	98.353	88.474	260.308	177.389	130.636	166.938	154.727	204.929	184.643	114.727	133.467	158.8	173.136	163.917	131.444	184.25	183	131.385	164.214	98.556	106.611	196.929	173.714	149.632	109.5	87.714	105.882	281.4	116	240.188	136.818
1053	122.438	176.345	125.619	195	174.235	203.853	132.625	110.577	177.036	135.185	125.074	160.538	147.074	216.174	123.5	127.903	311.679	241.6	135.444	197.048	196.524	208.667	186.421	111.389	156.889	171.2	151.367	163.167	121	265.875	231.214	170.429	160	168.773	110.697	206.895	199.938	151.909	104.381	94.345	145.813	246.238	166.867	232.114	147.679
1054	124.882	198.464	125.941	222.933	195.8	211.154	106.75	119.103	194.286	166.167	126.786	143.409	154.171	236.048	115.095	119	327.828	238.083	145.375	200.3	184.111	219.652	182.471	81.267	146.609	200.806	142.486	155.048	141.5	266.111	171.154	156.6	153.387	181.05	132.184	215.545	174.31	128.48	84	118.5	165.571	235.611	164.833	207.484	151.875
1055	133.45	163.625	135.6	226.231	179.8	205.435	110.857	97.806	200.633	161.5	155.7	163.154	136.762	228	110.947	109.621	314.222	276.92	152.053	202.222	191.529	228.524	223.6	149	152.355	171.069	154.531	170.25	130.176	297.769	204.357	167.688	169.079	163.4	112.406	233.447	204.161	147.103	104.565	102	160.706	288.875	170.098	236.458	142.5
1056	154.174	172.429	115	219.037	146.84	182.828	138.533	104.577	175.4	154.346	123.935	142.292	128.769	254.105	118.842	131.833	351.077	257.296	157.235	174.5	187.522	225.615	171.818	139.533	166.913	206.161	157.667	177.8	144.625	296.75	212.071	128.375	171.767	189.182	121.387	217.792	203.583	140.607	114.478	132.815	146.15	250.56	183.077	224.345	137.476
1057	166.84	169.065	110.889	222.235	193.129	211.846	128.1	106.577	184.636	136.138	160.955	129.643	137.833	232.25	100.6	138.065	307.368	264.577	174.5	183.13	177.333	186.625	192.583	109.538	141.81	200.28	153.733	175.318	142.286	289.667	222.875	166.583	148.212	153.045	128.786	207.469	244.241	179.833	130.72	106.458	167.429	284.762	180.412	224.621	158.143
1058	167.708	140	137.722	257.087	199.531	195.563	127.706	148.192	195.8	140.273	142.065	174.286	138.939	225.143	96.409	128.839	333.875	284.826	138.111	173.963	202.286	216.033	203.588	159.176	149.179	228.138	176.906	155.765	141.25	285.107	210.529	153.4	141.893	190.111	133.222	252.917	222.963	175.792	98.563	133.464	172.652	274.667	175.139	240.448	167.938
1059	129.389	151.593	132.368	250.071	171	184.719	126.625	125.192	174.31	161.043	140.318	153.5	146.577	259.353	108.417	123	307.844	294.6	188.545	184.133	197.682	237.276	196.5	148.833	151.792	216.69	164.895	130.158	145.333	265.13	193.067	167.4	136.063	164.286	116.483	215.343	222.759	157.773	125.087	106.788	163.818	231.464	189.531	252.121	139.522
1060	139.643	144.423	131.077	245.464	196.935	196.515	127.286	107.04	200.76	140.864	146.13	152.391	137.645	237.44	105.238	148.741	267.421	258.423	167.8	174.64	209.5	194.037	194.19	108.273	134.963	224.923	160.188	185.75	157.05	303.267	236.7	170.267	150	166.364	119.677	231.148	226.281	150.211	124.75	113.833	127.864	233.545	213.412	267.174	124.955
1061	140.05	165.735	108.643	217.094	169.303	197.852	121.643	122.514	179.114	147	175.308	136	141.346	264	121.05	146.576	274.912	254.552	174.6	194.208	213.5	207.31	193.455	135.571	137.333	187.217	152.583	210.885	164.846	288.24	236.5	155.857	135.656	163.542	133	239	199.758	164.839	124.652	119.045	142	248.731	176.057	221.031	152.625
1062	140.455	146.655	151.231	238.857	168.143	163.355	134.773	122.714	207.559	147.414	180.045	167.939	150.815	259	116.5	133.458	298.346	270.045	135.824	170.333	199.882	169.367	184.263	175.643	129.696	220.147	132.462	175.045	128.882	245.321	191.15	135.455	173.793	184.045	114.667	245.28	213.759	161.88	100.357	104.261	163.588	256.96	177	234.2	149.043
1063	148.13	144.4	133.423	260.4	169.118	185.548	117	123.04	154.867	170.571	135.692	131.1	98.192	260.944	109.3	145.2	275.833	245.565	174.588	195.905	188.455	215.207	165.286	128.529	137.88	165.313	142.5	187.24	150.579	239.857	219.846	210.75	137.909	192.478	92.167	219.44	216.294	147.615	114.538	106.75	139.286	270.957	164.8	236.606	139.762
1064	101.375	144.156	133.25	231.893	165.281	203.281	116.882	122.381	165.533	177.148	135.476	151.45	109.133	221.5	95.833	134.467	305	241.962	170.462	159.464	195.167	202.115	158.6	129	119.5	202.423	150.548	185.333	141.8	255.16	189.158	115.385	157.677	158.955	102.345	212.063	214.552	171.8	103.318	117.5	155.158	272.741	152.621	226.583	145
1065	116.375	136.143	118.778	244.172	175.226	196.32	134.214	114.091	156	147.391	130.048	133.889	87.929	281.7	111.938	137.84	303.091	272.179	153.522	161	212.889	197.931	187.765	100.182	143.607	197.407	145.03	172.474	157.75	238.538	176.235	188.261	166.643	200.765	87.355	226.054	222.621	154.857	115.679	109.893	158.167	250.45	154.237	201.969	117.762
1066	134.667	137.5	114.25	233.621	165.933	208.25	123	118.815	167.759	146.35	138.4	136.133	113.71	287.35	129.789	135.29	284.606	267.071	149.056	171.741	204.762	205.481	183.13	110.357	157.061	181.938	141.59	187.55	150.333	217.52	276.778	178.158	178.324	191.923	120.091	223.581	233.677	150.4	124.45	109.943	137.174	270.316	177.719	221.231	140.818
1067	121.55	174.88	129.211	231.846	151.926	180.4	123.938	139.75	175.606	130.241	125	134.278	103.231	252.208	125.833	130.625	269.643	271.045	157.714	159.048	206.864	183.81	189.292	98.813	148.407	178.615	157.033	162.842	138.583	217.846	236.353	197	175.419	194.952	120.606	225.161	200.444	167.045	114.643	125.387	137.115	235.12	174.833	223.063	168
1068	133.813	146.333	143.05	217.719	168.038	181.346	158.818	132.538	174.517	153.318	133.192	142.231	127.313	209.75	114.905	146.667	280.805	283.045	171.375	163.083	168.333	216.185	181.526	131.647	128.182	194.767	163.914	155	169.308	237.5	203.75	174.75	145.867	205.4	108.781	193.862	204.611	128.385	111.5	101.29	149.762	234.25	154.9	197.76	120.25
1069	142.313	139.038	134.056	224.848	175.852	181.577	105.615	103.107	179.069	142.269	122.28	132.286	134.686	256.522	114.042	135.515	276.848	258.889	161.909	188.652	206.053	247.611	201.52	111.467	133.571	189.893	152.857	164.294	154.824	274.818	196.938	190.722	172.441	180.913	120.75	225.063	210.273	137.8	84.474	112.724	177.467	272.583	170.069	243.069	141.238
1070	84.364	157.783	127.533	181.895	175.944	184.889	106.833	113.192	156.625	146.2	140.158	150.938	135	211	86	124.421	238.467	218	156.375	148.188	147.6	200.389	172	111.5	139.529	186.538	147.962	180.5	136	265.867	188.333	156.8	152.417	174.714	93.375	171.059	207.381	145.188	96.733	91.667	108.833	243.25	151.654	228.053	141
1071	141.667	164.815	168.952	222.879	175.677	205.686	110.722	126.667	209.667	149.577	135.838	148.32	124.531	223	108.105	129.966	326.333	269.138	155.7	175.167	234.5	217.12	203.318	104.857	119.625	187.969	189.065	184.6	131.438	338.652	209.056	187.3	151.394	197.852	100.258	229.75	209.406	135.308	128.227	130.857	156.087	265.423	165.194	236.059	165.273
1072	120.471	139.458	112.133	211.5	149.75	170.294	112.188	99.833	167	115	120.533	131.176	97.929	182.143	85.556	113.211	233.2	226.167	124.889	149.133	155.917	169.182	161.75	100	141.818	176.2	150.571	169.143	87	278.571	170.714	203.4	139.571	170.357	109.864	202	167.267	120.357	103.417	92.19	131.211	233.063	130.355	200.625	110.6
1073	128.55	160.308	109	247.259	174.393	174.893	122.294	93.483	196.571	136.706	139.75	171.36	155.733	175.158	111.783	138.276	305.269	240.12	149.4	215.556	175.833	217.913	189.913	103.353	149.042	218.219	178.364	175.5	124.167	304.483	214.75	207.545	160.179	162.192	133.433	210.552	184	160.192	107.933	97.4	133.882	246.087	179.389	228.784	160.875
1074	144.789	168	119.571	225.76	193.69	185.111	125.333	113.375	182.656	178.565	160.414	150.483	145.364	225.92	96.75	118.781	324.556	237.818	154.684	179.762	217.25	200.773	180.947	123.444	98.455	197.345	174.618	143.706	138.316	249.958	220	183.529	156.556	155.333	125.077	214.029	188.679	151.148	128.8	107.621	133.182	250.24	180.649	245.357	125.684
1075	117.5	170.727	128.111	211.714	162.176	175.813	117.357	107.2	179.579	139.818	141.571	132.643	134.143	259.222	76.077	126.24	255.4	247.364	113.4	132	206.222	174.231	151.467	86	137	193.563	134	159.667	133.846	247.067	182.5	137.222	129.474	140.421	93.333	184.3	191.591	145.4	67.417	76.952	120.625	215.273	151.24	208.542	154.867
1076	120.4	170.3	103.75	227.1	162.167	193.5	114.125	91.455	148.542	144.529	135.625	135.375	115.25	205.526	87.154	122	290.5	235.263	145.444	131.769	198.667	151.455	153.4	92.75	124.786	176.346	150.091	168.231	134.25	267.455	221	148.455	123.211	151.313	103.684	243.071	169.545	129.15	75.769	89.048	143.667	227.176	152.72	202.957	141.846
1077	127.933	176.526	98.667	247.957	157	160.375	113.231	93.8	188	140.818	141.5	111.143	103.8	231.867	82.333	117.125	267.5	240.417	150.455	147.143	183.875	211.813	202.2	119.5	122.375	181.7	151.667	143.385	140	268.563	200.286	137.5	143.85	142.333	110.7	256.917	202.7	149.333	102.727	74.95	147.588	257.929	181.261	202.875	126.583
1078	148.35	145.615	108.913	222.297	198.237	222.484	99.923	119.355	196.731	154.091	170.063	142.52	116.852	221	106.864	129.853	301.629	248.667	149.25	183.391	239.815	226.042	215.387	127.5	116.423	208.867	146.931	170.412	138.933	300.944	202.667	195.2	183.8	175.63	141.966	218.967	232.679	147.828	118.667	101.25	187.875	245.889	224.719	226.682	130.824
1079	144.167	145.778	131.45	223.88	164.485	222.219	118.643	130.808	166.724	142.115	179.714	152.074	153.382	223.25	79.105	130.893	287.444	255.967	138.563	217.929	202.571	210.517	203	149.467	128.348	216.107	172.65	168.045	141.6	247	195.882	156.538	164.568	156.909	135.593	216.235	221.206	153.069	97.16	102.459	148.933	284.357	202.971	222.542	150.75
1080	139.824	155.156	126.563	230.971	160.462	174.576	130.643	143.387	163.212	152.583	151.185	160.643	155.69	242.857	114.667	115.467	302.677	270.28	176.923	153.44	187.214	218.731	189.35	138.235	129.433	215	161.088	188.286	132.357	260.25	152.364	168.091	147.781	205.231	131.111	212.563	228.765	138.438	134.739	100.31	174.474	230.652	196.909	253.903	178.88
1081	123.545	178.792	133.176	222	154.31	186.038	97.167	110	172.241	125.379	113.515	142.56	105.457	243.227	102.92	123.028	270.821	271.667	192	151.481	205.75	202.259	171.583	133	130.429	193.2	136	158.056	143.6	231.56	186.667	172.333	148.5	174.739	132.273	218.333	203.303	181.88	122.947	124.111	138.857	207.706	149.568	237.154	140.833
1082	131	142.458	128.353	235.897	162.444	174.258	126.882	126.522	158.333	120.167	113.136	170.28	109.677	247.647	107.708	137.143	269.121	239.13	140.583	179.167	186.9	213.833	189.15	118.5	158.852	190.043	151.286	150.682	137.875	228.667	220.412	166.667	162.516	212.222	124.519	209.531	212.423	166.2	104.609	96.462	146.286	250.895	161.394	252.75	145.2
1083	156.357	137.56	129.842	214.121	192.818	185.7	113.2	121.417	168.027	122.35	108.348	143.348	116.545	227.048	100	140.407	293	294.136	174.5	166.846	193.522	207.923	168.389	149.235	120.778	174.385	163.414	161.481	155.867	258.481	206.8	166.647	162.593	202.462	100.433	207.806	182.743	172.15	108.16	108.32	178.095	257.19	127.838	238.133	149.063
1084	165.909	136.364	143.292	202.486	176.9	185.125	106.308	133.655	154	166	119.679	150.318	129.036	259.467	91.727	152.529	259.28	274.28	161.706	169.875	228.25	212.607	189.48	125.467	132.438	151.172	168.03	172.857	147.417	249.636	187.273	179.917	159.25	202.24	128.281	208.917	215.464	166.684	80.263	109.133	141.875	241.3	154.158	227.81	134.474
1085	144	152.96	124.455	198.625	149.967	177.719	141.778	113.735	153.412	135.786	118.619	150.905	125.921	238.321	110.591	138.724	300.107	273.84	138.4	180.783	220.136	208.696	202.792	122.077	145.682	166.424	160.5	165.667	136.381	234	223.25	174.438	163	211.522	114.6	230.417	207.765	170.577	109.111	102.194	137.815	233.5	141.167	244.654	142.15
1086	129.5	150	136.6	227.567	157.724	183.25	139.385	128.276	171.2	170.333	112.524	140.381	126.909	241.913	108.952	131.852	317.194	251.333	143.5	174.522	211	203.857	184.263	137.81	140.903	196.917	171.636	162.8	147.133	256.091	195.733	176.917	166.31	197.632	112.393	197.875	225.207	147.741	117.429	95.4	148.176	246.609	173.075	228.139	149.091
1087	135.895	147.04	117.3	229.273	169.412	179.969	140.933	133.161	185.655	142.467	118	144.273	109.618	217.333	108.682	140.5	261.375	233	146.824	188.481	184.35	207.357	184.45	109.619	135.667	197.968	153.906	163.522	142.071	255.793	203.077	139.929	173.031	166.448	111.387	190.71	196.231	157.9	81.313	102.4	158.043	238.941	180.051	227.654	149.625
1088	123.056	168.37	157.81	227.88	182.679	191.348	110.923	113.045	176.385	146	129.72	128.846	119.75	211	113.522	132.29	292.512	265.84	159.667	181.04	196.952	203.391	197.353	127.75	133.348	207.147	153.517	174.545	130.947	279.304	175.455	166.125	166.361	200.733	108.2	232.969	197.763	152.87	104	109.364	152	241.667	173.512	257.135	151.667
1089	132.292	149.552	141.5	230.56	187.559	185.833	107.813	133.844	191.094	149.179	158.697	166.962	131.286	238.792	101.333	146.92	289.485	249.103	159.583	186.167	213.958	205.12	204.333	115.133	137.423	189.125	151.308	153.13	139.7	249.957	208.846	209.875	167.727	161.08	125.313	233.9	193.9	140.429	98.667	140.552	162.286	247.063	165.867	230.8	168.238
1090	150.556	152.214	147.5	252.971	181.034	200.931	148.231	125.733	202.235	147.423	128.577	143.138	137.833	237.048	112.056	150.581	281.767	282.214	172.867	165.095	189	218.429	195.778	119.353	131.679	187.697	160.594	174.333	149.667	291.556	195.714	174.067	162.581	170	135.933	225.361	203.179	141.696	159.438	108.96	145.471	238.19	179.6	227.129	161.118
1091	116.87	179.885	125.652	237.421	185.364	184.441	131.917	127.821	182.375	152.12	128.862	164.52	150.114	181.913	101.167	130.969	304.269	275.654	153	171.692	232.76	239.939	181.381	134.778	122.882	212.56	141.222	171.25	154.063	277.036	204.786	205.267	163.333	184.793	117.074	240.273	216.233	158.444	111.174	110.667	153.65	276.708	177.412	241.074	134.667
1092	139.706	149.25	128.524	230.194	168.474	181.739	124.333	119.893	192.679	178.194	107.462	156.32	144.273	214.125	116	112.531	307.97	275.773	146	165.412	229.136	233.714	153.125	139.333	140.125	204.97	169.303	161.286	142.857	308.545	209.882	167.333	174.735	180.28	122.621	209.556	199.241	192.636	84.75	99.615	149.474	276.65	166.568	245.167	127.471
1093	138.412	158.355	137.136	214.964	180.571	181.821	94.375	114.6	196.957	148.63	136.857	164.556	140.8	223.313	105.286	143.571	288.793	226.538	140.6	200.85	221.6	206.429	183.944	111.357	128.889	157.148	154.875	150.615	140.786	276.667	167.769	143.4	159.414	185.714	119.633	220.741	204.188	162.577	99.059	111.8	125.833	204.471	183.973	216.5	176
1094	166.5	179.208	117.533	224.826	160.292	207.038	119.176	111.074	172.219	144.308	143.778	163.44	150.515	197.684	115.263	126.963	290.412	216.545	189.667	157.519	232.2	188.7	189.083	132.714	138.5	202.143	175.042	159.556	143.889	276.778	196.188	168.333	133.654	168.95	115.292	180.4	185.107	156.194	104.063	103.839	140.72	245.238	194.857	218.933	170.938
1095	133.333	141.147	116.579	261.394	180.429	153.87	84.923	106.115	190.242	141.043	152.29	154.964	142.188	229.75	97.667	116.24	304.828	240	174.211	167.6	227.444	230.571	193.067	110.929	119.923	214.345	143.321	155.25	149.625	274.714	216.706	191.941	140.1	178.6	109.037	241.933	208.481	154	116.947	96.973	146.556	287.542	179.676	254.677	130.471
1096	170.304	164.657	119.25	238.581	184.742	174.788	124.462	132.474	194.8	162.857	158.861	147.48	160.552	218.556	109.05	151.038	284.281	278.72	182.467	173.364	219.227	212.85	199.611	128.5	143.92	184.889	138	162.045	152.429	262.933	193.615	172.118	129.893	190.903	107.97	228.647	238	195.455	110	109.8	161.95	250.588	165.5	273.25	138.36
1097	121.765	163.444	127.053	216.034	171.069	160.808	141.333	107.607	191.893	129.739	158.435	138.769	128.387	249.647	114.474	155.786	276.533	241.679	159.5	198.579	207.409	196.741	230.471	117.167	143.63	211.033	153.719	181.826	145.933	255.32	214	144.143	152.395	150.522	128.742	219.528	194.818	158.957	131.72	108.48	144.588	246.15	166.629	255.125	146.15
1098	135.957	143	125.278	231.771	167.563	131.714	107.813	114.111	174.64	131.409	161.269	157.16	134.938	267.2	106.105	146.194	299.03	262.565	172.214	132.4	204.524	195.154	197.063	167.214	160.526	204.038	172.067	184.174	154	226.059	188.063	144.385	185.556	188.952	109.069	228.429	197.842	159.217	120.143	107.25	150	240.032	199.628	240.515	170.722
1099	131.889	146.926	122.273	231.156	150.355	174.171	118.733	118.63	171.483	150.125	115.607	155.32	110.684	256.45	93.933	124.636	289.7	260.679	126.625	146.84	185.684	167.667	184.778	109	131.389	185.433	172.258	200.364	172.385	240.444	199.471	157.222	158.267	188.037	99.452	200.441	196.615	160.091	96.13	104.088	147.409	239.938	149.921	234.333	141.55
1100	138.455	159	142.111	246.944	161.108	191.37	104.556	99.409	171.586	142.706	111.355	147.077	110.441	252.238	103.28	137.226	349.444	246.043	164.889	163.091	200.579	221.697	166.864	120	145.24	179.607	146.25	171.13	143	229.31	225.353	193.882	157.844	202.68	127.241	207.088	204.636	155.826	97.704	107.862	174.348	252.714	145.822	248.065	121.591
1101	121.8	162.364	118.214	226.957	139	176.645	97.714	97	157.25	123.375	114.318	102.048	88	262.579	83.583	103.381	261.368	247.25	145.4	141.889	186.3	190.5	177.75	102.6	133.353	173.696	152.423	143.474	147.8	263.308	229	151.286	146.5	192.056	93.429	177.95	199.762	142.154	107.938	87.737	149.438	181.769	131.034	196.12	120.3
1102	90.077	135.067	141.321	244.966	155.615	174.438	113.214	119.31	176.222	134.885	115.581	118.267	138.742	254	98	136.036	284.351	257.192	141.929	191.769	209	213.091	167.481	115.714	148.516	172.097	158.273	206.8	143.222	248.043	182.667	184.412	142.969	197.692	119.767	217.528	210.361	144.115	146.333	110.115	134.13	213.045	149.828	257.733	162.667
1103	122.313	137.885	173.346	243.1	166.677	172.897	155.417	119.125	189.971	140.542	108.81	149.667	119.926	239	95.722	117.094	250.258	258.88	140.765	165.211	190.045	192.133	205.105	90.533	129.6	193.5	153.906	168.571	126.364	281.52	166.909	174.857	165.029	173.3	107.765	181.786	222.688	144.259	93.263	104.906	113.737	233.6	140.781	212.889	155.333
1104	114.895	158.882	152.625	228.643	145.96	165.793	144.318	135.545	180.304	153.733	121.522	134.174	126.727	241.222	81.389	135.346	284.25	282.136	149.385	152.714	202.083	210.545	203.55	132.9	95.769	193.758	138.552	165.8	143.5	224.115	219.789	180.056	177.968	162.429	123.233	195.5	217	141.571	116.591	88.074	130.64	266.375	152.516	258.333	159.75
1105	142.864	165.958	155.533	234.5	170.139	174.25	134.563	95.69	172.033	143.704	131.813	151.783	127.037	237.333	107.174	134.032	276.125	249.25	153.476	175.87	193.933	225.407	204.81	127.526	131.419	180.115	139.654	151.778	143.818	282.967	235.083	160.385	164.767	194.481	117.313	211.357	216.459	145.517	106.048	91.037	139.842	254	204.286	235.933	135.957
1106	146.059	165.206	148.529	225.378	186.531	174.963	132.313	114.567	176.706	165.885	146.303	160.5	136.467	190.952	105.074	131.16	309.771	269.167	162.286	168.571	168.885	240.607	174.235	127.905	147.87	200.4	159.276	145.625	169.4	244.107	170.231	169.364	146.24	194.667	111.848	201.438	222.432	112.64	83.72	125.2	149.2	241.167	151.132	258.071	170.857
1107	161.15	126.429	137.591	228.931	197.892	180.742	168.048	129.63	177.971	154.172	126.743	160.538	144.175	200.235	120.778	142	292.121	232.391	142.471	190.929	231	200.125	197.75	129.091	137.69	186.844	127.529	156	125.182	258.55	255.5	176.313	187.37	191.25	113.207	191.258	200.226	186.03	95.08	100.778	142.25	246.591	157.571	216.464	135.611
1108	147.75	145.25	118.552	236.815	188.129	216.645	134.692	133.107	170.625	153.346	161.094	174.731	133.677	209.65	113.481	121.724	307	232.214	173.647	194.909	208.048	226.607	198.368	126.636	151.36	189.852	148.581	148.952	123.611	264.567	191.8	152.688	156.235	174.654	129.069	218.794	182.786	174.586	107.682	102.581	169.208	240.05	197.884	248.793	135.81
1109	151.438	158.375	129.217	243.514	165.3	202.143	128.882	128.08	174.414	140.697	146.105	169.828	152.771	203.25	125.333	127.88	308.4	242.621	163.444	169.2	213.136	217.714	188.769	137.25	137.92	213.703	152.081	155.933	147.846	293.115	188.25	183.526	144.788	202.421	122.552	237.214	204.233	158.56	111.35	124.667	155.864	266.167	161.838	224.444	157.143
1110	141.682	145.185	143.095	253.387	149.935	197.964	117.538	124.655	192.2	163.24	125	159.6	147.552	221.105	115.526	126.733	327.229	237.103	176.176	216.64	217.852	215.5	205.125	117.412	166.04	217.933	144.481	170.235	119.6	281.593	200	190.813	155.344	175.56	120.743	220	214.188	159.174	103.12	108.371	142.538	239.579	191.676	255.429	139.56
1111	138.571	154.806	140.292	220.71	173.735	187.259	126.765	111.862	213.286	144.615	120.647	152.095	133.469	197.353	118.2	126.75	309.528	263.174	124.81	173.409	200.55	221.92	202.294	111.25	134.292	223.241	159.031	170.217	165.063	241.036	179.167	154.615	176.346	159.625	128.179	222.233	200.576	167.333	116.737	94.818	158.091	249.727	171.474	242.324	157.174
1112	145.179	169.96	129.455	199.219	194.484	188.389	129.647	131.19	194.731	165.148	156.939	159.727	121.067	178.444	103.4	134.966	301.367	277.208	147.357	169.048	192	222.833	217.542	107.053	150.222	192.69	151.103	164	157.438	260.828	176	165	130.182	180.818	117.531	219.808	204.679	166.542	112.182	113.083	169.08	254.957	198.424	242.588	154.722
1113	165.533	183.429	124.208	228.5	179.688	185.2	109.8	126.643	215.385	147.458	188.741	178.667	118.217	218.105	121.857	111.292	331.385	254.733	166.778	171.667	224	220.762	221.105	129.556	135.85	200.233	153.105	128	139.692	271.741	202.583	152.875	154.813	157.56	106.577	209.519	206.513	168.462	103.105	101.889	154.25	237.4	221.289	238.333	156.933
1114	150.909	181.655	121.458	241.069	160.212	161.8	128.636	116.741	188.188	128.182	163.75	129.045	137.581	226.889	112.696	142.941	312.103	257.211	136.842	189.5	231	209.962	212.588	137.176	162.333	212.152	152.862	151.875	158.917	285.2	193	161.625	138.333	177.36	118.207	242.815	229.31	188.762	99.118	103.81	135.143	265.636	174.162	226.947	147.174
1115	106.45	170.931	136.5	237.962	191.871	169.094	123.385	142.333	192.862	143.679	168.214	179.033	139.846	234	90.5	116.967	266.667	254.1	168.571	160.842	195.321	212.548	219.133	140.778	143.696	189	162.227	160.222	124	257.68	205.2	152	144.033	177.533	129.964	217.931	209.412	193.24	134.75	116.677	177.6	234.105	212.821	240.517	161.231
1116	114.692	154	142.5	237.333	168.897	175.44	128.471	108.577	185.207	156.625	169.538	168.4	143.478	246.611	108.619	119.25	287.241	191.81	147.533	148.423	182.591	232.32	184.464	141.357	156.897	216.324	137.12	174.706	130.857	253	198.286	190.625	149.852	198.96	119.556	221.25	223.926	155.182	122.273	111.568	140.765	237.692	173.793	244.897	156.783
1117	127.682	142.655	136.762	197.034	168.931	187.606	123.933	110.906	140.68	154.095	121.385	134.696	109.483	260.632	109.368	113.808	276.308	238.958	150.421	154.318	230.947	201.464	166.5	136.231	156.966	170.286	161.179	151.875	147.3	235.31	182.708	136.231	165.793	203.48	98.481	184.059	207.25	150.625	96.667	126.152	150.818	244.188	156.486	222.433	135.684
1118	124.167	168.897	141	235.233	187.107	171.032	116.471	103.192	162.417	156.52	119.704	128.409	129.886	249.692	97.714	121.8	309.9	269.72	174.643	170.333	171.304	199.143	217.176	129	126.931	170.759	165.516	172.833	132.818	245.6	170.067	154.3	158.061	193.444	136.808	203.469	218.143	163.308	87.429	96.559	172.389	225.353	158.5	249.593	137.538
1119	136.625	147.286	127.375	212.227	157.773	151.96	69.778	104.619	150.667	132.313	126	117.409	103.952	219.727	118.214	135.952	246.5	241.353	139	173.1	154.692	158.267	168.083	135.25	114.765	155	149.474	129.462	185.571	183.385	192.333	153.222	145.731	197.294	93.067	191.063	182.45	132	68.571	95.778	150.071	185.714	154.792	180.867	122.842
1120	144.789	123.839	124.32	212.516	165.767	195.357	121.818	110.323	192.71	174.053	124.56	157	119.517	217.3	93.85	120.353	269.5	243.045	154	157.059	209.143	220.727	183.286	133.308	134	214.633	172.533	190.222	157.143	260.13	204.438	163.571	157.296	191.667	115.688	200.806	177.667	153.789	112.476	83.107	167.577	251.095	156.561	256.069	139
1121	153.591	121.444	127.759	228	173.263	184	159.81	107.222	170.065	147.394	125.231	137.778	132.139	250.25	103.923	141.722	310.679	240.345	136.389	169.815	209.577	215.323	174.684	147.737	123.963	196.346	167.343	192.273	166.688	240.061	228.3	193.9	153.75	184.677	118.73	214.696	201.972	168.421	126.321	127.367	166.682	233.75	164.976	234.156	165.862
1122	163.267	137.625	129.542	227	182.903	166.31	107.929	135.074	178.643	159.483	139.645	141.267	126.171	229.471	114.174	140.853	278.667	238.25	158	162.071	188.393	219.867	198.609	117.05	138.185	190.548	161.667	169.913	126.944	245.861	209.059	203.545	155.167	195.44	125.938	194.967	215	149.913	104.083	103.469	143.813	267.273	166.973	215.667	141.789
1123	152.545	133.214	127.75	234.364	188.694	186.432	136.9	120.212	183.487	171.04	125.548	173.242	140.175	196.5	114.5	139.548	282.486	277.071	172.867	204.548	202.846	200.5	188.4	114.5	167.724	179.179	153.657	143.75	122.231	272.621	208.4	157.929	154.314	148.741	138.333	220.774	217.657	142.185	119.32	96.56	131.778	232.762	164.938	252.688	149.333
1124	112.727	152.75	106.2	232.933	182.5	130.172	124.125	141.846	160.5	152.467	121.56	154.481	127.938	187.95	110.474	128.842	285.8	235.034	153.684	166.76	191.958	181.619	179.684	136.235	142.889	199.719	133.233	142.579	150.267	232.206	187.538	154.467	162.065	176.121	116.417	197	202.875	142	98.409	97.621	126.05	253.7	169.972	249.684	141.818
1125	110.611	154.63	119.7	244.714	171.381	156.652	89.267	117.81	177.958	151.438	137.652	128.526	119.259	219	102	120.389	242.588	211.15	177.3	152.55	173.056	220.167	180	73.75	126.556	167.895	165.5	157.125	118.286	223.5	232.467	122.455	141	171	106.05	188.429	166.72	134.611	108.25	89.923	112.917	183.952	133.577	209.667	91.778
1126	146.222	183.719	142.632	237.576	180.148	167.618	135	102.185	160.5	143.344	139.958	159.615	130.857	200.682	128.3	124.103	288.129	254.323	174.9	202.32	186.25	197.44	209.25	139.158	134.783	207.176	144.176	138	113.571	259.842	220.389	162.789	166.081	155.68	127.433	214.367	203.345	153.407	107.913	108.688	159.353	250.8	177.432	262.75	144.5
1127	136.625	169.381	79.077	226.391	127.824	210.158	116	101.783	171.722	121.923	127.059	157.357	144.091	248	79.692	110.391	238.077	205.056	133.833	159.929	197.056	180.353	157.3	77.125	120.692	171.167	129.292	146.25	136.6	208	192.167	91	166	130.077	115.923	190.778	195.545	146.333	87.786	103.5	139.533	222.667	147.864	205.2	149.167
1128	160.714	162.808	143.143	251.686	191.969	174.72	129.875	108.125	199.161	167.625	118.935	142.692	127.625	222.731	113.261	135.452	327.926	268.815	164.5	211.091	188.1	225.645	196.167	136.579	128	217.577	161.219	183	119.538	260.682	183.867	163.5	159.444	141.789	125.483	239.545	177.294	184.818	123.133	121.806	131.682	260.577	183.484	284.645	141.682
1129	137.909	152.455	154.182	222.706	163.412	206.2	106.833	119.613	179.531	134.952	143.409	149.034	120.643	235.304	116.32	133.645	258.571	260.96	151	164.966	198.522	223.273	189.35	118.389	127.548	201.581	165.7	155.952	95	280.222	171.5	178.368	141.667	160.714	117.8	228.75	185.966	143.926	117.893	126.387	157.5	244.607	181.476	262.161	132.381
1130	145.353	148.5	111.158	215.595	203.343	186.324	128.875	121.688	183.219	147	133	149.63	168.118	227.632	117.32	138.903	265.138	272.406	180.333	182.44	194.87	238.52	193.5	123.167	132.952	190.844	163.212	166.478	151.818	229.962	206.688	196.889	139.2	150.952	131.267	192.548	200.516	149.643	122.474	124.815	163.1	266.833	202.688	236.063	162.36
1131	150.174	147.853	149.529	215.793	187.257	172	96.429	137.385	179.188	146	164.306	144.192	167.486	222.444	109.182	132.063	272.435	225.625	138.3	182.385	186.368	196.033	183.143	117.357	156.185	228.469	156.514	182.045	146.235	274.68	173.438	137.733	137.5	196.737	154.525	219.444	216.571	161.042	114.333	115.393	146.32	246.32	222.974	244.037	173.9
1132	138.059	127.333	116.824	226.419	180.972	196.548	137.923	125.581	208.76	166.867	135.273	146	158.926	249.815	112.455	143.853	280.567	276.261	165.737	210.5	186.706	230.852	226.733	124.857	139.033	220.821	146.926	160.632	145.313	218.44	214.143	119.8	131	181.862	130.27	219.765	219.806	174.684	125.895	118.259	172.8	283.333	200.077	239.036	187.824
1133	139.167	148	118.667	257.615	179.97	178.115	99.895	143.6	192.69	148.172	164.391	141.897	160.22	223.722	99.583	114.088	269.806	272.522	134.188	184.12	198.385	237.727	204.176	124.429	159.607	221.229	162	148.667	125.632	231.643	201.857	122.286	172.793	183.95	111.806	211.077	218.346	171.917	104.44	122.296	166.778	249.864	206.943	228.229	142.786
1134	138.529	142.543	113.647	238.917	183.595	172.065	124.1	102.286	155.45	169.556	139.6	180.704	158.636	246.364	99.111	107.828	275.594	241.65	163.444	175.4	205.81	217.333	196.545	104.429	124.909	215	178.16	149.526	111.235	242.19	159.944	161.385	125.714	200.25	103.735	201.233	206.333	188.96	119.174	139.074	166	287.211	207.135	221.3	133.263
1135	125.045	126.484	136.947	212.103	167.862	174.344	117.077	121.679	168.609	152.08	106.857	141.565	110.767	238.5	97	103.821	271.355	216	170.059	145.654	200.043	165.227	165.353	96.118	132.773	192.152	153.781	184.167	150.176	230.667	187.8	154.947	159.464	167	113.8	253.214	233.067	169.417	111.261	111.69	156.15	226.704	148.842	197	131.85
1136	150.944	130.4	110.227	224.394	159.486	191.75	106.722	129.182	158.343	152.815	124.5	165.462	130.903	251.842	91.083	135.615	300.581	250.722	187.182	172.652	184.167	203	192.92	118	126.773	183	164.387	185.6	158.063	266.2	184.313	181	167.475	171.053	128.724	205.5	204.484	153.4	95.955	95.378	122.773	225.55	172.475	222.4	145.619
1137	126.833	147.6	130.476	242.556	161.647	178.028	119.75	113.742	145.444	142.636	123.708	157.619	118.519	241.533	98.625	140.963	288.611	248	127.056	163.192	197.44	221.808	169.444	103.353	148.583	185	174.759	162.12	150.043	229.862	199.545	210.105	160.786	161.294	105.37	193.774	190.194	156.292	114.4	96.536	152.292	260.625	160.286	206.931	150.364
1138	121.957	136.6	133.263	216.839	175.27	171.7	137.9	116.333	172.233	160.609	121.25	138.739	124.321	237.778	110.6	137.25	262.92	253.033	141.933	155.652	210.294	184.526	182.563	110.875	135.826	175.464	164.5	198.105	151.824	215.286	188.357	126	146.419	184.269	117.379	219.69	202.351	182.957	102.045	111.241	150.579	222.667	181.903	227.939	113.5
1139	165.895	152	152.563	209.903	183.412	180.086	112.375	108.417	177.192	154.1	115.923	135.217	104.333	272.188	80	116.607	295.229	238.407	170.385	170.913	160.308	174.167	181.19	127.286	127.958	212.167	146.385	176.438	132.692	274.958	219.929	170.625	155.387	189.958	116.033	246.182	213.314	170.607	85.688	92.889	148.318	251.926	145.417	239.788	157.8
1140	102.714	142.409	112.714	217.294	171.304	191.4	112.25	101.636	143.533	140.333	127.5	128.25	112.182	227.765	84.5	127.905	259.15	231.579	137.636	159.333	188.231	177.417	159.1	117.8	122.125	199.737	134.6	169.2	142	210.053	180.933	142.818	143.783	178.333	80.267	187.556	210.95	143.706	90.95	95.238	137.583	215	135.538	219.5	154.455
1141	131.95	153.744	121.4	215.765	189.594	203.065	91.667	129.24	166.933	163.36	134.222	184	132.581	258.476	113.75	120.414	283.711	246.318	188.882	210.75	200.389	185.043	194.895	116.533	133.033	183.226	159.457	182.611	129.765	265.185	198.071	158.857	152.457	172	127.036	199.094	209.576	163.833	117.957	96.391	135.654	220.071	165.762	232.622	129.81
1142	148.143	152.259	121.933	203.826	157.037	191.889	100.333	89	168.625	134.938	117.273	133.214	121.682	217.857	102	98.826	261.5	269.308	139.583	218.438	197.692	206.556	206.727	71.125	175.538	185.76	131.294	171.867	116	215.864	191.625	188.889	141.045	180.25	117.696	186	192.591	138.316	115.75	95.313	121.385	240	141.524	198.654	117.619
1143	148.538	143.5	123.3	208.655	177.417	182.455	89.105	112.381	186.741	152.913	140.964	147.722	115.241	204.9	118.158	134.034	300.323	220.88	165	192.048	209.913	222.76	183.25	109.692	130.172	188.333	146.586	149.313	157.2	281.067	175.714	165.583	131.448	193.917	121.231	209.097	211.564	152.75	124.4	108.29	148.619	252.957	159.528	235.091	144.091
1144	111	155.2	122.733	203.28	143.652	187.313	116.7	123.32	164.667	119.526	122.667	145.1	109.571	185.091	100.217	118.68	237	240.143	156.556	155.524	174.385	183.625	145.692	110.545	129.105	141.571	141.72	151.636	136.4	204.6	156.778	134.5	167.688	159.765	126.368	194.105	182.4	126.5	94.5	97.806	138.167	256.5	141.455	245.296	133.444
1145	114.143	164.56	119.933	217.05	144.429	156.333	101.818	123.25	173.833	168.267	111.308	115.045	120.313	153.091	97.765	118	285.786	239	105.833	201.917	184.455	175.867	189.6	98	142.133	185.667	122.304	157.545	144.667	253.375	163.333	153.571	170.238	157.65	106.533	192.211	181.727	153.636	84.733	89.941	180.625	226.833	150.684	177.778	129.333
1146	115.429	147.5	114.067	194.2	161.286	181.333	116	87.55	170.882	133.1	115.682	145.385	124.167	197.692	105.643	98.15	276.056	226.692	130.1	177.333	196	213.773	208.167	110.167	105.35	186.542	142.963	157.3	114.231	250.533	187.125	153.889	147.588	180.667	117.286	183	143.529	104.385	89.917	79.294	164.5	249.467	177.88	231.333	137.538
1147	102.083	160.176	114.714	188.474	144.8	144.381	105.375	112.533	125.895	134.143	125.875	150.533	129.045	210.176	100.625	102.111	277.438	242.643	96.833	182.529	190.182	193.833	197.273	113.636	122.933	195.136	145.6	129.9	130.625	274	173.111	130.667	151.385	131.615	116.118	230.357	186.444	133.65	131.875	105.458	161.75	248.357	154.111	237.375	95.609
1148	150.267	141.19	140.5	167.143	165.769	143.6	126.111	127.167	157.318	135.882	139.565	174.6	149.706	222	93.263	110.947	264.692	211.348	158.333	161.333	198.364	178.375	184.563	110.222	130.913	171.684	128	131.733	156	239.955	209.5	166.778	131.136	174.75	132.913	184.929	188.381	182	86.3	112.222	138.857	213.5	177.8	213.1	138
1149	117.944	127.619	108.692	183	167.545	164.063	125	103.118	150.214	148.5	139.125	124	131.278	221.909	92.25	124.684	277.105	205.1	124.875	189.4	178.154	190.706	193.077	78.308	133	205.474	144	155	128.833	230.462	188.9	131.222	124.647	167.286	118.783	202.417	165.35	184.3	87.923	84.5	142.643	197.3	143.56	211.684	150.364
1150	140.5	123.55	111.462	236.111	181.077	193.667	108.8	137.667	181.524	159	117.2	131.875	112.714	202	91.8	108.857	214.941	199.75	129.75	139.85	190.091	198.846	212.818	98.222	104.842	203.565	140.4	173.308	128.091	252.188	219.167	131.125	150.765	170.933	113.409	200.571	188.92	163.5	102.529	89.895	188.636	221.111	155.913	212.7	154.929
1151	140.278	145.148	123.684	209.261	151.182	187.053	101	118.762	172.625	132.938	138.087	128.4	126.769	194.688	94.333	143.5	246.316	228.889	176.8	159.929	187.412	185.333	184.9	90.667	115.063	179.235	156.667	157.692	129.111	222.85	157.875	133	130.84	211.043	105.579	193.5	201.32	146.8	118.769	92.826	115	237.563	177.167	256.348	129.059
1152	111.818	170.737	118.25	226.857	134.074	162.35	85.875	118.947	155.091	158.05	133.895	139.929	116.6	184.5	110.667	106.63	244.625	206.647	126	141.9	202.385	212.733	184	92.375	107.571	193.8	132.55	145.353	94.778	210.15	169	119	159.852	153.867	118.75	216.667	151.333	158.176	106.923	113.143	144.214	184.75	181.952	218.35	155.7
1153	106.833	128	111	201.708	134.5	153.722	90.889	111.789	151.421	123	97.286	127.462	120.875	221.4	76.333	100.588	225.071	189.8	163.556	119.188	158.846	185.231	132.333	136.125	114.545	173.412	142.429	169.6	94	178	186.636	150.125	151.478	156.071	103.55	207.765	179.583	127	97.6	86.222	124.308	194.722	144.231	197.087	106
1154	146.333	138.462	137.706	219.219	158.688	162	106.778	128.774	182.179	145.217	100.714	154	121.258	268.211	101.348	131.71	289.781	243.261	148.773	192.12	184.188	182.143	183.348	129.706	146.885	202.485	135.033	183.318	132.824	229.955	132.692	161.765	179.677	161.607	115.758	204.688	178.296	135.615	110.091	101.543	150.739	247.435	150.69	224.481	114.45
1155	114.357	151.788	143.385	205.4	159.143	190.065	105.875	131.955	169.821	133.28	109.231	151.455	106.867	229	113.895	129	261.968	274.28	159.938	203.444	208.636	222.25	188	135.467	160.286	182.528	175.64	165.3	111.118	224.423	166.25	194.133	167.811	169.032	124.96	210.774	202.233	162.893	109.964	93.423	139.667	236.185	150.613	227.357	143.417
1156	127.588	154.276	114.316	226.057	153.667	212.267	142.5	120.167	179.839	164.37	108.607	142.808	119.441	230.192	122.438	117	273.361	276.125	138.947	173.207	221	196.531	198.533	91.333	140.516	191.68	185.867	178	126.083	196.043	220.176	140.067	163.484	204.909	119.84	195.486	210.083	167.72	111.278	86.143	161.786	241.091	185.9	217.897	128.625
1157	143.333	148.214	119.579	214.629	174.889	184.8	149.417	109.364	178.576	146.885	124.607	141.533	135.679	244.533	115.222	106.2	259.343	237.95	169.667	156.48	219.222	206.68	214.643	93.091	154.294	171.032	184.941	211.92	120.118	233.043	248	202.231	167.258	207.154	109.32	200.767	213.364	185.364	88.765	93.913	141.238	250.72	178.595	231.5	131.889
1158	154.269	147.231	152.4	221.828	187.361	180.088	119.933	100.808	168.1	153.4	131.708	153	133.056	226.091	103.278	108.179	276.938	267.708	190.846	191.885	185.44	242.079	228.542	122.167	144.357	193.862	138.438	169	144.063	259.351	205.333	142.632	182.581	161.565	115.537	195.567	218.424	158.563	93.136	94.2	189.875	237.727	180.25	240	170.2
1159	120.474	152.724	145.28	213.643	164.359	189.871	125.273	101.48	174.258	161.88	133.846	163.25	131.667	216.364	98.5	135.233	264.281	269.556	161.833	199.37	208.375	230.034	199.273	102.5	152.793	182.167	121.897	175.421	148.625	218.174	210.789	213.333	190.941	169.615	129.182	194.222	218.281	161.435	120.381	94.179	186.958	255.864	164.684	211.129	141.167
1160	165.619	143.357	135.077	243.4	189.625	182.156	102.182	112.483	178.286	174.5	125.318	144.609	128.577	201.619	129.071	134.3	273.912	275.84	141.4	145.04	217.667	214.259	183.7	115.588	159.276	178.583	150.074	161.389	144.176	176.45	184.375	170.727	151.214	159.04	123.313	224.833	196.067	154.571	94.714	119.028	177.063	240.519	182.767	215.313	122.391
1161	134.867	140.448	114.684	232.97	171.96	184.1	105.308	114.286	200.143	142.583	143.9	145.63	124.156	234	125.765	127.636	308.033	298.269	150.941	200.958	210.294	201.958	205.9	117.643	145.567	169.679	169.222	171.235	128.929	249.273	161.313	172.263	157.229	169.875	123.147	260.724	229.559	168	106.105	95.848	152.238	239.4	158.868	221.2	169.647
1162	138.217	138.679	110.067	216.862	181.743	165.321	101.5	100.321	192.655	161.72	126.75	145.774	120.724	170.056	108.583	113.474	272.258	264.833	146.875	190.571	188.667	217.367	205.476	78	164.6	188.242	158.107	175.85	145.647	250.667	218.5	181.933	141.379	154.652	116.958	210.147	198.088	165	108.913	99.636	153.15	224.929	165	190.143	132.8
1163	117.423	165.097	121	230.29	168.577	167.714	140.375	111.444	185.37	154.552	135.407	141.724	122.971	203.5	125.16	115.133	291.469	274.483	161.824	198.903	184.318	204.231	191.885	106.333	148.034	187.655	172.313	166.68	143.105	271.885	167.333	184.538	150.938	187.87	124.212	217.935	193.939	186.259	133	120.44	143.962	198.818	171.436	232.031	127.059
1164	143.579	138.37	110.727	247.905	185.105	186.724	96.063	116.286	193.767	181.955	138.444	154.692	156.741	199.667	134.476	130.333	283.069	225.125	152.75	159.483	205.4	206.931	232.714	135.733	133	191.966	149.444	156.824	115.875	272.643	206.722	147.231	130.296	185.931	132.606	237.139	199.031	162.423	111.813	90.538	171.632	213.579	167.361	212.655	134.867
1165	159.625	120.929	111.727	213.483	158.467	154.304	129.938	140.84	180.03	156.4	130.296	141.667	137.281	205.182	127.261	114.375	279.296	268.038	150.158	165.652	207.313	240.56	217.211	112.462	161.55	210.387	160.038	174.167	153.909	283.219	198.25	156.5	152.75	171.261	134.441	222.313	201.56	156.65	103.8	101.7	142.095	237.19	186.188	198.24	167.211
1166	146.217	148.241	129.722	203.938	186.294	167.154	150.429	125.5	192.788	151.76	124.286	159.2	160.367	195.059	105.385	132.25	339.034	237.826	148.222	174.56	202.238	221.233	201.8	134.063	160.667	216.931	163.114	182.682	176.75	283.913	244.533	151.294	157.8	181.818	142.313	208.526	206.281	163.591	96.6	100.714	170.6	203.652	209.872	231.788	157.05
1167	163.773	158.2	116.857	229.893	165.643	188.533	129.882	111.545	193.16	156.5	138.739	169.8	144.179	218.9	106.429	118.862	316.452	262.875	165.333	156.857	224.909	224.68	211.192	117.875	156.375	213.281	170.719	151.545	120.714	240.333	195.739	163	144.871	175	132.133	221.531	217.629	171.923	104.522	94.786	162.591	235	187.171	227.621	133.333
1168	144.55	140.077	127.188	222.118	179.923	169.968	132	137.045	184.8	153.355	141.464	137.963	167.9	184.833	103.6	143.16	285.581	223.783	156.429	167.292	209.429	185.05	202.95	123	152.909	228.815	170.821	171.857	151.571	261.231	207.333	178.071	163.484	213.091	114.833	231.633	229.8	184.429	113.684	102.633	184.565	215.458	188.758	231.774	140.76
1169	118.316	147.259	112.708	225.895	167.97	180.194	113.588	128.273	183.935	155.074	141.061	163.043	147.667	209.773	106.667	111.333	263.207	259.739	146.905	193.704	202.95	202.091	203.45	120.857	121.68	226.536	160.828	191.818	139.45	280.767	225.714	145.429	146.886	205.105	140.6	226.219	218.677	196.519	129.143	96.417	164.588	247.92	186.732	222.531	176.647
[truncated: 6,607 more rows]
