# Supplementary material for: Identification of genetic alterations in pancreatic cancer by the combined use of tissue microdissection and array-based comparative genomic hybridisation
Source: Br J Cancer. 2007 Jan 23;96(2):373–82. doi: 10.1038/sj.bjc.6603563 (PMC2359995; doi:10.1038/sj.bjc.6603563)
Supplement: Supplementary Table 2 [file 6603563x5.doc]

	PC8_1	PC8_2	PC1_1	PC1_2	PC12_1	PC12_2	PC10_1	PC10_2	PC3_1	PC3_2	PC5	PC18_1	PC18
_2	PC16_1	PC16_2	PC14_1	PC14_2	PC15_1	PC15_2	PC19_1	PC19_2	PC11_1	PC11_2	PC2_1	PC2_2	PC9_1	PC9_2	PC7_1	PC7_2	PC20_1	PC20_2	PC4_1	PC4_2	PC6_1	PC6_2	PC13_1	PC13_2	PC17_1	PC17_2	PC35_1	PC35_2	PC34_1	PC34_2	PC36_1	PC36_2
1	205.029	212.524	232.931	342.13	166.875	352.761	210.357	191.588	327.907	238.773	213.192	237.952	232.756	312.9	147.5	175.233	407.356	307.591	222	283.029	267.188	239.889	272.382	253.714	183.542	240.125	286.538	266.2	269.75	336.2	269.938	134.429	247.455	280.167	185.045	319.047	341.103	344.52	219.813	127.04	277.4	221.583	180.033	347.595	179.6
2	188.667	188.375	236.7	333.818	157.698	284.441	219.6	181.308	291.6	258.125	238.353	178.875	226.429	295.765	154.263	174.722	343.1	295.5	237.636	265.649	248.7	239.467	274.889	259.059	178.045	249.077	308.517	281	254.818	320.143	302.556	185.5	222.24	311.92	175.4	286.742	316.5	272.077	217.273	126.414	244	235.536	180.759	377.278	161.714
3	183.4	203.136	244.483	353	151.324	300.667	198.571	185.586	287.963	238.958	208.261	199.682	226.467	297.875	158.038	176.121	332.472	323.5	174.833	282.231	243.5	232.4	259.118	205.75	155.125	267.842	300.778	256.9	271.7	310.846	291.118	186	217.806	296.435	182.409	277.962	304.808	262.762	212.684	114.37	247.952	251.379	173.407	375.344	178
4	178.278	195.789	251.13	341.545	163	311.818	213.813	165.533	286.043	261.2	192.455	197.25	236.636	318.9	140.696	180.636	342.844	299.789	164	258.875	230.25	245.833	263.9	222.8	165.958	255.042	300.8	289.455	250.455	301.842	308.714	199.933	218.333	277.087	191.583	274	304.348	267.81	221.542	130.962	239.619	250.393	171.469	386.71	182.7
5	191.636	198.25	225.118	357.158	182.389	357.705	218.222	181.556	311.638	255.458	218.32	212.19	232.93	358.643	142.214	161.593	371.104	325.542	159.385	288.75	258.12	241.478	274.281	258.481	172.125	243.773	294.714	270.625	258	304.708	328.9	183.75	246.491	284.095	182.8	320.125	338.903	322.837	211.125	126.316	273.545	225.68	172.417	382.923	169.25
6	192.667	198.133	226.864	321.765	152.783	306.783	258.833	157	270.762	231.143	216.176	199.313	217.765	337	148.313	173.167	318.9	304.737	143.667	278.032	230.286	238.059	250.765	212.222	195.125	252.571	299.433	279.467	241.333	314.68	286	184.556	178.5	312.294	180.4	264.25	321.727	239.571	198.864	131.056	237.778	238.381	160.826	370.769	196.462
7	182.952	226.682	260.263	367.269	163.258	310.071	216.647	186.654	289.917	256.897	193.045	203.524	208.269	344	149.083	174.563	332.813	299.348	202.769	287.467	209.077	231.179	229.227	233	182.533	247.19	306.1	301.067	205.444	304.708	284.895	182.313	233.077	294.381	166.5	288.303	344.194	265.36	218.36	130.28	234.333	260.462	191.8	348.433	208.733
8	193.385	202.143	230.938	319.696	166.826	312.389	217	158.333	294	242.8	191.357	176.375	218.6	319.615	145.357	194.7	315.688	315.375	175.615	271.821	236.667	221.667	222	239.222	160.714	247.176	322.656	318.563	269.545	305.429	280.769	166.273	211.214	274.571	152.667	290.389	308.032	282.267	216.15	139.375	222.167	246.15	163.421	369.529	157.875
9	231.618	224.4	269.273	347.407	197.339	372.051	203.824	184.219	343.205	245.077	218.179	216.333	256.073	339.455	161.136	196.188	400.658	346.81	169	282	286.75	253.962	295.559	248.25	189.65	250.348	334.13	295.083	276.8	353.563	330.409	193.857	240.158	289.696	170.95	372.841	346.607	326.129	221.556	147.292	287.912	235.179	166.774	377.471	197.938
10	203.588	224.36	267.882	344.857	176.714	343.419	195.778	189.607	306.182	249.76	197.621	209.944	210.111	339.286	152	194.914	361.774	369.158	173.35	296.649	253	256.6	232.813	205.462	202.565	272.615	292.958	316.357	228.154	313.043	324.5	197.429	219.857	313.29	179.04	311.9	333.321	284.429	214.815	129.556	272.938	223.682	185.909	384.083	185.037
11	175.154	190.8	251.391	326.533	172.652	305.706	210.667	182.923	278.5	225.4	202.294	192.81	215.043	280.6	129.091	183.28	326.294	333.118	182.9	250.542	225.615	251.067	216.813	212.333	164.643	228.267	301.818	326.917	262.778	297.235	330.846	183.25	201.517	276.308	171.889	289	320.55	290.579	204.353	152.667	242.421	220.417	165.333	372.143	184.615
12	183.857	200.933	262.455	334.429	169.375	294.111	179.286	181.391	266.263	252.2	207.9	174.077	213.609	394.444	172.091	189.625	325	310.053	161.222	262.941	233.5	229.786	212.667	200.714	169.571	237.158	286.923	329.933	229.6	297.846	295.438	193	206.375	276.467	155.294	259.789	298.762	246.615	177.5	127.667	215.75	230.3	175.833	364.211	193.875
13	185.6	173.455	228.824	310.474	169.724	281.625	206	172.45	269	236.833	204.643	198.667	213.95	322.1	150.938	180.947	332.375	303.857	155.625	289.696	213	239.529	216.167	147	164.375	229.688	301.389	300.333	262.167	280.533	329.571	177.222	196.8	291.571	167.625	293.8	326.667	273.5	204.917	138.476	223.625	239.077	165.55	374.76	198.111
14	191.222	188.917	223.826	344.429	158.95	277.294	210	173.364	278.095	248.65	201.105	192.125	211.875	257.231	152.385	183.524	329.067	266.75	176.8	310.214	250.5	233.933	217.923	177.222	178.765	233.571	293.133	292.4	237.6	294.5	287.313	178.75	215.111	278.667	176.882	280.579	341.043	259.25	213.733	138.636	215.385	237.913	181.667	381.84	195.538
15	190.545	188.867	248.111	354.273	184.44	304.5	241	170.5	302.129	233.667	208.25	223.133	232.688	396	152.563	186.4	321.762	292.733	176.4	287.095	253.923	241.267	218.929	197.6	177.333	240	309.64	331.6	251.75	316.688	284.6	206.2	202.609	280.917	178.357	272.067	346.636	280.133	178.154	133.667	248.375	230.591	165.529	399.857	179.444
16	180.167	210.417	231.818	357.071	158.571	319.909	204	173.45	281.261	243.833	216.364	204.053	219.389	343.818	159.083	184.684	335.263	346.833	190.5	293.25	247.875	258.533	220.438	176.5	173.417	266.857	282.762	332.333	252.143	293.4	326.714	202.625	183.19	315	172.444	245.286	303.611	289.455	214.778	124.625	222.769	218	191.048	365.875	191.333
17	162.462	210.364	260.444	339.786	166.273	285.313	221.818	180.95	282.885	254.842	206.684	229.364	215.529	352.333	164.375	189.08	348.36	329.143	155	303.667	273.25	244.941	204.083	192.667	172.9	279.917	314.577	325.933	241.111	321.313	345.467	172.333	205.591	277.533	172.429	272.826	337.5	254.769	198.333	130.294	233.533	241.421	191.158	376.727	184.25
18	194.615	213	262.824	335	177.133	294	240.273	180.5	304.6	280.684	209.143	205	227	331.8	174.5	195.714	301.118	327.75	177.545	298.864	250.25	293.857	215.727	194.909	165.143	254.688	311.316	322.75	260.545	307.071	337.25	189.846	217.571	265.692	172.632	273.75	312.35	288.35	195.529	136.154	249.2	214.944	183.81	406.895	170.692
19	166.778	178.826	254.217	365.273	153.595	286.889	234.333	180.667	290.286	281.083	196.1	211.68	233.833	325.385	148.095	168.577	348.24	296.818	222.667	256.421	231.182	225.792	247.176	228.385	164.1	234.667	310.241	290.786	256.571	313.409	287.059	205.273	215.828	293.474	186.44	270.633	323.083	290.625	214.5	131.56	243.792	243.121	168.355	396.8	184.1
20	187.167	191	250.233	351.208	154.895	275.789	250.091	182.577	273.708	253.333	207.04	206.087	212.435	330.692	143.136	192	353.385	324.167	206	269.912	232.25	236.45	252.864	230.625	179.667	245.591	314.385	302.067	262.5	266.952	299.25	208	242.704	274.708	170.037	271.967	326.269	267.714	216.36	130.875	232.167	229.65	175.222	349.667	193
21	209.471	207.556	236.25	349.792	154.026	336.367	220.867	175.889	289.074	259.789	212.522	206.043	219.1	358.545	156.125	172.333	335.069	306.52	188.083	287.464	254.643	231.4	293.588	223.188	178	284.435	292.5	275.625	252.6	284.692	312.545	199.429	195.773	270.087	183.923	252.393	335.12	294.722	237.217	129.714	234.909	240.828	168.643	378.04	187.208
22	191.1	181.45	238.769	365.846	168.971	335.387	215.846	161.524	274.6	259.889	206.95	224.48	214.167	322.214	170.5	182.69	350.472	307.143	189.286	266.167	232.231	251.5	282.5	192.4	166.381	264.391	327.074	296.789	259.909	325.81	315.25	182.357	194.379	283.786	185	283	345.188	259.708	204.7	132.706	221.476	239.071	193.111	361.917	193.095
23	197.481	189.5	228.5	365.7	166.545	357.704	247	167.727	270.643	255.423	202.524	215.364	222	355.714	146.632	182.435	356.222	268.357	158.923	281.455	239	224.5	262.7	210.25	163.286	261.333	303.2	326.538	274.727	296.313	286.304	186.467	206.206	296.833	181.25	296.829	341.667	280.625	221	135	238.826	242.852	196.929	373.129	198.762
24	178.696	201.667	249.577	330	173.567	327.4	232.438	170.4	270.08	261.958	194.423	208.7	215.069	351	152.619	177.323	335.25	335.913	186.917	294.481	238.125	244.087	259.722	224.125	181.158	266.583	294.333	315	251.444	323.143	308.05	185.429	212.676	318.273	174.042	275.36	341.929	268.714	208.917	137.452	245.429	204.75	200.333	384.414	180.538
25	198.368	223.357	244.81	367.36	174.105	302.229	216.4	165.5	281.909	231.455	205.808	200.966	224.323	337.6	159.407	190.654	356	348.87	161	282.385	246.923	248.609	229.765	231.294	173.526	278.35	305.037	269.25	234	323.357	313.095	169.75	191.103	266.636	184.2	303.652	339.238	286.955	214.889	137.469	261.667	213	187.192	358.139	212.222
26	197	216.913	252.731	357.65	159.676	309.667	201.583	168	270	240.833	203.5	221.24	215.885	326.4	158.95	195.143	357.758	343.077	198.333	301.514	248.846	258.96	230.353	228.909	168.136	252	311.071	314.789	235.462	323.043	288	193.778	225.731	320.2	173.5	304.406	320.276	279.654	219.286	137.059	267.619	240.543	197.829	369.815	206.684
27	194.773	234.696	258.769	361.85	158.8	298.355	210.588	182.75	295.828	257.958	209.19	236.923	229.5	377.333	172.308	198.87	366.952	295.111	222	287.727	249.167	276.96	243.222	204.923	193.276	250.9	291.72	300.143	258.875	320.952	326	186.75	220.069	315.348	169.316	287.667	336.741	288.667	231.344	140.486	255.375	221.323	196.971	413.71	205.176
28	213.733	210.444	265.167	360.478	162.897	318.28	219.063	191.917	296.267	243.769	212.44	196.455	213.833	362.143	177.824	181.227	383.533	305.2	198.333	293.038	259.067	262.474	238.32	199.889	164.3	269.071	291.571	294.333	208.167	308.533	313	199.727	204.182	298.222	177.36	283.594	357.074	282	230.719	140.387	243.15	241.4	189.528	393.059	196.188
29	200.708	211.714	271.733	359.767	173.4	367	215.2	188.333	310.806	255.435	202.5	212.654	220.094	337.938	147.176	189.103	387.425	375.261	202.231	300.533	251.571	256.148	240.792	251.111	190.722	268.577	319.63	291.333	254	337.833	294.3	194.167	246.732	267.037	197.95	314.914	335.719	297.655	212.857	145.741	254.708	250.086	186.533	379.182	201.857
30	198.857	220.577	274.517	389.92	183.406	322.138	241.364	188.759	287.7	262.737	208.722	207.261	224.241	341.333	165.846	179.273	335.143	338.45	200.25	301.486	261	271.519	213.182	201.75	178.524	241.667	316.778	303	251.556	299.76	338.722	197.5	206.2	302.368	190.968	294.447	331.697	288.348	211.5	137.188	265.222	254.656	183.615	420.8	200.25
31	192.714	211.913	240.5	371.481	167.618	320.967	240.684	172	289.64	263.739	219.045	230.227	216.519	389.267	169.389	189.5	356.219	341.826	203.929	285.5	242.313	232.143	242.429	178.286	191.158	263	300.385	313.909	250.077	312.704	314.364	201.857	214.385	296.815	164.045	275.767	351.172	282.167	229.125	144.12	258.45	238.074	189.941	397.778	203
32	196.957	249.808	244	359.5	182.235	301.333	232.375	190.935	309.824	284.464	209.52	218.63	231.375	326.211	159.067	189.464	354.971	352.875	203.8	303.946	238.429	246.261	217.12	189.154	193.13	270.526	301.786	312.533	261.333	306.913	330.588	216.5	228.852	295	178.8	286.5	336.333	291.88	221.828	126.962	259.947	226.522	196.517	385.458	198
33	198.091	207.579	271.857	345.167	179.395	329.964	223.625	201.556	300.586	284.364	228.28	240.96	218.667	324.5	163.7	194.3	361.857	338.808	178.286	314.452	242	251.667	227.444	193.684	166.269	269	308.481	301.083	253.067	330.391	316.545	202.333	214.313	298.15	177.742	286.409	356.056	296.368	194.889	138.321	240.458	266.774	194.88	396.846	212.524
34	196	223.833	244.826	365.286	160.815	331.04	244.429	177.7	294.679	272.833	224.84	235.04	214.524	360.059	177.231	194.929	361	315.76	162.625	296.571	258.125	277.609	230.067	162.273	182.167	266.286	313.531	301.538	264.615	305.429	319.769	210.091	220.071	290.278	191.565	288.652	312.133	316.105	203.56	136.667	224.65	238.658	185.8	407.581	214.056
35	178.632	208.037	276.667	367.962	180	284.484	232.5	190.273	297.784	263.615	214.864	229.68	212.32	377.333	168.7	184.759	355.31	357.955	183.923	327.139	276.364	265.654	224.857	215.438	193.6	260.4	341.192	314.667	242.667	327.105	351.923	204.429	219.609	294.261	177.091	325.903	373.375	304.857	217.88	123.75	257.792	242.676	207.515	406.171	206.7
36	213.5	226.444	266.148	394.615	173.469	312.931	231.909	174.185	315.917	274.034	210.941	227.75	225.207	418.357	169.188	197.56	340.688	353.957	155.167	303.345	247.438	262.273	225.25	208.167	175.95	265.389	322.103	361.462	266.833	345.846	291.579	202.529	224.84	285.381	175.773	340.167	358.273	291.583	226.045	138.452	241	234.5	199.25	386.226	200.042
37	190.125	199.429	247.636	366.526	155.226	313.222	220.714	168.346	272.29	243.214	221.565	209.455	231.054	390.6	150.813	170.933	349.111	274.56	201.583	273.886	259.444	240.238	238.538	262.4	176.5	258.885	323.484	292.615	255.5	284.727	297.727	213.455	207.769	290.7	192.75	267	318.308	288.6	228.76	132.516	259.625	223.621	165.576	385.432	190.1
38	181.05	190.833	216.417	383.24	153.838	296.033	216.933	183.263	278.844	226.053	231.444	199.5	215.889	352	152.316	172.313	349.87	327.182	199.5	274.576	229.563	240.2	264.818	222.722	171.087	269.833	304.63	276.923	236.706	286.083	302.5	186.4	225.536	319.214	160.1	288.424	301.652	277.304	211.96	130.08	238.25	222.059	159.481	367.227	182.313
39	181.143	197.533	248.679	383.852	163.706	329.833	216	170.75	301.867	246.714	211	224.545	228.906	354.5	162.667	168.214	330.167	302	181.368	286.813	279.722	218.065	264.957	210	163.571	261.5	303.607	283.6	246	313.821	301.1	191.786	200.375	291.964	190.138	270.724	311.2	271.458	226.417	133.821	239.647	242.212	175.613	396.576	189.864
40	179.4	217.563	241	355.667	160.276	327.645	219.526	159.389	272.214	228.065	207.227	214.182	223.929	332.167	137.435	191.455	343.182	346.15	191.267	250.621	226.083	226.688	260.045	214.111	160.1	258.391	305.778	258.947	268.6	317.792	319.115	197.5	227.174	283.462	173.559	273.31	331.885	313.762	216.095	143.793	227	223.667	184.952	375.892	197.909
41	178.895	208.2	240.452	371.875	161.8	311.771	231	179.379	263.643	272.167	202.864	216.1	218.355	344.333	158.727	164.607	320.677	299.958	167.786	269.206	259.5	232.824	255.227	240	156.6	248.909	300.045	291.429	279.6	337.37	306.308	217.538	229.061	280.636	173.619	276.957	362.76	283.087	206.5	141.467	256.524	228.094	181.654	382.568	193.409
42	205.105	195	226.36	349.7	158.935	321.364	203.75	180.5	266.656	272.615	222.636	210.357	219.429	355.077	153.75	165.214	329.438	313.185	180.5	298.088	258.846	218.125	248.19	195.7	170.765	277.346	308.32	283.158	229	304.048	300.684	186.933	227.917	314.4	187.591	292.04	364.583	272.714	222.75	129.441	271.333	238.576	175.581	366.548	209.385
43	197.188	207.609	238.4	368.4	167.75	315.364	227.545	194.28	273.192	285.55	198.63	181	213.483	349.3	175	178.654	360.844	310.96	178.8	283.227	247.385	242.789	240.214	205.357	163.083	261.64	308.714	312.5	253.818	326.536	305.95	195.2	212.233	282.611	173.526	305.37	335.231	276.273	218.333	135.394	260.545	229.742	177.345	397.867	195.464
44	196.125	193.16	264.792	345.13	166.333	290.686	229.9	180.407	299.483	262.143	201.25	199.13	216.148	316.071	167.538	191.645	361.088	332.538	159.231	281.122	253.235	231.379	205.118	203.692	175.708	281.833	315.097	286.813	227.875	313.619	294.5	207.5	214	295.286	188.682	271.12	348.714	295.95	196.059	131.529	242.81	228.727	185.469	413.8	205
45	183.857	201.35	269.75	354.12	171.543	303.353	239.2	184.542	307.625	253.826	214.35	222.792	232.538	335.923	171.611	178.577	348.586	326.579	184.917	294.423	241.375	269.739	231.1	214	180.133	254.5	310.939	324.824	250.75	321.667	314.905	183.625	205.37	314.65	181.036	263.706	349.043	270.476	216.607	128.381	232.077	229	184.419	370.125	222.44
46	201.2	222.8	273.318	381	180.108	300.72	231.118	177.083	293.48	256.455	198.042	215.118	218.926	378.167	163.318	192.633	362.121	324.208	184.727	287.179	269.667	243.684	238.105	213.6	179.591	264.75	307.481	298.933	257.5	305.409	321.042	205.6	216.516	295.412	175.56	281.5	354	307	205.211	142.074	227.333	240.567	203.5	407.355	200.353
47	191.167	211.077	256.462	354.364	160.632	318.897	214.267	199	311.826	277.567	204.407	208.5	231.464	347.267	150.944	193.161	364.324	325.633	202.368	300.367	245.444	283.741	228.765	207.9	180.5	260.895	301.125	309.571	280.1	336.68	316.136	186.692	207.481	294.667	172.5	304.057	327.5	298.852	211.267	136.29	246	236.222	172.381	408.5	198.421
48	203.833	207.808	243.879	359.435	182.684	314.968	253.25	190.185	311.48	253.333	225.571	213.826	222	365.778	151.391	198.8	362.75	350.552	163.941	284.472	253.5	250.067	265.895	211.818	198.5	254.667	331.276	276.083	275.467	303.05	344.875	216.786	214.241	303.231	182.375	287.8	317.32	265.16	208.967	133.759	231.4	249.75	201.138	395.346	182.773
49	205.857	211	262.815	365.407	179.58	348.667	251.333	169.875	320.216	259.263	234.235	211.278	240.625	346.5	161.938	191.407	376.571	325.125	202.133	294.121	263.2	279.774	246.706	225.095	183.579	281.375	315	302.667	266	318.462	316.579	199.4	238.953	292.95	181.148	357.956	340.879	304.579	204.139	142.885	259.261	248	196.857	420.452	224.611
50	201.182	205.556	283.774	369.333	165.267	326.6	224.611	188.963	291.433	276.759	213	222.263	225.621	342.077	151.579	192.379	365.417	342.207	173.286	303.129	267.762	240.45	242.3	205.278	181.333	253.667	299.964	304.063	271.692	319.577	377.929	195.632	218.846	320.696	194.652	318.286	352.267	289.053	217.536	150.63	223.056	245.367	191.821	421.458	221.429
51	217.143	209.043	259.788	348.4	194.486	324.094	204.263	193.923	281.923	254.25	221.762	220.55	226.118	316.1	184.273	206.313	380.559	336.759	200.778	290.933	254.529	260.783	242.125	209.278	185.85	264.083	301	301.867	281.563	280	327	213.833	216.08	286.038	176.16	288.781	348.16	304.286	214.483	135.485	229.778	254.906	173.412	401.75	213.565
52	215.625	237.519	251.28	388.76	174.419	309.233	230.714	190.87	304.714	275.864	211.567	231.25	226.214	346.353	175.85	200.467	358.6	351.333	204.733	325.276	260.5	261.087	223.647	215.273	187.682	283.174	309.167	321	275.563	320	337.625	187.143	203.571	292.905	198.3	324.5	365.143	301.733	229.607	131.656	274.938	256.556	191.417	401.361	197.611
53	215.85	226.846	262.423	372.579	199.676	305.4	234.6	189.125	312.8	282.52	222.4	232.105	208.931	352.333	177.882	191.167	371.536	323.667	185.333	299.906	257.5	271.958	242.905	201.944	191.357	259.24	348.038	303.364	278.053	314.045	324.167	201.25	237.643	292.88	178.045	301.179	339.353	306.174	209.833	136.774	266	247.926	189.967	392.536	213.903
54	202.63	188.591	247.609	360.793	181.811	304.5	226.231	190.704	314.857	273.958	216.12	215.815	211.5	340.833	170.824	197.412	362.862	334.458	191.125	297.357	253.083	273.905	227.864	204.294	182.708	267	327.731	302	303.923	309.2	321.353	193.455	227.212	301.538	183.857	304.278	352.2	281.792	240.688	138.552	250.706	243.667	192.241	388.815	227.188
55	158.632	191.957	214	382.103	155.302	325.25	229.133	181.071	263.444	243.211	215.5	199.846	221.516	352.286	157.722	170.067	317.636	311.346	189.6	272.188	243.556	252.316	250.25	208.133	154	269.435	325.107	294.833	242	276.625	309.19	157.667	184.286	308.038	178	285.192	308.346	275.828	234.303	139.435	250.238	255.259	166.741	380.478	193.667
56	191.227	225.952	215.409	373.542	162.938	333.44	234.25	181.13	262	278	204.381	184.1	234.148	400.545	145.529	173.784	307.692	322.111	169.412	226.583	233	235.261	239	238.467	163.833	250.692	320.762	294.875	247.6	275.857	326.864	184.333	205.36	291.095	166.211	270.63	327.185	253.167	215.346	137.967	219.053	237.043	164.636	406.897	186.688
57	203.563	192.95	247.591	360.769	160.611	303.167	242.4	177.429	274.7	232.842	198.759	214.759	226.75	351.875	155.25	151.444	302.346	316.05	183.6	302	247.118	219.167	270.381	240	170.308	212.944	294.357	277.75	240.308	293.192	313.125	208.545	192.8	296.182	178.778	283.308	311.1	297.895	225.2	133.714	221.059	240.192	185.346	382.676	199.647
58	188.235	200.478	217.227	368.316	168.676	326.633	225.308	167.179	264.474	259.542	206.542	200.87	214.429	364.786	167.167	163.033	327.464	295.32	177.188	274.455	249.571	233.13	253.714	214.857	169.083	266.25	296.68	313.571	247.688	306.355	308.167	165.5	192.194	281.235	177.444	255.379	336.524	253.348	240.962	148.5	260.35	247.24	171.969	384.25	197.214
59	192.765	203.571	249.767	341.522	149.537	315.538	228.75	187.96	264.8	249.963	220	208.296	214.065	341.857	149.647	188.88	362.571	309.636	202.273	273.152	244.375	233.964	247.882	252.143	163.318	284.476	308.412	310.462	221.231	309.069	321.211	213.533	222.313	293.654	184.56	288.531	337.864	271.375	212.467	135.484	237.5	263.826	174	365.438	210.059
60	189.75	209.9	252.214	340.667	165.861	324.167	230.474	184.321	302.704	250.833	209.952	215.12	212.769	333.813	154.389	189.16	361.094	339.737	173.909	280.333	244.417	240.286	256.591	219.909	164.464	269.333	317.469	292.308	251.471	305.52	316.25	190.182	203	308.526	168.32	301.179	338	263.955	215.467	132.71	242.238	250.36	187.385	381.083	196.609
61	200.65	214.409	234.37	384.208	146.969	303.885	210.769	189.115	282.69	252.652	202	200.5	228.156	346.389	147.833	186.105	324.931	315.783	187.615	297.375	237	243.316	265.8	236.833	182.214	294.483	334.433	271.1	243.583	314.818	305.25	180.8	185.76	282.429	178.85	290.308	309.25	289.438	223.458	127.077	241.143	233.5	185.313	400.036	173.474
62	186.92	198.895	272	381.955	161.095	310.792	218.333	178.5	268.852	255.864	194.905	229.526	220.286	339.4	157.667	190.759	349.833	355.571	188.438	311.536	273.917	234.385	225.1	200.067	190.389	263.519	314.517	290.067	244.267	296.3	295	192.5	208.483	301.88	176.957	303.857	318.065	283.762	221.467	144.429	252.5	236.32	175.625	396.88	200.632
63	191.778	203	256.667	341.5	164.081	298.613	216.923	176.154	282.806	259.227	205.692	190.045	209.795	357.111	160.176	193.304	358.543	310.964	183.929	278.5	239.25	274.737	238.444	242.4	167.048	264.211	330.75	313.455	250.857	296.5	307.739	185.667	203.344	297.727	162.35	303.069	311.906	264.333	213.125	139.161	252.5	212.88	188.727	384.4	212.182
64	185.188	213.913	239.304	361.444	179.457	326.88	217.2	177.552	286.176	267.278	207.19	193.048	213.69	314.417	163.944	185.731	349.167	344.481	190.263	267	253.333	258.731	231.048	209.417	188.647	254.333	298.63	286.833	286.923	325	309.706	219.077	208.241	312.9	164.727	307.344	365.682	285.609	210.056	126.593	234.737	226.87	175.531	394.567	207
65	191.05	226.882	242.208	387.125	179.645	312.103	210.846	180.913	295.692	240.333	217.773	207.364	227.125	360.737	160	201.484	333.08	363.148	215	294.44	242.2	248.654	240.778	243.545	194.826	275.375	333.152	288.385	263.471	328.944	314.947	191.688	213.393	301.1	182.958	277.563	342.08	267.348	223	143.031	239.739	237.733	191.724	409.903	208.846
66	215.5	231.455	233.591	377.263	176.167	297.03	204.875	192.538	299.864	255.143	203.278	207.769	208.421	336.308	145	199.759	353	330.577	182.05	319.065	241.333	243.893	242.846	213.273	174.724	270.5	312.938	297.053	257.455	304.903	338.8	198.167	194.727	320.85	176.292	313.552	336.258	292.385	213	126.424	261.947	235.862	195.826	403.29	199.636
67	201.333	217.043	245.95	384.44	182.359	321.455	218	188.938	317.259	254.238	212.412	214.148	226.778	350.083	151.389	196.25	344.848	370.864	190.6	281.2	264.583	271.52	225.034	191.111	184.852	257.955	310.567	332.111	242.5	302.333	327.714	195.111	216.786	323.125	169.458	323.385	339.406	294.261	208.188	130.391	246.81	249.667	198.087	424.167	201.143
68	213	220.185	250.619	374.053	171.816	315.071	213.222	182.857	323.964	285.107	217	223.808	215.364	329.188	150.438	194.848	369	320.607	213.158	323.421	233.286	249.885	253	211.545	184.037	259.083	314.455	301.533	272.533	336.619	308.579	199.4	208.483	305.25	183.36	305.8	322.172	289.885	213.862	139.688	224.278	237.913	188.933	421.12	216.182
69	210.75	208.077	233.967	399.68	179.333	333.182	232.923	195.136	285.654	271.087	211.409	225.737	220.688	391.313	156.136	190	372.452	371.571	204.667	303.8	243.5	258.931	248.1	213.909	197.31	269.095	303.731	302.313	271.154	305.542	290.2	236.7	228.645	287.409	188.222	306.68	353.75	280.238	209.483	142.065	240.136	237.2	190.966	397.103	211.864
70	213.389	212.619	221.864	362.958	179.393	330.067	233.091	194.37	298.615	239.933	206.038	235.75	228.435	364.267	141.615	211.769	347.548	340.087	160.917	330.645	244.471	278.625	209.864	176.941	195.348	271.609	341.8	303.857	274.2	280.8	298.391	186.462	205.571	267.222	181.036	305.75	323.25	309.636	211.739	131.938	272.9	254.545	209.452	390.5	201.037
71	202	217.957	236.571	371.68	187.457	326.176	241	188.192	326.885	247.4	217.893	236.043	233.238	358.8	187.368	187.429	336.931	306.455	182.143	311.71	254.091	262.862	226.24	180.933	181.042	254.036	324.16	322.667	253.154	326.765	354.429	207.688	233.71	283.12	196.773	293.256	334.469	305.35	208.143	142.939	262	247.6	174.206	398.481	189.95
72	216.316	214.5	239.483	352.389	173.147	319.306	241.25	199.154	313.5	270.864	215.864	247.524	248.344	340.429	173.105	197.393	370.773	349.519	195.176	308.029	252.438	291.81	212.722	196.941	184.414	276.565	326.581	289.765	265.545	313.478	292	181.8	211	318.13	173.308	298.667	335	326.857	229.571	139.065	276.938	234.69	195.788	395.786	210
73	190.625	212	238.68	375.92	149.515	304.391	227.227	170.615	260.188	251.727	218.63	198.714	231.607	344.545	149.818	165.5	307.792	284.913	190.105	263.182	258.231	239.227	251.813	219.733	169.476	271.333	293.269	305.176	253.545	288.348	310.824	196	201.304	270.85	171.65	269.357	306.655	277.115	217.8	127.469	231.444	246.407	188.767	368.321	181.818
74	195.75	191.643	226.966	385.65	160.132	318.969	213.941	170.76	296.69	238.273	203.588	215.682	230.429	323.125	179.071	173.679	343.111	304.056	192.875	269.222	217.471	237	278.167	229.5	170.944	250.889	316.667	300.833	256.941	278.194	321.381	214.364	218.286	307.379	168.308	272.071	321.034	288.947	211.885	145.069	231.867	243.517	182.138	408.172	187.889
75	179.563	187.586	215.346	382.81	172.742	305.409	238.273	182.6	258.92	246.923	209.13	208.4	207.952	338.444	158.368	180.147	338.643	286.727	178.647	278.045	258.444	229.038	278	238.571	159.067	277.654	315.04	287.429	259.231	293.417	288.889	181	192.84	309.667	181.759	301.581	303.077	272.4	227.4	142.656	228.647	229.214	183.375	380	184.524
76	205.1	199.118	208.077	359.526	159.568	313.645	225.667	176.958	245.28	250.957	205.222	207.926	214.034	301.647	148.733	165.357	323.857	351.458	163.063	260.742	223.6	236.667	271.067	215.6	150.217	263.227	325.655	250.529	251.467	306.12	289.727	172.9	188.185	292.957	176	291.097	318.688	256.318	215.522	136.969	243.273	259.16	178.333	382.212	181.905
77	200.56	176.682	242.773	355.625	154.302	325.677	244.231	174.241	278.583	243.45	201.923	197.174	226.913	355.905	157.789	210.31	338.257	310.16	186.632	266.103	216.417	237.7	255.7	225.636	169.64	256.526	312.259	301.786	244.364	313.421	295.65	209.375	196.286	295.72	185.947	284.344	305.857	296.462	219.591	138.423	223	227.55	162.704	377.231	175.7
78	179.789	205.778	251.379	338.389	167	330.645	220.059	167.2	276.48	265.944	208.143	212.375	240.92	292.214	171.824	171.565	358.607	316.172	198.778	300.833	244.824	246.269	230.375	226.933	178.379	266.174	292.125	286	241.571	296.188	306.565	196.857	210.821	308.1	196.138	282.44	320.304	255.857	199.783	129.071	222.375	218.5	182.033	380.87	177.125
79	202.263	199.333	271.379	366.414	166.622	317.483	220.412	175.16	269.897	232.52	204.115	207.65	229.333	316.8	165.471	165.636	373.81	329.655	189.067	279.36	233.933	243.571	231.619	213.429	166.64	248.412	299.214	303.053	271.083	308.64	302.737	197.333	211.741	256.222	178.857	298.071	338.667	290.92	205.25	131.472	221	243.72	187.722	405.24	196
80	181.35	219.125	265.852	382.143	164.267	288.1	214.188	186.636	258.926	248.208	193.667	209.269	202.226	348.231	156.455	171.043	362.091	359.333	177.615	300.594	248.6	256.667	224.65	189.308	192.647	260.571	314.194	260.833	238.1	305.591	323.714	218.1	218.531	299.391	181.346	291.967	314.85	287.294	204.471	134.156	235.071	227.261	191.667	406.261	192.857
81	196.813	217.889	235	359.625	163.452	318.533	222.917	186.333	276.345	243.25	200.862	213.083	224.087	345.667	152.16	169.444	346.216	348.24	197	296.119	257.75	258.214	230.4	229.462	172.348	259.609	320.048	297	242.769	322.526	305.813	190.25	214.111	284.64	182.455	288.769	333.071	277.885	208.25	137.258	254.467	247.519	188.353	396.417	219.182
82	181.421	185.333	245.269	351.692	175.146	313.909	231.583	169.19	286.057	249.435	209.308	186.192	222.391	355.786	155.083	181.96	358.536	321.905	188.75	293.964	262	241.625	220.111	210.333	174	277.4	286.04	282.143	256.5	310.318	292.619	228.857	223.667	289.043	176.273	300.533	351	284.174	219.188	136.848	259.929	255.276	175.783	401.346	229.056
83	201.526	223.8	254.632	375.88	168.452	337.5	240.545	171.286	280.545	249.192	203.962	213	226.115	364.154	160.944	198.231	351	347.522	198.571	280.68	230.429	268.63	231	217.727	166	257	318.387	325.308	231	309.2	289.944	200.3	202.48	266.84	180.733	267.929	352.579	260.208	213.6	123.708	235.923	224.269	184.44	363.577	215.895
84	186.611	194.074	226.042	380.64	179.368	281.345	226.455	195	296.762	239.258	205.304	206.105	223.385	346	151.429	187.429	382.938	332.591	214.188	309.593	246.176	248.923	248.125	207.417	172.667	287.64	302.143	319.5	224.818	322.25	323.176	196.5	215.238	292	186.069	280.923	337.692	287.375	204.792	133.242	254.273	228.867	196.176	383	196.625
85	190.611	207.538	234.563	370	167.474	316.167	234.667	195.333	275.28	270.7	206.217	208.759	214.423	395.692	162.8	176.704	350.6	343.458	216.091	293.7	229	267.789	228.143	217.438	192	255.44	305.5	292.1	276.8	313.143	297.056	215	220.037	301.778	172.833	287.8	326.409	301.632	233.579	147.194	232.789	273.4	197.68	392.885	195.955
86	204.25	214.762	273.13	365.95	172.679	285.583	224.538	174.538	299.071	262.045	217.45	220	229.115	347.6	169.455	178.5	343.933	367.963	179.357	317.946	254.091	266.143	236.294	220.467	189.56	258.615	341.107	315.875	264	355.526	340	197.333	220.667	274.923	183	293.969	342.429	299.318	211.355	141.44	244.375	262.92	188.917	398.594	199.762
87	201.435	225.476	262.769	339.619	173.805	313.786	216.95	198.045	320.826	247.56	216.25	207.368	220.677	331.25	171	191.321	323.964	333.125	187.357	306.727	251.385	277.722	249.227	192.9	161.304	260.818	329.438	331.375	278.357	313.519	333.214	197.727	228.103	334.462	173.208	316.469	336.848	303.286	211.862	138.588	235.25	256.567	197.708	386.03	198.238
88	187	197.286	255.393	359.3	180.765	324.621	204.5	199.667	283.96	244.44	216.81	206.625	212.643	392.25	156.25	190.633	358.968	322.852	152.538	312.435	259.583	294.857	226.522	201.714	164.727	274.68	314.15	310.778	261.25	326.913	328.591	207.083	218.739	315.474	176.8	298.448	354.8	291.321	230.92	151.567	244.111	238.815	198.962	398.185	213.217
89	221.182	246.72	250.654	349.452	171.686	316.917	240.7	186.08	310.871	282.042	233.417	214.087	215	337.813	189.313	198.826	370	326.762	192.389	297.154	270.333	269.25	228.545	182.353	182.643	248.652	312.182	312.75	293.333	302.278	326.25	225.267	205.308	282.227	184.474	282.032	319.25	284.087	219.04	136	232.345	259.4	180.56	430.192	205.957
90	194.667	206.526	256.433	352.345	188.514	326	228.133	192.48	310.917	283.862	199.2	235.107	200.423	331.929	177.176	191.808	348.615	282.619	181.286	302.37	264.875	259.577	226.471	210.083	185.125	244.438	299.192	292.333	257.8	322.682	296.273	231.765	200.933	304	162	299.333	337.786	267.808	213.583	131.172	248.421	263.577	189.81	383.968	215.857
91	188.158	177.591	218.444	382.6	153.914	327.217	216.105	180.208	243.571	239.12	190.833	207.13	212.25	296.571	156.579	158.029	341.355	327.724	178.235	272.875	247.818	233.6	255.25	237.364	175.542	271.4	305	269.5	243.917	263.926	301.857	163.667	197.545	292.217	173.214	265.861	306	258.556	200.6	138.387	242.5	219.652	169.909	404.143	194.063
92	195.944	201.708	226.731	348.714	170.517	324.967	214.875	163.696	261.118	253.688	200.481	211.304	228.083	330.333	142.5	163	329.37	302.792	168.846	281.714	231.067	234.429	257.6	235.2	184.889	260.36	307.483	306.389	250.438	273.643	280.133	194.75	184.2	273.25	192.7	286.241	321.333	277.704	201.483	134.241	243.8	242.52	171.318	359.423	198.5
93	195.818	199.429	217.833	327.952	163.447	328.172	236.333	161.545	239.778	223.304	176.368	214.889	230.967	320.077	148.944	186.207	309.424	312.52	185.909	281.846	237.889	234.333	263	219.789	166.154	263.714	281.444	289.692	231.154	304.08	287.533	196.063	189.55	306.5	183.458	296.947	318.276	268.037	208.353	145.375	243	212.5	166.559	383.943	187.316
94	188	195.35	209.833	377.931	168.441	318.097	228.462	174.107	265.233	227	177.25	207.737	210.6	353.25	132.588	170.706	345.029	330.957	194.733	272.857	238.176	234.63	247.706	218.778	154.667	253.036	313	270.091	236.533	295.167	314.389	201.545	214.739	293.385	170.133	276.938	314.4	252.957	216.72	134.071	233.4	243.448	180.6	389.536	176.05
95	195.789	218.571	264.792	350.583	152.138	304.722	204.4	166.577	250.733	244.269	192.593	202.842	232.6	382.429	143.176	184.5	319.421	332.154	197.267	286.9	249.889	237.72	243.833	235.588	199.037	284.636	332.5	268	257.857	326	316.647	181.083	202.37	289.55	171.308	271.154	312.182	274.759	224.043	144.528	250.474	231.344	174.917	379.458	189
96	198.667	211.4	260.261	342.654	176.694	317.37	219.231	186.591	282.071	255.1	196.889	191.348	205.385	285.056	142.929	175.286	322.931	291.174	171.158	263.625	269.867	243.818	237.273	214.727	182.227	275	297.091	286.563	233.714	303.179	333.071	189.636	217.75	277.095	190.059	270.176	306.519	285.3	211.458	122.323	221.652	252.36	160.857	399.345	200.778
97	195.438	214.136	254.955	374.462	168.889	315.167	217.786	185.828	282.379	242.08	210.833	199.778	214.423	365.571	164.526	171.808	357.103	303.08	177.867	291.774	240.118	266.75	247.095	220.462	192.227	271.148	299.909	317.25	241.833	308.464	315.429	176.5	196.935	269.632	178.174	273.348	330.172	282.304	221.75	123.107	249.474	249.567	174.656	385.065	203.773
98	182.438	185.471	252.429	355.308	177.105	273.368	204.875	157.667	248.778	240.2	190.75	195.933	210.545	278.857	142.231	181.824	312.313	297	152.25	261.294	210.8	219	249.111	220	174.55	254.133	304.409	300.364	229.429	305.357	323.429	182.667	194.579	237.545	179.176	269.864	280.167	274.333	214.75	131.769	234.611	240.318	170.708	360.615	182.25
99	188.045	214	259.125	293.917	182.639	285.862	221.692	167.381	270.364	245.185	207.214	215.5	214.64	356.467	153.588	193.857	344.419	309.333	185.8	306.406	254.824	249.333	245.533	208.667	189.842	257.115	312.96	286.769	267.167	320.5	303.833	183.5	195.088	294	170.591	309.892	315.65	277.75	220.357	139.031	228.136	233.095	181.355	392.279	191.048
100	191.292	211.417	239.042	343.783	180.345	322.591	213.222	184.636	285.464	254.24	212.696	204.524	219.769	329	154.909	194.808	362.633	327.55	176.583	297.641	252.25	264.722	210.048	208.4	184.833	252.5	283.038	289.364	229.154	329.15	284.875	192.6	214.346	275	168.346	272.7	340.524	285.609	205.611	142.633	241.72	244.31	196.167	393.323	212.294
101	196.333	196.321	246.885	348.682	165.839	293.455	233.25	185.242	300.231	258.68	206.484	202.955	223.077	352.813	160.357	188.355	365.333	338.905	197.25	295.25	230.571	255.963	229.933	192.143	191.048	281.208	297.303	288.786	246.588	336.913	277.273	200.375	209.913	291.75	174.148	283.379	303.125	277.636	215.63	145.333	238.409	243.375	177.438	387.231	215.833
102	205.667	217.955	235.625	382.636	165.344	319.8	231.111	190.9	288.69	270.5	207.889	221.24	220.03	371.188	158.7	197.32	361.167	332.923	190.889	292.313	253.176	273.429	230.85	223.222	181.421	265.654	307.226	290.083	253.545	323.917	298.529	199.636	225.577	305.538	187.2	268.36	310.471	276.9	200.654	145.464	230.538	254.393	195.194	387.667	222.118
103	192.333	223.88	262.429	339.136	166.576	287.393	214.417	182.923	308.143	271.032	204.182	226.571	211.815	331.444	148.684	204.957	332.057	289.815	183.588	309.069	271.1	260.958	222.526	206.083	165.474	278.524	315.063	280.176	255.25	356.045	298.737	217.071	218.786	293	185.423	279.939	309.286	277.217	208.04	136.212	221.118	245.1	193.968	401.543	212.769
104	214.333	206.318	252.667	360.065	175.475	312.4	201.636	204.179	292.129	248.722	213.227	225.75	215.176	329.389	158.895	202.7	332.464	331.75	161.462	284.286	243.538	246.444	213.077	199.25	176.633	252.762	322.939	296.5	240.1	320.241	298.444	196.7	228.741	314.75	169.577	284.682	340.733	254.85	205.393	142.111	219.381	282.382	194	410.205	214.125
105	195.8	248.133	243.036	353.923	183.611	302.621	213.7	194.895	314.227	266.6	206.862	219.808	217.24	345	167.85	184.455	365.31	382.318	187.176	302.242	237.818	252.381	211.556	199.625	200.955	285.889	311.031	285.462	245	320.059	329.286	202.333	209.286	296.636	185.393	288.467	319.207	313.222	218.389	138.385	206.222	245.065	206.633	381.906	209.217
106	211.529	222.375	248.871	358.407	182.276	307.677	230.6	191.323	310.704	283.739	228.476	219.6	217.129	392.13	167.059	201.286	355.152	296.895	191.933	304.276	255.667	265.458	217.368	197.267	184.64	277.625	332.688	290.353	244.917	320.259	326.455	218.313	190.889	290.214	184.808	304.514	348	276.739	214.421	141.519	245.471	241.357	183	380.083	213.45
107	215.235	232.333	247.25	374.654	191.794	329.846	216.933	181.414	292.923	279.692	212.143	231.96	226.382	338.143	159	195.069	353.516	326.593	174.778	323.852	240.083	277.76	244.476	202.278	181.952	275.115	300.879	323.077	269.929	308.571	313.895	199.231	204.923	313.125	178.905	299.214	338.967	275.407	207.769	137.838	251.625	270.286	190.559	388.2	210.875
108	191.679	205.538	251.227	362.96	193.73	311.414	225.786	195.429	314.84	313.056	232.724	205.444	225.71	365.688	164.667	199.08	358.111	296.654	180.667	303.962	262.125	247.423	212.476	181.75	181.348	265	308.375	324.5	249.818	300	329.35	215.8	236.613	308.211	182.074	297.074	337.88	275.933	199	129.611	242.536	275.875	202.111	436.389	222.5
109	180.476	199.828	230.043	384.783	145.636	311.548	220.167	178.828	255.208	238.609	200.769	189.842	232.879	352.9	136.692	180.793	327.56	330.333	178.765	267.071	241.944	239.25	255	241.091	159.545	258.105	290.457	320.2	243.467	280.345	252.643	196.111	214.5	290.136	157	257.852	318.094	283.739	210.722	129.968	254	219.385	168.192	392.25	178.545
110	204.4	195.043	221.553	350	150.147	297.077	215.947	166.182	270.56	236	187.115	191.143	220.548	327.538	151.063	165.28	313.333	296.667	217.133	280.417	252.286	211.944	255.5	220	173.458	256.348	278.483	332.429	252.412	286.842	273.64	186.917	200.64	292.08	170.538	267.692	316.5	257.13	196.769	134.379	227.529	224.828	174.882	376.125	196.895
111	218.1	199.19	222.5	366.24	164.636	299.815	212.231	163.963	270.273	235.5	193.476	211.476	205.724	353.462	147.5	176.37	316.647	325.462	192.5	272.333	243.615	233.353	277.333	210.133	178.391	254.25	305.531	300.462	259.063	280.773	281.955	215.818	186.034	274.667	177.852	270.176	331.917	264.154	188.571	133.29	251.579	246	185.7	391.184	199
112	189.333	199.35	222.103	347.043	169.6	307.222	246.625	170.524	284.136	228.63	221	196.708	219.429	393.733	139	177.5	341	288.211	201.364	276	257.091	247.667	276.471	249.944	162.25	273.15	328.036	312.889	229.615	289.625	321.524	190.857	190.355	260.167	161.333	312.586	336.846	271.259	208.688	123.065	231.222	235.968	177.091	359.964	190
113	189.053	185	237.32	338.5	177.242	309.379	234.5	193.64	287.667	240.16	209.391	188.875	220.161	340.867	150	190.407	311.107	297.1	185	284.56	245	240.467	255.917	214.818	171.25	275.778	279.969	298.182	263.8	311.25	288.3	194.083	169.429	289.682	185.542	273.111	340.696	287.955	215.625	138.923	235.048	207.875	180.967	378.909	219.063
114	179.857	226.955	233.238	380.1	167.765	292.818	220.412	184.077	253.533	246.706	193.261	212.609	212.261	345.867	147.6	179.478	357.577	301.643	191.867	298.259	238.455	246.455	230.412	225.471	164.389	275.962	325.407	324.474	256.667	308.222	294.222	178.222	208.4	289.64	186.125	283.296	325	267.545	209.75	137.5	233.346	226.077	173.423	374.074	215.095
115	200.16	208.313	235.719	354.5	162.41	289.355	217.235	181.833	282.074	263.393	199.15	211.522	202.793	315.524	155.545	186.792	333.037	318.926	171.667	314.2	249.636	262.393	221.8	201.786	175.091	288.955	299.609	276	254.143	315.15	309.625	200.867	193.2	305.444	167.682	286.267	320.2	285.174	203.24	135.765	247.053	245.556	170.462	391.429	204.6
116	182.143	203.769	232.556	353.231	164.424	318.036	229.583	164.727	279.792	252.773	197.594	197.828	223.423	333.643	143.263	181.276	367.667	317.957	192	286.032	242.625	243.739	249.947	198.588	169.435	276.526	316.24	310.05	260.053	328.769	304.667	201.533	229.259	306.118	182.05	262.541	306.643	318.048	223.261	132	245.333	232.105	193.519	362.542	213.053
117	210.55	188.833	250.667	346.263	147.103	288.714	234.143	173.733	271	239.625	206.444	204.3	217.357	375.267	148.565	185.462	360.125	319.8	203.111	283.71	215.5	257.68	244.6	213.375	179.034	230.909	309.929	290.733	270.611	314.55	290.619	203.733	192.423	292.63	163.92	293.793	328.931	281.15	199.667	136.889	261.412	235.182	183.103	388.067	205.5
118	193	200.15	256.63	359.429	176.081	288.531	243.571	176.16	296.214	238.9	197.957	207.727	227.926	329.789	139.44	194.481	348.154	328.88	198.353	271.892	259.375	234.4	227.143	222.238	197.708	233.043	304.615	288.75	259.2	302.269	307.909	186.923	212.731	292.423	176	295.108	290.48	281.704	227.962	129.543	262.15	270.043	180.567	397.433	196.706
119	183.889	206.913	245.059	360.677	165.889	292.107	213.556	176.269	279.138	258.37	229.407	222.476	215.846	314.929	166.412	181	347.788	331.462	186.5	285	222.846	247.6	223.313	212.5	167.412	249.5	304.2	297.5	275.692	320.5	319.143	192	214.222	308.35	168.433	307.714	330.061	276.741	212	134.75	246.619	244.88	192.294	385	193.444
120	200.667	236.667	238.333	383.955	172.029	316.125	206.053	178.174	310.13	227.471	204.938	227.167	200.607	315	155.833	202.406	387.565	347	215.389	321.563	234.765	269.476	222.333	212.818	195.64	272.963	309.241	309.25	267.923	336.321	310.35	196.267	200.303	293.6	172.241	296.037	327.714	270.864	217.944	129.385	246.364	256.556	195.212	379.778	203.643
121	193.75	204.407	230.905	355.037	171.212	305.5	226.235	193	311.25	246.444	205	217.182	214.182	394.765	162.889	185.313	385.593	317.882	186.867	309.071	230.3	276.476	220.286	230.2	183.35	257.577	313.267	303.571	271.667	356.087	308.381	221.571	215.857	311.16	176.92	303.1	341.895	292.9	227.118	139.074	249.125	247.038	182.207	390.639	192.824
122	196.375	213.333	237	378.263	173.313	310.345	218.3	185.048	309.667	271.48	189.609	199.038	221.185	336.818	169.474	179.593	361.533	274.464	168.789	307.034	243.692	256.8	234.944	218.929	186.714	227.905	304.688	313.214	247.4	343.792	275.9	222	210.8	324.739	175.815	293	338.833	280.273	206.667	131.625	239.444	218.625	187.4	381.424	200.158
123	172.25	220.136	258.591	375.375	189.895	326	207.071	184.429	295.281	239.842	213.318	226.864	208.407	368	167.286	211.667	362.484	324	194.933	294.826	245.7	260.455	233.933	182.615	192.692	276.095	301.516	306.875	266.875	329.444	306.263	217.111	210.552	317.083	184.208	301.172	334.32	286.579	191.087	130.069	230.087	254.172	174.267	386	193.222
124	213.81	217.857	247.864	365.962	174.065	329.962	233.5	190.154	290.091	274.864	223.269	219.792	210.875	340.467	154.474	205.68	350.533	340.474	215.294	323.8	224.091	246.471	225.471	169.833	187.667	238.316	298.643	310.357	241	311.68	324.111	195.273	200.259	328.478	178.8	304.448	361.296	300.5	202.217	123.63	230.267	264.485	173.645	404.44	199.2
125	213.714	209.087	239.593	347.958	181.474	318.76	198.154	189.222	305.179	262.952	221.741	223.571	219.414	380.7	166.941	204.793	360.56	353.75	198.455	303.393	270.647	276.923	238.636	185.636	183.808	276.895	314.588	278.412	275.714	306.857	305.667	208.529	213.4	263.773	158.3	304.9	368.71	312.923	207.333	124.879	235.269	245.677	191.303	407.605	207.389
126	223.92	203.944	245.607	366.577	183.306	320.219	252.533	176.364	313.44	268.591	226.161	220.2	232.111	383.091	169.333	197.714	381.069	301.2	187.222	310.308	277	262.174	233.238	215.9	185.632	238.95	303.853	320.5	248.8	325.25	305.174	185.167	200	292.679	202.4	323.545	335.971	299.533	223.9	132.7	236.609	234.5	194.394	416.185	214.13
127	199.438	188.2	227.063	378.76	161.919	301.04	236.833	159.083	272.72	245.471	200.071	218.852	216.545	300.615	139.267	182.571	320.308	318.923	195	280.184	227.909	228.654	238.15	197.833	166.053	253	298.478	293.5	224.727	277.905	314.188	178.75	179.833	285.864	190.5	246.464	332.048	248.375	209.259	121.893	221.619	244.231	162.714	400.111	190.6
128	178.136	182.8	217.045	331	162.8	320.206	229.385	164.792	263.625	227.08	200.625	233.56	213.167	365	145.737	171.192	325.838	313.6	161	270.179	235	234.417	245.04	227.467	166.391	242.609	313.172	247.267	238.619	295.611	255.389	215	199	291.684	174.9	265.76	319.188	287.138	211.895	134.111	256	245.571	177.846	361.438	181.5
129	193.421	219.556	230.586	338.542	160.625	297.407	237.5	163.808	273.615	251.903	199.895	218.762	209.607	366.5	145.154	167.28	348.912	318.048	191.083	270.481	235.316	245.833	253.286	226.167	174.435	247	306.533	300.688	252.842	304.111	276.684	194.944	186.833	322.056	178.773	268.448	331.6	297.556	212.63	122.033	268.588	220.833	156.852	407.095	184.75
130	184.579	207.263	232.333	364.174	166.914	293.125	225	173.375	264.2	251.13	192.55	204.444	226.727	336.444	161.714	168.933	324.207	303.409	210.125	270.486	247.385	260.636	251.882	231.4	164.65	248.28	293	299.077	228.5	320.033	273.5	203.769	215.852	283.227	179.682	286.967	329.333	275.926	205.591	114.52	235.375	225.207	177.219	393.667	177.353
131	196.087	212.154	250.423	350.731	167.241	310.25	226.222	172.414	283.172	247	204.417	198.13	218.8	296.9	151.591	188.375	296.722	312.32	181.583	283.063	223	242.042	234.563	218.077	169.417	270.727	273.375	284.385	246.182	279.526	318.929	195.529	220.043	305.652	173.87	287.533	333.267	318.85	202.182	135.792	237.875	247.607	164.903	360.652	190.583
132	189	204.083	245.087	349.444	159.048	305.074	219.9	180.231	257.56	255.435	195.391	200.684	216.615	320.813	155.222	176	361.857	340.333	182.222	283.952	243	248.737	219.895	238.6	174.5	242.923	314.345	275.647	226.25	311	323.273	179.231	202.556	277.591	190.739	272.192	328.909	279.652	210.781	135.962	228.231	219.148	171	391.654	184
133	191.368	211.217	227.958	371.842	168.41	307.133	204.533	170.96	282.84	245.269	197.682	212.8	234.519	348.667	151.647	171.857	356.476	327.13	198	299.88	240.4	255.696	260.476	226.786	174.826	245.652	305.967	300.25	235.231	325.762	289.824	189.091	194.857	294.731	167.818	293.103	320.708	275.842	217.682	135.625	231.407	234.233	193.138	385.071	198.263
134	198.316	188.04	232.192	321.435	172.711	300.103	216.357	178.536	272.233	253.103	205.321	202.517	216.138	345.632	138.619	178.31	333.097	296.259	171.385	283.156	222.067	269.846	244.56	210.727	181.483	260.857	283.517	297.077	243.222	316.08	311.842	198.3	202.222	292.417	179.667	296.897	332.821	270.962	233.586	129.583	236.471	255.762	174.207	384.303	201.1
135	197.529	208.318	239.158	360.048	182.324	293.7	236.923	164.636	290.429	242.438	201.03	228.84	217.12	321.067	138.588	185.286	353.125	320.4	191.867	286.806	228.471	249.909	228.5	224.462	180	274.778	288.821	326.857	255	302.409	310.909	197.462	210.613	287.52	180.455	265.885	319.304	275.095	217.04	135.206	231.063	213.174	176.694	374.364	227.429
136	183.348	214.172	240.958	351.552	166.889	327.913	237.25	177.923	297.063	254.714	210.357	213.696	188.394	331.667	155.765	193.077	394.469	317	191.583	299.441	229.917	243.133	242.579	211	176.233	241.172	314	287.789	245.294	329.115	287.556	175.846	216.52	289.346	189.133	290.097	349.083	254.885	208.208	134.92	235.64	242.71	196.706	384.357	194.875
137	214.962	218.727	254.8	353.333	170.861	326.219	202.769	182.231	297.185	242.897	192.64	218.36	191	313.143	183.364	192.793	372.96	337.654	197.5	281.964	233.583	254.476	233.947	190.818	185.636	271.917	291.067	342.25	252.2	334.44	273	211.625	202.357	317	171.4	321.655	309.138	270.458	220.174	133.484	236.5	244.387	184.971	385.211	199.815
138	221.583	215.391	250.92	384.778	163.792	291.381	236.476	176.889	269.815	283.25	214.474	208.556	222.433	294.667	169.179	197.778	367.194	345.2	182.462	323.577	215.5	251.136	253.105	177.727	162.435	266.179	324.129	272.182	260.833	323.545	287	201.917	206.852	284.5	196.719	280.815	331.069	300.455	223.188	120.378	229.269	239.735	180	367.914	210.818
139	210.125	223.762	249.107	369.68	189.951	336.31	236	188.12	264.526	244.15	210.143	205.842	216.625	326.786	181.2	205.029	348.345	311.364	179.615	293.606	229.909	256.643	232.727	217.429	195.476	266.12	333.909	293.944	257.5	342.759	303.545	204.769	218.559	306.773	188.913	286.455	328.688	285	217.318	130.92	256.368	230.714	196.286	388.686	201.304
140	197.864	234.333	240.813	373.76	179.711	278.946	212.118	186.304	299.065	265.19	198.571	236.677	231.7	323.833	141.1	183.81	366.7	330.4	172.75	326.395	252.923	269.115	211.174	203.692	202.955	255.435	318.625	304.917	253.077	322.724	311.05	207.467	205.033	294	182.739	289.946	330.9	285.591	213.267	144.571	247.611	238.828	179.333	406.538	210.3
141	236.563	230.05	241.25	373.043	184.353	313.5	216.286	186.08	296.793	227.15	225.808	209.957	224.686	364.786	156.467	202.375	365.641	331.68	195.733	317.621	247.75	257.72	235.826	222.2	179.444	274.115	324.7	301.818	266.75	300.63	296.9	205.846	213.15	271.556	187.304	307.556	326.69	277.621	216.074	137.931	228.056	233.778	206.88	390.429	210.909
142	229.333	228.882	258.68	356.6	180.467	310.048	237.333	202.303	303	262.773	217.862	218.852	214.735	297.429	176.5	189.143	361.96	333.048	182.824	326.267	224.556	276.968	228.818	198.5	171.12	245.52	335.714	296.3	264.231	300.429	324.5	212.538	228.893	351.783	186.71	326.552	338.741	311.905	214.56	146.593	234.222	241.2	193.417	404.448	226.9
143	199.05	232	245	359.517	193.914	293.318	221.667	193.417	312	256.524	223.615	228.156	236.088	393.692	166.316	189.367	367.636	314.962	176.118	333.769	248.333	275.207	210.458	201.294	183.55	264.75	332.241	281.067	268.278	315.25	298.313	202.25	224.542	292.091	169.92	322	345.069	321.048	201.185	126.345	252.222	254.76	194.906	398.355	207.5
144	198.609	238.391	245.741	359.529	195.568	320.784	223.231	180	302.192	256.786	208.385	221.188	228.968	382.667	164.333	203.771	374.214	326.625	191.5	314.348	245.077	244	235.95	215.313	171.871	267.826	334.676	271.385	250.75	320.583	313.238	191.211	218.5	301.682	167.346	314.304	335.31	276.522	196.263	133.323	248.529	250.32	197.3	420.385	216.333
145	203.263	248.323	221.154	360.619	141.963	310.355	219.739	178.185	278.833	247.391	213.469	210	222.903	378.625	151.333	162.792	314.071	280	193.133	292.586	235.786	222.45	268.529	225.692	159.731	277.818	274.767	300.2	240.118	291.692	304.55	185.063	169.333	259.692	180.625	262.962	302.758	281.13	192.464	132.259	254.682	221.563	185.788	362.133	184.958
146	224.6	224.966	225.25	344.389	166.718	311.821	224.688	176.414	276.583	241.944	194.095	208.476	213.88	333.1	155.867	190.64	335.135	336.909	190.9	258.133	222.154	252.103	254.706	204.917	151.2	253.438	265.889	299.167	257.222	265.5	279.409	168.643	191.952	292.955	179.792	266.886	299.478	258	196.391	133.214	239.733	237.25	182.633	355.054	181.5
147	187.591	236.524	225.864	369.6	163.868	329.731	246.6	164.926	279.417	232.273	206.586	203.793	231.5	326.846	150.095	166.733	324.667	293.565	179.067	294.028	257.273	232.15	259	208	186.947	267.842	289.133	324.059	253.75	290.64	286.579	187.905	214.115	289.706	177.68	277.871	308.769	262.55	211.7	130.519	241.737	212.483	193.345	368.962	201.214
148	182.059	209.174	216.04	366.111	163.024	312.333	229.769	161.393	270.615	255.429	220.095	187.381	218.676	325.933	143.478	186.03	325.065	296	181.692	294.571	274.308	263.684	231.375	228.818	172.37	264.56	302.313	260.455	238.667	319.52	301.688	191.571	203.368	284.806	177.652	286.208	294.897	285.261	195.333	134.588	224.885	228.071	183.226	363.423	204.353
149	199.235	227.957	228.5	362.261	150.727	303.054	218.313	170.394	271.939	233.957	217.909	186.136	217	348.273	145.714	187.182	332.346	286.857	204.706	252.645	251.778	252.19	252.176	188.5	184.375	258.167	286.391	294.278	244.75	311.458	292.667	210.5	204.333	303.19	174.577	253.885	297.783	273.174	211	136.548	229.842	229.133	174.355	390.676	189.897
150	184.833	212.615	239.457	350.429	165.184	273.31	240.65	167.154	278.667	268.292	203.6	221.037	225.154	330.556	157.87	183.692	363.167	326.261	208.154	292.189	231.133	237.227	293.417	221.647	159.6	274.478	300.64	294.176	241.583	315.038	288.435	210.722	205.821	303.1	175.828	256.296	308.087	274	205.32	136.424	215.8	245.19	166.71	381.043	190.05
151	200	205.75	250.188	337.615	160.286	265.588	191.333	161.176	262.517	230.55	179.357	180.438	187.368	287.455	142.385	175	339.435	275.765	164.429	257	217.143	239.867	246.889	200.538	143.5	256.824	277.611	278.4	241.417	279.583	315.167	174	202.292	278.842	181	254.75	294.563	266.375	216.688	130.765	214	271.733	155.235	408.385	192
152	201.1	198.905	238.958	316.28	167.5	289.692	203.632	188.063	273.8	231.963	197.692	205.273	198.963	314.909	159.05	195.833	353.457	324.409	199.538	287.636	242.125	247.346	239.857	215.067	178.958	244.889	296.034	291.722	247.083	312.862	292.765	192.706	198.037	278.37	180.536	281.167	308.409	252.818	197.727	132.826	262.05	246.833	190.935	403.906	207.478
153	203.222	205.208	247.625	352.833	176.7	289.4	208.308	178.792	294.75	245.231	203.792	211.286	224	392.6	175.429	178.906	356.2	311.679	189.444	314.233	227.615	271.8	223.067	219.5	173.55	254.947	301.13	301.6	280.941	297.105	292.842	206.063	198.423	288.273	186.087	290.143	308.828	296.545	202.28	127.444	227.455	232.034	175.208	378.033	203.773
154	207.895	205.762	239.966	369.44	163.1	278	258.8	177.423	297.387	256.304	205	232.636	210.552	320.167	161.095	178.462	382.16	337.385	182.308	297.222	246.688	269.765	238.294	226.176	194.35	284.667	274.367	290.923	253.5	330.455	300.176	220.867	216.19	312.9	173.172	303.828	332	288.957	217.048	145.742	232	221.773	182.296	380.4	192.524
155	201.167	222.545	245.208	344.474	178.171	293.226	224.053	172.259	311.429	242.818	213.556	216.095	223.444	342.4	155.706	192.774	378.161	315.607	197.571	294.25	230.75	255.3	242.96	222.389	170.45	254.042	294.515	315.625	271.2	322.133	321.176	200.5	208.344	265.9	176.609	294.968	316.182	285.333	226.1	124.853	236.08	214.742	193.647	414.379	201.438
156	225.5	179.882	232.893	393.227	161.174	288.615	199.636	171.828	295.8	240.286	197.292	239.615	217.769	377.2	173.444	183.304	364.625	330.963	170.647	280.903	253.5	249	257.474	180.421	205.111	270.222	322.897	307.333	260.5	312.792	304.111	187.154	208.952	305.172	168.636	285.743	332.536	240.15	214.76	119.313	226.65	232.027	191.32	388.929	202.737
157	204.579	245.435	233.682	339.8	167.229	310.586	227.938	180.655	300.68	264.68	229.926	204.737	211.125	356.182	156.429	189.481	352.611	345.043	201.118	285.121	244.895	269.222	202.556	216	178.042	258.6	319.387	287.778	257.786	330.5	277.625	195.846	216.208	299.944	187.84	272.281	332.75	274.654	228.105	140.457	245	249.7	183.656	423.593	186.435
158	211.071	228.053	232.688	366.96	173.032	325.069	226.154	179.88	315	263.692	228.409	235.393	235.04	348.353	158.174	199.76	357.556	339	178.6	289.639	227.538	252.762	230.05	207.417	197.077	262.286	300.417	301.167	253.818	299.36	312.765	194.067	201.679	289.269	189.36	294.767	317.114	312.1	169.438	137.75	234.636	231.517	182.462	399.917	221.923
159	211.6	227.176	240.625	362.231	166.343	280.667	187.727	175.364	295.231	251.136	213.36	214.615	228.667	349.714	155.842	192.929	361.414	311.12	215.786	280.708	233.636	246.826	228.04	210.4	189.235	291.526	292.724	319.583	259.667	308.37	320.8	203.211	194.214	279.875	192.731	309.138	340.065	287.885	201.263	127.813	237.667	260.3	196.966	405.161	210.727
160	205.667	226.375	230.185	335.167	182.61	285.733	210.143	172.773	323.107	273.25	208.903	236.091	222.889	328.462	162.8	176.786	335.185	292.565	192.545	295.938	259.8	269.95	201.263	190.25	178.826	272.25	308.857	322.25	248.286	331.583	326.368	201.8	213.826	273.353	185.926	295.486	356.929	286.292	210.7	135.762	214.136	256.5	204.258	414.5	209.04
161	237.067	235.29	236.038	336.5	183.409	286.8	216.3	174.526	312.045	287.955	207.192	210.192	217.034	378.714	162.524	199.448	352.552	313.095	199.4	331.433	236.813	289.684	214.813	193.667	198.769	268.875	313.542	288.706	251.667	314.286	304.063	200.643	205.9	295.87	176.885	297.655	346	295.684	201.741	134.724	225.8	263.458	179.647	390.364	209.45
162	189.333	216.895	223.923	378.414	183.552	335.917	227.214	195.963	331.8	235.083	227.952	221.214	201.379	391.167	176.65	188.316	346.724	298.55	202	312.038	262.286	265.115	227.05	179.182	168.087	271.792	315.821	275.077	297.929	307.75	299.48	242.267	226.074	316.815	177.333	281.643	350.478	281.917	217.609	130.143	262.75	240.31	186.586	404.139	210.8
163	209.758	202.438	227.321	322.692	171.857	352.737	199.286	170.68	282.806	223.28	200.29	186.269	231.143	333	167.952	179.355	369.463	309.565	178.833	281.276	276.318	225.375	275	227.957	167.348	265.059	288.233	296.533	240.4	305.458	278.5	196.857	241.026	283.591	163	297.279	308.029	305.171	202.318	124.483	259.556	219.829	164.2	363.091	193.571
164	183.056	224.6	237.2	337.885	162.4	315.303	220.25	154	250.067	234.619	200.217	195.643	214.056	295.833	155.895	166.926	337.167	325.542	188.267	288.788	232.417	224.174	271.533	222.636	178.556	260.333	279.607	307.818	235.2	272.13	286.5	200.778	186.6	294.583	178.864	272.261	307.778	290.947	167.917	131.379	230.667	211.783	170.897	356.788	193.136
165	202	224.8	246.609	357.741	169.147	326.833	230.929	164.7	285.333	241.87	199.12	206.696	216.677	322.438	152	176.862	298.389	300.105	198.9	286.043	243.071	244.474	257.385	202.083	161.55	259.419	279.5	296.615	286.722	311.593	299.083	216.818	202.966	276.962	180.481	298.393	313.548	286.6	209.148	124.609	215.944	217.161	175.242	386.6	194.273
166	176.444	216.909	224.2	358.963	160.194	310.258	212.917	162.37	266.074	250.391	177.55	193.714	228.042	328.077	145.167	187.656	332.862	306.727	186.583	268.815	216.375	225.667	261.474	213.273	181.826	264.4	273.4	247.375	230.429	290.389	296.476	198.286	196.125	257.375	183	286.135	299.967	272.5	202.588	142.781	233.294	242.034	175.556	394.929	200.429
167	189.64	244.857	221.952	346.517	175.604	365.224	200.2	143.636	320.894	227.826	179.8	200.6	242.167	329.25	123.4	168.091	369.933	322.64	181	289.25	235.5	239.174	287.75	208.826	198.231	267.833	294.625	273.833	266.167	289.833	292.241	184.1	244.34	291.24	191.846	310.298	325.478	314.061	196.2	134.438	259.611	233.815	192.478	368.833	155.333
168	175.25	210.885	242.765	322.136	163.769	299	200.25	184.947	259.882	226.294	183.167	218.714	231.833	312.385	148.571	166.895	310.714	280.917	178.556	267.6	235.375	257.867	254.5	168.778	170.238	263.4	301.64	252.917	251.75	266.429	290.667	143.889	194.833	275.45	172	257.55	314.077	253.474	179.5	128.05	215.769	219.789	179.882	354.333	189.4
169	208.75	210.72	231	354.778	172.079	290.735	222.813	177.64	263.926	219.37	207.857	210.769	229.615	330.6	159.786	177.036	321.379	307.818	199.125	280.15	240.538	231.909	249.905	211.333	178	261.273	303.25	274.692	246.786	285.103	289.56	217.75	204.286	267.2	173.773	304.258	314.192	274.053	214.25	132.879	243	234.133	167.563	374.967	191.333
170	220.786	184.813	243.789	308.957	163.75	267.467	213.286	175.706	309.688	249.238	218.882	202.636	210.158	324.538	119.583	156.25	314	329.5	166.25	257.174	256.714	265.318	241.267	184.929	172.444	245.167	280.731	314	240	314.462	286.565	189.3	197.722	288.524	169	266.962	292.714	287.474	182.647	135.913	250.75	250.053	183.417	354.929	186.273
171	221.412	201.348	249.208	326.818	186.592	340.51	235.2	180.519	317.652	291.891	223.139	236.275	247.143	338.611	146.944	188.586	370.157	306.6	239.707	289.032	262.107	278.884	251.839	229.087	171.565	301.667	299.636	309.667	273.577	353.902	299.333	235.964	245.795	276.826	218.079	325.333	335.792	325.106	197.4	145.2	283.692	228.821	228.531	373.273	195.4
172	209.4	209.5	258.258	331.619	174.7	301.222	183.667	185.4	302.367	275.583	203	207.577	219.781	297.25	168.667	174.758	354.964	310.611	214	295.286	244.909	267.3	219.667	194.333	187.636	261.462	302.179	287.333	225.385	296.909	281.429	199.867	214.704	322.524	171.5	301.912	313.5	311.667	182.235	132	245.5	238.231	173.955	397.031	209.353
173	173.933	173.526	243.545	322.462	154.034	279.519	228.846	188.111	282.389	251.895	196.118	203.286	192.333	328.125	123.857	194.611	342.471	330.867	196.857	257.231	233	269.053	203.333	186.75	168.429	228.444	303.05	298.333	237.6	306.294	278.769	229.5	202.6	244.714	177.4	274.368	298.222	278.722	208	130.045	210.923	214.308	161.368	373.478	201.857
174	191.833	192.5	237.286	281.143	169.391	317.619	229.444	175.588	277.563	233.333	201	217.947	222.529	320	144.667	177.65	359.591	290.583	195.455	268.5	227.286	275.6	224.75	172.667	139	249.684	296.824	272	224.667	301.053	272.923	182.5	187.292	283.211	177.438	273.778	317.263	247.636	195.1	135.593	233.333	248.905	169.85	389.333	202.167
175	207.643	216.929	209.684	349.643	162.316	293.5	191.2	189.929	292.158	239.813	204.333	181.467	204.8	343.75	162.5	187.909	332.556	267.176	183.333	286.85	238.143	270.563	198.727	178.083	183.1	233.111	319.824	251.167	253.833	311.786	289.667	195.333	216.318	291	159	283.095	323.393	257.4	196.368	120.222	237.938	227.4	159.5	365.933	189.857
176	186.308	235.3	241.111	303.071	183.964	278.5	248.333	169.533	269.952	241.286	192.3	221.533	202.267	334.833	144	188.36	332.059	298.765	188.222	293.905	234.571	267.538	208.857	191.692	177.889	257.769	282.071	284.25	226.917	306.111	279.615	191.583	224.647	283.824	173.214	257.105	302.286	273.75	159.882	130.143	259.231	245.952	194.476	367.563	184.692
177	189.615	199.333	243.524	321.538	173.148	298.913	194.692	171.789	276.346	239.571	205.214	198.65	223.6	334.556	138.063	182.647	372.417	313.294	202.154	287.348	277.333	243.667	205.667	189.875	151.778	257.182	342.706	278.875	258.286	280.143	260.455	225.778	203.722	259.857	167.455	280.318	326.964	283	197	128.519	239.375	253.882	191.692	376.778	182.083
178	195.667	211.059	215.722	336.565	168.682	302	204.25	187.846	279.875	236	190.688	197	220.579	351	179.462	196.107	330.647	290	186.583	299.038	245.727	228.462	211.667	177.714	170.154	250.308	287.44	269.091	232	296.579	301.895	210.727	209.083	311.136	160.941	271.222	349.125	276.667	184.412	126.348	257.167	220.105	164.083	379.389	189.353
179	183.182	226	238.765	324.938	179.087	284.8	234	190.75	297.192	231.353	202.133	203.917	202.875	333.875	169.833	201.889	337.2	316.857	198.714	298.235	226.4	264.688	237.167	160	167.7	277.214	324	296.875	260.429	320.583	280.083	240	207.833	274.231	159.571	279.045	326.318	278.6	183.421	121.037	239.286	226.792	180.762	389.444	202.333
180	190.684	217.5	230.588	336.056	185.32	308.348	173.375	173.467	297.643	272.421	200.118	222	230.8	296.429	166.818	170.6	329.938	310.632	178.375	280.727	240.333	286.667	239.833	187.625	188.923	263	316.826	262.286	271.571	291.25	277.643	206	230.176	268.947	156.778	275	332.571	251.467	194.222	146.316	241.733	249.421	208.421	368.368	199.083
181	198.412	187.15	223.217	375.792	142.722	308.032	233.917	164.963	276.071	246.048	182.815	200.769	219.833	322.538	154.684	171.261	323.303	297.15	196.786	275.786	218.5	233.5	247.278	195.8	174.636	248	281.833	280.706	245.389	277.333	293.19	202.733	210.281	292.294	174.963	259.767	314.708	261.714	229.55	127	214.278	252.607	170.944	352.862	189.882
182	204.091	200.348	238.136	364.2	150.047	299.889	227.889	151.724	298.238	265.364	203.125	181.731	223.429	320.667	149.826	173.182	338.781	292.889	181.476	279.467	195.625	245.778	247.8	236	176.682	257.95	284.852	285.158	269.778	287.25	293	204.833	191.556	293.042	169.567	253.844	339.75	287.444	197.588	134.214	201.538	222.667	181.636	409.034	186.5
183	211.696	220.077	246.391	343.19	173.075	296.563	217.7	175.15	250.423	231.174	188.226	199.333	222.741	354.154	159.25	163.233	353.409	279.625	166.353	296.382	233.091	236.9	237.7	201.846	176.621	240.381	291.061	284	248.143	271.5	291.056	204.154	212.154	284.818	173.826	255.259	323.156	272.158	195.067	123.571	257.471	198.97	175.95	391.063	186.25
184	190.65	198.611	234.097	341.613	165.033	310.563	212.444	165.906	281.406	244.826	213.762	220.5	198.667	330.071	166.889	176.923	352.52	316.074	190.923	311.08	237	252.286	251	223.875	174.842	280.4	287.231	301.867	255.6	261.947	315.455	203.5	192.682	315.176	158.5	280.111	307.273	292	194.231	139.219	250.167	229.609	170.259	357.267	174.421
185	209.706	215.385	238.038	343.64	167.719	291.147	233.6	168.633	286.829	248.5	193.034	210.522	218.65	357.824	158.261	177.458	373	351.25	196.571	284.4	249.75	247.56	269.783	207.417	172	282.214	289.129	266.125	248.583	328.462	310.476	206.714	209.435	264.208	171.227	276.276	335	294.48	214.571	128.792	214.533	227.222	173.114	385.172	179.095
186	223	207.591	225.522	370.217	169.233	310.643	237.15	172.381	292.636	236.87	213.292	216.889	218.28	368.5	152.208	184.467	354.852	304.526	212.4	272.759	232	223.857	257.286	208.333	160.519	271.417	301.857	319.824	244	287.455	288.727	193.5	208.852	290.276	181.667	288.391	315	278.308	212	130.962	227.423	227.526	188.931	390.321	210.417
187	203.722	198.118	247.192	343	177.676	301.704	239.167	178.913	274.286	234.207	191.52	199.625	217.679	348.818	156.444	193.679	341.926	320.207	190.643	310.421	220.889	247.826	266	233	166.471	258.346	283.034	272.368	240.545	327.636	296.375	203.214	215.567	282.52	182.182	316	317.345	260.524	201.517	138.257	227.25	215.815	174.531	382.933	195.684
188	184.1	208.061	237.92	336.167	173.184	304.826	227.5	176.32	293.9	246.593	202.269	200.875	207.04	331.071	168.63	180.583	342.387	323.435	201.167	286.088	243.294	252.619	248.391	211.667	173.227	268.625	286.429	269.733	244.313	327.696	286	199.118	198.844	277.273	186.08	272.889	316.194	297.864	192.733	127.3	235.143	231	188.419	387.545	217.556
189	184.125	232.913	249.52	374.767	183.906	292.267	213.6	197.077	335.375	262.296	219.773	205.652	231.774	338.091	154.227	187.429	364.75	310.045	206.182	299	225.364	266.708	252.333	252	171.308	254.609	296.654	332.857	251	334.476	275.348	212.706	203.3	276.821	192.04	284.656	329.929	273.087	202.5	135.25	226.944	236.552	179.472	382.282	193
190	206.091	229.174	270.478	351.462	161	307.2	251.917	188.885	307.143	236.88	232.136	201.833	218.471	358.538	151.684	177.852	345.593	337.76	172.3	273.214	248.778	262.636	242	237.3	171.731	269.955	307.409	322.067	261.182	307.591	326.364	227.5	215.5	281.231	177.609	290.034	316.857	285.577	197.471	130.852	263.412	232.571	195.37	382.08	211
191	209.429	226.875	242.138	354.04	180.209	309.864	211.222	174.217	306.042	251.818	206.789	220.95	227.033	385.909	142.5	183.2	359.75	335.241	227.308	278.714	259.786	245.5	238.048	188	192.71	274.821	334.682	295	217.692	317.458	304.2	220.533	208.235	290.929	178.923	293.8	321.3	273.696	197.524	143.629	236.2	235.939	188.036	394.629	210.529
192	209.095	243.345	258.36	372.846	173.805	321.774	244.929	158.111	297.345	237.773	214.091	236.56	227.267	382.7	156.467	185.077	383.621	324.44	199.529	295.656	239.5	249.917	238	194.467	172	256.944	292.212	267.9	264.5	292.55	278.474	214.286	230.242	255.316	180.323	292.375	318.594	272.25	220.318	137.405	263.55	249.333	189.12	399	198.1
193	202.3	237.536	234.4	334.038	174.474	328.875	210.769	183.192	275.846	253.458	221.08	211.964	216.96	340.643	159.778	191.8	352.219	306.81	187.667	317.5	263.571	262.346	211	221.889	177.435	263.1	303.31	297.4	257.462	327.333	294.227	190.529	217.692	314.182	179.278	284.533	328.067	272.033	219.067	130.727	250.696	260.962	196.037	405.148	187.048
194	188.083	208.613	247.469	359.111	175.758	324	228.6	180.136	281.667	250.172	215.654	222.5	221.233	325.533	171.5	207.955	346.438	328.458	183.867	288.514	264.545	245.95	229.682	211.765	183.435	249.4	316.393	318.385	287.846	336.667	313.5	216.556	222.08	290.958	189	304.767	316.581	304.154	201.938	141.172	245.471	257.5	203.75	400.321	233.643
195	192	226.188	245.792	349.741	179.421	324.069	215.286	185.261	303.667	246.292	206.517	188.69	221.067	330.071	168.85	181.478	374.56	297.684	214.25	301.5	245.875	251.167	230.381	207.824	181.038	298.552	299.483	301.545	268.267	329.208	298.45	218.357	208.414	308.667	169.176	274.12	325.344	278.524	195.381	135.833	235.118	246.48	195.618	422.143	224
196	212.773	203.964	255.679	359.758	189.116	319.038	232.25	185.524	317.192	253.815	214.966	234.174	227.774	325.263	163.55	197.571	402.357	317.893	209.727	309.5	285.389	268.12	245.857	186.786	188.367	263.276	317.185	297.333	281.313	288.783	300.4	226.6	206.458	279	168.826	277.385	338.607	284.571	193.105	133.241	224.895	239.879	186.1	429.206	212
197	204.333	217.542	232.571	376.667	186.618	330.758	217.333	198.52	302.862	259.773	226.696	206.909	227.897	357.714	167.941	201.742	360.061	313.029	180.684	293.257	266.714	271.45	223.235	215.182	179.552	254.25	299.654	310.692	256.824	314.045	299.208	207.176	200.8	307.476	172.957	294.387	345.433	271.136	201.318	126.75	240.25	226.607	189	405.63	207.947
198	200.952	204.667	244.31	383.448	189.606	327.63	212.857	182.75	297.375	257.903	220.719	230.577	224.591	382.333	159.467	219.516	355.52	319.176	201.091	303.774	272.083	280.773	223.063	210.706	190.808	254.842	318.211	313.889	259.857	309.577	309	220.438	209.88	279.737	176.958	322.118	323.64	291.56	204.16	128.419	262.412	235.414	195.25	404.323	207.133
199	198.238	175.087	228.24	365.259	138.349	297.107	221.5	172.724	283.926	217.737	193.133	198.269	217.897	275.143	166.941	187.069	300.788	322.12	167.714	279.73	244.938	229.615	239.667	199.688	166.107	256.933	263.028	291.533	257.538	276.087	264.667	197.95	197.656	327.042	175.846	243.438	287.783	250.824	185	128.484	219.852	242.733	171.387	395.564	195.087
200	204.684	174.125	224.727	345.417	166.419	303.071	214.571	156.931	263.458	244.8	209.167	191.613	220.806	285.214	152	169.227	336.594	304.417	188.091	305.56	219.182	236.286	262.25	222.895	153.571	276.263	304.222	300.692	236.083	280.625	276	191.818	205.84	286.929	184.808	259.318	284.107	247.292	210.6	132.44	184	215.739	171.739	383.548	188.889
201	222.15	199.391	227.407	350.84	167.143	329.769	245.118	175.88	271	236.692	216.591	193.36	218.613	349.6	156.579	173.719	351.033	291.821	186.556	312.576	226.308	254.621	250.952	213	178.63	256.08	293.389	282.556	248	279.333	302.875	173	208.594	266.083	180.96	291.923	295.594	308.75	204.813	139.697	216.611	232.433	172.345	381.216	202.136
202	209.72	189.3	239.125	346.484	161.073	301.233	259.125	169.393	270.185	247.704	192.722	198.571	219.643	305.353	150.043	172.471	329.625	321.111	174.714	261.519	219.154	239.875	251.933	213.267	166.148	263.235	285.375	289.875	260.6	291.091	314.632	200.857	198.4	280.565	192.125	270.5	290.462	272.8	210.095	143.788	229.833	214.857	167.455	398.867	186.435
203	199.13	200.654	252.808	365.208	175.833	309.818	234.579	170.939	259.103	244.13	189.808	202.19	221.071	337.5	156.417	158.154	328.633	326.258	181.786	282.9	254.846	262.75	255.667	202.429	177.333	276.421	288.6	314	229.778	290.826	269.667	208.625	206.875	302.3	182	265.143	311.613	283.929	208.25	135	221.313	224.261	184.806	358.867	202.067
204	192.063	219.08	247.231	352.111	168.265	292.727	192.875	177.852	277.267	242.6	204	199.75	228.48	335.333	170.8	163.222	340.808	301.5	172.167	274.742	252.455	255.429	267.826	207.308	183.345	283.947	300.37	295.333	245.545	284.68	292.647	198.5	208.654	291.5	184.563	278.206	302.633	269.304	204.375	130.25	222.818	250.643	177.125	382.391	202.059
205	201.882	224.143	250.955	352.917	175.063	308.429	246.529	160.3	264.5	251.679	206.438	199.5	221.448	343.941	156.211	179.6	344.367	309.077	172.824	280.821	229.2	236.19	251.2	235.5	173.304	276.08	285.36	276.526	266.077	284.2	277	180.412	191.057	291.917	188.385	322.353	338.6	291.08	216.414	145.148	234.19	257.296	182.615	380.071	192.737
206	200.84	192.5	244.194	369.091	175.488	289.926	237.647	174.033	264.917	264.08	207.556	194.182	220.769	314.571	149.35	188.786	333.806	311.105	222	287.912	229.615	242.273	262.833	247.308	187.963	257.278	301.4	313.615	259.533	306.375	320.773	207.333	233.96	260.632	150.824	311.68	345.909	300.696	192.909	133.615	224.696	212.929	177.867	389.12	204.091
207	204.048	183.633	242.84	357.233	171.474	280.207	218.364	179.263	293.321	263.875	215.815	222.313	238.188	308.933	142.214	186.9	354.3	327.846	197	281.533	236.4	255.2	250.947	227.25	198.52	251.739	287.538	280.813	283.176	302.133	305.04	192.308	209.034	285.28	170.667	287.839	319.25	302.111	190.375	131.818	220.8	253.419	191.44	375.031	179.684
208	218.667	195.625	261	354.333	175.303	294.897	218.714	181.522	292.273	256.241	200.8	192.944	231.719	358.333	173.636	185.609	358.828	324.958	204.917	268.75	259.692	241.524	247.214	184.111	192.286	266.632	297.038	273.917	277.875	287.261	318	202.2	211.816	316.4	178.4	297.233	315.967	288.621	198.304	139.971	234.263	256.25	188.182	389.667	202.286
209	222.5	233.24	243.37	355.727	175.651	317.971	227.846	174.053	290.357	258.417	205.5	208.643	251.903	339.083	151.458	191.111	360.303	344.48	186.571	293.969	250.933	256.609	269.8	206.778	183.125	298.7	279.793	310	259.5	352.556	295.438	208	213.967	318.833	180.556	283.448	341.458	291.481	195.476	141.516	229.462	235.8	193.148	382.081	207.474
210	210.864	230.474	244.621	370.048	181.241	319.162	223.286	176.857	280	242.25	216.04	208.222	235.741	301.6	158.526	191.848	394.361	320.2	192.786	301.3	251.563	281.5	204.765	210.714	183.269	275	310.161	297	240	304.462	298.65	210	222.2	317.632	188.955	294.75	343.931	281.042	167.762	139.04	253.542	245.84	187.048	409.029	202.353
211	207.421	213.667	232.222	354.577	194.889	307.44	230.167	200.094	284.476	242.19	222.083	220.917	245.885	342.706	175.667	180.318	390	382.783	209	293	251	280.5	233.714	185	170.267	285.278	310.933	335.5	252.941	310.536	282.278	194.308	204.786	255.867	169	307.606	325.231	315.389	202.35	141.065	249.385	228.29	192.483	388.786	203.857
212	214.45	222.524	241.88	371.615	195.194	327.29	240.182	191.103	282.478	260.762	212.15	232.652	235.258	367.25	164.444	190.3	349.739	316.864	192.462	317.676	235.667	274.462	243.933	198.35	179	286.667	337.9	260.625	262.929	315.304	289.286	209.857	215.963	310	184.917	305.067	332.774	316.76	202.765	135.75	237.958	265.875	207.438	391.543	205.105
213	219.52	231.609	235	361.867	183.8	333.529	254.941	189.292	300.481	265.217	197.815	237.5	223.923	347.625	154.4	181.577	359.912	346.5	189.125	301.444	245.222	276.214	246.188	224.25	164.545	284.522	323.065	275.818	285.25	311.522	307.136	216.357	210.625	312.926	181.409	287.192	326.667	297.696	184.68	141.821	251.2	254.04	198.781	411.242	208.524
214	203.389	213.476	243.517	368.087	186.583	296.321	236.714	180.913	311	256.593	207.167	234.4	233.381	329.529	147.84	186.407	376.676	301.154	212.05	302.273	267.385	268.739	237.143	179.833	189.429	258.211	329.808	303.063	259.889	281.611	327.944	167.3	218.231	284.389	172.96	279.355	333.086	317.273	193.13	141.345	262.368	252.679	201.962	366.654	193.15
215	219	232.296	222.542	334.211	180.265	315	227	211.167	308.692	274.1	227.154	208.611	210.885	343	161.174	197.647	357.097	284.36	193.455	291.613	244.875	283.92	230.72	221.333	203.037	299.429	305.679	330.167	259.071	332.56	326.421	220.818	226.967	293.379	176.25	297.522	330.68	326.571	193.059	139.808	239.739	246.171	198	403.8	219.941
216	226.2	201.125	252.067	347.818	196.097	331.267	220.308	177.444	311.571	258.8	203.571	214.333	230.72	342.167	164.263	192.609	344.909	312.065	185.944	301.697	271.455	289.55	231.957	211.636	180.867	261.045	317.185	293.231	251.583	331.667	327.176	199.167	232.71	288.5	171.8	293.486	309.826	297.963	189.409	137.207	262.04	253.043	192.438	422.821	223.269
217	193.045	190.536	228	343.75	151.767	303.467	233.563	171.533	257.696	237.72	201.967	194.774	217.815	315.313	152.429	169.758	311.304	315.24	155.692	279.107	212.5	224.04	211.333	229.833	162.586	253.227	300.25	271.357	260.714	277.44	272	190.167	203.897	296.692	177.029	250.364	273.593	312.05	189.292	131.125	228.095	244.45	163.355	356.688	193.938
218	196.188	221.8	233.929	352.5	158.697	294.667	246.1	165.69	245.88	233.417	196.667	177.263	213.808	370	157.136	177.656	316.379	283.857	167.5	269.061	236.643	247.739	208.714	228.263	165.074	289.217	304.36	288.5	257.923	304.75	301	179.769	183.061	291.667	160.667	276.68	318.536	281.88	198.68	139.821	208.389	218.958	159.032	359.194	179.28
219	198.933	195.2	225.207	345.045	161.576	312.259	207.786	172.242	276.714	239.958	209.889	206.792	223.917	349.417	168.083	158.469	324.25	327.852	172.636	279.708	228.667	252.731	258.174	189.75	165.095	253.7	298.444	297.5	254.857	312	290.2	183.125	201.808	259.16	182.13	266.5	326.727	280.222	204.238	141.6	223.389	237.656	195.6	397.194	180.214
220	206	195.208	232.417	356.793	168.061	301.697	232.313	177.3	273.24	243.88	215.24	168.52	229.111	360.5	159.545	176.345	320.688	332.438	194.789	278.828	241.929	239.429	257.556	202.909	179.034	272.364	274.679	296.25	262.778	302.143	272.786	208.789	199.143	270.75	179.682	268.824	328.813	268.24	211.667	132.371	235.429	223.281	161.125	379.533	198.895
221	186.913	198.968	223	347.75	167.171	293.533	215.25	159.652	285.414	222.423	209.071	199.684	222.783	332.438	157.619	186.391	325.6	306.148	176.176	265.367	249.5	240.391	272.4	238.563	167.414	268.682	272.105	249.625	250.5	306.952	283.389	175.8	219.333	268.2	180.095	266.654	301.688	242.538	196.524	139.269	217.667	247.857	187.118	371.325	211.9
222	218.667	212.208	235.636	364.6	164.912	290.414	226.929	166.211	275.484	263.778	192.778	206.455	216.654	307.615	179.176	179.2	345.839	313.393	193.267	274.423	222.125	263.619	262	191	176.158	264.182	297.581	299.158	256	321.885	260.6	188	209.152	308.313	164.917	290.517	300.36	255.318	208.316	134.484	231.16	259.897	180.057	368.353	195.389
223	205.438	185.083	235.609	349.889	169.943	296.107	216.583	183.905	268.781	260.407	192.821	207.68	230.667	332.154	146.222	165.667	340.679	319.957	198.5	291.852	248.4	262.692	296.633	224.091	177.136	281.455	279.423	284.625	259.35	294.238	304.9	198.231	208.944	310.692	179.591	266.581	302.042	283.273	200.059	136.645	226.708	237.063	176.667	360.36	217.938
224	225.423	210.6	240.407	353.643	172.424	306.469	228.267	175.467	335.438	237.783	214.76	212.632	209.03	307.579	152.882	183.263	347.034	363.76	194.091	308.8	263.4	256.941	266.565	202.917	196.625	272.667	287.129	280.455	267.643	301.917	332.333	202.579	229.444	272.92	179.87	298.179	326.5	281.5	212.786	122.875	234.35	248.607	186.419	390.556	201
225	219.958	216.474	230.714	355.091	176.316	314.857	203.714	185.889	297.25	247.136	215.147	201	204.742	303.818	161	192.806	346.286	315.3	175.182	284.818	209.385	263.773	255.16	200	187.2	262.429	287.897	284.167	250.909	284.706	301.25	205.091	221.742	305.364	179	285.333	323.276	285.32	180.55	133	207.8	207	172.656	380.897	205.667
226	201.529	218.44	234.481	341.385	171.895	316.971	237.733	160.364	308.778	233.2	189.167	211.593	227.839	338.762	154.45	192.217	378.567	333.192	204.545	294.207	231	252.462	235.667	190.429	183.87	249.929	279.742	328.417	235.923	304.607	336.1	225.909	221.852	297.773	181	297.2	328.231	282.524	205.087	130.821	222.714	249.5	167.233	376.259	210.261
227	205.125	225.846	236.16	343.545	182.206	301.438	222.375	176.069	294.067	254.316	207.276	220	243.094	354.286	169.882	193.6	359.733	312.222	197.5	292.455	254.8	266.682	228.048	237.8	191.4	267.773	283.25	309.278	262.077	279.864	334.353	200.25	210.765	276.56	183.929	286.5	310.524	315.857	172.667	125.31	229.211	242.793	176.059	400.22	205.565
228	214.909	228.167	246.594	318.364	169.594	327.935	247.067	179.36	301.643	248.652	223	241.545	233.448	385.769	154.789	180.688	354.688	318.364	190.111	302.3	251.882	264.043	237.76	190.867	191.042	265.8	303.633	310	260.667	302.389	307.444	200.85	211.05	287.464	185.667	292.31	289.379	269.667	173.273	129.889	234.2	253.56	180.357	386.071	196.864
229	218.313	223.077	228.185	353.593	179	322.226	209.5	182.087	311.545	278.69	212.24	228.591	253.071	385.75	159.083	198.969	374.893	319.148	202.214	307.143	219.133	283.895	260	236.667	188.885	264.714	309.909	287.333	245.8	306.517	315.333	220.2	228.611	283	180.577	286.636	335.636	309.364	203.12	136.067	265.889	227.966	199.763	412.429	180.091
230	223.64	235.682	234.792	329.296	185.656	332.938	207.6	177.36	312.444	275.52	223.75	213.393	220.955	376.412	159.56	191.471	349.355	325.871	202.444	310.875	231.8	267.136	256.875	198.929	184.074	249	319.042	310.714	244.308	293.038	328.045	223.438	233.345	318.381	179.25	268.077	322.813	311.391	204.72	143.484	236.722	241.905	200.806	412.121	206.24
231	208	226.391	246.81	321	167.156	319.8	241.667	187.29	318.471	263.036	224.542	218.333	228.036	358.571	163.857	188.571	368.182	326.1	221.294	295	237.455	286.091	244.348	193.111	205.1	265.769	331.636	286.167	268.083	309.231	297.895	188.583	219.103	303.571	204.158	297.8	325.308	301	195.652	163.179	250.357	250	180.071	390	199.273
232	216.889	219.167	231.81	357.519	183.023	315.679	243.714	183.8	310.355	257.353	219.905	213	213.267	348.3	150.955	201.103	349.483	331.643	182.583	279.722	228.308	256.852	219	173.286	182.792	274.545	302.103	321.118	273.6	307.857	280.45	211.083	228.121	309.85	170.522	288.031	315.08	301.48	197.167	136.174	241.52	243.769	191.242	405.478	206
233	210.381	238.875	236.417	342.5	200.8	302.167	236.909	186.433	309.737	282.889	240.87	228.136	214.429	381.846	156.25	176.63	339.419	310.174	199.389	306.24	252.077	269.56	232.5	202.421	190.19	267.704	318.897	302.176	246.231	323.219	315.2	207.188	218	300.556	178.955	307.667	312.31	305.7	214.043	142.818	247.789	277.481	189.231	399.292	215.125
234	225.789	224.636	246.769	357.95	187.788	308.269	238.077	192	317.526	266.423	222	221.615	214.034	333.941	173.81	205.273	356.353	304.889	200.75	311	267.526	278.632	223.625	212.429	184.538	263.524	302.9	296.529	284.056	314.75	295.217	211.071	226.957	264.708	181.739	298.828	354.861	312.87	218.8	130.188	254.188	238.167	199.889	408.267	194.529
235	209.391	187.455	225.75	355	165.121	290.16	226.867	166.4	271.63	213.72	200.962	191.889	213.926	352.167	156.042	164.64	332.964	281.115	172	275.88	223.071	250.217	225.294	214.929	161.667	270.1	273.444	281.769	242.786	267.667	290.188	203.529	192.538	291.056	187	254.522	286.182	283.87	177.125	131.938	246.353	232.296	174.875	402.161	195.611
236	190.667	207.783	251.875	352.762	166.548	300.433	207.333	172.136	255.438	242.958	179.6	198.731	225.206	400.167	148.391	171.429	317.862	296.333	202.524	281.4	240.154	230.85	249.867	205.8	167.267	242.118	289.154	310.133	223	285.96	302.143	207.533	205.821	281.417	173.621	262.3	332.577	294.68	205.087	138.353	243.842	265.367	183	373.5	176.158
237	201.684	197.963	234.037	374.105	162.389	311.107	204.167	189	279.147	238.6	182.862	195.929	231.471	370.846	140.647	172.129	322.636	336.708	181.5	281.057	227.231	233.926	234	202.077	152.952	249.333	280.143	277.684	216.133	268	290.095	176.125	203.7	252.423	180.182	271	315.36	282.444	203.765	133.313	217.6	232.8	161.92	359.483	190.412
238	212.583	205.667	214.444	349.885	158.636	294	222.727	168.48	264.735	227.25	200.917	188.231	213.107	337.182	158.111	178.548	340.091	304.333	180.333	259.714	260.5	234.478	256.474	222.056	180.679	246.7	299.742	303.364	249.333	295.185	320.357	200.538	224.393	289.485	192.2	260.08	311.676	247	179.895	132.677	238.529	230.154	180.813	360.152	202.545
239	207.182	184.667	235.455	341.737	176.023	271.931	217.667	164.042	263.722	239.696	196.846	219	237.44	285.313	158.9	176.129	328.206	297.35	186.385	303.2	244.25	243.462	270.65	209.364	155.85	238.105	281.481	273.833	234.273	326.867	288.722	191.278	222	248.074	180.478	271.682	303.565	278.571	190.619	137.8	233.708	240.188	170.944	381.5	211.533
240	196.762	198.842	240.323	324.724	166.182	281.231	229.417	179.5	272.464	215.739	196.714	204.222	221.862	312.333	133.889	190.567	335.667	324.2	198.75	269.806	253	254.526	291	214.588	159.783	263.857	299.741	256.647	257.722	298.579	294.067	174.941	219.394	300.214	161.217	277.267	336.267	300.875	211.5	127.111	204.083	238.886	174.519	386.688	199.053
241	192.313	235.136	214.56	380.857	176.214	288.714	226.1	174.037	275.406	258.81	192.167	219.136	236.533	288.353	138.286	174.958	330.735	293.125	196.063	325.229	244	252.412	311.571	209.889	189.591	258.765	296.414	295.167	238.6	299.08	302.588	212.846	201.269	296.571	183.15	284.348	325.25	265.429	213.55	131.258	213.222	235.233	190.654	384.64	194.188
242	216.45	212.92	243.385	358.227	175.4	317.406	232.538	168.381	301.12	231.5	214.3	193.182	203.63	333.571	153.833	156.688	330.3	345.6	205.688	302.182	226	256.348	264.864	195.6	197.471	260.15	278.643	305	253	287.056	304.8	174.733	213.417	241.85	169.636	247.848	314.207	261.375	200.92	129.324	242.2	221	189.618	363.63	185.952
243	205.158	188.529	247.958	349.313	164.576	296.519	224.333	189.222	279.758	255.417	194.682	203.607	214.286	348.786	166.053	168.793	318.68	309.696	204.357	313.7	260.75	258.3	244.333	212.083	178.111	270.19	293.121	280.083	286.077	306	300.95	200.714	204.852	270.714	188.1	279.9	300.226	287.25	196.962	130.645	245.5	230.75	171.742	382.441	210.737
244	202.957	221.087	238.571	346.926	173.034	276.714	229.8	163.8	289.333	251.667	213.71	206.417	225.455	322.692	132.933	187.296	346.871	322.125	202.357	279.423	239.167	262.167	253.167	208.462	173.591	269.714	271.923	330.818	246.385	304.48	273.6	178.067	203.955	282.429	194.667	259.111	318.517	280.091	185.688	128.889	220.048	234.259	170.788	368.933	182.533
245	208.679	227.04	234.227	348.529	174.135	318.844	206.889	172.375	290.938	253.786	208.786	206.739	231.571	347.125	161.056	188.667	361.577	306.696	214.313	293.778	233.375	278.5	230.692	227.143	178.933	261.143	272.231	302	252.75	305.13	306.5	208.533	184.04	283.5	190.375	296.667	291.261	290.208	152.455	136.583	260.059	231.455	200.296	362	225.875
246	232.333	229.87	238.135	369.174	179.903	306.964	217.125	170.923	292.156	228.24	224.481	227.12	214.161	338.667	165.1	184.833	372.833	321.31	179.25	295.114	267.533	259.579	227.4	183.538	186.923	262.136	282.654	275.706	242.467	301.875	304.3	194.636	211.071	284.783	193.25	279.556	314.4	263.955	176.182	140.679	274.692	264.536	173.613	382.091	211.476
247	207.067	199.95	242.094	354.88	195.235	310.233	242.789	178.515	304	252.944	219.957	220.563	218.966	345.75	157.143	186.969	346.379	314.429	213.765	301.438	253.111	270.227	255.6	209.538	162.409	271.913	287.133	276.25	245.923	309.318	296.125	202.667	224.767	303.727	181.76	282.882	319.032	271.038	159.063	138.75	247.867	231.061	189.343	408.24	200.917
248	201.913	211.19	236.296	345.036	181.567	301.125	213.231	174.8	316.966	244.583	214.261	204.88	224.538	351.75	173.65	178.4	380.444	309.35	195	288.742	241.571	291.958	252.6	182.944	191.917	259.8	297.333	293.467	275.8	306.591	293.4	229.714	247.231	300.043	173.846	284.333	341.567	307.963	196.185	123.9	234.136	229.686	183.111	399.964	219.105
249	207.444	217	249.167	340.588	174.306	321.304	228.267	181.217	320.138	256.304	218.818	223.684	232.167	362.571	163.733	213.484	379.393	298.905	204.4	278.861	262.941	261.385	219	180.917	173.536	279.235	308.885	339.895	249.714	328.478	314.412	202.615	215.063	288.375	192.118	266.875	301.792	286.682	200.619	132.514	232.5	234.483	194.897	405.4	224.3
250	198.588	207.792	242.833	346.222	191	320.727	218.818	179.269	306.308	250.957	212.95	220.867	228.815	349.05	168.353	214.852	364.04	298.348	180.053	298.031	262.692	276.72	247.455	205.706	190.05	255.192	301.522	303.611	243.765	293.125	301.944	207.909	197.839	333.364	184.15	295	350.444	301.87	213.542	123.733	234.864	269.294	197.258	403.545	225.889
251	224	232.478	242.25	351.13	187.778	327.606	221.125	188.913	317.593	249.789	199.091	234.833	230.773	351.692	158.211	189.955	374.448	305.968	207.706	281	282.25	268.917	239.857	194.313	204.387	273.909	302.029	300.286	242.438	317	308.952	199	212.417	293.654	172.611	299.5	355.68	319.053	202.85	140.92	226.438	244.457	184.174	375.533	222.273
252	197.526	200.048	265.833	379.7	192.306	329.692	218.4	196.704	320.364	264.08	218.211	244.045	216.565	331.75	149.579	196.323	332.226	302.13	221.8	289.333	267.333	269.231	227.643	211.583	188.517	262.955	326.172	296.556	275.25	304.5	282.036	200.4	208.778	313.6	171.586	295.885	355.194	301.182	189.667	153.769	247	247.313	182.448	405.632	232.652
253	203.913	178.095	231	364.455	164.152	325.655	216.467	182.808	276.966	226.577	186.286	184.316	205.485	342.375	135.55	165.875	331.094	318.435	205.571	277.972	239.923	246.32	233.471	212.5	154.929	241.308	278.967	319.25	216.083	290.583	291.4	171	191.269	295.19	189	235.679	302.655	279.636	187.091	124.964	220.739	221.765	165.455	342.68	185.913
254	194.435	186.789	228.308	326.231	160.243	301.733	189	164.517	272.207	223.3	199.786	198.778	211.344	325	138.063	157.826	344.28	324.625	187.286	276.688	248.077	239.261	234.833	212.063	162.667	278.556	285.788	282.636	218.25	273.609	292.833	212.077	186.353	291.571	197.476	277.25	321.44	262.25	194.958	125.037	222.5	245	162.296	363.964	196.625
255	208.652	190.5	223.032	350.385	166.886	303.107	211.111	165.667	293.615	207.913	218.708	192.533	219.333	358.188	149.042	192.917	328.367	328.481	181.1	279.703	257.545	242.833	235.875	199.846	168.889	264.75	282	338.25	250.25	298.4	302.563	208.7	211.065	268.833	165.958	256.522	317.75	285.652	189.105	132.276	225.333	229.548	162.458	359	193.65
256	204.688	216.2	216.735	328.111	162.267	299.4	218.364	162.75	262.679	245.75	209	196.81	235.042	348.091	150.95	180.31	354.333	332.583	164.231	259.435	265.6	264.045	250	217.667	188.769	249.625	290.926	288.357	247.444	289.138	268.063	203.385	200.3	273.5	192.474	294.8	316.353	303.5	210.95	127.897	205.125	239.167	173.853	365.088	177.389
257	214.474	222.75	232	341.294	174.083	300.095	229.929	169.087	283.433	218.958	192.5	200.1	220	319.933	158.2	187.968	338.727	330.545	180.154	276.353	268.071	232.368	259.25	226	168.188	271.882	309.704	323.636	232.643	282.913	305.227	184.143	214.129	265	175.24	282.536	314.469	291.545	196.217	132.5	237.125	214.19	169.607	356.462	198.045
258	199.208	219.947	247.7	324.929	175.179	289.621	236.1	174.043	266.643	227.652	201.577	199.65	215.179	327.063	146.955	172.926	335.545	315	210.824	301.176	246.9	247.913	282.947	231.357	189.962	285.368	281.143	289.615	273.909	272	310.944	185.6	204.071	283.696	185.042	281.133	331.815	296.593	190.55	127.212	240.067	223.412	170.308	409.069	180.421
259	205.813	211.04	224.5	348.462	175.879	285.484	215.333	171.042	257.036	239.25	194.536	209.045	215.76	331.25	161.625	192.629	346.656	326.429	210.667	298.25	232.214	264.793	259.25	221.462	171.077	235.55	288.029	299.182	252.727	298.818	282.375	203.333	215.933	294.32	177.095	290.654	289.567	271.207	208.133	134.625	239.286	250.56	177.588	378.371	185
260	180	190.333	220.444	339.1	167.783	302.222	212.556	171.28	294.421	233.5	174.833	210.429	200.75	366.182	153	167.55	359.905	315.571	175.923	284.588	244.231	234.143	252.176	216.333	165.125	236.867	285.222	255.5	258	297.636	254.182	189.25	207.56	243.063	168.462	270.708	290.429	248.467	186.5	130.045	216.688	201.867	181	349.25	192.556
261	212.45	209.24	227.367	366.16	181.1	312.121	261.059	177.174	292.138	250.524	204.091	213.591	227.2	335.133	155.214	200.76	365.107	314.042	214.625	311.313	268.857	248.895	247.211	232.727	175.727	255.81	278.931	326.188	256	312.957	307.125	220.333	218.095	288.522	185.227	266.926	320.429	289.889	193.833	127.481	229.316	223	177.138	378.903	191
262	202.808	235.385	233.929	342.13	180.6	314.679	234.2	201	291.846	257.846	206.043	204.235	211.813	337	152.15	194	363.455	323.75	194.067	285.862	252.471	261.72	253.875	206.25	192.16	253.333	271.733	322.467	251.923	291.095	281.471	204.429	211.406	314.5	165.778	259.243	328.12	299.222	186.704	126.167	234.563	236.778	170.788	399.433	190.76
263	199.667	205.739	233.867	347.138	182.647	337.375	221.313	180.483	295.629	237.542	211.269	222.318	216.385	374.615	148.273	188.036	371.591	312	200.625	291.316	265	271.85	229.762	218.538	180.895	267.038	273.441	311.563	244.688	302.652	296.75	228.786	203.571	299.208	185.227	265.697	329.143	280.533	164.591	129.241	245	227.433	187.118	373.813	191.143
264	192.368	205.391	244.808	359.259	167.529	335.147	222.188	174.519	301.208	250.227	207.8	216.04	216.588	317.375	149.238	196.027	378.588	309.708	217.375	290.929	258.857	261.148	228.4	210.333	175.5	251.333	285.444	276.733	280.059	318.615	301.4	202.235	207.577	294.87	179.304	281.25	328.714	291.32	172.429	142.351	239.611	233.615	162.75	368.844	187.762
265	214.783	211.053	245.958	348.231	188.242	303.792	232.2	163.038	293.96	233.769	229.538	219.31	233.189	338.357	163.273	191	362.935	323	209.5	277	226	274.276	230.261	193.583	184.963	267.25	292.412	308.381	244.455	303.321	324.111	201.5	208.615	261.607	177.033	288.379	365.16	300.167	185.955	149.688	227.85	234.643	177.217	387.679	209.688
266	220.786	203	238.2	331.739	188.071	307.815	217.083	185.929	292.148	231.583	224.923	217.16	227.552	349.769	179.053	192.565	353.577	313.793	221.182	318.963	263.357	276.577	253.737	196.706	178.688	266.6	308.192	293	265.636	294.762	310.571	230.909	201.333	288.227	183.4	299.733	332.478	308.286	210.5	140.522	243	247.065	192.536	387.833	208.737
267	206.696	201.769	222.567	339.667	186.875	340.226	220.667	183.478	290.931	258.85	202.35	216.769	223.067	369.316	166.95	198.303	347.632	342.571	202.158	305.735	230.176	278.36	236.857	193.417	174.111	277.143	289.935	298.294	260.692	309	309.158	231.909	217.435	293.154	182.76	300.533	338.393	299.643	206.125	132.414	241.778	254.813	185.179	407.542	175.923
268	180.938	217.125	232.769	352.7	177.281	298.778	224.625	197.417	330.038	241.654	213.533	226.19	206.118	380.385	157.44	193.613	395.667	307.28	216.222	306.552	257.5	271.593	238.522	199.571	196.68	276.923	296.29	287	270.125	315.6	309.158	179.615	210	327.913	184.5	282.931	344.407	310.316	189.389	135.69	238.368	239.69	181	406.724	202.75
269	209.962	217.259	240.741	358.423	192.727	318.688	213.714	178.136	325.25	263.429	194.926	219.739	223.964	353.75	180.105	180.833	354.292	327.704	205.077	307.375	274.133	291.091	207.063	185.087	194.455	264.115	312.727	309.222	241.538	276.458	295.895	203.5	214.115	266.792	185.32	296.067	376	273.045	181.52	133.391	231.286	222.385	176.286	426.343	207.667
270	214.455	220.72	241.857	331.652	197.968	316.633	230.667	186	334.148	252.286	235.633	217.619	224.652	340.3	158	202.607	375.12	327.115	182.8	291.533	238.267	278.444	235.333	209.059	176.36	275.52	304.737	293.667	255.385	319.576	293.211	198.118	212.609	278.423	188.824	306.645	346.185	311.722	209.321	126.472	260.368	252.24	190.676	394.103	228.824
271	203.5	205.174	217.522	339.5	167.225	303.667	252.444	162.625	290	229.619	179.741	199.458	238.292	337.727	142.35	181.269	314.839	289.15	187.133	286.9	238.533	223.208	239.526	201.25	154.15	233.118	287.593	284.9	253.765	270.182	283.636	196.636	198.75	286.818	177.423	250.781	319.133	242.688	197.577	129.333	224.294	226.933	171.63	346.857	175.316
272	192.588	193.667	226.967	371.286	155.758	281.107	241.417	160.545	266.185	222.24	197.091	197.958	229.231	326.333	153.913	181.345	325.686	278.4	186.294	272.344	258.55	261.107	251.842	239.833	171.222	233.095	295.733	256.824	278.667	264.227	267.474	196.083	194.485	287.314	156.64	270.656	297.947	263.2	188.292	130.448	200.615	252.385	184.065	373	196.786
273	209.696	203.583	211.783	339.409	155.308	297.194	218.063	153.031	276.037	231.571	212.481	203.943	231.84	325.857	146.5	181.393	335.867	320.519	204	284.29	272.583	234.952	250.944	228.5	170.476	246.278	288.25	296	253.4	297.3	281.652	179.923	188.24	284.6	167.778	265.778	317.25	278.45	205.148	138.452	225.563	231	166.867	387.176	203.125
274	194	205.125	232.724	337.261	159.5	303.324	233.8	166.5	269.3	228.958	192.176	191.31	232	283.714	151.833	179.448	345.912	296.581	185.615	271.867	252.381	246.81	235.273	205.941	166.036	238.263	313.615	256.583	237.643	286.375	307.737	184.091	194.231	283.826	182.12	264.656	342.1	282.4	206.105	137.194	208.474	231.542	166.538	371.828	204.417
275	200.133	222.08	230.444	350.964	163.241	312.235	225.579	169.08	251.789	240.6	201.571	185.05	226.5	300.222	167.059	176	333.393	305.545	193.909	285.4	247.733	238.111	250.444	224.417	167.679	279.276	280.75	292.071	246.231	277.227	305.462	194.273	212.7	282.632	167.742	267.04	332.417	284.375	216.08	139.407	234.957	250.5	180.593	410.774	199.958
276	216.733	209.042	211.929	344.769	184.563	278.69	211.875	162.125	282.138	232.08	213.036	206.286	225.133	266.778	147.773	180.667	349.667	304.037	193.667	276.606	234.375	244.68	249.125	219.692	183.955	285.133	281.656	281.4	239.077	293.952	283.688	215.619	192.121	268.111	183.609	265.5	308.448	280.826	191.304	141.185	253.385	212.269	178.778	378.379	179
277	210.474	213.526	241.074	361.207	172.952	260.879	223.81	170.107	263.615	242.273	214.267	194.654	214	344.063	139	187.64	321.206	325.655	183.846	270.767	258.692	254.05	252.789	217.5	161.36	263.458	274.536	293.111	265.667	302.429	275.722	190.733	207.107	278.556	189	280.633	309.154	274.632	214.368	132.353	231.588	256.323	174.214	405.607	197.5
278	214	244.36	231.087	347.87	181.5	289.29	230.533	167.619	299.889	252.769	203.848	208.538	224.16	328.167	149.176	175	331.034	298	184.8	277.167	267.308	255.619	237.826	202.118	175.16	280.6	302.6	253.364	256.833	316.821	278.35	209.733	201.188	271.08	191.609	292.645	301.65	266.556	196.846	130.485	201.455	238.364	181.967	395.667	198.083
279	207	208.345	230.452	356.167	169.647	284.214	226.077	179.767	289.682	255.029	206.958	191.706	236.393	346.643	146.714	182.364	340.355	321.636	190.25	286.742	245.529	262.25	261.824	231.615	171.231	255.84	279.429	305.846	266.077	311.5	277.267	215.308	202.667	291.583	185.64	264.586	300.406	298.536	200	128.407	230.824	223.818	175.417	401.519	203.944
280	201.375	209.375	252.964	328.087	176.821	296.212	219.2	170.724	304.862	211.526	222.762	200.826	225.724	333.333	159.25	171.1	372.571	319.429	216.778	304.351	220.5	237.174	235.1	206.182	172.958	274.045	273.633	286.688	244.1	295.385	318.353	206.882	220.455	281.348	179.222	284.694	309	260.5	193	130.767	214.059	257.606	158.667	411.231	200.211
281	205.333	215.087	232.519	357.185	183.97	283.267	215.563	155.444	306.677	245.24	197.714	209.679	229.161	321	174.762	180.259	356.1	297.815	205	336.13	278.538	276.889	257.529	181.667	183.909	263.6	288.774	309.588	246.5	298.84	317.455	213.75	203.4	274.25	177.158	289.148	317.393	268	111.524	148.758	232.235	251.13	170.258	392.654	208.652
282	222.188	232.842	258.559	374.714	183.538	293.5	202.7	174.714	304.174	238.75	194.516	213.333	233.452	348.7	165.586	175.171	372.3	317.667	212.75	293.897	243.5	268.643	236.05	202.6	168.643	250.667	293.028	336.111	237.75	289.524	295.174	190	212.792	290.111	176.316	279.667	327.871	271.179	144.55	138.2	229.381	244.56	176.238	401.152	197.926
283	226.16	227.44	263.154	346.895	192.71	343.692	225.5	179.12	299.556	247.913	219.912	218.348	234.421	337.8	148.05	181.269	367.233	293.308	211.857	302.531	246.267	263.56	247.471	184.545	174.053	255.611	283.222	282.571	224.5	305.4	322.15	197.385	215.3	285.773	170.333	286.545	332.774	271.4	197.667	144.759	220.75	234.111	187.826	422.788	174.813
284	208.944	214.25	219.852	354.64	195.471	320	238.273	192.174	283.2	266.28	227.867	216.84	236.968	350.857	145.375	193	355.242	310.75	206	307.778	232	253.231	220.467	170.727	176.571	251.773	301.423	318.538	288.429	297.095	309.15	212.133	214.63	287.783	180	301.115	320.36	302.05	214.955	137.4	240.792	226.6	176.485	383.259	185.13
285	218.167	207.364	240.043	373.765	187.769	318.296	233.733	186.053	296	274.455	225.75	218.917	231.083	404.25	157.125	175.741	334.939	337.409	205.867	301.71	250.455	267.813	220.933	156.563	177	263.182	306.087	287	224.333	298.08	319.5	204.636	218.281	254.222	216.143	274.16	318.962	305.826	206.118	133.815	256.313	236.769	185.636	400.448	197.5
286	213	243.455	219.708	344.923	177.722	291.333	222.882	183.714	309.826	243.964	208	212.72	236.2	341.462	165.091	174.222	359.704	326.136	186.077	282.04	247.769	268.8	250.273	215.778	182.136	269.857	297.343	327.462	260.364	274.286	288.158	191.467	189.231	303.042	176.72	254.345	335.28	297	194.421	128.649	249.842	248.621	180.679	394.469	190.417
287	200.619	215.524	232.5	350.828	199.781	307.353	235.5	173.045	314.444	237.731	225.154	217.222	238.483	334.4	156.952	203.933	368.667	340.368	181.6	294.115	232.611	296.857	233	211	172.833	255.684	274.688	302.333	293.444	302.963	292.214	191.385	205.13	326.808	167.515	313.111	339.4	293.381	200.148	135.889	224.714	250.655	165.531	411.568	195.958
288	175.526	230.333	253.241	342.714	197.029	351.688	212.895	191.867	326.536	240.462	226.667	221.111	213.586	351.143	154.842	189.6	364.4	330.136	189.65	305.897	280.643	281.786	238.333	183.308	163.75	273.077	308.968	290.769	263.467	312.034	301.261	206.2	224.789	290.368	181.643	271.903	327.484	285.429	207.368	136.724	243.944	250.179	209.964	392.25	195.261
289	209.818	195.727	227.9	359.2	161.324	295.897	216.077	171.75	282.125	227.286	181.731	197.655	214.615	352.733	151.222	153.783	336.286	327.391	189.2	292.6	232	235.48	230.421	202.333	158	254.231	272.769	265.182	223.667	261.533	253.952	182.438	205.545	285.042	184.476	269.643	288.5	295.75	208.571	127.448	226.217	227.421	169.933	349.923	204.85
290	188.438	207.304	233.486	369.444	169.927	277.969	211.714	166.81	263.938	244.765	200.292	194.095	212.968	321.368	142.889	197.233	344.765	336.31	197.737	280.625	247.364	235.652	244.833	186.75	163.85	247.269	279.5	289.938	250.905	267.767	274.7	187.5	200.696	270.053	180.75	270.03	325.6	318.304	194.167	131.081	218.8	242.185	152.273	384.563	213.308
291	226.471	211.364	232.12	358.333	161.694	241.44	208.833	166.935	274.393	250.121	189	206.028	223.219	371.5	157.091	173.25	308.087	328.333	199.143	285.172	237.571	256.045	242.72	208.071	174.714	237.667	268.7	240.308	244.222	277.923	291.667	209.571	189.567	306.935	180.588	251.417	318.077	291.087	207.579	131.526	206.273	246.931	163	390.103	190.423
292	215.053	199.917	251.429	357.185	173.244	302.074	223.375	162.833	283.179	248.783	202.607	207.647	212.034	384.083	151.9	166.773	348.273	301.941	170.176	270.026	262.167	240.273	238.333	203.75	179.5	274.789	290.027	287.1	276.118	300.783	294.95	220.25	198.188	284.208	187.231	267.875	330.515	274.5	203.909	134.219	232.37	234.241	169.1	358.25	198.296
293	204.731	208.947	249.034	380	160.265	306.258	244.857	158.429	275.043	214.833	205.931	192.96	218.48	399.875	154.579	159.923	328.613	294.188	182.143	306.097	262.571	242.897	252.208	227.333	173	262.261	282.333	255.5	242.438	299.385	296.318	211.267	213.733	292.083	167.63	281.485	319.268	283.722	206.231	132.125	242.476	254.48	182.647	373.212	188
294	201.5	222.714	247.28	338.294	187.657	277.286	201.077	165.552	257.857	234.963	215.476	190.148	222.577	304.692	131.5	172.192	322.871	326.609	200	283.286	239.556	247.148	265.444	230	172.045	259.429	287.032	279.056	238.077	302.435	279.957	202.417	202.379	276	205.556	269.371	304	297.682	206.444	113.32	231.941	211.516	169.806	377.778	187.059
295	224.667	199	241.227	324.48	184.657	289.69	233.438	171.967	259.762	222.13	216.957	203.077	239.828	315.929	135.059	183.655	332.36	295.65	189.125	288.731	257.692	260.261	240.571	194.333	180.833	255.833	296.931	281.909	232.917	312.36	298.095	199.357	199.788	278.667	175.136	270.958	304.667	292.833	192.75	125.417	226.917	225.094	176.6	360.929	188.294
296	220.444	196.286	245.556	367	174.231	294.458	235.75	179.692	303.033	238.452	198.067	199.161	201.114	293.357	155.522	196.773	326.739	333.621	185.933	272.688	285.818	273.586	247.958	219.067	167.231	261.652	268.333	310.313	248.824	293.846	302.588	202.545	218.412	290.7	183.483	278.5	322.292	289.708	200.864	143.444	236.3	227.8	171.731	380.469	209
297	202.684	201.158	216.52	331.158	174.97	309.889	246.615	172.929	294.364	245	219.414	196.846	223.769	316.944	158.409	185.097	353.348	317.545	195.923	301.71	251.875	263.545	250.474	188.154	181.636	254.25	276.212	286.857	257.538	299.667	285.733	193.625	209.258	296.75	179.963	279.032	302.267	276.739	192.048	133	242	246.88	169.962	368.903	162.733
298	229	195.542	214.031	342.844	192.162	294.419	225.5	179.48	283.286	252.5	203	217.8	234.64	367.5	165.762	198.438	357.8	318.414	157.375	283.432	249.643	274.381	246.5	211.7	172.786	255.56	262.5	285.556	226.75	290.346	278.682	197.286	219.846	277.852	160.875	284.774	337.192	274.167	134.591	130.136	225.222	234.04	182.75	369.606	191.706
299	204.952	221.433	241	329.417	177.711	292.731	240.643	188.28	283.069	239	201.84	228.5	212.438	354.364	151.95	186.192	383.808	312.519	209	284.871	248.833	277.35	243.583	208.857	176.48	243.476	290.026	291.8	224.455	293.4	287.929	209.3	214.615	299.316	175.692	279.542	351.172	287.364	112.857	137.808	234.656	240.032	176.55	379	201.429
300	204.222	228.857	232.931	355.407	173.273	329.778	199.444	185.308	287.821	263.5	219.968	219.5	228.483	318.846	155.286	179.839	367.92	294.667	243.467	299.286	245.357	274.741	231.929	203.846	183.321	270.5	308.074	324.353	235.667	305.923	309.467	198.8	206.926	287.48	184.143	269	342.25	281.385	158.36	138.4	231.379	228.531	184.273	380.611	194.438
301	224.45	222.783	237.095	357.808	187	320.9	235.111	180.069	306.515	243.318	215.033	226.958	231.909	316	146.6	176.094	344.069	293.292	203.8	290.714	251.583	283.4	251.059	194.5	192.556	258.5	298.615	277.667	250.412	291.704	299.2	166.2	210.478	292.45	182.593	281.036	329.963	296.833	204.406	125.143	255.852	229.321	187.433	395.079	178.143
302	213.286	211	254.179	352.455	186.45	324.452	220.364	190.241	291.192	235.783	211.957	219.464	227.103	333.923	162.263	198.129	351.3	305.207	218.5	295.71	238.467	306.32	249.923	200	179.034	261.8	308.172	310.643	259.7	308.423	317.611	225.154	213.095	293.867	181	306.548	333.323	286.5	206.208	149.129	248.536	238.5	196.05	378.542	198.143
303	219.542	234	235.174	377.556	188.636	308.281	206.786	180.12	312.966	268.524	210.478	206.391	212.8	373	157.684	181.074	361.406	314.16	195.692	274.462	257.9	257.76	237	219.273	172.31	268.867	273.667	275.273	253.5	271.263	313.72	215.5	194.71	292.517	168.722	262.455	337.226	293.286	226.833	137.567	222.533	257.229	198.233	399.906	191.346
304	224.864	215.448	246.679	348.143	198.85	313.393	225.583	180.462	282.207	259.208	216.852	221.111	209.13	351	177.158	192.857	358.147	326.571	185	306.1	239.357	284.304	231.952	217.5	169.091	267.833	297.333	317.818	250.688	305.458	340.9	212.625	196.15	280.346	174.231	273.111	338.939	315.75	210.385	126.333	226.864	234.267	188.88	382.458	205.9
305	218.16	205.593	236.333	359.609	200.302	309.96	221.308	177.8	283.821	270.964	205.29	220.464	236.625	339.056	172.318	177.667	378.167	311.2	226.231	310.333	279.474	290.87	237.214	207.2	192.333	261.133	305.694	322.588	256.583	309.179	275.261	209.933	192.481	288.188	163.75	285.346	350.733	282.679	211.619	130.565	242.083	259.393	181.667	384.594	191.421
306	200.524	228.286	243.385	330.185	190.265	326.833	212.5	172.174	325.241	259.182	232.382	210.087	226.852	343	160.105	195.579	364.258	332.44	175.375	300.5	269.667	256.143	247.857	186.588	172.842	266.222	311.594	310.9	237.214	297.833	301.65	200.3	234.677	304.85	170.333	279.457	341.345	301.536	206.235	122.038	245.783	242.52	189.667	372.7	205.955
307	211.278	206.238	222.714	368.167	165.538	282.261	235.538	157.87	276.31	242.68	193.133	209	226.444	332.222	145.313	171.1	320.12	303.095	196.167	268.97	262.667	235.64	232.563	215.714	151.652	264.308	297.88	271.818	224.278	265.724	280.813	182.214	188.63	313.19	171.059	246.815	299.556	260.2	182.536	126.531	229.579	216	153.793	376.757	192.75
308	217.778	208	229.6	327.087	160.564	305.409	196.545	160.5	248.423	231.636	187.074	188.75	223.364	396	156.375	172.515	348.37	271.2	175.091	261.935	247.545	254.182	232.917	218.6	162.074	253.444	296.808	303.5	247.222	288.87	270.25	199.091	208.938	287.6	188.1	300.893	305.304	287.964	206.143	133.308	228.5	215.516	176.214	364.156	193.353
309	215.545	215.621	219.929	366.85	171.972	277.958	228.125	162.577	283.448	216	191.042	197.529	219.208	356.833	134.933	181.1	320.682	330.905	202.526	283.75	220.857	239.769	241.636	216.278	189.741	241.81	275	276.786	261.75	305.962	282.565	206.556	207.12	283.15	202.571	281.385	317.657	290.722	188.593	131.684	230.357	244.036	175.788	368.9	181.042
310	192.684	207.208	234.5	355.5	172.297	284.583	211.133	166.375	299.412	223.417	196	197.333	215.421	311.6	142.409	188.273	362.167	328.864	226.667	290.147	258.7	256.619	242.45	215.692	179.667	256.278	303.938	263.333	261.1	275.783	285.318	213.067	172.217	281.227	187.043	284.222	320.583	287.565	216.167	141.914	217.815	252	167.462	338.333	195.455
311	204.368	206.846	218.885	337.75	168.968	297.667	203.5	154.75	289.741	244	193.333	202.417	220.75	312.067	141.824	174.2	366.323	286.92	181.667	321.379	282.462	264.75	242.955	183.611	167.5	271.571	292.583	281.462	223.429	303.76	305.913	184.563	201.774	309.625	170.714	265.115	322.857	267.364	190.348	142.867	226.786	246.636	183.615	391.39	186.238
312	239.938	196.818	211.125	361.481	183.32	309.973	235.588	169.944	280.24	216.846	199.6	215.103	236.036	323.545	154.667	175.226	328.708	331.304	189.385	284.483	247.533	251.37	240.455	214.385	157.333	264.615	279.885	281.071	210.267	283.227	276.476	194.25	201.719	279.08	175.478	274.56	350.848	298.778	199.931	134.08	203.778	230.16	163.545	372.447	187.318
313	208.688	223.333	210.667	280	179.826	246.591	211.5	146.882	253.4	223.118	193.286	188.053	211	301	169.647	167.05	289.111	283.063	177.7	255.44	230.889	251.6	241.471	170	152.947	211.333	253.611	254.111	229.833	278.417	260.714	173.833	202.267	238.533	185.842	278	288.154	246.643	198.3	129.611	218.105	233.737	156.35	372.417	195
314	209.19	197	241	346.526	179.533	293.071	213.667	177.269	270.923	234.871	194	205.12	210.5	341.625	152	176.387	328.37	321.138	200.263	274.806	244.5	291.407	240.188	194.167	184.28	251.522	259.909	296.417	227.4	271.96	299.263	186.286	213.464	309.579	185.273	241.594	329.391	287.462	210	138.265	219.778	223.621	181.029	378.147	196.92
315	203.3	203.074	255	337.448	170.829	313.143	245.308	174.636	286.69	246.667	210.607	183.381	221.963	311.667	143.083	182.034	346.667	327.696	174.353	271.412	290.333	269.087	250.368	220.364	178.556	255.429	275.5	287.533	224.273	289.8	313.85	175.833	208.565	272.208	184.579	284.938	310.08	282.95	222.25	130.458	246.591	225.094	178.323	350.581	204.591
316	225.188	184.286	233.773	335.217	186.19	299.444	208.727	172.842	280.1	245	204.304	199.833	216.633	342.357	147.773	160.9	344.48	333.15	188.5	295.452	271.3	287.318	252	209.045	190.44	249.333	269.971	317.714	229.722	300.833	308.773	201.5	209.483	276.458	176.4	289.923	311.094	259.208	152.633	131.639	271.714	234.677	186.148	365.242	174.333
317	211.071	213.739	214.517	352.905	180.457	309.143	237.538	177.885	275.649	247.56	220.484	207.04	224	339.6	142.36	176	356.333	318.516	196.214	276.684	268.263	278.538	227.591	182.5	183.161	264.4	258.303	301.944	256.083	269.308	308.333	182.4	215.739	305.923	185.696	296.379	312.233	283.318	164.821	136.074	239.313	227.96	175.625	376.71	185.895
318	204.038	252.56	231.158	312.84	194.447	291.462	207.364	159.318	278.2	272.053	206.259	211.833	225.75	359.231	158.182	183.476	358.273	319.174	160.077	275.531	246.643	288	217.636	219.2	171.44	247.091	294.407	282.8	246.133	307.333	281.636	211.727	221.167	284.6	188.792	267.192	325.625	287.522	181.52	128.5	234.55	248.4	169.938	377.29	196.917
319	207.846	214.913	234.48	367.136	188.556	312.519	250.909	188.885	302.115	247.111	213.276	213.87	213.036	332.733	151.077	179.222	346.933	350.12	188.625	269.125	242.462	277.52	212.667	193.632	175.692	252.381	268	292.5	288.938	280.111	316.233	213.063	199.034	274.667	170.407	286.32	339.429	273.571	183.87	146.226	214.19	236.464	182.032	396.304	187.926
320	209.882	228	218.296	314.32	186.821	299.12	223.316	192.48	289.767	267.067	207.313	205.958	227.074	380.529	150.652	162.917	345.294	355.769	181.667	294.147	235.7	282.259	201.125	193	199.571	262.5	285.061	316.105	268.5	279.833	301.828	218.571	211.206	315.261	173.75	305.185	328.903	284.719	235.45	132.074	217.778	247.969	195.714	422.815	169.739
321	214.476	215.963	232.724	369.2	191.073	328.821	216.5	185.462	284.806	257.607	200.394	227.414	225.481	353.444	182.444	202.4	344.667	332.462	186.579	317.656	276.8	282.686	241.632	194.25	184.5	262.435	310.852	279.154	259.214	317.957	303.235	208.929	202.63	273.259	180.345	277.303	344.867	281.133	218.56	140.708	235	239.571	180.96	392.121	215.63
322	216.211	241.955	215.087	353.727	192.194	296.786	240.889	179.593	315.833	256.52	206.769	214.962	214.568	304.357	161	207.385	374.625	297.542	205.882	303.278	247.308	269.29	225.7	184.333	189.417	257.87	294.852	298.143	258.167	304.56	299.333	231	198.538	277.6	172.524	285.966	336.639	277.458	191.36	129.781	259.056	269.462	167.25	392.519	191.318
323	242.643	233.226	231.704	348.433	191.677	304.103	227.091	187.217	295.938	257.793	218.8	202.68	207.548	357.214	166.864	189.192	353.829	315.967	195.077	330.118	259.692	265.867	243.2	197.308	174.133	268.19	296.563	290.842	251.615	304.074	319	217.526	216.967	269.091	174.667	275.731	314.429	295.3	199.962	139.13	226.588	232.3	189.273	379.611	204.455
324	231.208	220.619	236.931	345.56	188.973	343.091	224	183.36	325.333	259.458	226	223.429	219.345	322.3	151.429	205.174	348.808	309.214	208.111	308.536	264.063	287.667	222.222	213.167	158.826	258.81	281.636	292	254.611	281.793	304.368	203.571	206.654	283.526	161.875	294.963	314.793	291.304	222.944	123.2	214.667	244.788	201	388.76	217.833
325	244.846	227.724	249.933	352.909	177.4	290	219	182.769	300	289.478	215.621	245.563	220.481	369.647	196.909	192.586	373.519	340.87	202.929	318.84	239.462	253.471	232.846	229.722	171.688	268.273	317.792	298.8	268.842	294.368	293.783	201.615	246.576	288.042	159.607	296.261	354.963	292.526	218.529	134.5	251.579	274.667	169.476	389.529	191.9
326	231.818	226.652	254.471	387.714	181.821	311.833	242.647	183.6	312.97	250.526	246.64	240.133	229.094	346.154	185.625	213.16	370.143	347.04	190.813	324.852	279.467	279.391	266.692	193.056	200.739	251.724	334.043	280.522	267.364	328.222	312.048	203.056	251.308	282	188.32	285.586	342.5	319.966	236.933	140.688	264.944	243.875	194.4	393.625	223.929
327	218.455	235.913	257.5	376.524	186	337.923	229.333	193.476	313.16	304.174	233.192	238.556	241	339.182	170.091	215.933	380.96	326.667	190.5	324	271.667	277.28	231.083	200.143	193.526	285.514	322.367	275.4	276.154	339	326.611	211.643	241.741	306.478	180.677	294.609	360	326.241	226	134.63	254.167	236.571	193.556	393.875	210.067
328	218.714	224.609	255.529	342.333	187.667	337.4	229.692	191.3	292.176	289.364	232.844	245.909	239	337.063	160.765	188.576	328.852	278.5	199.231	314	248.7	281.714	250.417	188.417	208.864	276.355	320.765	317	291.769	368.778	320.167	210.944	225.115	295.35	179.2	282	348.741	300.95	245.333	137.872	241	240.895	189.696	396.875	220.4
329	220.733	223.71	275.286	383.462	185.522	346.207	232.333	215.438	338.448	285.16	211.086	230.818	224.394	387.423	184.571	216.875	367.818	322.852	205.533	321.231	261.889	284.96	254.929	197.5	180.19	276.038	313.25	329.353	292.143	322.118	335.522	204.842	231.25	321	195.037	329.261	363.25	308.72	233.556	131.1	250.611	259.357	195.5	399.258	221.5
330	198.462	226	292.174	365.08	192.88	320.72	245.308	199.364	307.913	280.389	231.08	254.905	230.273	310.818	168.643	212.593	361.6	306.172	181.941	352.76	262.769	275.652	228.083	181.4	182.48	275.364	332.292	295.556	291	334.667	355.2	202.176	234.609	302.16	191.75	327.238	385.833	316.143	205.563	128.412	258.722	224.95	204.417	418.533	205.538
331	249.643	246.7	269.5	376.1	192.917	325.31	239.692	194.211	336.458	287.273	226.071	246.741	240.667	346	144.692	203.968	390.552	327.05	187.417	303.567	274.313	273.583	251.643	190.385	211.957	279.958	315.966	288.5	304.389	343.318	305	231.273	253.348	302.522	188.719	334.654	390.138	307.182	223.429	140.103	246.75	215.3	214.063	415.136	216
332	222.818	232.08	300.063	390.909	210.708	340.906	256.125	220.5	329.192	269.25	264.75	242.667	223.111	366.143	145.3	195.417	383.13	291.824	177.5	339.393	260.733	262.158	227.5	185.111	203.462	251.885	322	283.947	302.9	361.731	292.571	221.1	245.862	298.813	177.273	327.077	353.552	330.292	238.692	127.333	246.313	239.188	229.739	435.625	208.765
333	199.2	217.2	279.824	368.182	215.375	342.636	206.214	198.05	303.828	291.682	222.957	234.12	212.083	344.538	168.538	203.957	431.6	364.611	178.933	319.682	285.8	272.353	275.071	202.182	205.941	275.182	327.286	288.348	241.067	337.083	338.267	209.154	246.538	310.619	190.579	326.5	363.367	311.409	228.8	141.097	272.647	255.96	170.708	404.654	237.688
334	230.5	243.25	266.944	367.364	187.875	324.241	228.385	200.286	337.579	294.04	256.63	246.364	248.5	358.214	155.895	209.889	359.087	364.227	211.846	318.864	274.467	266.375	259.667	197.467	185.87	265.7	308.609	299.3	236.778	341.286	312.286	202.6	236.548	288.882	178.909	342.864	329.667	290.05	208.444	133.774	268.737	264.739	188.222	410.174	220.444
335	202.778	206.773	252.824	376	201.632	328.9	201.375	191.385	315.346	269.571	241.15	219.722	220.444	304.533	151.375	185.158	325.833	285.125	161.769	312.083	283	278.364	235.222	194.556	161.286	264.652	280.5	331.154	292	314.632	306	173.4	236.417	292.923	161.1	317.867	327.75	242	217.5	131.72	262	251.5	178.571	378.4	198.875
336	195.538	214.864	230.929	349.412	202.818	300.25	208.167	214	291.13	271.688	238.353	230	220.286	343.556	161.727	193.792	313.545	337.077	177.364	287.909	276	259.417	224.571	185.636	176.818	243.1	259.467	331.167	260.083	333.917	304.176	191.375	227.808	321.786	183.654	260.133	374.579	257.438	207.909	125.45	243	262.474	203.391	412.19	218
337	192.077	206.882	261.667	361.667	187.6	286.438	231.364	202.5	317.895	291	249.85	237.692	213.333	349.917	154.333	178	374.077	292.313	192.875	297.412	291	252.824	246.667	184.625	185.5	271.083	314.471	285.316	279.667	320.308	275.818	200.333	221.609	318.813	184.824	296.9	346.762	243.133	192.235	119.208	221.444	248.545	192.647	412.5	226.571
338	189.636	201	262.333	369.714	215	302.737	274.091	182.375	299.417	255.375	254.609	229.85	234.923	342.375	142.5	187.095	339.789	331.167	187.286	274.167	252.375	268.889	232.25	197	174.412	242.3	317.875	299.813	261.875	325.667	304.615	166.5	221	260.667	179.8	294.438	357.25	270.636	222.714	127	254.167	259.957	207.571	416.923	224.375
339	195.636	247.462	215.769	385.059	186.63	318.824	221.857	175.625	331.235	268	256.3	261.5	222.417	318.556	163	200.944	374.263	314.067	194.25	305.588	271.067	266.333	250.933	203.091	182.368	283.786	322.929	344	282.4	330.188	311.417	205.4	238.385	297.4	175.316	280.824	335.5	319.583	180.692	150.3	247.2	255.333	183.778	420.72	203.917
340	199	224.647	248.778	373.214	194.611	315.826	230.375	181.875	299.75	271.231	253.048	234	210.167	353.667	118.111	209.444	362.682	310.467	190.4	304.733	277	278.563	256.571	197.833	179.083	274	304.769	305.8	264.25	340.222	317.412	180.667	233.263	271.222	186.304	257.313	337.6	284.083	184.727	132.778	248.235	269.714	184.947	405.565	210.333
341	216	211.609	253.588	371.588	204.696	282.5	237.538	195.417	322.857	274.438	264.957	224.167	220.2	336.5	172.75	203.75	359.133	336.087	168.111	311.231	238.909	282.6	260.125	177	189.111	268.88	306.8	341.174	290.6	343.583	307.467	180.444	238.778	286.875	171.667	268.087	351.565	292.25	185.059	134.87	266	241.063	212.133	386.571	189.455
342	242.5	225.143	253.471	372.2	208.045	310.476	217.667	198.5	340.111	287.125	286.7	226.75	220.238	315.714	146.875	198.789	350.538	298.632	172.714	312.111	254.25	284.167	245.167	203.417	185.333	303.316	332.929	327.538	302.462	352.467	322.5	222	223.947	314.5	192.08	281.556	364.19	287	199.5	143.773	243.833	258.643	209.429	404	209.333
343	212.833	231.679	263.75	345.708	181.958	310.963	222.5	194.952	297.481	280.423	232.545	216.4	225	390.538	173.5	212.556	351.214	334.158	177.824	321.739	300.25	278	213.444	186.786	181.913	254	317.609	296	269.188	340.958	298	197.615	231.733	288.269	184.13	318.769	344.48	317.136	229	134.063	243.611	251.353	195.375	395.259	198.273
344	205.333	236.211	258	363.962	167.909	329.467	196.2	174.308	306.68	271.1	212.438	229.529	222	357.462	158.182	188.476	366.739	356.5	183.667	310.654	248.077	258	244.136	205.833	191.458	271.167	331.792	318.381	259.889	322.857	297.2	204.727	221.419	295.65	182	291.867	340.577	327.045	235.857	122.458	249.286	248.864	197.12	403.739	212.6
345	209.667	231.824	253.842	385.278	170.867	363.607	247.889	196.333	333.29	256.56	226.5	231.714	218.48	358.818	175.063	209.708	378.913	309.531	194.333	297.409	272.077	260.905	215.25	198.636	185.75	268.789	354.368	324.15	255.4	320.682	366.667	189.647	235.037	263.158	170	296.364	339.556	309.773	224.5	131.5	274.143	250.538	188.773	385.727	210.556
346	214.706	220.444	242.25	391.13	183.69	343.704	221.158	203.263	324.667	269.208	229.522	210.684	238.29	348	155.8	186.966	365.75	308.286	182.385	338.154	266.667	267.333	248.563	174.333	192.455	292.667	306.632	327.632	276.444	331.2	318.2	227.143	224.923	298.13	175.88	318.483	335.292	282.348	202.857	139.375	250.905	251.6	182.421	398.212	203.375
347	203.385	222.406	259.412	398.105	189.615	336.444	239.357	170.583	338.364	282.808	238.963	239.727	235.154	332.769	165.375	223.577	357.893	301.95	217.389	326.13	276.692	283.45	237.214	215.8	201.381	264.912	325.333	341.063	268.867	341.192	300.667	217.357	237.364	316.947	174.565	312.4	366.043	295.467	215.333	140.633	249.625	267.333	184.667	427.548	203.125
348	234.364	223.556	245.556	369.933	185.9	344.034	240.5	197	346.56	301.714	223	236.129	239.765	420.714	154.429	211.429	369.667	354.609	181.7	324.125	262.727	274.64	249.1	230.625	202	291.586	322.44	325.053	242.444	341.148	303	218.083	247.125	282.217	190.862	342.4	371.792	318.259	206.333	142.172	263.909	236.783	189.095	444.92	231.889
349	232.529	231.231	267.538	363.32	193.333	314.654	229.714	231	333.333	298.857	234.769	251.767	230.161	348.083	157.941	200.7	366.571	328.926	193.333	317.591	277.526	282.842	241.75	232	186.7	276.645	326.13	324.438	253.429	334.375	315.952	235.222	230.556	293.471	177.318	333.185	369.429	303.24	214.882	130.412	249.158	246.435	188.864	413.444	220.846
350	240.619	249.864	273.235	389.385	194.385	319.333	242.813	207.667	305	305.5	232.455	235.913	223.8	382.75	170	202.462	358.222	320.563	210.5	329.808	262.667	266.875	239.667	196.833	187.263	287.64	338.077	324.313	283.556	324.737	324.889	199.235	258.792	294.636	182.8	307.875	377.158	324.471	203.864	133.793	263.955	243.583	211.909	394.161	225.056
351	198.125	236.632	269.211	393.389	213.071	316.545	265.778	206.85	335.519	308.364	248.033	242.385	223.871	338.077	178.125	212.913	388.259	336.966	188.625	313.412	270.417	271.111	253.583	178.625	174.704	258.808	345.714	311.474	305	338.68	332.636	206.571	251.867	309.917	173.067	338.714	354.036	305.75	220.143	125.042	263.318	241.333	177.688	406.935	214.786
352	232.125	208.588	263.833	318.455	209.333	277.944	236.333	200.294	298.462	277.5	227.474	223.111	211.579	328.5	129.778	181.474	372.3	334.316	181.444	287	277.5	265.111	247.769	193.429	159.733	249.733	279.8	279.143	251	330.077	297.25	197.429	200.077	289.5	172.167	303.889	352.64	291.056	198.5	118.19	257.2	259.813	181.688	408.375	189.857
353	227.462	236.643	279.059	375.579	205.5	320.063	235.313	193.688	334.5	321.591	246.455	232.952	246.958	380.429	166	230.483	412.367	310.76	182.125	323.708	268.308	287.85	246.533	195.5	200.207	258.88	324.038	297.294	260.118	322.435	326.909	211.889	222.778	311.55	171.438	298.05	380.538	320.286	223.333	118.586	240.667	252.9	198.391	447.484	242.765
354	223.533	234.034	269.786	353.091	213.103	342.615	228.938	205.214	338.758	276.364	247.722	243.417	244.792	357.111	185	199.71	362	331	204.385	340.909	246.1	303	270.438	190.7	211.952	284.242	342.448	315.368	307.182	324.105	343.188	213.3	244.667	316.2	178.769	307.136	376.182	332.72	197.471	128.24	261.727	271	199.143	420.259	219
355	215	258	280.4	377.533	197.048	302.158	224.083	206.167	325.632	290.5	234.857	233.154	172.524	329.692	132	189.45	367	312.818	174	288.684	251.667	284	233.2	191.5	205.923	252.875	331.667	304.529	230	319.8	306	185.9	222.9	303.417	160.238	243.083	377.87	286.308	207.769	128.963	251.938	239.778	198.077	394.308	193
356	226.143	215.37	297.143	391.889	210.897	330.767	237.938	196.063	334.242	299.038	253.44	258.185	199.548	376.667	165	190.259	375	357.818	187	319.955	276.333	285.609	259.667	194.2	199.75	269.435	343.04	291.9	283.5	322.379	319.857	223.923	216.967	318.227	166.654	301.313	379	319	226.462	132.676	255.364	272.571	195.778	429.577	254.5
357	214.6	221.219	260.692	385.08	206.429	325.12	235.733	200.143	356.844	276.741	291.24	231.458	229.607	323.786	167.091	193.793	394.1	339.667	201	319.667	288.273	292.391	255.273	192.375	174.059	281.63	329.926	320.2	261.455	306.867	333.333	229.375	227.704	319.957	175.95	266.263	373.462	300.9	191.133	137.429	254.952	250.933	191.12	427.897	227.4
358	238.9	242.593	265.647	389.217	207.926	332.045	215.917	199.333	337.057	278.741	252.593	260.76	226.455	363.556	151.462	201.929	380.88	360.25	198.063	305.68	261.727	291.429	229.545	202.786	192.2	282.655	351.045	297.84	295.556	318.25	342.125	229.733	241.583	307.917	179.655	323.522	356.516	308	212.077	142.067	269.105	257.263	198.481	429.44	227.529
359	220.895	247.458	305.231	375.083	207.682	358.92	216	194.952	353	282.826	267.714	256.042	228.174	356.667	154.3	198.556	415.167	317.444	196.267	333.722	261.294	287.211	272.917	209.917	212.75	284.257	349.609	308	271.214	353	324.529	213.267	239.967	331.471	171.839	307.826	382.25	327.304	223.722	139.313	278.5	262.238	211.238	458.913	216.75
360	227.75	229.154	253.067	378.833	214.913	344.333	241.636	201.188	340.031	288.05	287.167	258.889	234.32	377	156.8	220.5	380.4	334.571	192.714	330.958	307.938	309.368	276.333	202.071	198.333	285.792	329.926	339.643	282.154	318.063	304.059	208.231	240.107	279.85	168.609	314.76	392.29	313.96	216.333	132.148	234.875	251.684	202.952	441.417	229.588
361	221.667	198.28	244.765	364.417	181.704	329.385	231.7	187.222	306.257	283.409	235.375	239.542	217.567	329.438	178.429	196.214	362.75	316.4	192.5	309.179	244.167	253.05	233.9	193.6	190.455	263.083	341.12	315.7	253.8	328.444	279.556	202.357	226.63	313.84	183.758	347.625	368.233	314.789	233.765	125.476	269.81	262.2	189.25	437.941	200
362	238	206.5	240.786	351.421	197.083	309.75	218.5	201.429	293.857	255.706	206.111	217.333	201.143	368.167	174.846	190.5	346.438	299	177	314.222	236.5	275.8	192.167	197.818	179.667	261.043	331.375	355.714	240.25	293	326.357	220.8	220.818	250.75	166.933	296.389	335.875	260.313	220.1	125.88	233	240.842	177.75	381.571	200.583
363	191.9	234.385	242.667	366.636	191.531	312.2	211.385	203.192	316.231	281.8	218.304	233.167	231.429	374.929	156.167	218.667	383.962	316.391	186.923	302.783	269.333	263.038	240.857	209.923	168.708	263.037	325.667	337.938	244.2	331.136	304.231	209.6	235.276	297.741	181.208	308.862	356.607	319.179	229.214	149.192	244.727	274.737	207.25	415.346	213.455
364	177.6	238.526	239.357	353.2	182.412	286.13	233	193.636	293.6	249.238	226.867	206.462	213.37	381.25	151.143	182.211	358.091	322.588	200.5	292.923	281.125	256.833	240	200.857	181.85	256.286	304.833	340.846	194.875	316.467	304.231	210.25	236.364	252.273	179.905	280.786	314.25	255.214	192.3	131.438	220.182	223.529	196.2	388.105	204.455
365	219.533	216.182	239.313	394.958	191.133	327.885	226.833	197.353	315.967	267.65	229.071	219.36	222.043	360.917	145.727	211.567	364.037	304.4	192.714	307.04	248.778	289.043	258.625	197.647	199.4	285.31	318.28	341.158	257.182	345.32	307.435	214.2	236.957	315.556	178.905	323.45	390.892	326.148	212	137.607	236.542	244.607	200	426.536	203.1
366	233	228.286	284.24	354.75	187.63	344.639	224.947	199.273	329.655	307.286	239.04	230.524	236.321	382.727	171.625	182.708	364.1	339.208	191.611	292.526	266.529	264	270.625	205.4	174.136	255.897	341.167	337.944	277.526	320.269	320.692	219.2	225.381	305.333	178.667	307.48	384.897	341	238.063	135.034	259.579	262.696	194.381	447.304	211.941
367	225.625	250.952	245.786	371.182	200.897	337.7	232.833	206.889	323	287	226.519	253.955	225.581	344.643	167.615	196.559	359.87	309.571	185	329.222	267.643	288.636	239.636	170.071	208.12	276.667	374.048	325.85	267.111	342.143	311	219.6	210.696	286.667	168.879	320.773	358.556	320.125	178.294	144.114	250.222	249.583	188.091	392.826	220.9
368	233.833	226.875	261.818	380.889	178.154	300.485	241.529	201.9	323.958	281.261	213.16	240.846	203.5	359.412	167	203.786	400.87	341.63	215	320.696	265.385	292.286	223.143	203.667	169.542	278.346	301.348	308.52	298.867	341.385	318.462	231.188	231.348	297.32	166.273	317.95	353.433	325.565	234.071	137	257.417	235.8	182.929	398.643	203.063
369	224.267	228.929	269.824	355.522	196.2	323.963	228.9	201.588	337.667	306.276	237.556	227.87	237.923	369.083	177.455	201.968	390.783	320	192.333	298.478	266.625	274.4	249	197.882	188.29	256.29	325.435	317	282.429	333	329.727	206.091	241.353	331.571	176.682	329.227	342.519	304.778	202.647	123	245.565	253.609	190.75	419.931	223.143
370	226.5	231.52	280.429	392.867	198.429	331.6	218.786	195.632	308.231	280.81	247	251.864	218.367	368.167	152.083	198.414	372.36	324.792	200.421	291.05	245.231	268.682	240.7	211.571	168.731	268.36	325.517	314.133	245.077	345.417	325.235	212.222	220.963	300.625	171.261	323.76	400.061	320.1	222.4	126.045	252.263	232.217	205.15	391.48	213.7
371	187.636	234.4	287.1	382.1	201.917	303.75	221.077	185.217	334.769	284.08	235.304	248.474	221.481	390	140.9	221.571	361.182	325	199.429	312.6	297	288.4	246.611	186.765	191.565	253.52	329.158	344.667	270.889	332.294	304.143	220.643	238.207	317.76	185.667	318.69	364.655	328.292	204.941	124.767	246.526	294.611	183.563	412.633	216.538
372	227.083	231.6	276.591	358.655	219.077	333.067	253.727	188.842	333.556	306.815	244.583	253.333	227.323	356.083	176.929	212.152	384.857	314.731	192.2	300.389	339.667	268.56	261.143	218	199.2	261.565	326.333	300.316	307.111	358	303.8	253	254	304	182.091	323	379.781	321.211	219.4	134.636	271.13	269.533	199	397.769	239.071
373	189.417	228.516	258.684	406.192	222.92	331.625	251.615	190.455	331.774	299.864	244.457	234.091	225.48	372.214	154.5	214.03	377.769	347.643	220.583	316.5	267.786	275.864	263.143	199.053	201.524	274.037	315.87	297	281.529	315.818	314.263	223.056	227.917	285.44	174.818	321.385	369.679	337.789	232.133	133.348	250	289.5	219.75	421.706	236.643
374	221.294	238.481	268.889	370.68	218	351.346	255.467	208.154	337.185	303.45	262.033	230.652	254.069	314.1	171	215.167	402.227	314.679	190.278	316.909	275.429	311.304	226	193.385	209.848	287.72	312.706	324.636	269.563	352.267	335.818	184	218.765	301.731	175.92	313.321	376.571	319.538	204.333	127.091	259.667	296.211	200.654	424	221.8
375	232.688	232.577	262.571	362.278	206.792	321	214.455	186.5	335.125	289.522	264.68	262.72	236.929	359.7	172.583	203.517	355.074	358.091	170.182	314.2	283.444	279.182	250.222	234.091	185.64	283.769	332.522	350.857	289.333	348	317.105	203.556	235.96	324.421	190	308.125	378.133	320.1	222.882	138.296	276.385	262.409	208.625	422.083	191.5
376	249.231	244.857	264.111	384.13	205.84	355.12	247.733	192.5	348.345	308.158	275.727	247.583	236.2	369.778	141.143	205.167	390.05	325.2	166.818	311.909	271.571	286.409	216.158	215.75	208.697	261.13	339.962	335.444	289.5	358.429	323.688	210.2	229.897	309.4	191.875	322.083	384.043	330.148	227.643	136.68	272.556	288.263	212.76	438.92	230.571
377	251.154	231.893	290.25	373.111	185.926	322.074	222.688	193.182	343.217	326.296	269.806	248.125	228.444	408.091	153.2	215.529	388.8	356.88	214.5	300.826	310.667	303.818	254.455	223.375	200.192	265.885	336.067	351.471	311.824	347.737	296.5	217.063	252.872	294.273	171.64	308.7	385.88	318.32	204.462	130.76	273.905	249.893	212.095	429.6	226.786
378	234.786	255.625	269.263	354.24	211.65	328.862	233.636	206.636	347.935	308.238	270.3	258.19	231	376.429	165.846	230.172	402.038	331.176	199.889	326.5	307.273	283.476	257.727	221	204.909	286.522	355.667	320.667	292.462	327.458	322.864	202.167	226.656	312.826	188.357	347.56	358.643	332.875	244.429	133.63	256.692	295.5	183	422.739	219.455
379	216.429	236.792	263.304	356.083	190.233	321	223.438	186.211	317.483	281.522	227.077	230.481	198.391	382.909	166.929	192.864	356.25	335.857	201.786	340	269.727	262.565	227.727	204.15	180.364	270.381	320.516	306.667	298.313	294.364	326.75	169.545	227.357	297.667	180.647	301.591	348.815	296.792	231.667	122.692	233.84	268.333	185.885	401.821	184.133
380	239.111	242.455	270.733	360.333	186.063	342.286	243.6	198	298.296	272	231.233	219.45	221.667	335.077	185.231	200.147	334.864	311.3	185.529	297.8	264.75	273.905	233.182	212.9	189.591	245.815	326.167	328.438	266.5	302.786	303.933	248.333	220.423	281.684	178.103	342.381	337.714	294.87	214	140.767	241.238	249	187.25	411.375	216.333
381	236.5	241.654	245.826	376.045	197.097	330.481	230.8	191.611	326.393	262.37	228.115	219.5	225.25	346.75	174.5	202.207	355.19	310.727	190	301.727	238.833	260.292	208.583	223	195.737	296.444	340	341	277.111	309.923	288.583	206.091	235.407	306.333	169.161	323.111	344.308	282.864	207.944	139.767	258.571	234.696	191.952	395.677	206.214
382	219.667	221.273	281.6	359.143	183.609	323.889	212.067	184.857	318.793	287.95	237.724	223.857	222.448	363.533	177.917	201.167	378.864	322.15	182.438	279.84	296.3	280.417	241.467	207	196.96	280.154	317.737	297.095	281.111	328.944	328.105	222.267	224.667	306.435	175.029	298.407	376.903	283.043	223.4	127.571	257.5	265.421	189.85	378.292	186.769
383	209.938	217.267	244.833	377.542	172.286	332.576	232.091	205.083	297.964	262.76	247.448	219.773	231.594	314.7	169.308	188.314	373.7	313.609	207.077	306.389	273	296.708	242.25	197.2	190.35	271.261	319.333	336.867	263.923	363.217	311.571	202.231	222.192	311.609	161.36	318.714	347.115	284.591	235.267	133.542	281.6	254.526	198.667	413.385	197.143
384	197.053	217.767	270.722	395.148	180.519	332.743	234.231	223.214	331.091	278	237.792	217.333	227.433	299.375	181.636	205.423	371.619	303.08	175.889	305.261	266.733	285.5	247.643	183.333	185.737	272.333	348.947	328.842	265.857	317.667	354.35	226.375	222.348	309.652	192.667	313.762	361.143	310.368	180.176	136.875	260.143	232.55	194.125	393.786	262.467
385	222.1	215	274.478	364.2	184.69	345.37	248.833	204.292	329.533	288.429	237.923	245.222	225.6	355.846	163.4	218	407.136	325.583	198.615	333.56	251.143	304.688	263.636	212.846	183.391	277.074	351.704	347	285.267	321.056	307.217	193.2	228.962	289.769	173.8	306.889	358.857	299.6	215.375	124.857	251.895	251.692	216.278	445.867	199.417
386	223.917	228.042	267.65	366.7	197.833	340.48	225.375	203.667	333.552	312.25	232.72	257.136	220.048	343.571	163.571	204.375	412.52	338.111	213.4	301.56	271.917	284.821	243.063	196.692	178.833	281.292	334.345	344.188	301.727	348.154	309.368	218.313	248.034	283.667	179.033	309.8	364.844	298.227	198.667	121.222	260.833	239.379	178.421	421.87	230.909
387	234.615	257.391	272	375.5	194.654	322.387	200.727	207.941	331.303	290.96	254.037	237.545	233.625	298.889	157.667	219.36	361.043	326.792	176.5	337.273	286.462	291.682	260.5	199.353	182.118	278.556	327.839	356.118	275.2	323.591	313.889	214.333	244.786	269.263	181.571	304.625	361.185	314.85	206.1	122.103	235.4	235.846	191.704	421.739	226.067
388	214.438	216.5	248.885	393	199.5	317.44	230	196	323.786	284.611	234.815	253.643	231.143	373.909	185.875	186.862	382.913	337.895	204.5	327.864	253.556	280.08	253.467	201.357	178	259.4	354.316	370.357	281.417	337.7	311.913	213.4	234.385	277.769	184.25	293.048	372.786	321.957	205.385	126.292	279.077	215.048	192.808	429	221.154
389	239.083	235.036	262.294	375.25	180.6	338.533	226.667	189.6	319.607	275.95	264.037	242.115	218.25	353.278	172.071	204.737	400.75	346.333	161.667	340.16	283.25	263.783	247.813	209.778	223.667	277.5	313.87	393.917	279.375	339.167	314.238	217.308	240.594	328.84	190.893	309.565	374.333	319.417	207.813	123.853	261.056	257.529	192.091	421.76	241.813
390	208.286	233.923	256.083	385.769	201.741	321.483	235.778	202.13	312.581	296	256.273	251.476	225.692	389	170.938	217.633	395.5	346.583	194	324.208	297.133	258.864	246.824	192.048	215.68	287.719	343.381	367.4	298.714	341.143	359.727	206.588	247.781	318.35	183.786	308.833	384	305.947	218.846	123.4	266.4	263.238	198.611	445.267	222.615
391	212	213.677	277.235	390.957	188.542	323.724	232.5	189.412	335.69	269.381	248.05	224.944	230.133	377.933	158.25	214.094	393.952	336.636	180.867	300.045	265.5	276.773	269.529	210.563	187.857	286.257	316.957	349.885	287.833	337.143	305.947	227.8	229.906	309.333	159.524	337.826	378.417	307.036	218.8	127.774	266.063	248.652	192.316	411.24	212.765
392	228.778	216.36	235.833	371.091	207.286	328.303	223.917	199.6	341.208	324.35	270.75	251.111	232.688	380.769	137.778	201.261	412.81	336.571	169.364	303.5	292.091	299.211	269.75	213.563	210.958	273.048	329.158	354.421	284.833	327.25	325.696	213.2	240.407	335.074	195.565	320.458	366.077	338.188	218.813	128.935	262.842	260.885	215.941	427.615	240.824
393	212	235.696	279.407	361.083	194.905	332.64	249.563	206.474	328.696	300.885	289.5	251.375	235.767	388.714	166.769	205.6	354.227	347.167	179.875	324.64	288.722	282.88	254	191.111	209.143	287.269	326.462	295.125	290.143	337.118	333.348	212.133	248.75	300.96	190.226	333.542	365.057	343.8	201	148.133	245.737	276.5	227.81	438.654	207.524
394	237.421	252.192	277.563	392.727	219.348	333.875	252.167	212.524	330.259	294.654	284.074	234	225.704	360.059	159.1	218.188	359.455	341.05	185.056	306.667	282.5	289.087	243.786	212.417	192.909	273.828	357.563	294.733	287.1	335.3	329.556	212.308	246.333	307.55	186.207	305.818	356	292.444	207.222	137.333	276.95	299.8	204.679	428.75	216.091
395	222.474	217	254.214	379.652	216.107	340.107	232.727	205.56	329.172	300.55	279.103	270.588	236.194	321	179	217.185	373.185	321.233	178.231	319.182	270.357	281.182	270.6	232	188.45	274.458	319.957	294.368	318.167	340.81	309.2	217.929	224	315.684	182.897	311.615	381.84	350.905	227.133	143.591	274.417	238.217	199.2	427.947	232.286
396	222	216.478	254.92	368.7	236.087	347.115	241.167	201.688	359.667	298.333	277.321	246.174	223.375	376.059	154.737	213	402.367	352.28	189.385	288.958	288.714	299.625	243.615	182.667	199.682	299.583	327.278	313.588	258.364	332.391	316.611	244.333	237.471	292	183.074	317.261	354.857	299.435	197.063	154.316	280.813	286.55	202.37	409.871	214.733
397	213.769	212.862	267.762	376.435	169.32	314.308	237.889	176.632	318.333	274.048	234.261	233.632	226.594	338.091	175.583	198.375	344.905	343.958	181.333	309.083	251.286	260.136	238.625	176.727	196.421	286.12	327.321	319.938	253.8	312.591	327.824	204.357	228.8	260.222	179.045	315.45	372.971	292.652	202.067	138.5	257.478	231.036	194.6	406.462	190.733
398	204.615	222.478	247.579	375.696	176.467	333.375	216.625	193.095	285.846	260.75	228.429	224.762	218.167	354.333	163.091	184.333	359.037	314.731	200.818	335.12	249.091	265.529	237	200.5	185.667	286.882	334.593	310	242.636	296.783	295.467	216.462	227.406	263.826	181.8	317.938	370.2	300.227	223.25	127.563	252.381	243.857	192.357	410.172	223.091
399	205.667	211.5	270.133	357.238	190	330.556	205.286	185.375	297.167	249.565	209.444	218.5	220.929	367.667	163.929	220.828	351.273	324.435	193.917	304.059	249.4	260.133	243.727	212.091	187.095	266.759	303.895	317.05	258.412	324.857	301.238	221.154	232.565	294.762	178.833	294.321	349.75	295.37	213.222	138.342	229.813	292.105	196	409.194	222.412
400	206.231	246.13	241.571	353.381	201.36	339.794	220.273	199.583	326.958	259.478	214.81	222.227	229.875	367.417	146.692	187.212	390.063	312.565	198.438	317.313	268.313	289.556	243.556	202.067	196.684	257.273	327.952	309.28	270.444	336.083	325.208	228.833	243.357	336.583	167.9	347.583	348.037	313.571	196.615	141	219.643	243.944	192.963	430	186.75
401	216.75	240.815	275.692	424.773	181.423	328.591	245.4	201	280.059	280.652	236.389	234.391	229.71	305.333	170.786	195.083	343.32	323.72	190.5	315.5	290.769	270.625	228.846	197.556	195.115	288.625	347.737	310.429	262.308	293.632	302.059	205.1	221.522	280.3	177.185	318.64	326.533	292.273	212.636	124.833	254.421	242.444	202.929	421.273	197
402	238.75	246.233	258.833	410.043	197.739	317.172	225.667	209	330	291.636	235	237	229.074	239.438	140.556	194.25	376.111	345.517	200.333	329.042	247	276.609	255.714	212.563	192.182	288.364	325.364	304.789	280.095	332.286	325.304	219.909	241.688	313.52	174	329.667	354.269	303.158	205.429	126.586	249.2	250.464	184.3	407.185	206.5
403	218.125	213.609	261.682	379.679	186	322.516	211.364	209.65	310.345	279.739	256.435	232.75	225.897	360.077	161.846	213.3	360.2	306.154	205.526	278.048	272.65	274.2	255.4	200.5	180.875	265.08	354.231	322.091	277.571	304	271.833	218.786	221.115	332.842	173.964	290.25	383.913	333	222.583	137.6	243.565	259.714	198.947	403.839	207.769
404	225.75	229.514	278.4	375.35	188.125	320.613	243.75	200.222	330.96	267.619	231	246.174	215.071	358.778	176	193.5	379.679	323.6	185.8	334.833	256.533	269.722	258.1	211.444	185.571	253.3	323.941	303.05	277.091	312.95	309.143	223.5	237.84	268.739	180.6	341.25	346.556	310.05	214.714	116.821	260.05	246.81	184.05	408.167	223.636
405	213.5	220.067	251.222	358.75	193.462	348.769	254.8	190.957	323.833	301.783	254	242.903	226.903	308.438	190.769	210.438	380.25	322.96	187.867	298.474	263.375	281.074	253.778	222.222	187.636	280.333	323.6	279.565	279.933	330.84	306.808	210.917	238.25	295.077	185.577	308.217	381.36	318	208.692	137.391	260.667	253.95	200.25	427.45	233.154
406	231.545	227.72	263.611	366	198.636	348.033	231.6	205.105	318.719	290	254.68	219.706	225.037	336.714	156.333	214.19	387.296	358.042	182.867	306.591	256.333	294.267	227.909	206.636	169.864	263.214	317.458	311.063	276.125	290.563	292.286	213.5	235.138	301.591	190.857	312.5	348.688	329.545	213.2	125.818	243.952	231.611	190.833	416.813	224.5
407	212.583	228.733	271.824	363.952	190.393	351.75	218.375	198.714	349.8	281.833	240.1	252.167	220.3	309.133	156.222	192	409.714	312.227	187.286	330.615	253.182	261.368	247.857	192.538	177.706	235.071	323.526	305.824	293.267	320.769	306.4	249	244.88	306.696	167.917	318.895	354.889	300.818	233	121.12	256.471	267.263	197.958	382.171	219.615
408	205.714	233.926	268.941	348.625	194	323.16	234.667	195.75	338.64	284.704	235.381	255.048	229.286	408.533	172.917	204.741	357.105	356	184.429	348.944	280.364	265.667	252	210.895	195.357	261.385	320.292	318.571	330.818	324.417	355.882	227.231	253.304	296.278	171.542	311.111	365.478	343.231	210.857	134.043	266.8	280	192.786	420.5	219.636
409	215	245.097	262.81	397.96	189.654	324.719	246.4	189.857	323.519	288.524	236.238	241.45	223.926	376.364	175.222	200.179	396.783	301.72	202.375	310.143	288.75	278.2	234.846	198.667	196.52	271.688	331.9	357.364	280.833	338	310.957	255.5	259.621	335.833	185.36	325.409	378.267	312.294	224	134.227	266.35	246.095	191.5	414.654	209.769
410	240.286	243.87	282.231	392.955	214.926	355.265	260.833	217.318	327.69	283.591	245.536	258.478	236.536	377.412	172.5	196.968	397	356.227	189.846	343.706	268.286	276.88	240.111	207.9	216.85	271.556	305.455	338.105	302.8	361	318	208.083	271.583	323.476	172.857	343.556	377.313	319.455	211.118	132.714	277.636	247	199.043	414.731	202.5
411	236.25	269.524	255.944	375.1	225.667	364.194	245.385	199.5	356.103	293.667	258.367	244.158	224.433	352.769	167.412	206.926	387.905	353.074	199.615	322.957	261.2	299.85	275.75	203.692	206.826	267.6	350.25	370.05	266.571	321.81	323.933	237	252.222	294.15	174.645	311.391	412.484	317.704	210	151.4	258.438	268	215.538	441.37	234.333
412	222.357	245.071	230.077	375.846	231.64	333.304	232.733	185.368	348.64	297.296	263.615	259.429	237.9	365.933	162.923	226.6	417.875	336.238	186.917	296.692	293.875	302.821	267	212.6	180.348	266.794	328.5	344.5	285.231	313.176	343.563	225	243.6	325.375	172.226	335.107	366.522	328	228.222	132.9	271.529	306.588	229.813	428.207	225.909
413	250.667	233.167	274.286	410.444	236.429	311.731	255.429	214.471	368.2	305.667	276.379	265.5	228.667	352.833	159.833	218.444	402.071	309.214	199	336.636	277.667	289.08	261.538	221.083	206.429	268.917	350.435	357.778	269.765	358.167	332.889	223.583	217.893	291.222	178.759	312.304	371.16	331.913	223.176	136.829	269.105	265.889	204.455	395.2	215
414	199.231	229.87	264.045	370.7	196.897	318	250.167	187.714	352.3	307.368	264.906	241.056	223.08	396.529	149.684	211.909	363.444	333.5	161.545	315.045	274.588	312.136	248.556	212	209.304	285.355	306.043	343.059	312.909	321.577	360.952	209.417	221.222	328.261	174.793	295.727	388.882	271.476	213.917	125.25	269.471	292.952	203.56	411.5	232.545
415	212.214	229.826	266	373.818	185.963	307	252.5	212	287.269	277.765	225.12	219.909	202.393	368	174.357	190.759	369.9	342.3	187.286	300.808	254.667	276.5	219.2	192.769	183.643	274.52	302.789	303.125	242.429	314.609	313.682	225.2	214.826	284.647	179.8	289.579	364	310.458	221.211	125.533	260.136	258.7	193.417	412.034	200.538
416	228	246.6	269.467	376.905	191.714	298.731	226.563	186.048	304.567	280.84	213	202.75	219.818	358.6	166.294	195.379	355.773	331.19	179	317.455	267	269.783	213.556	183.2	191.458	277.885	335.625	269.368	279.222	332.714	284.2	217.813	221.682	265.087	181.55	296.913	358.615	310.391	223.167	139.25	222.545	264	205.6	392.815	200.938
417	193.455	215.2	211.545	363.857	177.2	325.375	236.118	204.714	337.815	273.19	217.75	234.647	213.6	409.429	167.583	207.333	369.9	327.97	177.538	277	257.571	270.875	246.636	228.6	193.923	275.452	329.692	318.4	248.154	329.474	304.85	240.222	241.409	290.6	162.094	308.913	374.034	310.192	212.286	130.04	243.19	239.6	188.556	409.846	206.286
418	181.667	221.571	259.647	379.083	188.387	326.154	221.231	190.048	316.808	288.273	214.143	243.778	228.969	344.636	191.308	200.333	385.25	328.296	200.357	331.222	260.5	259.231	258.375	196.737	178.294	269.741	316.667	329.684	271.333	323.37	314.842	182.077	244.207	301.318	187.241	306.304	358.821	324.667	217.211	131.4	252.895	252.647	204.143	383.074	219.231
419	241.833	219.821	290.421	381.87	191.111	337.769	227.667	197.95	320.724	264.846	224.136	216.833	225.931	373.353	182.909	197.96	403.667	307.826	183	303.783	260.7	309.769	237.6	211.375	187.5	265.458	310.68	306.222	247.25	327	340.75	203.727	239.48	278.238	178.292	294.19	370.263	298.421	209.333	144.72	229.6	234.938	181.167	379.517	218
420	241.818	215.808	266.857	374.667	193.286	310.552	242.083	195.778	320.087	283.25	244.16	229.44	224.531	359.857	179.625	205.828	361	316.733	208.308	329.84	253.533	285	263.308	211.529	191.5	267.429	341.458	329.615	264.5	318.12	321.444	222.692	217.194	315.407	167	310.786	373.97	307.556	215.692	143.808	269.833	249.682	210.5	393.6	231.643
421	234.7	211.409	270.765	363.55	199.3	342.7	248.727	187.55	330.406	291.786	237.517	221.684	224.379	341.8	163.091	203.038	417.889	314.682	191.3	338.148	245.083	240.9	246.214	205.333	189.92	251.958	314.647	340.625	258.923	340.24	355.3	209.714	229.917	294.7	190.586	310	362.36	325.556	226.125	118.259	255	239.261	179.241	456.72	232.5
422	202.6	239.769	237.6	391.542	185.054	333.375	262.111	178.5	323.538	301.6	233.88	239.613	244.091	391.636	173.933	196.848	410.5	299.682	203	298.44	279.571	286.2	247.286	207.071	176.5	277.385	299.273	341.667	282.4	332.739	316.15	231.333	247.424	289.941	174.667	321.76	332.55	311.619	223.154	126.875	242.158	248.083	183.375	422.76	214.867
423	279.429	219.75	259.7	381.217	172.034	325.75	225.55	191.8	333.786	302	242.952	240.074	222.5	373.857	173.917	204.875	377.75	328.296	190.923	307.36	274.824	295.278	244.769	208.818	211.571	270.207	321.542	318.92	260	334.105	324.037	240.385	240.314	291.714	170.889	292.556	358.167	344.35	199.813	131.355	249.348	221.053	205.4	401.545	217.3
424	223.538	201.897	247.857	351.81	182.519	339.727	241	202.235	326.238	292.63	249.75	234.16	224.529	368.273	177.214	224.694	359.3	316.632	177.529	306.739	299.182	280.737	233.5	214.333	178.579	263.576	318.64	328.348	307.455	302.813	309.955	199.813	223.231	312.19	194.5	324.2	353.226	310.19	175.727	128.385	242.059	269.174	169.474	404.724	217.571
425	219.5	220.381	269.083	382.304	212	309.034	237.25	175.417	341.276	287.524	260.692	248.875	238.806	404	141	208.261	398.28	342.652	180.417	339.261	272.444	282	266.3	209.375	196.654	294.957	343.318	343.05	272.75	313.167	339.778	230.353	223.207	302.909	170.667	317.423	364.846	317.043	228.217	144.652	272	255.842	185.25	422.72	220.083
426	237.667	223.818	260.75	362.45	203.435	346.226	259.1	198.647	316.304	288.053	235.308	256	237.87	357.583	160.813	210.548	411.905	332.778	194.818	307.048	260.923	284.647	214.6	215.692	173.85	265.85	313.333	277.111	306.727	348.926	283.286	206.333	242.111	297.87	168.29	320.125	385.185	332.708	223.364	134.6	256.308	229.412	178.778	439.286	227.929
427	247.636	207.8	256.75	375.172	211.087	332.929	249.909	194.952	350.829	290.261	243.522	251.158	229.174	364.4	194.917	227.893	402.714	326.652	232	307.318	232.769	284.52	226.941	218.727	201.692	287.061	320.7	327.9	272.167	334.708	323.476	215.864	239.714	314.871	181.917	269	355.375	320.2	230.714	130.63	262.333	249.957	188.182	423.964	234.643
428	218.625	224.115	234.4	352	206.885	344.962	238	170	342.207	301.429	252.1	252.45	227.68	349.6	144.667	205.034	384.9	356.333	202	308.519	288	292.682	262.727	207.273	192.882	278	299.105	309	292	334	317.2	221.133	256.107	315.7	176.071	320.172	368.88	305.333	206.923	135.696	283.059	253.778	206.364	407.107	236
429	215.833	258.556	234.81	385.739	210.609	315.783	227	201.533	329.276	302.034	265.316	239.238	236.136	381.353	162.4	220.923	405.905	338.889	200.333	278.737	279.077	287.167	263.778	204.333	198.286	276.897	361.435	341.813	285	318.188	294.13	211.895	236.32	323.321	173.778	305.174	350.433	328.542	190.429	125.714	273.773	269.84	183.704	417.567	249.917
430	208.333	214.094	236.471	358.519	233.154	331.533	261.111	188.6	320.933	281.458	251.75	265.222	240.414	413.722	169	216.097	389.826	344.2	203.6	316.792	290.6	305.238	231.889	211.417	183.667	287.08	349.583	381.095	296.667	319.783	299.05	252.818	217.071	303.56	159.818	301.625	349.333	313.318	230.333	142.032	270.313	268.4	188.167	398.103	255.333
431	239.889	234.969	234.267	366.8	229.714	329.214	223.467	192.56	348.879	276.917	262.12	259.778	230.043	355.923	167.214	217.679	389.235	326.517	203.833	322.885	278.313	282.895	248.733	230.357	200.563	276.565	352.48	323.1	292.364	324.042	302.824	201.938	226.08	289.792	182.08	322.08	361.133	335.909	227	138.704	267.619	260.731	185.545	416.393	222.647
432	119.357	238.344	251.824	407.593	236.652	321.893	225.75	205.778	343.25	312.769	280.731	260.2	227.423	341.727	151.7	217.037	397.917	337.364	222.6	336.677	303.933	306.273	287.5	228.2	176.875	292.148	315.2	303.895	304.5	336.619	352.3	219.6	224.421	327.16	183.833	306.636	364.533	337.5	214.765	136.296	256.706	271.958	202.423	405.074	231.455
433	204.889	225.967	231.067	358.385	183.84	314.037	212	180.042	321.208	274.909	212.31	228.842	218.826	335.333	154.833	200.115	354.577	340.071	218.571	307.208	252.25	279.04	212.3	222.273	177.68	272.963	336.895	301.167	228.583	314.682	320.074	233.8	213.548	276.158	189.05	304.417	328.741	290.895	215.412	139.759	222.905	237.909	181.762	408.828	219.077
434	208.125	250.25	251.778	382.714	181.684	311.852	208.5	182.864	308.8	278	200.143	232.103	228.346	322.556	149.667	206.077	364.625	309.273	167.467	319.727	281.133	282.48	241.467	221.091	185.647	264.581	348.867	300.235	265.417	343.889	335.188	207.765	221.208	307.571	178.4	315.955	342	307.667	174	128.739	236.375	234.15	194.448	404.357	211.6
435	198.714	236.182	231.824	403.474	183.92	314.5	235.111	211.944	299.926	291.95	234.833	222.095	215.04	306.556	159.455	205.968	340.444	316.105	182.923	329.04	282.105	245.682	265.667	212.933	192.381	259.476	320.042	301.647	280.789	297.875	302.619	197.923	210.939	319.783	174.233	310.565	339.038	304.615	242.6	120.615	244.8	223.5	181.5	407.424	199.727
436	210	236.4	245.286	351.333	190.345	345.792	235.5	201.667	322.607	284.6	223.08	221.826	223.947	371.7	166.667	192.741	379.63	346.96	182.692	324.5	272.111	276.217	254.286	210.692	178.056	276.857	294.4	309.478	255	304.526	324.737	215.105	224.238	315.75	175.697	312.429	331.367	321.933	202.867	130.538	229.7	231.583	195.813	390.238	204.889
437	222.571	228.032	256.286	365.458	194.276	346.783	210.214	181.611	327.5	279.185	223.5	210.571	221.783	370.917	146.882	200.361	395.222	321.2	185.692	290.765	275.4	251.333	243.143	206.818	189.048	271.048	316.636	289.933	284.909	330.348	330.087	217.364	224	303	181.107	309.773	340.588	281.885	220.133	134.458	259.591	240.176	166	409.955	200.571
438	201.688	249.815	251.846	379.6	183.552	295.28	210.889	195.263	333.5	276.435	231.56	234.526	227.222	353.526	165.375	208.68	379.2	322.435	199.167	316.5	282.357	280.5	249.933	193.333	197.381	267.222	309.833	297.231	254.667	327.353	317.6	210.364	218.25	327.727	176.759	303.238	348.6	320.391	218.688	134	239.333	258.733	191.308	403.4	219.091
439	242.769	242.87	241.789	360.621	192.625	326.435	235.333	197.556	320.654	285.75	240.4	232.185	238.667	356.273	171.455	208.16	411.091	290.958	176.364	292.148	265	256.095	236.643	211.214	210.895	263.379	342.364	303.222	280.545	312.045	279.833	209.7	240.828	319.261	190.3	292.619	334.45	312.333	235.368	119.4	246	246.231	193.964	403.762	237.643
440	203.333	234.387	246.24	387.87	190.794	317	254.4	201.429	339.8	296.962	249.857	216.526	231.44	368.857	154.444	184.724	387.417	342.833	174.368	298.438	270.118	275	269.667	187.688	203.571	280.259	310.24	284.8	296.214	313.037	279.905	209.8	230.382	292.947	186.269	309.35	335.966	305.583	202.944	136.345	270.857	264.636	212.136	422.5	218.133
441	212.615	241.276	268.789	394.348	195.083	336.484	219.545	182.458	320.08	291.294	231.762	228.15	215.571	348.667	152.357	204.6	399.143	330.885	213.923	297.75	274.6	282.81	233.643	209.2	189.556	280.16	332.826	304.778	269.667	342.478	308.435	224.909	216.406	319.214	170.84	316.92	365.577	307.5	212	131.444	254.19	236.16	201.409	389.35	229.125
442	222.692	236.559	271.667	404.4	180.833	343.154	236.444	200.227	339.793	302.857	241.038	257.095	220.029	378.857	180.154	212.914	358.966	342.688	191.235	285	277.385	271.696	258.818	200.667	182	269.531	316.04	329.467	319.462	344.042	307.75	207.5	238.222	303.609	172.783	303.619	366.407	315.464	229.8	136.815	251.923	225.136	188.889	422.724	211.273
443	213	239.667	275.3	371.81	197.067	320.955	230.333	196.571	328.786	287.6	236.679	246.19	224.844	334	160.9	184.412	386.36	329.696	182.143	283.435	296.412	281.818	244.636	198	191.3	296.6	318.333	310.556	283.846	342.789	329.208	180.8	237.385	320.739	164.28	328.385	384.2	325.818	212.636	133.565	255.214	257.769	186.133	401.417	180.667
444	242.308	229.514	253.133	372.294	207.16	337.212	229.067	195.217	329.313	302.826	243.4	258.619	220.92	333.455	177.077	194.065	363.909	311.714	194.286	289.435	287.231	274.484	257.467	192.143	204.885	267	325.04	306.278	284.588	312.438	285.353	195	246.517	316.478	175.483	308.8	358.938	302.818	216.875	126.417	262.5	236.682	196	397.24	235.059
445	225.769	225.37	237.522	350.435	212.148	362	242.765	193.958	323	282.423	241.696	247.105	216.286	391.308	153	200.308	379.529	363.281	197.563	312.458	275.5	267.81	225.538	189.867	195.733	272.2	346.208	301.625	270.333	330.731	298.571	203.308	246.5	326	179.846	305.75	347.737	304.167	206.308	125.88	229.842	251.409	194.105	403.464	221.727
446	210.294	215.6	248.95	347.545	198.29	321.875	252.462	193.448	308.185	278.278	272.64	254.35	250.028	386.091	155.333	193.81	367.571	339.16	204.462	303.231	292	273.19	244.3	198.625	194.368	284.926	338.222	302.833	282.5	333.611	308.895	222.615	215.767	299.588	176.033	298.136	368.962	283.158	216.105	131.586	249.389	256.739	210.5	409.333	205.5
447	233.636	248.679	261.667	385.75	202.125	341.033	232.2	172.579	325.067	280.941	257.042	261.368	229	383.714	170.733	206.095	395	326.833	188.143	303.833	268.8	288.958	227	205.1	185.474	256.727	326.833	288.5	293.538	314.952	285.579	230.529	215.233	337.037	157.208	309.24	327.042	290.96	216.467	135.043	258.211	260	206.704	429.742	223.545
448	227.167	234.679	251.3	377.3	204.391	336.667	266.333	182.944	338.542	323.1	276.677	262.857	235	369.118	171.353	194.031	403.476	352.3	209.143	329.81	276.444	281.5	220.8	206.077	205.81	280.968	333.185	341.348	308.143	364.448	336.793	210.286	234.857	332.958	175.667	308.222	379.682	337.192	227.278	135.455	252.19	250.318	219.333	423.875	223.5
449	219.636	230.069	229.176	374.786	207.84	317.5	245	192.1	341.724	288.235	233.579	255.789	250.643	377.385	159.769	199.087	381.364	351.28	195.385	324.941	267.2	276.167	238.733	212.563	208.611	262.125	313.967	375.227	280.364	359.174	313.053	193.818	227.375	306.409	196	299.92	394.609	307.333	209.6	136.793	271.04	286.625	203.042	421.522	249.222
450	157.474	245.103	251.947	382.636	246.318	324.269	260.929	194.294	342.194	260.6	266.52	261.241	231.667	352.667	148.5	217.667	377.704	350	199.737	321.591	273.087	292.455	262.333	208.316	193.815	280.9	323.958	357.2	324.5	320.174	327.957	243.385	228.935	330.481	197.926	308.75	362.269	317.565	222.143	137.625	256.556	268.783	196.267	419.923	242.929
451	198	222.367	248.947	371.233	195.174	302.56	244.5	198.926	314	259.16	236.519	239.348	214.321	364.2	169.714	195.091	330.579	326.6	152.286	335.13	253.556	260.591	235.091	209.273	181.13	261.552	327.5	270.176	273.444	287.192	313.105	204.583	210.964	308.714	166.407	296.25	364.714	304.2	213	136.348	232.947	265.381	179.952	395.133	230.333
452	213.733	212.357	253.3	359.739	191.692	304.967	232.214	205.32	331.885	255	208.545	223.333	230.964	349.813	184.25	194.609	356.926	327.913	189.182	330.484	280.3	270.462	214.214	178.313	193.643	273.52	329	299.45	275.667	314.192	316.2	209.789	206.24	272.333	185.774	302.72	365.375	297.95	216.438	124.692	242.263	229.111	183.071	372.643	212.154
453	213.4	217.952	254.864	367.905	190.115	335.731	239.077	211.36	317.813	275.667	229.48	247.063	223.172	382.176	171.636	209.483	341.524	317.227	199	302.839	275.833	281.4	275.909	206.429	189.72	279.381	291.565	326.7	247.333	315.286	269.81	215.667	231.56	302.042	170	319.036	330.643	270.75	225.286	130.75	231.067	250.37	224.348	418.833	211.625
454	227.667	209.357	266.778	358.905	203.542	322.048	231.9	197.833	289.97	294.692	226.556	223.889	232.704	361.308	165.5	212.147	335.524	316.591	206.417	327.24	253.357	274.643	240.429	186.455	193.045	252.72	325.379	301.957	275	332.727	329.857	221.615	210.462	260.053	167.526	294.208	339.815	310.208	241.333	128.136	262.944	242	191.24	407.259	203
455	216.667	231.63	253.636	368.8	184.839	343.167	215.667	183.526	305.208	266.714	236.679	233.8	228.667	385.941	171.563	208.966	398.579	331.889	196.909	346.654	286.4	264.667	250.5	214.333	172.909	245.72	318.684	307.864	265	300.52	327.308	221.7	217.741	334.882	181.154	296.833	319.074	309.818	215.583	146.8	244.632	240.947	210.826	396.862	227.5
456	205.706	218.531	252.267	339.81	189.273	322.556	237.389	197.05	325.452	280	247.357	242.524	206.32	358.625	179.8	209.708	396.64	314.462	180.389	335.778	251.727	273.783	258.7	193.667	190.192	258.478	318.435	344.125	291.6	315.04	345.6	211.889	227.583	290.444	175.923	298.471	335.462	308.84	216.333	138.095	253.353	267.55	192.154	425.633	241.625
457	254.556	218.037	250.579	362.28	206.727	327.893	246	178.667	316.13	270.323	223.107	245.333	232.714	338.467	169.727	204.118	388.222	305	201.333	283.083	279.154	276.143	254.818	225.6	194.8	269.353	360.8	300.813	276.867	337.375	304.533	213.538	219.344	335.625	177.2	324.579	342.292	304.421	213.267	136.818	257.529	250.417	190.174	395.742	197.4
458	240.308	212.167	242.333	341.29	206.091	318.435	218.615	179.667	344.407	259.148	232.478	227.12	237.294	382.667	156.5	198	381.65	327.926	199.571	293.545	283.8	283.385	233.067	210.75	199.519	284.038	314.842	313.556	253.667	323.577	291.571	218.5	231.719	319.25	182.48	277.815	359.958	309.88	205.077	126.259	247.833	250.391	179.167	411.148	206.75
459	209.833	218.148	241.889	382.8	198.04	355.636	238	186.938	343.967	284.594	220.565	250.577	224.828	353.545	163.8	210.138	392.667	345.238	189.444	329.696	275.067	285.538	242.167	228.75	199.538	262.063	346	300.957	280.933	327.3	291.938	195.5	215.885	292.542	170.793	274.04	349.258	317.438	198.632	136.391	257.333	249.25	177.842	393.233	220.462
460	230.071	213.545	264.75	399.609	184.318	345.781	262.5	207.722	323.438	296.64	238.654	236.462	228.75	328	179.462	220.7	359.333	341.769	197.357	310.207	273.412	282.16	244.2	207.235	207.64	258.733	367.056	315.526	281.389	336.833	312.571	211.833	225.385	287.583	172.621	317.037	380.35	319.818	224.684	130.433	223.85	265.824	188.611	422.103	227.143
461	213.786	210.409	269.722	380.227	186.818	315.04	223.4	199.381	319.64	280.833	254.682	253	221.063	369.214	165	204.467	378.476	313.895	191.167	303.536	282.105	309.211	227	207	201.033	292	335.5	292.263	285.273	359.778	320.938	221.333	229.37	267.478	160.792	304.269	402.16	307.952	203.091	116.692	245.737	237.708	193.36	405	219
462	237.714	229.536	253	343.13	202.704	327.231	260.059	186.933	340.63	292.043	245.957	254.895	242.042	354.154	167.167	197.707	385.364	338.103	168.909	310.296	281.4	269.846	264.364	231.667	185.632	260.821	329.783	251.917	257.154	336.44	330.211	214.1	252.96	324.55	178.913	308.826	366.233	283.067	213.476	124.735	268.526	239.893	199.714	429.167	226.067
463	246.231	214.286	255.167	390.407	206.6	323.069	229.882	203.741	353.077	296.478	260.043	221.478	225.609	330.429	172.615	216	389.762	323	175.733	328	248.692	269.739	245.4	224.273	185.429	267.182	342.217	299.773	266.923	346.462	319.591	205.333	230.964	351	175.091	326.88	323.967	309.941	183.8	132.067	280.313	265.69	180.273	388.857	223.769
464	215.273	220.667	254	361.31	219.393	333.7	220.778	195.611	347.375	296.08	282.261	268.444	233.517	346.6	177.923	195.533	410	349.52	172	306.167	288	277.25	249.833	212.6	182.125	289.852	319.545	319.813	260.273	329.88	311.842	210.583	208.667	292.857	186.385	287.167	355.542	334.955	227.429	134.296	277.143	251.667	214.179	413.182	215.267
465	234.182	234.207	260.905	389.313	210.231	315.267	244.909	192.929	354.094	303.217	259.556	239.9	212.815	361.929	146.769	192.556	367.44	351.667	189	358.857	288.429	254.067	268.667	215.563	187.833	271.545	333.316	302.875	281.571	330.882	324.417	234.889	235.946	293.85	200.652	307.333	391.808	313.609	211.385	131.069	272.294	278.042	204.05	412.643	207.385
466	225.375	226.24	251.375	371.32	222.893	329.864	225.625	188.111	355.267	296.6	260.652	251.696	229.821	311.133	138.857	195.441	397.364	342.667	192.273	307.19	318.083	299.2	251.5	186.563	206.526	287.742	289.579	342.438	289.583	327.81	292.524	203.071	229.636	335.167	163.962	324.76	393.458	325.167	209.083	144.121	268.154	273.583	188.76	429.643	231
467	204.769	244.233	253.227	402.571	229.964	325.5	250.875	192.783	338.219	288.053	271.379	246.364	229.381	385.25	165.636	196.571	430.636	385.864	208.75	305.621	296.385	289.579	254.308	187.455	192.6	261.381	368.053	321.667	254.818	333.045	326	212.4	219.706	327.346	180.083	310.76	357.737	332.952	224.625	123.448	267.947	268.381	193.625	423.788	218.1
468	232.667	246.417	245.818	409.292	240.966	333.071	213.667	180.118	352.233	269.743	277.261	262.321	222.929	398.667	161.909	217.323	424	346.95	196.313	308.704	293.286	285.45	252	209.889	212.069	281.913	295.808	326.619	296.563	350.944	317.762	217.417	222.792	286.85	187.034	295.2	356.6	310.864	216.462	140.407	254.667	245.1	204.05	412.667	209.267
469	214.917	231.692	275.087	390.519	195.727	338.036	233.25	177.227	294.857	255.414	236.778	233.391	223.031	373.636	186.167	195.586	383.773	288.833	177	301.222	254.5	271.5	221.615	214.182	190.857	254.645	311	321.053	273.923	315.375	292.632	210.941	209.643	290.059	168.621	298.19	343.12	282	215.25	127.688	250.529	250.579	192.833	381.065	198.25
470	215.7	243.4	281.875	396.556	192.412	339.44	224	196.813	336.609	250.95	225	224.524	212.455	313.308	153.059	188.593	338.545	321.4	200.789	298.421	266.375	273.552	244.625	178.6	188.423	251.556	323.32	262.833	260.167	299.368	299.708	207.111	222.043	310.667	179.387	262.565	345.147	312.864	242.727	140.655	247.524	245.692	188.556	418.227	216.308
471	189.929	233.381	231.905	377.957	186.25	338.483	221.286	208.278	344.647	286.037	214.731	216.042	214.36	349.813	198	212.03	378.333	317.04	218.714	294.542	280.625	261.474	242.091	206.941	205.897	270.75	311.786	322.105	267.182	320.52	304.722	214.333	207.484	319.481	178.87	318.737	340.261	295.194	233.45	140.385	251.063	236.316	205.125	416.935	234.6
472	210.375	247.515	252.364	354.926	191.92	316.167	239.917	211.957	296.771	287.25	227.385	214.5	221.719	325.667	190	209.652	378.042	317.208	178.077	268.471	258.444	280.25	237.333	223	203.941	252.455	339.385	304.235	273.938	322.952	327.412	233.294	220.429	305.3	181.192	286.172	371.9	317.19	226.526	136.31	244.133	255.7	195.556	403.583	243.417
473	224.222	252.125	274.45	398.625	189.893	318.844	229.083	184.421	281.25	282.107	239.818	227.409	217.593	338.077	156.667	190.067	348.76	322.96	200.733	311.875	253.167	285.769	240.667	212.067	183.318	273.385	337.545	293.412	279.25	314.385	319.625	193.75	199.333	323.52	196.1	328.2	342.222	350.353	207.526	134.52	248	238.435	187.185	433.552	217.692
474	204	234.167	261.882	347.773	196.045	291.704	248.471	206	321.484	294.964	250.241	236.682	236.13	389.875	164.125	202.5	387.211	280.9	209	310.885	259.267	276.8	240.462	208.75	176.792	269.167	353.8	298.042	266.273	319.231	305.706	210.929	222.375	309.909	170.057	306.435	391.364	329.65	204.625	127.857	257.625	234.353	185.455	392	210.833
475	206.667	219.48	253.5	356.13	181.207	328.727	234.857	187.464	322.613	272.111	241.348	226.053	227.656	346.316	161.467	208.774	370.741	314.952	195.846	363	275.818	269.357	245.556	200.846	188.08	273.395	297.5	310.474	287.222	337.192	306.417	223.833	225.16	282.583	180.364	301.737	343.444	305	211.8	135.826	244.235	249.3	189.947	400.219	243.727
476	219	210.35	261.438	348.188	187.105	301.522	231.818	166.778	296.333	283	235.407	225.214	200.857	289.6	163	195.933	364	317.5	186	281.278	259.083	282.286	270.4	174.75	163.571	276.048	298.75	263.133	239.714	316.846	284.625	207.3	212.095	296.714	183.583	300.182	346.174	312.571	221.091	129.708	243.429	231.188	169.071	429.875	178.429
477	216.417	223.96	241.368	336.727	195.833	332.387	217.063	191.042	332.222	275.087	226.571	244.15	222.292	335.158	194.5	207.176	394.316	333.455	183.3	316.296	279.357	271.696	255.583	208.231	197.684	261.143	305.185	304.217	271.071	327.429	347	239.211	235.926	310.833	170.545	321.455	349.696	304.778	216.533	124.611	269.933	261.278	178.889	425.269	223.563
478	208.182	246.222	252.583	389.789	183.231	328	243.5	199.542	348.88	286.417	230.357	246.444	243.172	403.333	159.778	206.571	418.077	324	198.231	321	270.438	281.391	248.2	204.118	200.826	285.182	309.905	286.263	254.3	313.05	332.833	213.077	216.76	306.909	198.31	301.4	345.556	324.917	217.882	133.517	244.211	230.143	171.615	411.931	245
479	211.385	240.55	253.611	331.92	196.656	318.538	225.417	204.118	336.724	283.783	252.815	217.727	225.243	394	159.8	201.714	384.333	359.577	208.286	328.4	259.167	306.667	237	201.615	189.393	280.533	351.269	304	268.733	354.4	325.682	209.231	239.069	308.889	183.652	306.04	341.731	347.864	214.056	137.5	250.286	298.308	173.5	423.258	223.143
480	222.333	221.476	245.833	353.381	219.346	333.25	233.909	213.522	319.63	267.158	258.467	250.591	221	357.471	150.133	204.75	402.13	326.72	173.813	316.95	280.231	279.25	253.929	201	174.87	274.034	313.9	316.174	265.25	351.8	336.88	234.889	231.583	308.389	168.375	304.889	366.481	296.864	214.05	135.958	251.929	240.8	197.76	392.917	212.647
481	209.833	235.029	238.385	354.318	195.731	349.029	218.083	193.952	341.969	287.304	272.259	234.783	239.292	403.333	163.455	197.68	366.357	333.125	185.857	323.478	306.5	285.957	233.091	209.462	178.087	250.714	345.842	314.533	299.917	313.056	312.625	223.667	212.565	311.063	176.375	299.842	345.593	327.304	230	133.667	251.556	243.125	207.696	411.538	227.467
482	212.7	231.68	269.211	350.913	205.273	332.886	244.471	178.588	370.457	293.385	257.739	230.611	232.588	343.818	157.538	208.63	383.37	340.808	197.833	298.346	261.385	257.963	253.318	221.176	189.5	270.677	318.909	323.368	255.643	346.9	298.615	239.583	228.688	300.909	173.261	306.852	359.625	311.423	191.286	136.417	278.286	253.4	194.333	402.688	221.538
483	222.818	206.136	247.333	362.455	217.704	313.63	222.231	194.25	338.88	301.077	255.148	242.947	239.931	354.077	158.4	213.571	379.857	361.667	202.667	299.429	276.6	293.364	258.267	211.5	197.857	291.192	347.346	316.278	271.118	334.167	313.478	238	239.81	322.519	179	293.842	375.643	331.545	214.824	138.038	260.3	255	204.684	390.37	220.786
484	234.643	249.76	231.833	399.65	220	319.519	226.55	203	344.793	281.087	260.348	259.808	223.8	374	171.071	223.227	367.609	333.926	216.375	312.435	290.75	308.529	252.154	220.167	191.913	283.577	314.643	352.133	282.357	324.417	304.826	219.188	240.367	306.55	189.964	318.818	353.964	329.889	216.238	147.63	238.571	285	187.632	411.88	197.4
485	239.846	233.286	236.125	384.545	225	300.6	263.444	195.125	344.133	274.533	254.524	252.885	234.367	370.474	157.571	192.485	394.4	374.35	191.667	299.44	284.5	305.233	251.65	194.727	204.667	259.6	311.938	294	267	342.826	303.13	199.625	234.655	291.32	183.567	278.444	331.316	337.2	217.625	135.227	278.077	276.5	176.607	421	237.909
486	219.1	247.097	252.444	386.154	218.143	313.565	242.643	216.667	338.969	306.667	291.857	251.04	232.609	400.263	159.692	220.821	395.652	351.444	201.429	345.522	276.333	287.55	237.182	191	215.2	265.654	339.125	312.857	278.1	325.087	314.85	192.25	252.708	311.053	172.5	327.3	357	323.913	220.417	142.577	246.625	271.8	205	411.286	204.769
487	207.905	230.208	239.333	335.5	191.833	333.167	206.889	198.882	310.067	271.55	224.333	234.652	219.292	319.357	184.471	213.457	367.893	323.571	187.857	315.905	249.1	273.833	206.154	223.333	190.08	253.939	324	297.962	271.133	325.462	340.75	224.25	226.882	322.667	180.379	314.68	339.533	329.95	214.25	137.652	241.786	249.042	176.13	399.75	193.583
488	216.4	236.613	273.706	360.286	187.071	354.185	221.563	197	328.357	245.783	232.074	244.8	227.265	389.5	185.833	210.259	380.655	331.767	166.867	318.5	235.364	273.84	234.786	195	189.517	254.864	319.818	312.563	261.25	315.19	318.5	219.889	208.565	301.5	184.808	297.095	344.313	310.654	219.5	122.208	263.526	273.48	198.25	400.037	191
489	240.235	242.037	247.85	344.552	189.964	352.269	236.667	209.217	317.281	243.619	213.303	240.348	228.222	329.2	162.583	184.714	382.917	295.3	207.7	312.429	238	274.174	235.143	189.267	204.864	254.444	318.739	302.8	262.286	328.875	327.211	206.571	220.333	299.455	188.367	291.8	313.793	311.882	226.143	137.958	226.167	261.2	180.783	423.192	222.813
490	235.2	218.867	260.278	381.577	191.654	323.464	212.5	201.176	320.28	239	224.407	225.957	221.194	339.5	190.8	203.136	392.192	295.179	194.455	322.6	249.833	298.522	285.4	229.688	185.533	277.308	323	308.1	242.333	302.786	314.5	208.8	218.097	342.885	175.958	323.773	333.538	312.889	233.188	141.211	233.667	255.053	188	401.826	224.154
491	222.176	235	236.348	348.783	187.643	345.571	242.5	194.333	325.321	263.607	240.269	215.786	230.154	371.8	147.727	205.222	365.45	339.241	200.85	315.75	294.412	265.409	263.333	203	187.423	271.68	334.789	286.05	275.133	308.048	337.45	210.214	213.222	323.889	177.071	305.611	376.318	304.5	203.125	142.783	243.318	239	193.211	409.04	203.5
492	215.846	235.286	235.08	390.292	189.692	332.306	264.714	194	302.12	267.409	242.714	237.111	220.107	362.923	171.143	210.636	370.714	332.579	178.667	298.25	262.067	283	240.6	212.2	192.087	259.69	346.926	304.5	262.286	339.545	337.4	201.667	225.5	321	188.091	279.182	341.455	317.9	216.467	135.88	262.118	259.333	192.571	411.238	214.333
493	223.667	253.121	273.333	384.722	204.429	315.375	264.462	194.286	336.6	284.333	264.759	212.85	230.296	325	190.889	200.9	406.857	352.222	166.538	312.611	256.714	279.455	221.75	198.182	186.083	279.357	307.571	303.867	285.063	320.682	293.889	224.947	248.917	303.667	193.788	296.9	360.194	313.875	224.917	131.107	256.941	229.261	186.091	411.742	225
494	245.091	257.333	272.381	352.4	197.115	352.136	230.125	216.3	334.29	291.786	242.833	234.962	233	324.625	189.077	229.633	374.211	308.038	216.714	323.773	278.333	284.3	218.091	187.889	188.148	281.696	321.452	300.077	260.375	321.3	318.944	233.818	245.103	327.667	181.3	304.947	372.742	293.04	207.077	137.194	280.176	233.636	170	396.273	228.6
495	202.889	221.407	264.316	370.615	196.32	314.958	209.556	201.1	330.682	265.174	254.13	240.938	213.316	375.211	156.167	196.423	388.462	328.958	182.895	308	259.583	290.824	224.667	198.583	169.6	265.269	337.706	313.053	283.923	324.765	291.708	185.875	216.571	314.625	167.074	313.4	355.577	308.96	230.467	132.667	266.577	246.5	193.458	405.563	212.077
496	226.429	240.71	237.667	348.273	184.846	331.906	269.385	196.636	329.174	287.773	252.556	242.64	231.625	339.75	165.4	203.412	378.304	326.684	205.889	290.391	271.125	278.208	236.944	213.091	194.75	275.871	316.609	303.762	268.538	322.909	312.217	235.364	222.833	319.227	170.743	311	324.69	337.821	185.333	130.857	270.6	252	184.429	381.879	224.273
497	225.75	227.353	238.143	347	169.063	302.964	276.5	188.071	326.857	249.909	240.192	242.091	231.682	329.7	133.6	198	375.417	351.909	164.167	292.5	249.667	278.563	222.857	180.286	177	254.5	287.688	266.467	240.111	280	300.6	227.75	203.55	280.2	161.292	273.231	333.6	305.778	204.75	141.556	247.833	222.333	184.706	387.8	190
498	185.7	215.391	225.444	361.625	199.286	315.7	219.889	208.5	303.294	268.778	242.8	228.263	213.263	377	143.5	195.778	367.643	319.353	166.2	312.176	264.444	281.778	247.833	187.125	180.154	260.316	293.5	300.929	267	302.5	280.083	207.8	200.5	299.524	163.1	309.538	331.952	303.412	211.778	122.85	234.091	226.471	199.318	415.13	204.455
499	202.111	199.647	242.474	349.167	178	281.533	199.6	197.053	312.3	272.533	262.125	220.8	219.091	315.75	142.818	205.5	347.824	317.421	171.455	279.824	293.929	289.2	171.2	204.455	183.733	247.417	325.438	308.643	254.444	339.765	302.944	185.444	225.118	302.824	175.92	289.737	320.667	304.5	194.5	115.313	250.563	250.375	215.056	403.588	200.25
500	218.364	212.263	253.357	323.444	179.2	284.579	218.625	189.385	355.727	293.938	264.867	217.429	212.2	324.385	156.8	192.632	371.8	321.143	163.6	298.636	283.111	271.375	236.111	192.9	174.308	251.074	288.095	343.167	252.2	308.769	295.933	196.308	193.294	312.714	173.615	303.158	338.565	321.4	222.571	131.688	249	207.714	206.267	391.565	224.6
501	221.125	201.611	257.938	356.588	179.28	328	185.667	186.308	337.261	256.846	242.769	239.455	212.45	315.25	188.75	203.467	393.154	313.538	187	308.167	240.75	289.8	240.9	189.333	180.933	275.586	307.867	325.429	265.333	317.643	269.429	254.111	216.389	310.778	164.04	281.2	349.238	290.8	244	135.333	237.6	227.333	188.667	398.409	200.75
502	218	220.739	252.417	339.824	217.235	324.52	227.333	201.286	334.789	305.824	267.353	238.313	193.654	319.333	174.4	208.316	365.5	317.909	201.111	278.667	261.2	257.615	235.636	241.778	188.238	263.412	313.385	305.059	251.625	341.05	291.917	199	223.85	342.545	154.87	343.4	361.375	325.294	196	148.333	259.385	270.786	202.556	404.467	264.714
503	203.75	231.304	246.538	366.909	198.45	307.731	248.222	206.952	342.909	271.438	260.588	244.444	224	380.3	149.714	190.542	406.333	327.571	166.636	307.05	276.286	269.389	201.818	171.545	161	259.409	321.077	302.647	280.182	275.333	316.667	204.667	196.647	261.833	181.389	275.048	336	320	194.071	124.053	256.5	232.882	212.545	383.316	233.7
504	204	225.75	212.278	328.563	210.1	327.238	216.5	191	313.579	264.4	273.905	252.727	212.682	362	153.143	187.571	385.476	291.125	177.125	300.333	272.857	314.533	233.667	204.667	175	272	291.071	313.688	260	310.533	289.857	206.6	215.261	319.905	166.423	269.214	344.227	319.167	210.8	129.5	248.3	261.308	186.125	416.471	205.222
505	185.667	224.704	242.385	348.333	176.5	283.167	226.727	189.211	325.24	274.762	203.967	215.556	231.296	388.778	180.273	203.548	367.455	313.893	194.412	288.35	247.4	269.792	213.214	197.286	195.321	287.636	310.586	278	246.063	309.071	317.579	206.909	214.7	282.5	185.227	302.321	339.407	320.423	201.167	132.789	234.4	240.857	184.929	413.8	207
506	209.067	213.56	251.5	336.462	179.458	321.972	226.714	174.75	329.464	264.5	237.643	226.762	228.214	310	162.563	209.552	359.538	314.72	179.667	299.724	264.786	278.875	223.333	208.846	180.462	279.407	306.773	319.037	263.467	321.364	270.2	190.786	218.417	279.957	198.214	277.261	340.464	332.556	224.6	127.593	264.381	265.05	193.333	415.259	227.778
507	216.733	218.9	277.211	371.045	198.25	343.875	245.6	196.8	332	276.292	229.727	241.889	223.65	347.316	147.417	207.719	362.158	308.1	221.077	305.739	211.167	284.286	236.313	209.867	170.676	256.519	310.76	324.083	281	319.478	303.412	222.769	224.686	273.304	187.586	320.955	316.115	317.524	212.867	127.138	243.308	250.842	197.333	400.64	235.5
508	206.714	237.833	266.5	376.037	205.591	331.935	228.889	208.875	310.385	266.821	227.444	240.737	225.929	343.867	178.895	210.185	362.208	299.913	196.667	293.737	239.375	288.3	272.75	204.545	173.9	258.5	315.421	313.706	238.7	314.24	350.133	227.286	230.5	277.333	189.52	298.75	358.346	298.889	239.308	134.5	232.05	265.261	199.963	399.957	228.5
509	230.722	231.333	241.235	370.913	199.077	308.265	241.059	214.063	340.567	261.391	228.652	218.043	219.067	354.895	200.083	203.154	387.667	304.357	216	347.368	246.375	288.269	254.786	203.636	207.652	286.963	317.727	320.727	289.278	320.35	339.25	250.385	213	285.455	186.55	322.296	349.643	313.231	222	141.6	252.389	254.048	206.647	390.28	212.684
510	227.182	228.375	237.381	351.917	181.118	310.75	240.727	197.167	342.28	275.7	251.818	229.952	228.667	355.385	171.529	205.833	404.913	300.158	205.727	352.4	250	280.542	209.889	222.9	179.75	279	327.269	291.063	278.333	302.615	308.467	216.25	229.767	316.8	165.313	308.542	351.8	339.941	217.625	138.76	239.684	260.318	182.852	401.739	262.857
511	197.588	224.083	243.667	363.87	195.6	333.154	196	198.571	308.643	264.5	246	249.667	237.241	349.278	170.471	216.063	400.387	335	173.375	309.483	268.167	273.409	260.133	196.533	192.45	276.667	310.688	280.737	274.714	352	293.429	221.333	243.483	294.556	176.708	315.867	352.226	301.826	204.286	128.762	261	248.304	191.318	412.865	241.846
512	228	228.889	257.952	353.625	193.481	319.419	224.125	193.762	326.192	278.435	244.419	239.8	219.071	373.875	188.769	216.743	395.652	307.4	184.1	311.957	232.636	275.826	248.308	194.2	175.167	270.944	327.478	307.056	291.105	343.059	322.579	223.083	239.8	287.652	166.75	318.28	356.885	300.407	205	127.087	260.471	264.579	196.765	401.207	221.182
513	224.938	201.385	264.667	326.6	195.524	329.815	244.4	177.6	351.133	288.167	253.107	240.267	214.739	340.154	173.688	232.321	370.13	301.182	195.357	305.19	244.625	307.167	243.545	203.286	163.097	261.852	300.333	318.208	304.5	316.217	308.917	229.625	213.815	320.92	172.464	331.042	357.25	323.609	241.571	128.833	267	282.667	194.545	379.567	222.385
514	233	234.478	264.846	352.467	188.35	318.286	215.4	186.2	310.579	257.938	233.412	245.4	211.95	343.667	149.333	200.917	394.273	320.5	170.778	301.588	229.091	272.733	215.5	165.8	169.462	255.824	311.571	310.5	250.667	315.333	265.333	237.182	207.154	285.471	160.68	264.143	333.706	287.476	168	111.333	257.842	260.462	196.786	406.773	210.444
515	236.533	230.417	239	356.235	185.778	316	249.364	198.345	326.593	275.043	243.48	227.333	216.833	378.429	165.182	216.862	386.773	330.783	190.048	317.1	271.2	261.276	230.429	187.778	192.483	282.148	300.85	323.111	289.167	322	303.905	240.545	240.564	265.474	171.444	320.458	371.267	320.857	193.2	132.36	286.611	280.64	191.24	399.429	208.786
516	226	226.957	270.381	356.444	191.452	330.226	234	202.762	337.933	288.1	249.619	223.25	223.688	352.267	148	221.517	406.931	342.933	173.667	318.778	264.462	289.125	240.846	215.643	194	253	296.704	294.913	255.857	338	314.059	220.733	248.138	291.679	182.452	335.542	369.586	322.238	201.45	145.417	275.286	263	199.727	381.667	250.25
517	218.556	214.381	235.667	348.571	200.278	335.765	247.167	196.778	329.35	261.063	220.526	251	196.364	346.6	153.875	207	328.368	300.615	174.6	292.188	261.818	271.778	222	195	175.059	272.882	295.364	308.091	274.3	303.176	305.647	221.545	203.263	269.8	166.682	277.769	347.474	265.188	195	120.353	269.091	241.833	186.2	379.158	203
518	220.364	228.88	256.056	359.522	200.5	325.759	248.273	205.455	366.087	304.13	259.36	242.542	224.688	393.444	151.733	224.852	393	352.652	194.941	306.833	287.583	278.348	243.429	217.7	176.444	264.655	311.667	322	278.167	350.857	269.684	236.313	213.588	308.722	171.556	332.96	331.565	301.438	233.077	142.682	257.75	236.056	195.733	419.607	218.824
519	190.071	231.724	261.55	370.13	207.963	338.581	260.091	195.7	349.148	310.143	256.8	257.19	222.171	355.7	160.167	210.393	376.783	337.923	196.059	289.105	300.333	281.056	251.154	197	199.2	266.533	313.286	310.278	283.818	341.36	290	223.071	243.533	333	172.656	319.5	351.074	326.28	230.643	126.292	261.467	261.208	192.63	412.708	240.444
520	195.182	231.421	273.389	376.167	216.848	336.29	254.313	205.55	369.455	290.381	255	277.5	224.469	348.571	176.833	219.206	376.92	356.105	198.75	312.545	281	281.842	270.882	189.333	188.556	294.774	336.889	313.375	286.909	357.368	299.294	202.875	233.2	325.467	177.923	307.15	384.321	324.714	205.625	153.19	281.214	284.875	200.773	426.95	229.143
521	208.75	229.273	253	336.957	209.64	322.24	266.214	189.471	334.846	282.125	249.381	222.077	233.815	379.067	148.875	215.833	377.667	344.741	201.231	305.4	293.188	292.182	249	170.333	177.667	273.5	353.143	325.261	282.667	316.455	283.35	217.8	226.71	317.579	186.2	312.292	369.375	347.261	204.583	130.947	265.211	242.091	200.957	436.531	247.143
522	205.462	244.857	253.111	376.308	223.971	340.452	246.9	186.125	318.25	273.286	254.6	262.6	232.5	352.636	142.1	215.069	452.05	353.333	181.556	317	325.917	308.84	269.385	180.167	200.737	284.1	284.72	313.565	283.182	322.222	310.818	193.692	233.69	314.583	190.533	306.842	378.583	343.5	227.615	130.6	269.5	250	220.188	449.227	245.429
523	196.8	236.167	223.25	341.292	175.872	329.514	205	188.25	323.6	264	226.261	215.96	227.379	373.333	179.071	208.267	379.633	288.481	169.385	291.259	250	290.611	216	201.8	193.207	268.515	306.148	305.167	245.895	320.808	333.278	222.5	206.061	281.933	179.645	314.773	321.484	340.19	210.364	142	223.875	238.077	210.815	409.793	225.909
524	191.625	193.235	239.5	323.579	180.875	309.261	227.5	211.077	311.625	257.429	227.346	216.105	198.941	309.667	179.25	191	335.045	259.176	206.3	264.813	245.2	290	215.333	175.667	176.643	264.188	306.526	292.353	242	311.375	275.474	238.5	201	289.909	199.235	257.063	315.278	278.231	228.5	133.571	242.688	226.235	177.438	358.895	210.625
525	217.385	214.042	265.526	354.478	197.767	329.28	231.786	204.545	322.5	261.4	229.107	198.211	220.811	316	180	204.769	365.583	305.429	192.5	307.391	265.923	261.75	246.429	195	178.727	256.429	302.484	303.265	267.737	324	303.84	213.467	213.257	301.741	171.793	311.52	332.2	329.391	225.429	134.484	230	253.875	193.304	400.147	201.4
526	218.5	198.45	246.1	369.091	179.619	303.467	215.3	206.4	316.9	272.455	229.824	225.2	220.826	338.167	171.882	220.059	345.267	256.933	172.538	278.227	276.833	268	244.182	200.417	172.75	266.333	311	300.882	217.75	293.167	310.316	190.556	196.444	286.143	155.684	278.95	331.95	291.25	198.7	131.87	227.846	245.389	174.4	412.353	196
527	211.882	239.867	251.563	369.76	184.964	327.966	227.375	197.833	347.4	277.667	248.44	227.136	227.533	354.727	172.813	190.419	380.381	313.773	202.214	309.875	254.462	254.048	224.167	213.846	189.96	262.742	322.25	300.545	298.706	307.429	349	229.273	238.313	294.231	171.958	295.842	372.167	302.095	219.786	138	248.85	235.429	195.962	447.28	205.273
528	201.1	207.955	261.368	354.133	181.5	318.909	234.273	209.957	322.742	287.591	239.147	259.296	221.538	357.091	153.133	212.825	374.9	319.3	190.222	292.818	241.294	283.655	227.842	199.273	205	285.656	325.522	319.316	260.6	345.538	286.75	236.615	227.724	305.478	173.393	298.897	356.643	297.615	219.071	140.519	251.9	225.667	185.64	418.227	227.529
529	225.571	246.783	246.263	401.474	199.929	330.586	236.733	197.611	322.043	265.478	244.222	232.292	234.324	333.563	177.75	198.926	378.905	322.333	201.417	289.63	261.571	272.773	238.769	205.357	180.9	289.259	339.087	346.769	277.133	308.2	292.962	208.667	223.219	293.208	176.24	316.783	342.75	305.182	195.214	134.625	220.85	240.708	192.043	395.833	252.6
530	204	206.045	273.667	358.737	178.938	325.059	255.778	199.375	335.077	279.4	231.69	246.19	217.393	314	196.545	203.556	416.375	304.893	209.6	298.769	290.211	280.714	241.875	223.571	191.696	280.667	294.895	293.278	284.143	345.143	315.167	225.222	226.967	290.87	181.387	293.818	347.586	323.455	204.538	135.929	261.333	238.684	184	422.143	233.333
531	219	233.088	233.214	358.111	186.52	316.892	259.4	203.409	318.038	290.05	236.875	223.111	215.471	337.833	174.533	197.697	415.273	312.083	203.563	299.345	271.333	287.182	249.75	204.625	166.318	261.885	327.84	325.25	267.455	355.769	307.2	226.333	223.667	325.423	186.643	287.448	341.423	331.4	210.417	144.042	233.7	231	202.857	389.452	213.667
532	206.286	242.75	245.824	340.045	201.143	343.036	211.5	200.938	349.839	293.967	239.655	241.231	220.926	300.357	153.077	206.56	382.68	330.607	176.462	315.25	263.818	260.273	235.9	205.154	179.44	273.69	331.667	302.8	250.4	337.81	316.632	211	227.765	306.542	163.2	302.524	344.387	294.176	199.818	136.722	251.2	263.583	174.81	409.64	222.462
533	211.3	233.889	243.882	395	206.963	349.407	253.375	212.733	341.75	262.556	262.429	244.577	242.667	308.125	163.375	206.808	407.571	325.367	188.333	297.08	272.571	283.1	272.909	184.9	178.952	289	334.545	287.375	254	302.682	306.462	225.688	243.964	276.435	165	325.963	360	321.8	192.636	138.586	250.083	242.318	200.409	398.435	208.167
534	248.111	250	257	355.885	198.063	332.471	250	183.611	324.448	285.111	246.897	243.391	245.063	326.2	207.909	210.864	430.733	321	200.154	332.8	283.706	280.048	237.412	228.867	178.81	290.958	306.174	290.733	267.429	318.889	287.7	247.231	216.826	292.792	182.25	314.259	343.957	319.76	190.091	118.95	259.786	249.323	185.333	418.643	220.769
535	220.077	228.808	257.56	369.519	223.875	327.27	243.235	200.95	342.458	299.435	232.933	208.938	235.217	362.455	167.8	201.929	395.05	345	189.154	340.231	301.333	288.739	251.286	212.889	211.773	278.607	335.95	336.526	296.583	336.261	311.8	210	230.04	321.231	177.548	329.13	364.5	283.261	225.053	127.609	246.188	226	195.095	437	229.8
536	232.385	237.13	257.261	340.952	209.96	326.875	224.889	219.118	362.36	290.923	255.222	238.409	237.935	386.167	137.375	222.143	404.214	317.375	210.182	308	269.385	286.143	244.647	199.538	197.621	279.172	302.692	313.4	286.909	318.357	316.714	212.846	218.216	292.708	175.56	319.516	388.286	309	237.6	142.393	252.938	265.211	196.214	394.5	214.467
537	218.875	240	249.222	344.786	230.519	332.905	225.222	195.519	367.643	265.13	274.407	260.25	221.4	355.294	173.2	218.677	407.444	353.526	186.385	314.25	269.333	313.381	243.3	219.154	194.048	270.5	321.179	313	301.333	333.727	307.769	216	220.464	312.5	180.714	306.036	349.276	321.767	214.75	139.148	250.5	265.8	227.083	387.875	236.35
538	233.421	247.714	253.765	370.348	207.419	351.542	243.824	187.25	364.963	314.542	271.536	250.632	230.172	389.111	152.111	205.75	408.4	336.941	213.625	320.625	289.833	288.091	245.667	221.643	194.682	262.037	320.889	308.182	271.5	307.095	310.556	267.308	235.964	339.462	183.333	331.238	360.733	360.476	227.625	125.625	276.938	241.15	196	395.348	213
539	248.444	243.833	252.45	382.583	225.724	337.074	267.273	191.25	353.923	289.857	249.125	242.6	230.692	352.467	163.941	214.968	434.192	317.556	200.154	299.261	275.538	319.35	246.273	206.85	211	284.808	335.909	341.318	269.526	345.05	319.2	238.583	233.484	335.818	186.576	292.476	352.031	337.857	210.6	137.741	264.238	251.13	196.538	370.217	230.333
540	231.25	229.483	227.438	407.852	229.765	341.037	262.857	186.579	333.692	283.105	264.308	241.87	231.387	377.692	191.231	209.69	408.536	328.857	196.25	332.6	282.533	301.64	236.077	193.714	202.2	275.545	340.615	290.684	254.083	352.13	305	243.2	240.44	302.227	182.206	330.364	354.154	366.773	191.182	136.783	274.909	231.269	214.211	393.478	215.25
541	228.5	211.412	247.381	329.727	201	345.138	225.615	184.529	301.929	279.095	212.652	228.25	220.536	326.333	156.214	207	362.741	289.957	171.083	291.913	236	284.682	206.889	197.455	179.964	264.483	310.455	290.522	296.8	311.526	303.2	242.067	217.552	301.529	163.786	318.619	329.7	329	204.118	130.55	232.85	250.917	178.72	384.208	195.636
542	203.111	218.577	235.167	361.348	190.96	317.267	257.25	174.684	303.481	264.12	235.897	238.48	236.964	334.571	168.083	203.813	337.417	306.545	174.571	298.5	257.692	276.32	270	174.6	170.5	262.321	313.778	293.75	265.667	303.68	303.933	237.176	222.455	301.652	179.556	268.444	310.64	313.941	185.643	121.742	200.571	250.529	185.778	407.576	232.053
543	205.625	232.545	228.615	352.714	214.167	351.96	234.4	197.091	328.625	290.706	250.067	234.8	232.654	358.786	157.417	215.933	349.583	318.767	213.545	315.75	242.625	281.7	226.308	216.286	178.875	269.346	316.316	312.944	234.2	314.905	256.6	211.375	235.28	285.214	183.588	295.095	339.04	328.75	209.083	136.786	263.2	257.207	191.889	400.87	198.6
544	234.462	223.577	248.938	355.667	178.75	332.207	230.556	196.579	333.722	252.706	225.655	234.773	231.971	313.615	182.857	212.037	369.125	339.13	185.125	300.043	269.714	273	209	213.722	183.783	283.9	317.13	328.941	264.188	305.095	307	211.071	222.15	270.857	181.667	300.714	328.094	320.458	235.714	137.375	258.667	255.636	203	381.714	193.273
545	218.25	213.387	237.267	358.8	182.714	323.394	226.333	186.25	317.455	277	215.44	238.65	230.517	311.769	184.938	198.793	378.077	294.227	193.5	303.238	254.364	295.077	234.632	214.389	201.053	283.7	346.067	269.4	270.2	311.857	310.762	229.933	232	284	164.68	293.545	346.929	283.65	217.75	136.769	240.333	253.63	169.625	421.733	230.75
546	217.692	204.174	242.955	350.125	198.714	349.889	228.882	197.227	339.636	273.84	230.586	224.625	229.435	349.182	161.571	227.435	370.136	316.423	183.05	317.72	291.733	295.316	250.462	200	197.19	260.833	326.071	302	280.429	326.333	319.077	232.636	229.107	261.619	173.04	296.318	339.548	313.48	208.182	126.577	224.667	254.24	187.368	409.935	201.4
547	222.067	229.533	240.455	377.433	209.815	339.04	204.214	209.474	323.412	269.857	246.577	236.571	229.893	373.6	180.2	213.529	402.737	334	197.235	333.1	260.667	280.727	260	203.625	183.88	290.25	312.444	310.632	283.429	337	328.5	225.267	228.677	298.043	170.677	303.167	340.526	310.52	245.125	136.4	238.778	268.316	211.478	410.381	214.917
548	214.545	254.261	252.2	329.87	204.625	336.077	210	209.263	341.594	273.24	255.333	242.75	238.152	358.714	155.133	210.7	433.565	355.235	198.063	291.211	296.5	292.789	229.273	190.333	198.783	278.133	355.474	314.524	254.467	325.731	322.833	233.5	237.68	308.857	171.938	290.96	332.344	296.739	201.067	124.143	239.182	248.125	168.857	400.393	193.571
549	205.1	227.889	225.947	334.167	193.703	355.444	274.385	214.833	320.556	298.821	237.12	230.842	225.375	347.692	158.647	210.438	361.348	305.304	224.875	309.818	276.867	297.333	225.333	199.571	193.296	277.935	347.136	332.938	264.909	340.64	312.043	231.5	223.094	299.286	165.935	314.36	334.5	255.304	209.25	126	273.923	237	201.846	392.654	237.2
550	216.5	228.241	237.435	372.895	200.862	342.96	247.706	201.263	329.267	275.913	250.806	237.158	225.241	349.294	164.5	212.333	410.778	351.464	177.833	319.19	296.125	256.577	235.1	229.923	176.611	260.923	335.588	329.643	271.857	341.875	324.933	192.083	209.345	283.231	174.625	321.35	353.31	329.56	195.417	130.29	240.75	265.111	204.13	396.333	228.8
551	232.462	223.522	240.263	371.103	208.22	326.385	239.4	198.864	332.029	280.828	259.929	243.323	221.515	367	155.533	215.5	427.81	310.037	174.333	336.469	268.125	308.333	231.867	223.667	216.875	260.167	327.933	322	263.9	305.556	312.6	233.882	229.091	332.625	179.259	308.45	303.483	312.696	223	144.613	245.5	250.043	189.435	442.043	221.071
552	240.267	230.471	256.333	388.5	211.2	320.815	247.4	194.045	340.371	270.185	237.783	250.179	236.88	360.385	147.632	208	390.739	316.5	212.857	298.28	283.188	296.56	256.176	213.952	166.8	276.353	313.25	274.833	294.267	329.08	320.042	230.867	241.222	310.667	177.405	301.091	353.4	295.76	204.933	143.138	254.467	238.538	195.593	392.031	226.182
553	215.75	258.84	263.455	367.586	214.8	330.286	219.9	205.722	325.394	297.345	261.237	235.652	233.528	329.083	165.462	201.333	383.292	327.677	167.111	298.269	258	287.345	261.941	219.25	208.964	276.565	324.292	326.789	240.615	334.808	310.323	233.286	235.6	289.7	179.889	296.192	337	325.063	210.474	121.697	264.421	233.133	204.824	394.571	223.929
554	206.6	256.143	233.091	383	207.962	309.517	247.444	200.714	317.219	276.04	253.097	246.2	239.033	388.833	191.875	204.962	418.474	341.393	202.533	299.444	276.083	262.655	260.867	215.182	209.68	279.941	330.571	298.95	257.333	340.778	321.053	217.571	231.269	295.053	177.138	304.591	357.324	304.211	232.889	129.323	253.111	237.474	188.636	403.8	221.467
555	231.471	272.741	233.407	361.826	216.759	299.4	254.2	216.722	323.118	267.474	276.88	242.235	228.6	364	161.714	206.167	418.292	320.609	190.867	309.478	277.929	293.167	289.222	196.4	199.083	280.619	322.65	319.818	277.583	352.68	314.75	217.167	225.361	319.583	175.407	284.292	361.238	301.55	241.2	144.043	263.5	249.038	197.762	433.083	222.688
556	217.412	232.933	244.087	364.409	226.185	334.037	230.857	189.429	326.556	323.944	269.5	239.105	254.828	384.563	183.75	223.176	409.533	299	183.929	317.76	259.833	318.72	272.538	206.875	199.25	285.679	309.667	313.778	280.235	333.533	283.462	227.2	232.714	332.304	181.667	319.357	331.444	324.222	214.353	140.759	285.35	277.391	206.269	406.571	238.75
557	240.563	237.594	251.13	367.783	202.571	349.071	249.333	206.813	345.292	276.542	251.214	262.083	228.267	330.467	180.636	209.103	393.474	341.042	200.333	337.813	287.095	287.769	265.571	191.818	201.783	283.88	326.542	298.368	274.769	347.083	292.913	224.15	236.346	320.222	189.72	298.714	341.88	349.292	222	139.875	261.389	253.947	191.857	393.355	221
558	219.111	244.32	231.667	361.136	229	322	260.556	204.545	338.233	307.524	246.875	252.72	232.435	365.333	164.2	213.231	401	349.476	195.5	315.524	303.077	301.5	254.214	190.733	187.955	272.6	314.684	270.125	277.625	342.5	305.765	214.333	238.269	344.565	180.148	318.045	367.161	319.769	202.444	134.133	265.714	258.333	195.211	415.519	225.923
559	215.636	211.667	271.125	364.13	177.708	309.818	235.824	195.688	302.567	243.5	212.727	222.12	223.935	345.85	167.75	197.25	353.083	296	186.733	267.5	273.214	298.933	204.529	197.438	184.25	257.111	326.28	310.273	274.786	315	301	190.75	211.462	276.609	175.926	288.818	339.087	311.4	207.615	131	263.25	245.385	181.786	401.5	205.267
560	210.833	225.92	239.938	341.625	187.694	321.519	248.778	190.813	327.381	264	206.88	215.577	228.423	286.25	171.818	199.214	390.6	322.417	193.267	327.9	258.286	283.435	236.462	190.375	187.37	273.71	301.75	324.611	272.455	326.643	265.882	223.941	235.333	302.536	176.455	285.8	348.37	323.5	220.714	119	229.4	249.632	185.565	403.765	208.133
561	229.3	227.655	239.778	328.333	187.839	342.308	237.875	194.2	313.931	250.364	224.04	206.059	228.269	385	188.3	199.417	358.167	316.389	164.385	297.56	273	279.259	237.273	196.857	178.88	255.783	335.105	285.684	282.375	309.833	339.5	207.4	221.565	295	165.875	268.36	356.9	290.389	182	133	258.389	251.75	197.565	403	215.1
562	230.333	220.739	256.143	366.111	199.583	315.045	232.5	195.933	333.379	260.261	226.515	217.944	237.276	319.167	183.889	211.478	397.091	330.593	226.375	301.545	266.462	288.478	229	227.636	192.64	253.516	325.5	287.333	251.818	303.19	311	244.667	212.947	291.037	172.29	306.737	338.517	300.824	224.571	135.115	232.385	274.826	173.579	410.577	238.467
563	220.5	226.091	269.857	359.273	190.733	327.621	209.889	202.421	321.304	309.526	231.65	228.5	221.226	373.7	153.9	202.784	418.524	296.684	172.786	320.318	252.786	296.682	225.25	183.667	182.043	269.6	294.667	327.111	277.923	304.6	284.813	234.455	217.568	289.773	162.533	311.115	362.476	303.579	227.385	130.042	261.667	262.682	192.783	399.704	214.6
564	231.063	217.304	233.917	373.231	198.63	334.853	212.25	202	365.393	257.964	256.481	236.214	233.217	348.154	174.6	207.409	381	326.435	196.25	306.588	270.813	301	262.786	202.5	188.103	257.862	307.55	315	258.182	318.5	339.75	217.364	213.654	288.083	170.148	314.345	373.56	283.15	181.25	134.407	284.429	245	188	396.848	205.1
565	257	238.36	237.222	363.318	197.385	314.346	215.833	183.7	331.92	277.842	234.72	233.682	225.364	352.083	161.286	217.9	402.091	303.038	197.643	292.64	284.308	287.143	245.5	191.222	200.04	289.654	317.421	291	257	321.636	312.357	208.875	227.192	306.871	170.471	318.792	321.81	313.647	209.267	131.727	254.643	246.192	194.857	397.032	210.632
566	187.889	239.36	241	347.435	203.308	302.452	220.357	207.4	331.429	272.095	247.88	234.208	218.259	324.769	181	215.972	406.364	337.533	190.063	307.143	275.067	309.083	247.75	224.765	185.368	265.731	323.5	293.895	254.917	339.955	299.136	231.333	224.769	311.654	181.469	282.522	321.517	277.444	216.385	126.281	259.263	256.706	178.188	408.077	214.6
567	211.471	218.679	231.667	374	196.958	322.154	226.6	204.385	333.533	261.87	247.538	234.778	224.682	360.278	185.917	231.633	395.042	331.967	199.667	313.364	287.632	304.571	260.875	195.5	176.583	258.667	334.412	311.25	280.25	321.316	296.75	224.615	219.034	281.9	169.091	312.667	335.96	321.292	228.941	126.08	275.579	251.739	207.2	411.821	212.308
568	222.409	238.645	226.059	355	189.483	339.231	235.941	215.65	334.281	251.435	256.231	233.85	236.565	346.7	174.214	220.839	397.261	352.526	214.313	303.05	302.091	295.45	247.583	192.875	194.842	251.231	351.095	299.375	280.889	336.875	301.333	219.214	219.219	322.036	181.172	325	356.276	324.65	214.7	125.852	250.167	224.1	195.588	413.217	196.417
569	203.143	224.08	250.375	385.818	200.071	322.742	252.231	186.357	335.478	283.773	243.038	235.385	226.182	365.5	170.938	203.636	407.115	331.12	199.929	301.333	277.5	292.292	247.125	192.7	202.042	260.167	328.792	315.938	290.125	324.619	303.824	235.615	227.679	298.522	172.636	288.875	372.895	325	202.133	120.192	257.333	254.091	210.765	401.387	210.643
570	206.833	229.323	264.421	360.125	174.576	341.741	239	201.778	334.259	290.308	248.591	258	221.718	365.833	161.3	193.111	402.263	308.96	180	283.231	261.3	291.476	242.8	208	197.577	277.833	300.76	310.81	255.833	335.083	293.286	223.118	236.952	319.84	174.429	330.227	358.087	333.1	227.5	132.655	234.471	257.2	197.556	427.452	221.571
571	232.471	245.571	243.375	382.045	206.714	336.115	244.778	196.091	353.333	281.04	280.063	241.182	226.462	342.286	168.091	214.571	372.75	338.947	194.909	329.833	277.5	289.625	228.786	200.7	177.762	268.115	333.815	332.75	275.133	331.84	305.867	232.154	228.829	298.667	175.3	290.111	375.615	308.095	226.286	128.143	229.778	274.96	196.611	419.92	226.417
572	205.467	248.333	276.2	377.409	221.083	319.733	224.313	217.333	324.5	309.273	259.36	240.095	225.036	341.5	167.667	205.074	390.833	341.08	214.182	299.391	304.737	306.364	246.133	209.647	170.611	261.31	325.273	316	285.357	337.875	295.6	215.833	234.088	287.343	172.697	315.64	420.657	313.273	235.083	132.667	232.643	242.85	188.464	397.788	241.923
573	240.571	238.926	263.5	354.105	208.346	326.586	207.385	190.867	343.481	283.85	245.179	244.875	217.52	327.214	171.857	200.615	431.6	312.6	190.923	275.571	320.625	281.684	243.688	214.353	181.056	267	316.958	320.667	273.385	332.091	307.048	206.111	237.706	317.538	186.697	309.478	401.385	339.211	202.5	135.964	252.923	242.05	210.923	408.136	227.063
574	219.818	237.923	230.826	363.778	191.357	336.462	233.857	212.25	316.909	288	255.16	251.214	206.567	344.083	175.429	209.667	384.625	326.609	170.154	305.455	269	273.05	286.545	222.412	188.88	271.091	340.667	313	302.5	345.654	309.864	220.636	244.333	292.563	172.967	294.579	344.235	320.885	241.8	140.808	270.467	241.273	204.7	413.615	235.133
575	226.857	221.75	238	382.955	215.24	331.542	254.8	197.286	338.207	269.231	254.222	264.762	217.792	355.727	188.167	226.071	395.727	328.238	199.333	318.478	279.25	302.8	252.071	208	209.429	255.143	326	333.857	288.667	319.476	300.542	200.25	245.621	346.778	191.63	320.273	345.333	343.529	217.056	142.963	279.556	244.15	216.091	399.185	245.857
576	207.5	229.069	231.842	372.222	202.294	287.074	243.4	198.105	369.667	295.348	263.345	237.652	256.52	398.5	162.917	203.893	402.037	341.52	191.25	330.429	300.286	299.583	240.818	186.25	187.276	259.633	329.542	325.267	278	349.893	292.833	219.524	222.067	318.955	188.871	310.731	333.969	320.409	225.923	142.207	267.824	267.75	210.8	419	238.182
577	249.444	219.524	224.1	397.88	180.379	319.182	222.583	196.647	323.625	275.652	214.484	231.765	201.577	382.273	164.25	204.071	343.036	310.577	197.909	299.56	226	278.833	218.9	200.714	183.45	265.571	292	307.9	277.842	313.789	279.913	208	217.613	308.273	188	272.05	328.174	270.318	199.667	126.862	215.813	251.905	190.056	395.821	198.615
578	201.615	212.852	217.667	371.947	196.581	313.261	234.833	210.286	295.741	273.731	218.304	231.938	235.417	377.2	156.647	204.087	377.731	285.857	178	325.52	265.769	286.833	221.2	195.385	182.952	259.087	298.619	312.263	251.625	299.842	290.923	229.857	236.414	273.227	174.839	261.958	324.889	279.13	192.333	137	266.313	240	169.708	394.7	214.667
579	215.75	227.96	250.167	373.111	190.808	317.694	211.417	212.533	345.696	270.154	233.273	205.607	228.357	326.667	147.118	218.697	370.276	286	192.533	281.333	221	282.263	250.357	210.167	173.421	265.375	315.964	278.391	275.429	335.087	251.632	219.5	211.304	295.826	184.519	289.609	360.429	296.048	213.643	146.08	243.789	249.429	196.85	393.077	186.8
580	215.182	223.75	246.133	378.5	182.609	327.1	231.467	204.133	325.125	269.375	223.967	230.35	228.706	329.636	161.111	215.5	372.967	324.217	196.308	281.238	268.182	284.696	223.929	193	176.792	264.429	312.409	281.947	271.429	307.125	298.043	219.571	224.8	298.429	184.2	299.552	346.862	300.636	198.143	144.731	259.556	235.048	184.455	405.957	207.4
581	221.333	233.769	244.76	356	183.174	316.632	241.615	212.13	324.55	279.25	229.531	236.958	216.206	324.857	184.118	209.583	389.333	336.31	170.188	319.154	274.235	303	228.538	210.412	188.174	271.955	339.143	289.667	250.077	328.19	310.357	193.933	238.406	317.036	175.879	299.611	320.25	313.421	219.55	132.773	240.615	232.429	170.381	403.909	222.25
582	224.235	253.28	244.182	371.826	207.654	306.926	214.059	213.824	322.667	273.25	234.458	239.067	208.588	354.167	169.143	203.586	380.7	298.895	179.75	332.087	241.182	290.92	223	227.692	195.786	260.909	319.556	286.81	271.353	305.625	308.333	218.5	234.833	290.647	167.094	303.619	359.583	325.923	201.438	134.069	246.278	282.429	187.111	414.724	249.778
583	187.909	220.483	259.933	354.474	200.357	323.381	236.308	193.65	324.429	289.263	244.25	239.037	228.72	342.813	181.846	216.586	366.2	297.913	168	347.222	276.556	279.476	239.714	196.6	180.136	278.765	329.826	306.85	245.333	302.667	322.292	213.333	218.103	303.043	157.484	308.667	343.929	293	239.625	139	280	244.957	173.381	401.957	227.8
584	240.538	237.323	256.857	341.667	191.958	328.12	236.429	220.154	324.875	291.2	249.8	235.368	216.346	370.333	165.8	202.143	401.815	310.65	203	306.722	246.667	280.522	243.7	242.389	189.348	276.056	338.227	288.048	263.154	326.462	332.905	216.667	227.581	316.273	181.848	300.895	350.36	297.667	222.786	145.929	239.188	249.88	200.783	384.345	220.895
585	220.824	221.259	252.412	354.435	204.375	308.714	222.615	206.375	322.045	279.96	252.033	248.75	223.2	323.231	147.222	214.065	386.654	310.429	192.077	335.19	267.5	276.5	257.222	230.7	192.783	283.516	320.364	318.95	279.214	296.5	295.913	219.737	232.091	314.04	159.571	295.64	359.69	293.857	215	133.633	255.833	246.538	208.053	395.92	223.188
586	210.182	210.966	231.55	353.385	208.481	314.069	247.25	206.952	327.676	285.4	236.393	235.905	225.842	355.867	189.667	219.826	369.591	334.095	195.917	316.5	275.846	276.762	245.786	202.071	180.333	283.045	338	327.778	258	342.96	304.692	243.813	227.75	295.944	173.208	292.821	337.321	330.545	224.688	134.517	264.19	238.217	199.833	427.889	204.923
587	217.05	244.32	231.3	350.5	192.323	335.034	223.583	214.429	342.321	270.68	243.588	228.227	223.76	356.882	159.846	225.636	405.167	352.478	166.556	312.909	295.286	293	246.385	230.1	185.917	266.154	293.524	336.765	256.333	337.24	296.038	226.727	221.679	309.926	169.226	294.091	332.375	319.111	198.071	126	279.733	236.28	192.931	436.259	223.556
588	230.286	237.793	241.188	355.292	192.267	325.576	263.909	197.857	327.2	264.682	222.038	237.364	225.667	351.6	147.944	204.5	389.296	336.273	202.588	311.519	297.077	310.778	221.5	212.6	190.696	259.03	327.25	318.864	302.333	342.708	311.2	209.273	242.08	295.909	183.704	321.565	379.28	339.619	203.333	127.781	240.706	244.524	178.167	411.615	230.091
589	218.818	235.12	257.391	364.905	200.56	322.591	221	189.25	335.704	283.231	231.043	231.857	229.581	352.818	163.882	196.783	407.25	342.667	198.9	303.667	288.412	292.077	258.545	239.5	175.045	258.524	310.538	295.304	301.833	341.733	287.217	241.933	231.806	314.364	180.889	300.364	366	296.125	228.286	121.929	258.077	262.75	201.12	410.862	210.5
590	225.4	266.208	263.267	386.778	218.583	341.143	238.056	197.238	341.357	309.261	246.435	225.4	226.381	353.692	170.25	197.344	376.143	336.909	188.75	299.15	222.333	288.421	253.769	207.125	190	255.5	313.5	322.267	290.727	342.038	276.789	216.824	227.313	322.913	178.474	285.5	388.258	333.714	200.75	132.656	235.333	269.636	191.947	388.038	247.4
591	201.769	232.708	276.571	385.92	201.784	318.957	238.182	200.8	319.143	263.64	251.167	246.368	229.96	379.467	158.385	210.03	382.36	324.12	211.846	318	279	309.364	286.5	204.286	188.818	261.846	332.833	330.895	248.833	327.684	296.467	223.045	227.786	333	172.469	300.174	407.273	301.6	224.211	147	258.824	262.722	190.588	435.156	227.111
592	216.385	258.731	241.727	347.05	203.71	307.903	245.385	203.188	368.067	317.2	270.536	242.048	232.889	367.647	186.706	188.27	390.238	335.909	207.063	338.133	253.214	292.958	226.077	205.867	198.591	244.909	335.5	333.773	281.125	321.923	323.938	214	217.552	312.923	186.462	290.048	397.129	301.208	223.55	137.393	263.783	240.292	209.217	394.571	230
593	212.6	228.75	255.214	365.609	221.333	323.758	266.867	206.211	339.75	286.75	245.5	230.462	220.875	348.727	177.6	209.464	407.45	345.1	194	300.111	262.25	292.571	253.833	241.1	199.619	257.921	342.826	346.565	277.278	345.476	290.563	221.75	227.233	323.182	177.714	311.87	350.065	336.724	190	132.217	261.625	255.091	182.136	420.467	215.333
594	204.5	217.808	234.545	387.261	209.971	341.679	238.118	188	340.862	296.25	267.481	263.96	239.148	412.688	171.714	202.429	406.963	353.333	207.333	357.69	263.438	286.391	262.1	222.077	198.708	280.545	318.111	320.045	271.533	353.893	297	237.45	248.533	337.913	161.5	315.8	370.75	303.16	218.611	145.957	262.238	279.241	199.952	393.929	229
595	210	210.241	225.105	366.304	187.281	330.29	229.438	180.529	288.333	262.16	204.233	203.136	217.909	328	174.923	212.56	352.455	297.208	198.176	310.389	234.4	285.292	228.063	205.222	172.65	256.448	308.87	299.095	247.353	291.808	263.6	204.667	203.267	266.957	172.542	273.455	341	306.538	210.143	137.333	265.238	266.962	162.333	396.571	214.091
596	211.588	244.458	249.063	391.579	199.536	308.118	265	179.632	286.435	257.458	222.241	211.857	220.935	344.857	176.111	197.8	357.714	309.278	173.529	284.682	236.455	304.136	215.786	203	179.261	277.538	312.353	278.909	258.889	321.962	297.722	216.9	205	297	163.179	301.519	326.065	308.318	218.857	135.692	245.947	245.227	176.16	398.25	200.857
597	231.5	204.8	239.571	340.792	191.172	345.233	232.643	174.158	321.44	266.467	248.233	235.286	238.069	381.571	185.133	196.419	344	287.3	214.357	345.12	232.929	280.375	218.167	193.333	179.208	273.48	321.125	294.857	262.154	306.75	312.348	209.231	196.065	295	167.417	306.043	335.667	309.333	219.833	129.042	244.2	254.905	181.333	382.556	185.154
598	220.867	230.593	225.118	340.12	183.346	346.5	203.529	194.778	321.304	271.727	250.44	255.391	233.077	329.176	174.571	205.538	359.346	297.226	206.077	304.2	243.071	268.36	255.125	216.75	187.391	265.3	330	308.444	237.846	325.16	319.474	221.824	216.636	315.455	171.043	292.8	353.929	315.773	234.75	124.857	256.75	246.727	170.263	410.423	197.778
599	204.857	214.37	228.2	369.55	202	333.583	220.333	181.063	323.423	275.88	223.258	215.05	228.44	337.2	189.353	201.577	402.385	291.692	205.667	336.619	292.143	283.143	251.091	195	187.476	273.556	299.05	326.333	277.3	315.318	325.739	229	232.095	289	167.72	306.25	337.4	284.182	206.412	125.192	252.429	234.92	181.043	412.75	208.6
600	226.833	206.92	245.105	351.19	192.522	308.462	225.778	192.75	352.615	257.893	233.926	247.571	223.2	382	187	216.219	364.192	314.125	185.2	314.45	232.231	309.684	217.5	232.571	178.826	262.917	320.409	329.526	255.75	315.25	322.65	220.882	218.625	285.818	175.448	252.8	355	321.773	218.091	144.6	243	283.235	199.238	410.034	217.571
601	202.273	225	240.227	381.773	194.844	320.52	222.563	201	340.133	269.783	250.517	243.143	208.818	339.588	177.273	218.292	368	334.579	211.333	318.654	263.6	297.8	250.267	213.471	192.708	275.5	308.44	293.778	251.933	323.167	295.15	228.25	218.069	297.583	167.6	279.591	358.071	301.8	214.588	141.515	236	239.833	199.043	430.742	209.667
602	189.692	213.429	236.389	335.524	203.586	345.609	235.5	207.333	300.81	286.647	244.143	233.15	244.719	332.083	150.909	208.577	384.48	325	201.545	301.133	266.5	291.56	244.786	222.25	176.087	264.9	330.45	307.941	277.417	329.85	311.056	204.714	234.286	297.579	190.458	313.542	326.037	301.111	232.429	132.241	251.731	248.222	175.385	402.462	215.071
603	212.867	217.724	254.714	344	207.714	325.13	245.615	210.353	338.357	258.586	237.433	238.524	232.419	332.077	174.9	218.12	380.692	313.65	216.667	295.654	269	272.684	223.143	193.667	192.6	256.724	318.333	317.333	228.3	329.955	294.118	239.75	221.375	301.893	151.069	297.455	331.346	310.318	204.867	116.688	246	257.19	205.667	421.25	225.056
604	219.429	227.577	231.5	375.042	204.879	342.636	241.583	220.857	324.741	273.379	266.844	232.667	222.323	347.267	183.571	227.963	410.273	326.423	187.833	311.76	292.273	282.091	253.4	212.818	189.238	270.6	322.125	332.095	278.857	335	314.304	201.765	231.71	312.143	154.542	302.571	339.25	326.5	220.059	124.533	260.52	248.083	199.417	438.233	236.111
605	204.091	239.478	225.842	358.75	195.458	330.05	230.462	219.25	348.24	281	236.167	240.72	223.182	318.938	190.462	211.781	390.913	310.529	186.611	296.52	259.588	271.182	205.364	205.875	186.095	283.333	328.917	322.125	251.933	354.792	311.706	241.611	222.897	284.429	173.208	288.107	333.474	310	223.444	134.346	251.118	268.346	189.762	377	242.286
606	230.462	218.345	242	389.609	197.63	322.467	202.636	194.333	332.167	269.08	234.815	246.25	219.464	356.6	165.889	202.52	404.565	332.688	220	306.593	291	281.75	232.75	190.333	165.4	279.226	314.88	316.176	292.818	350.276	296.909	211.889	220.6	327.7	184.167	291.417	351.125	319.167	211.2	145.692	267.048	248.875	196.556	398.03	217.273
607	231.083	232.833	250	395.1	214.219	309.571	261.769	194	324.778	253.174	237.759	240.037	228.533	356.375	143.357	228.222	416.053	348.143	200.667	314.741	291.923	285.1	255.8	227.389	170.696	270.774	318.542	321.75	273.714	307.217	298.542	214.25	234	303	173.879	315.833	392.963	326.211	211.813	129.458	224.304	245.789	200.95	399.233	232.533
608	228.563	241.167	236.5	369.75	206.857	344.636	249.737	198.214	332.4	280.759	249.083	242.045	224	388.875	157.2	209.414	367.053	334.6	188.267	317.364	270.455	281.063	225	207.6	189.958	274.833	309.292	320.846	311.125	303.522	288	231.769	215.724	309.333	166.667	278.75	356.259	306	212.846	134.813	251.045	238.176	177.536	418.038	220
609	213.417	237.786	234.24	333.16	213.593	343.625	272.6	204.824	350.12	284.783	239.833	230.296	230.29	346.3	163.667	216.077	389.615	342	210	335.862	314.3	289.87	253.4	205.25	182.667	294.545	330.714	318.125	256.882	337.55	268	205.75	223.423	297.353	181.115	304.556	371.522	295.333	232.5	133.708	253.308	251.3	187.435	396.933	228.154
610	228.714	230.125	216.294	364.16	212.563	316.783	236.471	200.571	348.238	266.45	264.652	246.75	252.542	380.733	161	218.069	405.417	329.053	194.6	345.13	290.917	317.313	230.182	201.4	201.333	260.423	321.667	321.35	271	334.474	313.643	210.286	229.586	321.923	180.75	293.95	368.682	330.821	201.333	133.25	238.737	241.727	209.571	410.893	208.385
611	229.385	226.25	242.727	375.688	231.276	320.963	221.417	192.947	339.788	319.381	248.839	266.45	231.897	384.167	170.385	214.645	431.625	326.591	186.889	346.667	269.222	280.885	251.417	223.444	181.421	276.939	341.048	325.789	286.067	334.955	289.813	201.545	207.417	314.696	185.448	334.387	411.513	302.813	226.167	145.348	265.421	245.654	202.941	385.6	215.25
612	213.846	224.364	241.765	405.391	213	300.045	273.818	177.583	333.483	285.476	247.115	240.15	235.917	345.8	167.929	202.619	383.179	330.64	192.316	333.885	287.267	314.263	248.818	217.444	198.5	265.161	318.192	312.471	289.933	331.095	281.917	194.571	220.074	340.143	167.567	277.318	355.714	276.417	217.3	143.077	253.4	263.2	188.81	408.926	213.524
613	234.25	197.129	235.538	357.28	180.233	288.5	236.583	190.615	285.867	279.542	232.81	236.267	246.13	369.917	158.952	185.793	372.778	296.962	203.154	305.545	257.077	273.045	235	227.923	161.435	277.5	306.581	283.125	228.75	307	316.556	221.091	204.889	251.563	162.308	294.722	341.28	327.824	200.188	132.4	227.148	218.158	193.292	394.778	174.231
614	212.8	204.429	215.733	356.667	198.871	331.545	237.154	193.182	288.071	251.333	221.56	225.481	234.167	359.313	171	210.483	361.192	312.053	209.111	317.273	271	278.074	256.8	229.25	176.85	266.952	312.462	290.238	277.231	317.227	294	211	216.815	283.95	162.545	292.421	327.37	284.36	219.294	137.406	241.833	256.913	192.9	392.958	205.333
615	190.75	204.125	256.9	348	189.111	309.375	224.75	203	316.441	269.103	234.48	247.115	226.1	376.933	150.455	195.1	363.263	286.069	189.938	341	263.538	281.1	250.077	226.083	172.682	266.862	298.118	295.526	259.929	304.957	310.909	234.417	226.727	278.609	182.76	316.524	342.069	306	218.429	134.69	234.944	237	193.941	401.81	215.778
616	251.25	222	245.65	377.538	186.594	291.462	245.938	200	318.538	278.318	237.148	236.5	222.464	328.571	154.455	220.733	384.684	297.783	203.7	285.692	285.467	271.923	244.3	198.538	194	273.364	332.95	306.5	265.188	347.818	307.889	219.706	205.217	266.636	164.52	302.333	327.069	274.524	230	135.889	265.591	225.944	174.731	422.516	241
617	218.286	239.625	235.278	348.208	203.818	338.652	238.095	186.211	315.517	268.24	225.545	234.524	239.792	374.091	176	202.321	408.182	289.043	202.647	304.519	280.417	286.6	235.053	211.75	187.105	256.519	335.6	271.591	249.875	325.429	318.85	215.091	227.5	295.217	168.63	304.583	331.731	280.529	207.846	129.833	247	262.739	194.19	399.536	206.786
618	238.5	215.444	238.1	355.111	184.435	326.889	231.7	179.619	340.25	260.64	229.16	235.833	230.75	355.077	195.786	207.545	394.294	302.148	222.667	304.174	281.667	276.304	237.727	211.125	169.45	268.708	305.286	266.4	263.067	294.409	318.095	189.846	222.364	271.64	170.344	307.833	352.806	317.478	221.286	137.3	268.294	241.048	197.913	420.143	195.667
619	238.231	213.556	215.929	325.647	197.5	328.6	243.941	185.739	312.875	281.167	233	231.75	229.4	344.5	153.929	200.231	378.043	315.731	210.4	323.16	268.733	270.368	247.25	186.5	190.105	266.138	301.75	281.316	276.833	296.63	313.278	222.538	216.467	309.053	171.903	306.278	338.429	305.727	211.769	134.806	249.813	246.208	182.333	408.107	222.625
620	215.313	240.87	219.667	363.143	202.107	314.903	216.857	190.294	333.36	262.241	244.321	232.696	225.938	328.063	169.188	200.148	385.231	303.96	195.667	340.214	257.25	290.087	232.25	214.143	182.917	244.905	331.85	285.2	273.429	328.591	359.385	230.474	223.192	321.852	170.304	276.423	339.643	308.652	205.714	131.686	236.526	246.926	193.895	397.083	221.261
621	236.5	236.345	240.474	362	203.194	295.154	236.118	179.941	340.176	278.741	235.367	242.5	226.643	362.5	167.833	205.929	395.409	322.346	186.5	282.419	273.733	317.105	257.571	203.538	190.444	289.72	310.261	314.727	240.556	320	318.421	224.059	230.964	327.333	167	289.783	368.647	316.056	228.333	127.818	253.048	233.087	196.905	389	212.944
622	232.615	247.964	242.158	344.217	192.242	317.286	206.733	210.842	324.161	285.393	229.516	221.667	244.593	353.471	166.429	203.697	406.524	309.154	202.412	308.519	302.143	285.5	239.167	194.667	195.094	271.826	286.75	306.389	278.429	326.316	301.955	236	223.656	254.722	166.071	319.074	350.233	288.118	214.286	127.189	253.375	255.95	197.684	398	211.412
623	211.8	205.071	245.333	385.9	204.833	355.5	249.8	204.4	319.419	272.185	249.13	233.696	235.44	330.125	175.182	194.25	372.72	316.407	222.375	308.667	274.563	263.174	237.167	208.778	189.333	288.348	286.773	291.824	274.545	322.545	304.484	210.7	225.941	318.905	161.654	301.2	375.4	330	200.273	139.156	266.368	230.211	186.24	363.6	222.077
624	251.667	230.739	248.571	379.238	216.697	324.625	236.467	183.917	302.8	253.92	247.556	237.259	227.6	382.813	168.643	206.276	395.071	323.154	209.222	316.077	284.538	283.7	241.125	228.273	175.357	260.111	310.867	326.727	282.786	313.591	305.13	226.071	213.533	315.704	180.778	320.714	358.571	337.684	203	128.448	240.75	260.25	194.652	395	214.867
625	230.9	228.115	225.294	390.909	208.882	317.906	258.5	199.913	329.5	287.957	232.885	247.833	210.286	369.563	156.75	202.2	392.667	350.444	181.471	332.947	255.625	275.579	261.667	199.5	185.833	256.875	312.36	320.143	249.615	339.25	297.68	214.875	214.621	280.091	172.56	301.444	336.556	322.25	210.19	123.885	260.667	257.619	190.926	401.63	209.444
626	221.929	233.138	237.65	343.05	191.538	319	256.833	198.091	338.852	252.417	237.103	249.217	238.235	357.769	149.909	226.567	366.696	363.154	216.455	310.696	279.75	293.95	244.727	217.6	203.5	277.964	304.81	315.867	299.385	341.167	314.292	198	221.63	316.963	191.077	289.167	396.545	310.833	207.643	138.586	271.813	263.313	198.636	386.897	196.95
627	198.417	225.375	232.167	363.652	217.9	345.179	251.235	192.1	303.12	275.458	258.15	245.048	225.448	350.25	181.083	194.192	341.364	332.037	160.556	290.63	271.857	296.565	267.438	212.071	208.091	280.476	318.4	318.4	277.2	319.105	304.522	209.917	235.517	306.55	185.278	320.5	377.833	321.905	209.538	130.853	244.684	241.917	188.619	395.185	235.333
628	208.909	249.828	252.65	338.579	201.609	292.111	252.667	190	339.097	273.84	252.227	240.368	228.971	362.368	161.714	227.357	368.238	322.429	176.133	321.036	244.9	297.269	249.643	215.769	199.667	273.913	316.542	323.625	266.818	307.071	309.222	207	239.852	342.056	173.172	344.737	328.6	338.727	210.882	140.735	260.875	255	195.65	374.552	215.4
629	196.6	222.211	211.474	359.259	200.576	299.633	273.857	188.16	346.792	303.364	270.857	240.962	229.444	380.867	163.933	210.625	421.364	297.5	203.2	320.172	303.294	306.318	246	205.786	167.087	263.897	336.346	315.176	270.545	317.6	304.353	213.2	207.552	308.12	177.667	326.407	385.577	343.68	210.353	134.821	253.438	251.714	206.615	393.929	222.5
630	227.143	232.875	235.938	307.136	212.444	302.875	236.692	184.5	339.958	262.81	254.774	252.727	236.423	390.944	174.455	209.769	404.08	352.4	203.5	338.08	309.556	283.389	250.375	201	193.905	285.864	299	352.733	281.375	342.364	296.8	210.533	221.971	315.593	179.882	315.346	382.185	301	228.333	134.621	263.765	239.577	212.55	396.852	227.462
631	219.333	220.519	232.182	366.19	204.273	311.235	216.75	183.389	328.241	260.96	209.875	217.24	222.833	363.385	168.714	179.88	383.87	321.692	200.417	335.913	267.692	293.556	236.286	215.313	180.895	254.042	325.409	285.375	270.316	307.704	276.9	218	205.64	278.607	178.655	313	311.333	321.35	216.308	131.967	256.143	259.15	217	405.68	192.667
632	237.091	222.4	240.333	343.958	202.75	314.3	228.563	171.667	298.154	273.789	213.926	225.364	224.618	318.238	168.083	202.852	390.55	292.333	207.333	315	272.75	268.556	216.5	227.588	184.048	280.182	307.579	297.412	267.5	301.677	291.526	202.75	203.417	313.19	182.212	267.231	361.926	298.909	209.778	132.576	241.4	231.964	192.458	372.2	185.467
633	222.429	216.893	233.52	377	206.267	315.935	248.111	187.056	331.143	276.519	214.586	210.6	228.556	311	170.091	207.733	372.6	291	189.6	299.478	269.9	294.107	221.3	196.308	192.789	242.36	292.286	299.2	273.526	326.839	300.316	202.25	213.321	282.591	171.563	288.75	333.607	293.667	217.1	131.677	261.571	235.471	170.267	396.926	202.417
634	233.727	216.172	232.111	343.5	196.792	310.966	215.524	192.842	323.214	261.167	228.833	238.7	225.529	347	165.188	215.875	361.55	293.429	188.9	322.583	277.125	290.76	228.643	197	211.103	259.84	300.458	296.375	278.5	303	299.29	234.563	225.406	325.25	185.28	318.714	356.48	304.138	200.813	141.964	233.4	242.444	191.722	395.455	195.636
635	227	225.742	249.571	387.542	192.3	343.393	233.722	196.778	343.481	292.478	223.269	222.45	226.583	361.643	152.818	213.367	414.619	304.963	196	317.36	280.895	275.808	234.667	223.8	197.429	273.357	309.682	290.304	279.333	316.462	290.15	222.818	220.172	301	173.483	327	343.517	284.417	218.333	129.31	267	242.227	198.409	413.677	201.563
636	233.75	251.348	246.043	327.15	187.233	339.522	233.7	205.235	318	277.37	247.96	240.04	218.207	327.889	148.462	209.172	374.429	327.25	192.867	342.833	251	279.95	243.353	218.846	187.174	266.345	324.706	303.92	273	296	298.96	222.083	217.48	319.68	179.12	276	357.069	315.692	204.462	127.625	274.25	233.294	191.65	436.136	201
637	219.222	228.034	252.885	391.37	196.586	317.5	249.083	179.167	352.069	288.333	236.793	214.579	229.4	371.154	168.235	204.714	367.308	305.429	195.462	313.667	293.3	293.5	260.8	208.5	179.2	257.217	311.522	298.357	278.6	327.917	268.444	224.077	224.839	317.864	180.5	262.917	344.682	336.28	208.9	133.517	269.737	250.722	182.773	403.556	217.933
638	220.6	222.45	232.583	323.524	188.188	293.435	217	184.938	338.167	257	235.217	231.333	220.12	368.1	152.875	196.476	368	317.063	207.625	290.474	277.6	269.385	229.143	178.462	175.8	250.9	275.786	257.867	252.286	330.688	296.421	202	239.478	303.905	170.435	281.647	283.565	279.35	206.556	128.563	261.167	236.842	178.529	371.063	224.8
639	247.214	227.32	218.789	350.632	202.571	327.821	229.308	208.143	338.484	263.25	242.48	228.556	233.643	344.692	156.846	205.107	380.529	295.87	160.769	295.5	256.167	275.286	236.125	194.769	173.292	277.043	312.636	290.947	253.313	289.522	314.96	202.455	230.607	294.875	168.185	287.077	323.088	335.409	167	138.48	248.211	253.125	167	389.543	218.75
640	230.25	238.96	236.857	350.391	221.238	317.68	224.375	205.84	344.8	253.737	239.714	233.964	226.393	338.364	190.692	194.143	371.923	326.935	175	314.15	301	296.583	282.143	210.333	188.526	258.56	313.625	297.318	263.857	320.789	341.7	267.563	231.226	298.5	153.088	297.818	351.429	326.053	219.833	129.174	249.85	298	213.545	413.233	227.091
641	234.706	228.667	233.05	365.364	205.964	303.621	259.7	204.261	334.208	267.682	225.139	223.083	228.679	358.444	156.417	207.065	378.217	319.409	202.4	303.458	268	283.346	216.429	232.889	183.19	280.316	321.16	290.824	263.944	324.808	310.577	220.2	227.781	314.348	187.094	303.966	353.318	297	225.412	138.645	253.913	230.947	191.375	400.379	261.917
642	236.733	246.875	228.077	351.826	220.286	308.478	244.1	205.056	334.419	292.7	237.833	215.92	221.552	367.917	161.2	181.586	388.5	325.786	199.929	335.737	272.067	287	267.538	220.353	181.179	261	310.462	265.909	229.455	318.24	290.632	201.692	232.875	309.522	181.793	328.038	395.217	337.476	242.625	131.273	252.35	271.037	189.875	403.625	206.833
643	206.313	211.241	230	372.04	218.065	328.85	225	201.118	320.741	287.25	253.217	248.083	233.852	385.818	147.733	213.48	367.739	335.087	182.455	325.042	282	286.304	244.167	220.455	187.304	254	300.667	296.412	258.364	349.238	316.105	224.333	209.208	331.684	175.567	305.222	348.929	315.684	192.95	134.464	259.095	246.536	202.583	388.355	221.75
644	245.308	231.074	220.529	371.381	190.808	305.875	237.889	209.2	351.964	284.875	256	229.308	207.043	390.167	146.5	209.882	406.095	381.087	169.091	304.5	272.412	291.435	260.091	223.412	193.25	282.375	293.64	294.667	237.5	322.167	308.435	223.143	198.32	294.316	192.903	314.348	363.286	302.429	204.786	128.5	252.4	277.762	209.636	413.6	211.692
645	216.857	237.464	249	372.632	194.5	278.654	214.357	195.65	345.5	281.95	252.613	231.185	223.269	363.933	173.75	209.28	387.393	332.379	206.231	319.68	245	294.1	215.867	214.462	185.37	287.192	321.714	296.81	273.545	329.455	315.667	225.652	215.12	327.957	186.5	334.526	337.172	321.542	205.786	138.125	227.947	240.905	183.545	392.571	220.333
646	222.875	227.208	263.32	375.172	213.467	299.16	237.571	188.9	345.857	282.16	248.069	245.316	221	385.579	170.571	215.519	399.913	305.545	198.857	322.158	300.1	288.481	240.125	199.636	197.833	258.5	323.318	308.75	261.786	350.458	301.909	203.071	229.633	286.19	165.074	306.87	367.192	305.304	227.947	139.111	256.588	273.769	174.714	376.143	229.867
647	242.053	232.563	256.111	350.69	194.786	320.867	260.923	186.85	350.242	285.44	252.393	256.556	230.357	404.353	180.467	210.688	391.444	323.696	198.056	325.774	282.176	268.136	233.313	225.789	174.429	250.292	300.417	316.222	273.333	339.913	321.455	228.563	227.143	345.167	181.862	317.731	423.371	278.381	237.105	130.793	263.313	226.5	196.964	405.621	202.167
648	262.083	248.97	242.632	361.292	219.103	307.897	263.214	191.353	332.231	284.769	267.531	252.148	234.939	365.143	163.167	198.081	402.364	350.364	236.111	296.286	284.75	299.45	253.056	249.286	173.346	274.76	318.68	319.556	240.25	352	327.45	222.563	205.968	322.926	187.296	301.611	436.444	347.037	235.125	132.276	244.875	248.545	203.421	433.192	230.583
649	239.833	283.35	245.143	392.56	212.061	381.167	230.952	196.238	348.792	292.545	279.36	240.727	237.778	370.333	164.222	212.789	366.528	349.913	190.385	339.75	261.667	282.2	278	215.611	208.409	260.872	342.542	306.167	316.5	348.81	314.765	207.778	244.867	328.565	176.565	304.115	344.238	314.286	222	143.143	255.25	268.435	206.333	437.304	220.846
650	264.5	248.121	266.647	402.111	189	343.238	269.333	192.375	375.25	308.308	266.769	237.2	247.034	392.4	177.643	226.696	387.259	312.423	173.3	304.95	230.818	303.391	258.043	229.143	215.059	277.862	343.846	304.368	266.111	363.333	338.235	183.375	246.278	330.381	180.435	330.25	390.107	319.182	235.708	137.296	287.313	259.808	211.353	425	232.926
651	219.125	244.455	248.455	379.308	222.667	337.192	240.217	190.75	356.957	292.571	297.037	244.048	217.184	361.588	177	244.737	404.759	325.375	187.688	305.455	256.947	295.455	266.688	219	220.92	280	347.625	311.955	274.615	347.231	323.214	213.857	230.667	292.13	196.846	344.143	408.167	323.364	222.529	140.444	272.65	302.25	203.057	440.667	242.679
652	204.462	233.559	282.615	390.8	215.619	355.714	241.48	219.625	352.421	287.05	291.967	289.5	214.792	394.684	175.636	211.412	382.5	364.773	225	318.679	284.048	295.364	252.304	227.474	210.6	280.656	323.476	316.133	308.929	385.393	357.909	211.467	247	303	179.519	305.333	401.4	319	217.3	139.909	272.524	321.84	194.395	438.857	246.25
653	210.125	236.6	252.769	402.233	233.303	306.292	226.929	215.12	368.471	313.038	266.292	259.286	248.074	343.28	176.381	239	390.759	352.476	214.235	327.68	263.65	303.308	262.278	209.056	214.435	293	349.346	295.875	301.909	370.19	317.5	222.154	236.625	303.737	184.731	327.704	368.107	345.033	230.688	154.304	276.684	291.448	211.542	438.833	250.031
654	214.294	249.667	292.714	410.448	227.034	351.762	229.438	217.867	353.5	280.571	290.138	252.263	219.423	373.957	159.296	223.231	389.536	343.261	182.222	337.19	259.733	329.789	235.5	201.6	190.722	290.806	314.333	311.786	264.3	341.875	283.412	214.211	242.5	307.3	180.516	340.308	388.923	336.65	246.783	133.267	254.167	301.679	200.071	416.955	223.741
655	213.5	239.543	268.5	416	218.12	348.526	228.952	196.5	346.174	312	308.52	270	217.462	376.455	151.733	234.13	402.043	336.261	194.7	321.621	294.818	300	267.778	218.727	213.462	251.25	322.154	362.692	251.818	335.952	354.313	207.667	224.808	341.958	188.174	326.364	374.667	333.957	245.261	137.88	268.8	293.667	198.794	416.917	238.833
656	252.067	243.118	264.273	370.267	209.516	349.742	231.81	209.296	325.412	295.115	294.963	266.643	246.103	345	163.077	217.048	410.485	372.182	217.563	338.278	254.929	286.75	249.652	211.333	198.13	263.452	332.417	359.857	293	372.13	328.067	186.125	227.654	344.96	176.182	328.125	377.903	330.526	243.111	135.5	274	267.167	192.515	414.529	256.227
657	243.5	244.75	268.083	440.913	215.462	349.476	223.115	207.962	340.767	255.263	311.609	271.667	256.75	362.667	160.875	232.333	386.727	363.182	224.533	309.619	243.313	285.207	237.28	213.636	196.8	269.967	312.16	327.769	275.938	366.188	357.333	220.3	217.857	303.55	189.435	339.963	388.565	331.706	249.16	129.696	284.381	298.595	194.946	427.045	231.696
658	221	234.64	275.556	386.966	215.364	334.75	250.75	211.792	313.125	277.045	311.05	248.4	237.6	333.524	139.176	225.75	361.071	369.118	186.333	311.053	282.333	294.071	265.143	221.5	200.647	268.579	363.091	316.429	306.625	350.941	297.8	231.143	218.579	306.3	187.526	299.25	399.074	314.308	232.714	141.885	235.7	272.923	194.417	402.615	234.765
659	203.222	272.759	262.5	367.64	223.762	320.455	234.857	209.3	319.118	258.3	310	225.947	240.765	365.136	161.5	224.4	406.818	346	211.615	294.667	233.167	326	260.583	208.875	197.375	275.345	292.933	310.417	294.25	324.412	385.833	219.818	220.857	288.143	195.167	306.714	358.95	326.467	241.733	136.9	271.692	284.182	191.679	438.111	226.462
660	190.143	252.313	247.444	391.227	228.625	301.467	220	187.778	361.529	264.313	302.2	247	228	366	160.929	209.467	386.933	357.25	209.714	299.889	272.286	268.438	220	194.25	198.833	260.864	322.235	326.286	290.125	357.429	347.5	202.333	213.118	312.889	174.92	299.273	341.833	312.286	229.067	138.471	255.455	260.292	193.281	407.077	233.188
661	231.625	243.656	202.444	388.773	217.789	290.75	233.333	191.923	368.467	274	292.385	252.067	251.92	368.25	154.5	224.278	391.941	351.714	231.714	310	292.786	314.733	272.571	213.5	210.933	277.233	321.824	367.75	264.917	386.5	338.222	194.429	198.778	317.538	183.5	297.941	370.75	312.077	254.765	146.042	294.538	270.231	204.043	442.167	215.95
662	256	242.96	287.667	393.286	238.522	299.444	214.111	200.833	368.375	280.765	305.591	248.563	253.529	354	160.267	243.118	415.842	326.615	152.25	333.692	225	284.81	259.923	200.688	186	255.808	305.875	357.273	377	347	290.25	243	222.619	321.25	185.591	326.455	354.588	314.214	258.5	144.105	276.412	297	214.158	424.313	249.5
663	221.5	249.917	252.364	404.579	223.238	330.556	245.4	218.778	312.789	286.786	270.385	264.533	236.64	326.111	126.538	215.235	366.65	321.077	223	350.765	290.556	279	248.714	207.375	171.4	270.346	337.231	343.615	262.167	365.867	288.375	206.3	235.583	338.438	188.36	305.688	361.167	319.765	221.583	144.158	285.313	296.429	200.905	429.056	225.933
664	233.455	234.355	283	447.524	242.3	288.714	210.429	212.72	321.2	303.571	287.625	255.923	238.333	404.143	147.55	234.667	422.563	319.684	191.333	331.667	285.706	332.857	243.867	230.063	209.188	246.611	298.733	301.833	312.667	368.889	330.889	206.846	220.292	320.385	185.346	338.571	372.174	331.4	241.563	127.2	263.778	285.632	209.4	465.286	214.808
665	191.167	263.556	263.75	399	257.333	325.882	220.067	201.1	372.105	282.957	293.944	256.538	257.19	426.368	149.615	216.333	393.37	340.643	196.4	312.714	288.438	307.214	217.071	224.412	225.929	278.885	319.294	323.182	292.6	370.6	326.417	236.333	217.571	300.529	197.2	297.933	387.783	313.538	229.462	140.722	268	277.105	204.76	452.385	209.957
666	218.167	258.061	254.286	419.389	237	317.667	236.077	211.545	328.467	312.318	282.476	270.917	268.538	393.625	138.579	227.133	386	408.923	207.25	336.368	276.071	291.526	233.267	218.529	211.533	302.071	329.813	320.75	256.5	371.133	333.583	205.833	249.421	357.706	195.6	286.933	394.294	308.25	207.364	143.278	269.833	289.478	210.733	426.375	242.353
667	227.571	278.098	260.333	366.815	218.789	346.211	243.952	190.773	390.05	307.241	274	258.938	242.32	356.217	161.813	220.864	384.276	333.45	197.091	316.667	271.1	298.92	274.545	211.929	198.704	283.871	309.043	332.25	277.286	352.348	344.667	175.091	252.5	338.6	181.276	317.5	377.893	362.227	229.115	143.846	278.381	264.074	199.229	446.333	221.188
668	199.6	242.143	284.538	376.633	227.882	318.167	227.6	190.211	366.435	291.955	255.433	249.304	247.906	401.444	159.9	213.294	409.583	323	201.3	327.8	275.556	315.222	265.25	225.381	209.529	271.25	343.867	324.167	270.5	345.364	314.167	204	242.871	304.364	177.357	332.875	388.367	307.524	205.333	145.12	269	271.917	198.512	438.778	231.708
669	208.2	238.846	255.071	350.36	217.567	328.35	256.65	204.905	356	304.458	288.448	267.222	241.76	351	175.318	201.333	394.548	339.13	178.923	313.955	260.167	294.261	253.765	218.882	206.65	286.893	325.182	321.238	280.059	343	328.455	204.091	250.733	317.619	185.152	303.607	413.714	343.947	220.68	141.25	275.048	306.905	200.8	433.684	252.917
670	234.067	225.371	281.556	391.16	226.625	340.08	252.765	199.37	393.588	282.828	298.769	252.857	243.542	377	163.353	211.4	382.833	339.267	194.909	296.043	255.571	306.474	267.231	187.333	199.864	272.324	353.789	317.429	283	359	301.214	203.2	252.826	318.826	195.783	324.722	396.476	329.481	215.556	135	256.37	273.783	186.533	417.074	233.261
671	232.615	240.222	275.364	411.462	207.85	342.036	242.55	197.679	368.741	293.385	268.727	260.952	230.577	372.55	180.778	224.684	388.96	317.13	187.706	317.25	276.158	301.583	253.063	201.133	196.75	294.771	336.846	312.368	252.2	368.667	323	223.733	250.567	316.292	194.138	316.111	392.154	335.895	229.667	147.281	260.545	304.071	195.026	396.19	232.714
672	218.9	236.118	276.167	399.296	228.35	330.421	273.769	213.458	352.792	292.56	280.773	273.227	247.125	399.667	155.789	237.313	391.552	319.667	205.083	359.188	284.579	295.043	251.231	203.462	210.471	288.563	333.714	281.85	293.867	350.85	314.444	195	236.688	319.174	187.679	335.182	392.714	326.08	210.583	151.2	259.6	297.407	201.946	422.75	241.8
673	242.375	214.559	288.938	429.321	217.667	306.813	227.348	206.88	354.2	296.48	307.679	256.412	244.391	390	163.348	213.885	390.257	369.955	212.533	326.1	304.85	310.917	255.333	211.143	203.625	289.912	340.095	311.111	289.083	378.3	342.167	201.231	240.069	326.708	194.667	324.458	418.345	304.526	205.316	140.743	248.952	288.667	204.167	410.353	241.737
674	226.308	254.879	267.067	409.429	204.4	359.72	254.917	197.174	347.778	290.571	305	279.864	239.733	371.158	175.35	220.444	395.833	312.955	213.846	311.75	297.471	325.789	257.167	229.455	209.133	261.594	350.125	336.455	293.273	352.722	324.364	190.769	229.548	332.125	191.409	321.118	414.857	349.5	239.813	160.871	252.762	288.8	195.951	411.083	232.071
675	255.571	245.722	244.538	401.758	224.423	360.846	231.381	194.909	358.762	285.516	299.583	275.292	253.926	410.722	168	217.286	390.556	338.148	222.5	329.591	267.5	308.591	271.538	243.227	212.212	276	357.722	345.462	281.769	387.526	335.118	227.2	208	332.789	188.593	298.15	406.839	334.875	248	153.091	264.933	300.864	189.778	406.667	234.455
676	219.5	255.889	258.583	372.611	228.417	344.259	243.722	209.962	371.045	301.4	281.781	281.115	234.862	372.286	168.563	226.1	425.381	377.263	221.7	330.909	256.3	305.647	262.313	230.133	208.316	280.543	343.842	320.375	306.583	365.87	323	216.278	249.593	334.739	200.435	324.2	401.818	374.706	234.941	129.12	246.467	289.542	216.606	456.217	233.391
677	205.444	281.516	261.1	407.19	243.13	346.714	240.722	220.13	325.815	289.586	273.567	258	246.143	370.357	169	228	396.84	373.864	220.385	320.588	292.5	315.545	267	236	216.381	312.783	325.318	351.95	318.429	374.2	337.533	210.4	239.444	349.727	182.24	319.059	381.419	345.083	235.955	130.115	275.318	283.481	197.467	466.417	246.72
678	238.111	264.323	254.2	409.679	249.143	331.444	240.65	216.52	366.2	286.519	302.552	288.941	251.444	397.385	176.65	226	377.586	337.476	229.429	311.381	312.467	335.875	267.524	231.125	196.731	288.882	304.938	350.933	315.529	366.619	323	227.2	245.639	338.318	199.833	318.391	392.789	343.667	248.235	137.414	259.692	279.733	193.139	447.875	239.741
679	210.75	253.417	253.25	438.107	236.955	321.192	234.333	229.4	374.714	282.563	299.174	271.759	267.04	378.429	168.286	234.6	395.643	349.619	212.692	343.24	276.5	309.55	261.333	244.95	205.481	278.897	330.429	318.286	319.364	410.826	372.182	211.2	228.875	317.545	201.826	364.24	407.727	352.727	243.762	129.292	306.909	277.625	200.409	441.833	237.714
680	226.556	273.485	288.462	408.871	223.538	333.462	237.19	224.964	359.478	317.929	290.875	270.5	258.476	386.72	163.722	226.85	391.609	355.207	213.091	298.88	274.92	318.125	274.789	230.111	212.304	275	332.35	319.692	286.938	418.647	332.583	279.867	252.696	326.423	192.963	352	415	353.417	259.05	155.929	272.87	305.038	215.289	444.429	252.704
681	247.071	242.971	297.111	387.185	227.48	375.815	249.5	205.654	351.947	310.036	288.154	270.524	248.111	348.235	164.3	230.611	388.167	358.542	211.875	349.333	275.316	305.783	263.111	218.125	212.783	305.5	319.19	337.913	294.059	388.765	354.5	235.188	269.742	328	199.273	338.125	401.214	357.522	251.4	130.571	297.174	296.091	229.4	452.68	244.857
682	230.455	271.233	277.385	436	232.875	347.111	250.692	198.793	322.905	307.333	299.185	263.762	252.586	346.3	166.043	244.105	396.381	379.583	214.813	320.905	293.913	309.438	285.056	228.923	204.542	284.808	331.545	307.4	310.647	378.091	333.417	259.176	205.053	303.944	201.633	350.615	402.238	329.105	243.227	151.889	279.667	302.25	221.813	431.5	239.44
683	253.313	255.533	279.273	424.5	238.429	377.188	242.947	204.846	366.357	292	286.9	275.25	257.111	402.933	194.083	233.095	417.885	343.24	212.333	337.478	289.5	302.391	303.333	209.238	214.714	278.514	338.864	289.444	328.063	392.158	273.385	250.167	250.615	315.8	199.654	334.773	389.286	344.5	264.389	144.481	313.952	288.963	198.879	478.333	255.571
684	278.4	279.276	288.385	432.806	238.375	368	243.889	216.286	347.13	300	275.793	295.478	273.778	396.706	166.857	250.632	463.645	363.273	226.571	313.095	300.389	314.412	255.955	194.357	229	285.806	336.6	289.429	325.5	396.231	323.2	234.25	229.227	361.107	209.438	342.421	406.133	344.095	241.867	136.278	236.429	265.346	203.417	472.769	250.893
685	241.375	238	251.455	407.4	218.308	353.821	242.059	213.261	394.6	311.143	292.333	272.722	247.968	389.706	161.87	227.611	438.565	341.611	200.357	332.368	300.063	276.87	277.938	214.722	203.111	276.929	345.913	309.722	308.786	358.182	306.611	194.789	239.462	312.333	195.28	296.273	362.406	350.833	212.238	144.429	251.824	277.467	193.586	446	221.833
686	237.5	284.088	262.091	380.52	212.96	343.462	241.333	188.957	344.556	294.586	280.308	235	229.2	338.6	170.933	218	395.192	339.3	186.857	307.478	275.824	319.227	233.8	218.545	210.409	290.385	347.696	323.385	296.182	344.267	323.059	208.176	262.912	291.81	192.542	322.741	389.182	306.182	215	140.95	277.095	292.769	191.367	415.647	217.429
687	233.692	239.222	273.833	362.774	227.607	347.652	223.875	188.333	360.1	295.857	273.393	255.069	239.909	407.125	185.333	227.792	368.115	328.474	178.692	338.346	260.778	311.667	261.667	210.118	203.524	282.027	314.276	308	297.625	330.318	331.071	220.643	246.4	328.318	180.464	325.556	369.533	329.389	214.885	138.741	269.6	303.619	195.656	426.077	229.788
688	204.571	240.697	255.667	364.059	195.714	320.538	198.444	197.481	326	290.684	280.867	261	250.857	399.6	147.429	214	349.174	301.412	187.571	303.267	260	299.125	244.909	204.389	197.273	276.63	296.643	294.941	261.8	354.125	310.867	199.1	233	306.909	186.565	306.8	369.368	288.583	220.417	127.125	233.25	267.688	200.879	427.467	233.5
689	183.4	224.784	254.923	360.346	223.448	298.857	249.714	196.143	345.522	300.087	309.667	242.813	254.36	383.556	162.824	233.542	374.233	366.294	216.118	320.739	270.2	332.786	269.955	214.667	220.72	275.455	312.174	316.667	297.364	349.769	319	225	231.158	315.313	188.455	325.75	397.906	315.909	235.737	144.192	237.286	270.55	188.323	435.455	266.647
690	236.667	243.657	268	397.433	225.862	338.167	260.941	196.409	394	292.654	285.45	256.118	226.65	412.882	171.063	211.063	416.452	350.211	216.214	285.381	270.824	311.316	288.875	178.81	214.214	279.424	320.833	344.667	267.364	360.238	321.625	212.917	259.52	297.231	192.448	322.609	409.233	342.25	221.7	140.818	242.867	288.375	218.963	432.333	247.429
691	257.917	232.026	233.846	421.75	224.304	336.214	234.208	195.5	333	288.292	279.762	267.111	235.125	393.083	157.316	232.182	393.267	370.143	215.765	311	265.471	315.636	258.423	198.636	205	277.172	359.633	344	288.615	342.227	362.625	230	237.519	349.391	189.607	311.714	384.038	363.25	234.25	138.931	255.867	271.731	210.487	433.2	238.931
692	220.1	229.971	265.143	396.185	223.429	313.81	240.059	169.5	344.864	317	297.607	262.696	228.179	367.95	159.542	240.545	367.786	346.207	202.533	318.5	259.5	295.625	254.412	191.625	218.529	277.815	360.941	330.684	286.867	362.952	345.684	218.2	245.778	314.85	196.35	321	409.846	344.826	248	157.621	266.905	289.381	183.903	384.318	241.36
693	230.25	250.85	242.667	385.818	219.333	314.136	238.889	205.167	335.385	311.72	303.88	259.846	244.314	371.8	164.25	229	422.346	386.5	193	337.444	264.235	300.9	260.35	232.955	196.069	286.556	342.609	342.043	298.929	376.737	323.222	210.333	239.25	354	203.526	298.667	372.629	344.667	223.176	141.156	256.421	300.464	195.229	459.091	234.478
694	220	263.938	242.769	398.821	216.828	324.136	247.5	219.136	339.68	315.5	287.467	275.714	259.4	354.737	165.667	216.043	391.76	324.444	205.538	337.905	282.304	310.2	267.577	234.375	206.105	292.793	309.118	314.474	295	345.913	369.25	223.75	257.355	332.5	207.957	322.75	391.971	359.833	243.059	150.75	258.143	290.387	197.791	416.652	255.63
695	220.222	254.629	285.833	373.214	235.111	321.318	255.421	222.423	302.722	274.667	283.333	280.524	242.214	417.9	150.643	232	398.333	346.13	206.833	290.25	285.375	341.278	263.611	251.786	219.13	260.852	359	334	301.143	361.609	304.778	235.111	244.346	325.286	182.567	344.926	377.321	337.727	247.5	152.939	261.444	315.531	204.719	436.316	249.04
696	219	295.583	272.1	411.76	214.625	346.778	254	208.917	363.292	292.364	283.034	271.5	254.156	384.579	161.478	205.5	436.7	343	195.455	314.471	263.071	328	305.462	237.765	212.478	271.471	346.227	332.632	264.125	371.92	341	214.846	243.08	324.25	195.333	360	413.615	368.381	219.5	146.885	294.727	301.706	205.788	429.32	249.364
697	228.455	285.917	258.067	419.138	224.667	357.944	260.889	212.958	364.083	290.655	287.182	280.731	250.241	407.3	172.182	251.071	423.583	388.125	194.714	340.808	301.8	296.304	274.652	231.588	224.522	284.563	337.32	351.25	309.176	357.769	338.067	238.643	232.276	349.31	181.1	327.792	438.545	340.476	265.647	134.88	273.368	294.6	197.95	437.389	245.304
698	254.1	279.714	255.909	421.714	228.903	362.652	238.286	200.619	343.364	292.154	311.259	255.737	238.882	341.875	188.429	237.1	436.115	408.043	232	322.7	318.938	311.882	248.333	232.045	218.92	271.639	339.034	315.063	339.333	388.679	315.75	243.933	235.278	318.667	193.538	324.895	415.346	355.722	241.25	156.967	273.563	300.032	211.778	426.111	246.379
699	241.923	261.694	259.8	429.929	227.462	308.083	251.667	204.484	388.136	302.727	283.917	285.227	258.156	378.154	179.85	256.238	420.036	388.107	228.176	343.5	305.824	329.684	277.6	250.429	211.565	270.41	356.364	323.095	331.857	377.167	341.278	223.083	245.481	329.182	201.294	331.654	409.567	349.808	256.516	146.207	287.048	293.308	227.914	461.963	265
700	238.176	264.871	266.692	415.792	238.933	360.333	258.625	209.909	381.632	294.233	300.222	284.957	257.633	382.619	163.938	238.368	394	365.28	216.188	282.947	293.875	318.5	277.188	243.435	237	297.444	323.333	352.133	318.4	402.867	348.889	237.833	231.538	357.385	216.9	352.963	399.111	310.429	253.737	136.429	279.4	279.2	199.667	457.56	246.103
701	255.533	257.868	290	388.692	242.484	356.286	229.773	228.964	341.938	294.481	285.357	292	257.478	383.524	171.913	220.8	411.576	367.783	210.2	316.364	295.267	342.182	244.053	225.375	203.783	287.583	318.2	311.786	306.417	359.611	313.222	239.889	244.697	338.211	197.852	332.63	416.724	343.875	284.84	152.833	287.778	287.786	216.879	417.05	241.208
702	229.5	258.152	276.636	409.727	221.238	364.6	237.556	214.48	370.826	310.24	285.545	272.348	264.25	412.571	166.263	261.438	419.667	375.263	224	329.92	280.947	313.565	284.154	203.059	207.5	286.321	323.111	321.188	281.267	367.952	344.688	265.4	240.667	335.429	196.75	347.545	422.923	352.667	269.083	148.563	313.783	357.5	204.679	455.931	246.087
703	256.2	246.469	265.944	404.103	216.9	326.333	253.952	206.724	364.556	289.483	281.16	254.875	243.7	361.045	152	227.15	385.321	299.875	167.353	316.5	276.25	282	259.9	213.444	215.552	280.75	332.862	310.611	291.167	348.895	321.286	194	223.586	341.696	188.042	294.154	394.774	333.444	220.9	134.875	258.278	247.105	203	450.529	226.957
704	248.385	284.889	277.556	393.028	223.133	327.222	239.741	195.667	365.278	297.429	278.048	251.1	221.522	357.563	169.833	217.654	365.5	339.632	210.133	349.333	275.533	312.722	248.75	211.842	215.778	293.171	348.593	336.412	286.2	355.913	332.182	215	255.162	325.652	187.9	333.958	369.407	374.421	229.85	145.31	278.905	255.107	211.676	430.176	223.074
705	226	225.647	268.083	389.769	238	331.435	240.143	196.391	366.632	287.923	279.48	271.4	228.2	358.167	184.421	221.789	364.853	331.526	201.727	349.667	263.294	318.95	242.913	210.533	203.214	278.156	349.792	342.643	296.571	336.947	295.5	208	257.152	317.556	180.484	291.789	386.36	314.316	210.875	133.167	265.87	273.8	176.625	466.379	228.409
706	237.938	229.171	257.071	403.913	209.909	332.316	246.944	196.087	362.9	294.913	270.5	269.706	221.958	378.333	174.4	223.05	412.464	313.091	173.556	304.238	293.471	272.6	272.571	220.5	214.4	287.069	314.889	338.778	303.692	331.391	303.143	209.769	233.875	330.95	195.724	334.333	390.871	351.708	238	138.593	255.833	272.741	201.514	409.944	217.259
707	230.667	233.848	261.176	374.333	223.774	328.333	242.682	208.353	351.217	277.37	276.759	251.4	234.097	398.5	165.955	230.85	404.548	327.818	191.842	324.5	279.222	319.059	261.6	240	227.2	274.469	364.5	328.727	286.5	347.591	311.938	211.636	233.138	297.083	183.381	313.917	382.148	355.609	242.111	143.192	269.375	281.333	214.324	412.545	219.958
708	234.889	230.412	275.286	354.71	222.1	344.926	241.625	200.222	332	299.818	283.931	247.444	225	394.231	150.75	230.917	431.778	373.958	204.667	313.292	262.222	299.174	240.222	206.955	197.118	296.528	330.741	325.688	310.4	344.458	318	229	229.241	337.286	182.357	278.955	388.29	351.478	220.867	141.963	245.786	286.4	191.568	404.412	235.16
709	213.389	245.368	259.429	367.391	216.44	327.37	236.846	208.958	374.808	288.367	276.667	257.368	209.483	377	161.65	219.882	383.72	352.8	226.2	317.16	294.5	306	232.778	223	217.941	269.581	353.476	315.688	299.9	357.083	331.4	220.7	225.323	324.633	194.167	322.346	368.556	356.588	231.292	150.346	251.294	276.828	206.567	446.833	232.5
710	236.077	228.324	257.273	367.52	216.2	342.136	245.684	204.684	332.556	291.75	298.333	253.864	231.538	409.87	157.364	229.154	401.036	333.278	208.75	306.5	298.952	309.731	231.667	210.933	205.3	264.421	347.167	333.25	304	362.522	309.533	188.167	228.962	318.667	189.857	320	370.577	351.538	212.071	159.656	264.077	251.444	201.414	408.476	238.609
711	225.333	232.667	255.385	386.682	226.792	335.133	228.208	206.346	354.174	296.375	281.125	260	240.448	383.056	167.1	233.571	413.483	392.733	179.857	332.8	266.8	308.143	265.286	245.917	226.833	288.824	329.333	331.211	308.083	347.773	284.692	227.923	216.708	303.125	196.433	315.148	373.826	326.708	242.864	133.565	260.875	272.64	208.774	434.739	231.577
712	215.7	250.226	259.846	425.345	206.414	311.08	250.167	184.048	350.565	303.182	280.929	260.348	232.552	365.789	156.429	222.609	427.185	323.5	196.917	327.043	262.333	301.955	270.947	226.615	206.96	264.767	339.875	315	324.833	366.364	306.833	207.9	222.31	328.357	164	318.034	410.308	310.737	240	147.167	286.111	265.655	208.029	440.75	242.68
713	206.133	220.4	217.714	406.231	242.2	329.524	231.043	210.536	325.875	290.682	289.724	271.909	238.229	349.25	174.235	227.667	427.833	360.526	215.429	277.889	281.6	329.125	280.333	244.083	222.417	273.533	329.654	378.462	279.455	364.84	316.4	250.125	244.708	323.381	202.75	310.55	378.103	350.143	235.636	146	270.381	287.862	194.774	443.577	243.5
714	237.067	307.512	249.077	369.345	234.207	332.833	249.176	194.12	334.778	315.931	270.44	260.842	239.379	356.5	176.25	238	412.882	322.464	230.154	314.095	298	322.235	269.095	241.188	219	273.233	319.28	312.083	276.857	357.227	330.667	245.211	245.28	362	188.96	334.565	387.813	340.042	240.438	157.452	258.6	301.519	200.485	463.75	249.318
715	195.737	280	274.692	379.417	231.367	319.5	255.125	198.643	356.478	300.036	288.731	267.407	255.267	376.348	138.75	227.263	403.385	373	197	334.071	293.75	320	275.542	242.474	215.571	308.618	340.353	340.133	315.333	388.696	345.615	222	219.115	319	197.926	359.625	397.111	339.75	224.85	163.038	264	290.643	193.655	453	248.182
716	221.333	287.679	243.875	391.45	230.478	335.48	244.45	203.5	353.6	294.762	300.185	276.368	240.107	388.643	163.75	225.917	417.182	366.407	238.25	342.519	300	341.905	269.526	218.636	230.667	312.179	345.5	320.692	288.25	386.038	340.643	252.846	238.156	327.5	192.207	327.111	417.889	344.72	262.071	134.381	269.75	274.885	191.708	432.762	244.64
717	218.667	264.676	281.615	394.429	225.481	362.138	232.667	211.84	367.522	301.667	278.609	271.632	267.037	398.636	165.316	239.481	418.727	371.148	208.5	298.65	290.125	339.636	238.25	241.375	201.818	282.189	347.857	295.842	302.375	408.5	336	210.545	244.9	329.071	182.917	285.905	382.111	337.125	265.929	168.808	302.5	272	218.516	471.545	271.56
718	221.5	251.577	246.667	384.8	231.75	372.375	239.769	208.682	337.92	287.885	281.864	243.111	262.731	381.867	167.813	240.682	361.188	357.105	263.294	318	275.238	331.727	279.667	242.6	213.364	281.5	344.125	334.692	310.545	375.833	342.429	240.333	234.813	331.621	204.296	345.6	413.923	335.613	252.286	156.037	286.182	278.091	210.083	450.762	250.556
719	245	247.931	306.417	441	197.96	362.227	238	218.867	378.875	318.846	302.87	269.875	253.786	392.211	150.111	235.76	339.852	383.667	238.2	316.958	270.474	338.208	266.438	220.944	212.136	286.028	342.737	352.429	314.273	372.053	340.786	221.615	242.5	311.524	201.478	376.04	416.042	336.381	258.444	159.12	273.947	328.552	205.488	436	223.5
720	244.4	272.931	277.947	452.296	234.115	337.739	219.556	218.929	352.375	304.563	281.433	291.962	270.318	374	154.111	257.087	418.69	362.882	241.167	316	260.941	341.476	275.222	233.071	218.12	282.56	352.105	338.667	318.7	382.286	336.071	253	252.333	342.348	192.857	349	410.36	365.773	236.526	145.417	294.063	316.05	193.065	488	274.5
721	204.417	253.429	256.455	404.5	238.913	346.571	232.235	198.739	356.955	305.458	273.773	226.583	236.185	362.8	168.579	208.182	382.867	332.839	187.917	321.1	286.818	287.65	268.278	197.375	205.52	265.5	316.261	346.85	292.667	311.579	339.286	220.875	231.737	341.955	182.897	313.45	364.971	340	225.526	143.778	264.789	296.677	204.162	409.333	209.571
722	218.438	261.848	269	386.08	223.407	331.571	238.167	207.533	354.8	298.741	288.348	268.769	234.24	363.6	153.65	227.348	407.28	349.304	195.429	329.32	297.133	320.857	256.464	212.24	192.444	276.182	344.5	332	288.154	333.667	322.19	207.833	226.103	324.85	179.778	297.042	382.818	332.923	209.375	138.625	255.111	290.767	196.947	430.789	208.96
723	238.929	248.034	263.75	404.778	232.074	336.238	226.857	201.091	335.684	288.323	283.318	260.368	260.444	354.6	156.68	201	381.667	339.7	189.385	317.353	281.222	307.893	258.32	232.067	212.762	273.222	341.478	337.667	296.333	344.238	327	221.417	250.938	282.278	188.241	294.44	385.125	350.727	213.2	141.045	265.7	286.474	181.645	441.1	206.1
724	237.5	241.031	255.75	370	220.37	325.905	256.941	208.6	353.714	296.714	294.833	260.625	247.63	361.5	168	202.789	406.655	359.438	184.083	323.571	299.143	290.474	247.5	203.083	223.185	296.484	338.818	304.353	274.833	376.389	266.091	219.9	221.793	359.579	208.292	312.435	379.229	346.7	240.857	145.857	234.278	268.857	182.135	425.727	216.333
725	230.2	246.514	248.077	372.333	213	310.857	255.667	200.211	366	305.233	286.25	257.158	229.036	387.714	170.357	223.591	410.963	334.68	193.4	306.556	286.429	300.105	255.381	221.294	199.96	279.639	343.808	326.35	262.2	327.857	244.091	245.3	226.207	304.111	191.474	315.458	367.375	333.045	247.4	148.696	258.85	282.31	206.946	420.5	223.773
726	185.875	216.909	216.273	382.833	194.222	305.789	238.667	198.5	309.313	293.739	285.824	258	231.412	334.25	148.714	246.9	347.095	298.941	190.333	290.25	290.4	305.455	226.294	192.714	196.263	264.75	294.769	282.4	256.667	323.929	312.444	218	222.074	293	175.208	291.75	339.5	308.917	220.222	135.864	246.667	272.421	171.519	401.5	244.474
727	240	249.903	246.75	409.893	206.68	335.231	233.611	217.821	361.556	291.043	288.783	252.2	251.438	396.824	164.435	214.95	392.065	349.889	193.471	318	280.65	305.5	234.958	205.316	218.731	283.844	348.963	281.529	283.1	370.7	311.765	225.125	237.481	331.786	194.529	327.619	353.538	356.478	230.158	140.76	242.35	284.036	200.306	445.5	232.458
728	218.286	252.167	251.167	376.357	208.167	300.188	244.444	217.4	298.923	314.45	276.3	261.071	206.857	359.077	166.333	214.8	407.429	325.722	205.333	305	263.7	313.077	237.286	225.182	186.368	263.05	311.25	296.316	268.625	328.667	272.818	191.333	199.478	290.333	188.524	311.154	378.826	346.154	235.222	142.476	246	271.423	188.923	377.813	233.933
729	226.8	236.556	241.067	371.28	222.438	365.167	255.75	216.931	343.333	296.957	278.643	253.259	255.667	443.846	155.524	255.722	392.036	364.714	234.231	304.167	257.087	266.833	252.2	229.741	226.353	279.273	292.958	338.2	294.429	363.864	358	203.5	222.875	331.545	180.095	304.471	390.75	331.708	224.583	148.903	232.278	282.095	196.875	427.167	234.759
730	251.882	257.667	260.333	375.12	224.967	325.842	232.529	203.471	348.429	291.69	275.385	261.3	231.174	413.267	161.733	223.211	417.714	345.176	208.529	322.238	262.192	333.333	265.333	205.1	210	287.939	311.952	337.458	293.077	378.64	328.267	214.438	242.815	346.667	191.357	310.64	396.75	323.96	244.318	136.174	260.143	305.909	206.03	423.522	247.808
731	201.889	225.265	253.308	391.833	230.429	330.375	239.292	208.714	294.056	284.583	304.367	261.278	252.75	402	186.316	226.808	400.406	362.474	236.364	306.05	273.65	311.818	259.947	223.824	206	274.406	350.419	334.8	309.182	343.773	335	211.1	245.29	302.8	198.304	329.5	410.929	347.316	265.238	137.609	290.533	285.333	215.735	393.786	234.08
732	228.636	285.313	218.833	419.5	225.5	343.227	254.875	207.467	337.731	287.619	295.28	249.857	251.581	394	167.357	217.783	382.211	357.286	232.368	343.563	256.9	301.048	238.8	217.929	195.238	287.607	336.25	323.68	275.824	355.3	334.923	205.5	225.476	332.167	201.136	321.4	402.767	358.684	278.706	149	285.4	287.5	205.7	441.368	239.633
733	206.833	312.833	240.867	403.571	213.03	342.037	252.923	200.476	380.16	282.889	281.75	279.476	249.4	400.083	176.059	243.462	383.889	357.333	207.056	328.6	310.25	305.44	253.438	221.389	216.294	291.732	357.174	348.619	277.538	388.444	348.455	223.692	228.923	328.682	207.9	321.6	418.633	355.5	243.833	147.24	260.857	291.087	204.677	400.621	231.75
734	246.353	292.68	254.733	427.458	236.8	325	254.045	214.96	353.95	293.324	291.567	276.385	249.393	354	157.091	243.217	436.485	388.143	209.263	312.926	305.8	304.591	254.071	229.063	204.136	303.743	353.087	289.444	295.929	387.556	330.5	231.769	245.074	341.583	217.15	334.364	408	355.708	242.1	153.906	240.158	287.9	199.313	430.688	239.655
735	235	279.344	252.636	414.96	226.704	332.182	247.286	226.087	351.423	290.676	302.941	251	241.742	406.647	175.905	253	461.393	349.579	216.067	318.412	291.722	336.056	229.889	219.429	231.571	284.314	351.48	304.75	307.889	397.85	365.353	232.615	232.419	325.84	202.714	360.333	408.214	384.435	272.25	150.875	282.636	309.24	198.406	454.357	230.375
736	234.8	247.138	280.571	411.96	235.905	390.174	261.5	212.5	346.4	317.538	308.667	262.684	232.32	403.333	176.778	226.556	378.871	358.4	202.1	318	304.818	347.042	258.05	202.313	228.9	297.257	353.419	308.158	281.929	390.591	286	231.615	241.533	309.286	196.31	344.333	390.148	331.095	241.1	165.344	294.25	299.536	198.944	451.714	239.786
737	256.75	228.057	282.333	424.259	219.05	360.095	239.526	216.273	357.64	285.036	273.042	274.5	258.6	376.222	177.278	237.636	389.667	383.038	211.857	331.833	296.727	316.227	264.421	212.2	236.762	269.103	372	316.182	321	376.864	338.25	263.765	263.55	334.818	201.5	326.143	390.25	348	268.833	152.536	309.133	309.538	199.563	470.6	231.087
738	227.333	255.71	217.833	387.292	220.565	350.952	234.947	196.536	341	297.19	287.417	270	252.839	388.529	169.385	241.591	406.448	399.4	235.9	289.444	288.421	319	269.813	222.619	202.941	277.2	347.952	334.313	299.083	380.464	309.6	258.933	248.143	359.76	195.643	338.526	396.536	351.393	252.15	145.917	289.278	317.2	212.333	426.737	236.167
739	204.385	226	280.389	386.481	247.957	315.923	237.813	193.273	338.118	292.818	291.6	257.773	223.429	406.059	153.545	222.846	366.321	357.762	169.3	307.235	256.222	303.174	249.083	214.6	201	282.667	311.45	358.455	310.526	333.296	347.375	215.846	233.125	314.294	176.111	294.583	372.344	331.471	218.267	136.667	268	260.897	206.926	435.538	235.952
740	231.5	241.147	262.2	378.929	240.64	337.789	230.357	213.214	365.792	276.607	277	245.852	228.806	362.522	170.25	200.706	406.778	343.364	216.611	302.333	292.529	334.45	268.438	202.133	205.318	298.027	343.52	337.962	307.3	343.056	317.583	254	249.793	295.8	179.593	317.87	360.64	307.706	224.737	147.958	266.778	261.556	190.118	407.826	230.04
741	235.222	263.025	242.933	368.12	215.241	339.105	216.833	201.586	329.214	294.677	268.857	247.81	250.37	362.125	146.84	202.111	403.842	331.591	192.4	313.857	271.389	317.875	258.28	214.952	207.75	292.727	350.273	329.188	298.615	361.3	323.313	225.444	231.379	310.167	185.167	315.6	389.519	335.5	212.167	137.143	235.316	286.889	191.767	400.8	214.276
742	219.667	240.114	282.375	403.897	231.276	338.276	264.867	207.179	323.35	304.185	255.438	266.864	239.636	368.357	152.654	228.647	395.4	343.318	202.455	336.947	284.364	325.227	260.5	215.611	197	284.242	335.211	291.053	273.545	344.96	175.273	206.4	249.048	305.174	189.579	300.481	398.212	302.476	228.762	155.667	262.059	273.391	188.649	424.333	226.304
743	222.6	239.214	253.444	384.875	222.769	305.278	239.364	190.731	340.52	290.538	275.182	243.103	238.034	416.143	160	223.667	397.667	341.438	247.3	319	265.235	300.25	260.414	225.556	203.615	282.71	344.846	321.944	315.8	348.607	158.769	222.409	234.682	328.474	185.667	289	385.385	315.684	239.68	130.206	238.167	290.917	188.313	402.2	224.444
744	213.786	238.813	243.889	363.655	207.323	309.438	222.038	205.444	384.143	273.844	271	258.526	247.433	384.81	163.2	227.28	368.793	357.875	180.615	331.32	289.389	303.4	245	222.813	201.524	281.419	346.889	366.4	288.133	309.417	348.538	195.5	212.905	342.65	190	317.179	364.167	342.286	222.55	142.097	283.316	270.034	187.405	396.556	234.25
745	247	216.8	264.933	400.258	197.429	327.875	216.118	206.367	355.2	298	266.545	257.091	223.357	406.182	146.294	214.4	387.286	346.16	221.588	294.929	290.227	290.913	260.333	217.933	201.68	274.457	313.917	331.214	269.143	342.889	336.8	209.462	218.522	338.316	193.407	350.81	386.321	359.1	226.05	131.179	277.813	292.448	194.094	392.722	233
746	214	234.353	254.188	396.643	208.133	305.474	231.273	208.65	333.053	282.741	287.217	269.95	218.958	373.095	170.667	227.5	387.552	340.172	238.063	299.652	284.067	312.269	242.941	212.778	228.947	289.621	331.556	330.636	286.2	328.706	303.857	225.214	224.28	319.05	188.542	331.238	365.692	325.944	235.385	159.4	275.933	283.296	210.594	416.174	239
747	241.923	227.469	245.857	369.519	226.036	339.895	218.385	193.517	337	283.524	282	279.895	242.346	400.909	176.882	211.304	368.148	371.15	209.25	334.545	331.158	300.875	250.684	232.722	200.565	286.861	351.957	337.211	264.273	360.36	329.385	200.625	228.667	344.9	191.731	346.231	399.731	350.44	230.25	141.342	249.467	274.333	201.343	397.864	240.789
748	261.5	264.405	204.2	400.733	220.167	329.667	257.87	206.458	344.6	298.469	291	259.962	224.882	364.762	180.167	209.762	410.9	369.435	203	297.563	280.45	324.667	277.538	205	199.417	264.939	340.348	305.409	282.846	340.88	327.333	228.286	222.806	351.81	184	319.333	385.889	358.913	244.826	143.2	266.55	299.423	208.577	463.269	253.316
749	231.214	234.7	231.583	403.13	230.952	335.846	258.667	211	359	283.043	290	279.192	239.607	376.938	186.611	207.182	403.114	357.105	218.273	335.294	273.333	352	280.8	221.81	217.778	294.212	326.286	304.118	302.833	373.13	339.818	228.571	244.5	332.1	191.107	339.318	413.296	379.852	225.077	155.136	266.333	311.958	193.844	441.136	252.917
750	235.462	268.371	263.846	399.107	227.318	343.545	250.529	204.344	336.913	315.615	283.16	274.833	259.955	357.5	140.077	207.182	386.84	316.75	232.667	314.667	251.167	316.292	268.7	215.722	222.1	294.375	349.316	344.304	321.385	357.318	293.75	211.895	245.621	299.13	203.667	296.167	408.375	369.87	234	150.469	251.182	273.259	200.75	416	228.625
751	215	301.848	251.7	384.259	227.6	309.211	237.143	184.368	349.25	273.263	287.19	266.6	236.105	365.895	132.667	215.538	436.19	336	181.417	326.857	267.462	304.471	250.667	212.9	190.929	265.185	297.545	328.818	291.556	361.923	323.909	203.143	236.875	299.625	179.211	267.538	379.286	332.308	259.375	150.25	251.154	301.25	190.64	431.25	245.765
752	221.053	286.462	258.6	432.2	231.548	349.238	248.444	200.857	370.5	296.704	300.083	256.5	255	375.35	147.45	223.381	407.406	351.905	208.273	304.905	276	308.375	267.706	223.778	223.125	304.676	340.875	324.214	320.933	344.75	336.091	247.846	225.185	308.957	203.192	322.333	438.462	348.143	244.75	139.227	241.692	322.6	210.829	453.333	237.542
753	215.182	283.059	254.154	404.433	222.387	378.955	251.429	209	357.818	316.321	277.611	269.871	263.1	364.095	175.222	220.438	429.143	350.406	207	321.08	296.5	323.815	277.4	210.947	220.455	299.618	334.867	317.688	283.25	357.538	354.636	271.444	253.929	325.15	185.933	368.684	406.227	349.227	235.345	152.121	307.81	316.688	197.824	461.12	236.519
754	225.133	252.606	280.133	420.3	237.438	329.68	246.636	200.15	357.304	306.704	271.241	250.111	265.667	411.05	174.36	256.4	427.692	376.083	218.118	324.692	263.952	304.789	276.2	212.217	223	285.344	340.952	314.19	313.429	353.227	345.6	253	243.667	319.222	197	317.261	403.419	362.05	272.364	155.759	280.143	291.25	200.579	423.091	242.871
755	239	251	268.308	417.923	238.615	341.75	243.889	217.129	351.429	327.969	268.913	270.074	249.19	370	179.9	235.417	399.944	336.786	219.692	331.056	287.688	308.714	299.25	213.077	179.412	286.147	351.773	342.533	293.333	376.455	353.765	224.294	250	325.895	180.5	315.435	401.556	336.842	258.895	150.04	285.421	311.714	215.647	451.375	252.92
756	234.625	260.543	256.154	406.926	228.56	378.65	206	206	348	318.636	280.185	275.793	251.731	390.5	159.2	237.6	405.364	376	211.714	321.188	307.692	332.238	292.409	217.083	198.524	289.394	339.36	343.85	320	356.267	357.133	227.063	257.208	333.111	178.867	326	397.679	327.389	258.318	149.095	289.263	311.36	202.026	435.273	223.48
757	206.538	244.406	263.083	365.469	246.64	357.45	252.059	200.909	338.421	275.04	255.429	249.895	220.034	406.48	142.55	208.042	411.091	354.409	191.875	322.095	274.857	308.095	225.389	215.261	198.381	277.091	345.611	306.941	291.364	344.217	304.5	223.333	226.677	355.261	197.438	291.92	353.769	343.333	201.76	131.963	253.722	281.042	204.333	423.158	223.966
758	212.556	252.4	215.385	386.393	232.741	343.414	244.458	200.095	338.35	292.867	267.826	273.238	248.172	390.462	173.6	219.966	379.879	359.857	231.286	323.571	265.813	292.565	270.688	206.313	216.053	259.76	338.636	326.048	299.2	354.958	308.267	226.5	254.458	338.792	187.667	327	384.72	336.045	227.211	123.862	282.895	275.708	185.344	420.609	235.957
759	241.167	271.8	252.933	414.467	214.1	288.278	236.368	202.773	332.955	293.136	267.364	239.957	257.036	369.818	172.286	218.348	396.324	329.667	190.875	308.222	269	279.63	231.5	204.833	198.15	271.581	331.8	349.591	305	352.474	323.077	216.81	218.588	320.957	188.765	301.286	426.158	329.25	203.5	138.409	254.6	288	188.121	466	239.913
760	203.2	249.346	262.538	394.759	215.708	307.55	230.882	183	354.96	290	282.72	242	237.273	373.231	161.563	234.762	408.815	305.294	217.917	335.714	269.75	331.048	246.118	212.692	196.778	291.818	334.172	338.611	287.077	363.684	336.688	199.778	234	302.368	186.222	302	395.963	301.857	219	129.043	261.75	300.833	185.846	427	223.464
761	227.6	242.276	207.455	347.517	216.182	316.824	253.333	208.708	358.227	275.238	272.5	257.13	243.619	364.211	145.529	218.882	400.586	376	202.077	335.417	257.684	294.955	260.04	203.118	204.667	278.281	320.2	319.038	268.077	358.583	324.286	218.688	225.571	324.5	180.367	348.708	367.167	352.174	218.9	137.348	272.053	287.348	198.692	430.364	226.44
762	219	232.103	232.25	364.972	211.429	318.667	232.353	201.2	367.632	289.739	272.29	258.143	237.5	390.273	184.882	217.381	393.161	366.846	201.167	352.357	292.565	357.188	264.727	243.313	208.269	283.086	306.667	336.6	260	322.84	339	205.125	251.536	317.613	192.844	320.182	340.6	362.545	225.3	141.792	270.182	296.308	182.323	404.591	231.903
763	247.846	234.821	227.1	373	222.893	296.261	242	199.76	346.238	285.606	285.577	260.917	210.48	413.063	175.857	239.773	390.516	359	222.083	335.609	296.895	308.294	260.4	230.909	199.16	281.29	302.778	333.556	264.5	343.211	296.667	215.1	223.606	326.045	183.364	308.846	382.909	314.81	232.929	154.25	255.81	275.296	191.486	443.955	239.36
764	219.625	252.367	266.1	364.25	226.792	306.222	230.045	194.607	348.095	294.92	271.667	265.476	241.5	373.444	154.211	226.833	410.316	314.037	229.455	310.9	327.938	303.273	255.6	229.444	219.64	282.818	337.85	318.55	273.417	359.8	338.083	204.714	219.704	334.565	184.615	317.409	388.48	340.381	226.24	137.833	254.357	306.773	194.875	458.708	233
765	209.5	242.107	245.889	405.259	223.96	316.273	229	207.913	358.316	292.813	244.773	276.294	226.652	386.316	153.667	217.176	391.111	347.875	220.706	328.5	372.222	313.364	242.8	215.211	224.37	267.267	345.75	341.294	310.667	367.292	328.471	208.5	229.412	311.296	184.833	324.731	414.172	334.542	237.9	138.348	246.875	297.074	195.385	421.08	246.824
766	249.9	249.486	252.778	405	235.333	350.821	249	200.464	342.345	308.719	283.344	265.818	232.393	365.625	161.214	220.96	409.533	332.789	218.824	313.05	297.125	278.471	257.269	218.591	207.957	260.882	308.094	318.813	287.385	363.368	326.176	216.455	213.818	359.273	192.733	320.348	379.364	356.563	240.208	140.111	303.692	260	212.028	472.318	242.647
767	240.933	227.618	236.667	379.208	224.962	327.789	261.211	193.778	362.609	304.778	285.357	267.308	257.321	401.737	158.667	199.962	412.346	363	223.222	296.45	279.789	320.273	273.263	210.56	230.4	294.382	335.333	337.316	295.5	352.25	357.3	230.909	241.267	308.625	194.769	315.087	382.4	336.091	250.783	136.682	276.647	281.25	194.441	421.346	228.25
768	213.818	258	225.308	411	232.1	383.455	240.375	205.526	334.13	285.87	281.63	279.158	236.464	385.95	152.421	232.35	426.394	378.227	227.308	323.261	262.286	315.889	254.1	226.857	207.963	297.5	333.7	351.682	279.5	352.4	331.444	229.1	240	336	190.448	345.048	409.96	339.593	244.217	133.217	274.429	303.167	204.424	419.632	240.577
769	215.25	298.778	235.167	415	237.688	363.526	235.55	219.8	359.034	294.75	304.172	278.542	221.536	357.294	156.409	215.529	405.682	336.579	216.154	314.846	291.063	294.348	256.458	207.857	181.667	280.1	349.842	354.043	313.429	369.833	342.615	230.467	220.889	355.433	188.844	315.28	385.069	325.792	254.7	127.24	284.15	306.655	201.667	446.154	244.241
770	225.4	272.206	238.375	397.167	247.346	325.5	217.875	216.25	348.105	299.391	288.455	281.478	252.762	384.063	163.55	228.188	425.063	374.842	198.556	308.353	284.875	316.577	255.714	203.688	211.909	280.448	359.143	353.867	300.045	396.952	366.167	244.9	230.6	338.808	190.031	343.6	378.318	352.091	229.348	130.29	284.267	256.263	203.75	428.92	256.464
771	229.846	287.706	227.1	408.15	247.808	329.304	224.286	203.368	340.607	299.346	282.111	255.5	244.615	423.222	164.421	234	424.25	396.125	215.842	319.944	277.889	318.238	256.85	224.938	178.313	277.444	325.95	354.8	274.273	355.048	376.571	233.714	257.742	306.067	210.615	345.913	361.579	340.963	230.6	143.056	281.813	270	191.727	461.095	213.75
772	276.667	272.24	236.2	424.929	235.786	350.864	231.056	221.88	356.958	274.143	295.333	250.882	244.821	380.05	162	222.048	419.966	348.333	211.643	313.688	288.348	326.087	256.389	205.944	211.783	290	313.136	348.143	306.647	411.2	327.4	212.188	234.261	324.792	206.833	313.143	402.048	333.375	248.318	159.792	257.917	320.391	215.129	428.762	252.25
773	240.455	255.414	263.467	430.037	241.76	353.64	247.947	220.444	353.444	288.138	307.2	265.857	266.741	372.6	154	211.368	428.464	363.905	209.75	337.063	278.611	314.19	271.95	221.444	209.65	302.286	325	339.5	315.286	308.857	352.154	220.083	240.033	343.522	173.172	350.895	369.381	319.65	247.158	145.3	271.611	287.333	207.879	451.6	248.429
774	250.083	264.097	268.583	428.429	248.192	344.278	229.846	205.696	334	285.423	284.231	278.913	254.458	419.6	164.467	228.211	407.615	391.929	220.5	304.706	279.105	321.08	272.125	220.625	190.867	307.538	315.207	324.636	320.667	385.522	327	251.529	235.414	330.636	204.645	355.667	381.727	333.048	244.217	151.032	305.632	310.464	208.368	469.792	242.154
775	202.857	214.545	257.846	385.258	224.323	325.588	256.217	194.885	330.118	287.48	256.412	257.862	237.733	367.5	176.353	225.067	366.375	309.5	202.722	317.458	278.15	302.125	254.905	206.44	210.35	279.111	311.667	329.455	318.3	350.364	293.429	216.667	239.5	330.227	182.826	319.286	362.333	317.652	217.7	147.724	258.2	257.933	184.486	399.75	221.652
776	244	227.31	237.5	367.84	228.875	295.2	239.895	200.793	358.813	299.567	245.5	231.538	241.28	337.4	165.273	218.679	411.6	332.524	198.833	322.833	292.2	318.273	241.529	217.952	192.524	264.962	343.154	336.818	288.083	341.842	331.133	207.917	236.423	326.05	191.615	324.952	344.708	316.042	225.3	136.826	265.174	274.885	205.806	411.583	262.25
777	221.538	241.176	264.444	359.37	221.133	313.368	254.84	209.105	353.731	272.828	275.087	267.778	233.875	366.56	150.947	216	397.458	301.677	209	334	295.174	293.542	250.722	220.038	189.44	277.229	332.947	349.063	275.222	361.158	332.071	182.444	234.179	351.619	194.931	324.042	364.048	348.484	222.643	147.478	255.75	283.364	205.939	374.2	227.75
778	218.636	268.552	241.769	381.4	220.16	333.083	242.5	207.808	349.875	306.36	265.682	260.8	223.208	373.188	162.056	237.381	417.31	323.867	198.909	346.556	284.556	306.381	257.333	237.19	210.238	267.063	347.56	328.529	272	351.423	313.273	202.417	251.947	308.125	191.759	308.65	375.458	319.474	235.92	143.893	255.722	255.926	191.147	412.158	238.926
779	222.75	252.929	236	387.111	216.281	326.063	251.778	215.667	361.737	316.37	261.677	261.16	239.517	374	167.529	205.15	417.231	342.737	193.353	316.704	313.4	306.524	252	189.667	230.619	271.867	333.318	321.048	274.455	360.042	287.615	216.714	239	297.722	187.346	269.333	353.269	338.909	235.375	139.76	263.391	269.692	198.364	425	225.214
780	228.786	222.939	265.571	385.433	226.862	304.348	229.667	206.857	385.15	293.643	291.037	233.636	243.13	383.154	162.071	217.762	400.645	342.269	213.063	310.92	309.267	293.957	254.143	228.421	206	278	326.85	305	244.824	354.048	314.154	208.111	236.621	328	182.227	331.045	371.621	337.417	229.737	149.607	264.783	269.188	190.458	473.235	248.115
781	223.143	242.714	268.105	392.071	234.152	326.421	244.273	186.1	333.95	277.941	295.92	238.464	239.308	352.105	174.667	217.24	393.483	381.074	205.857	313.3	301	299.231	260.278	224.444	195.05	276.882	301.273	322.412	268.2	333.704	333.929	200.615	231.214	347.682	195.464	308.85	389.267	365.619	234.063	161.24	252.8	280.037	202.909	403.65	240.455
782	237.667	248.063	268.235	403.5	218.276	324.4	241.308	186.914	359.6	292.7	269.893	259.154	228.706	363.611	158.5	245.333	420	392.043	200.167	317.963	293.375	308.63	252.778	226.474	203.875	289	360.4	325.25	279.688	334.75	301.474	199.571	228.5	333.593	174.346	328.64	399.3	361.519	240.333	136.381	247.875	270.136	195.5	414.682	235.792
783	245	246.818	225.833	400.351	224.645	309	253.429	205.552	329.955	281.72	288.318	276.947	250.5	384.667	159.188	212.08	413.333	367.929	218.813	319.417	303.158	287.227	282.929	215.056	221.269	284.152	319.611	332.235	293.286	374.071	248.182	223.125	244.783	320.783	198.657	318	376.68	343.158	255.304	134.7	259.529	293.7	194.143	455.625	235.227
784	203.385	232.462	263.059	347.625	218.519	318.565	234.063	209.207	328.056	272.172	274.722	268	252.8	425.85	168.3	225.12	423.333	364.8	212.889	322.269	305.273	311.182	248	231.211	213.556	254.771	327.941	325.778	268.091	340.864	349.4	223.8	219.96	329.042	198.967	319.875	391.75	327.583	256.545	156.759	278.625	259.69	206	414.563	238.385
785	231.214	251.529	236.143	379.96	226.739	326.524	237.636	185.741	336.042	275.607	282.2	272.5	252.095	447.368	174.682	228.105	411.714	339.286	200.556	304.65	286.1	302.522	263.25	236.529	213.222	279.529	320.083	322.222	268.7	395.28	359.3	215.188	216.931	316.909	197.6	340.118	387.207	357.714	233.32	144.174	245.105	277.739	213.758	421.571	255.174
786	232.636	275.613	239.235	372.967	240.12	349.24	249.25	191.087	346.316	306.071	256.091	266.696	241.607	419.067	177.65	220.583	417.969	374.077	217.714	346.778	275.75	303.08	283.333	236.238	193.565	272.9	343.571	320.923	283.545	357.393	302.154	223.417	243.37	333.8	201.806	336.615	378	351.7	247.917	136.88	272.214	285.2	210.706	387.88	242.333
787	252.625	257.414	265.5	411.52	236.391	357.684	243.087	186.955	336.4	270.72	251.517	282.238	243.333	412.176	181	237.174	403.333	345.591	201.318	320.842	299.071	303.208	264.5	212.133	212.375	274.828	308.947	328.476	269.286	360.091	308.438	209.385	245.258	309.389	197.069	291.773	366.261	351.75	245.35	151.643	270.444	274.652	203.719	448.72	240.619
788	228.333	265.839	316.235	393.864	234.25	354.87	245.143	226.045	342.591	288.242	284.5	254.25	259.212	398.304	156.368	229.048	418.917	348.435	190	334.5	305.167	322.875	280.818	215.563	193.842	264.941	346.579	346.5	313.143	379	335.083	220.533	214.258	312.476	189.348	315.2	382.429	343.842	233.5	145.172	294.045	293.097	195.946	456.136	255.16
789	244.231	268.171	251.182	420.37	229.133	367.087	246.316	213.138	352.591	286.846	274.96	250.174	237.619	355.667	170.947	220.25	375.417	368.158	194	338	289.222	291.609	259.737	222.294	226.211	293.525	324.1	384.308	289.636	402.042	313.125	253.846	234.034	353.105	195.393	351.5	367.485	349.455	222.9	162.037	287.185	306.19	212.091	460.167	234.36
790	232.167	257.917	229.5	449.133	227.778	326.667	233.833	195.706	329.353	250.957	297.353	231.571	256.85	327.444	180	217.714	403.579	338.846	226.5	309.091	309.786	301.316	265.895	200.143	183.667	286.9	314.667	300.286	304.588	376.632	309.833	210.286	225.609	314.077	201.364	320.947	379.5	322.316	210.353	150.391	287.471	292.333	202.172	419.625	231.238
791	277.778	254.405	224.9	406.69	228	356.862	236.125	211	347.586	286.542	309.28	277.545	256.636	363.182	163.667	222.619	362.8	338.136	238.867	319	286.105	331.917	279.333	219.261	207.4	275.152	332.696	347.353	307.643	370.048	358.769	229.875	243.923	333.45	194.5	312.208	351.278	376.667	263.3	152.083	285.667	306.417	212.314	460	269.091
792	208.1	244.792	266.583	399.333	214.429	341	212.059	189.563	337.7	275.308	273.35	248.933	259.083	336.7	163.133	220.059	425	369.077	229.75	281.917	265.077	253.643	231.625	202.917	174.529	272.571	323.4	307.294	290.273	373.563	299.75	223.444	232.63	301.467	194.4	299	384.615	326.143	234.5	133.895	232.778	292.333	207.321	439.091	219.708
793	196	265.033	260.769	391.36	212.207	322	239.885	200.208	341.636	308.931	272.207	263.364	239	334.048	155.261	207.393	387.867	343.64	195.688	347.053	297.056	283.391	239.4	209.381	203	287.073	328.652	312.286	262.667	333.444	314.2	214.545	234	319.182	193.571	323.2	376.417	331.95	216.387	143.559	252.708	256.926	221.174	441.406	220.783
794	225.8	259.379	238.7	378.542	194.4	300.5	248.739	203.24	360.115	304.364	256.45	252.087	228.917	363.125	163.056	199.038	357.929	380.462	183	314.071	283.429	322.529	266.125	211.368	193.125	304.929	327.391	347.278	286.25	350.05	314.429	230.824	219.44	324.909	158.71	324.643	378.808	310.636	230.889	148.065	264.056	256.815	201.684	428.708	235.481
795	255.4	238.475	282.417	343.217	204.133	328.269	238.941	209.864	360.048	291.12	284.7	263.815	236.655	390.08	170.5	207.474	378.129	346.708	198.813	320.421	300.118	324.933	286.538	215.19	205.75	273.7	305.8	390.889	286.9	353.609	322.7	207	216.609	343.815	164.136	313.719	402.28	335.15	213.938	147.926	267.4	280.458	196.267	404.526	218.48
796	236.615	273.794	228.125	360.65	215.968	333.821	224.833	220.889	367.19	306.806	252.192	254.083	243.654	374.471	153.6	203.636	418.238	321.095	171.909	310.048	291.455	331.467	272.588	217.211	211	294.848	317.158	343.55	290.857	380.2	276.1	197.8	236.286	305.741	191.292	319.318	380.115	353.2	242.105	150.346	273.412	279.379	182.176	398.579	238.417
797	254.462	239.069	239.667	391.259	205	337.053	232.083	190.636	333.81	312.294	269.808	253.889	240.227	369.563	175.8	206.19	393	379.95	204.316	336.294	305.5	281.235	278.188	204	210.524	278.941	336.13	300.231	303	364.167	302.143	235.333	218.04	320.5	184.767	303.571	374.69	310.321	225.357	143.8	269.882	265.417	182.667	416.048	225.455
798	236.083	240.314	224.154	382.571	195	304.688	252.25	183.04	365.519	286.5	280.645	246.409	241.6	352	166.688	212.154	408.45	322.714	215	339.333	323.2	296.538	263.824	231.381	210.933	269.154	325.318	308.688	288.4	369.458	323.857	223.455	212.958	306.917	185.552	315.727	370.3	315.5	245.478	144.528	276.909	285.355	178.576	401.586	247.435
799	216.267	230.472	233.273	384.375	222.192	315.364	251.842	196.48	351.296	303.821	281.7	265	242.852	382.722	166.789	223.563	414.36	305.524	219.833	324.667	277.45	308.526	277.652	209.5	212.667	292.059	315.182	335.158	297.615	332.545	322.143	224.267	202.48	300.6	192.038	304.524	371.708	336.333	215.905	149.172	269.333	286.235	192.5	420.167	246.533
800	237.533	249.643	243.188	408.969	218.548	323.917	254.722	201.292	353.75	312.64	262.704	256.667	230.548	343.222	171	236.276	432.167	395.696	202.4	314.739	302.318	307.864	262.444	217.429	230.609	289.818	313.36	321.667	312.417	352.846	296.143	200.875	229.633	309.81	197.76	327	371.875	329.65	239.423	142.697	261.947	289.207	202.788	420.409	265.76
801	221.333	230.633	257.091	380.045	201.038	309.933	241.769	208.632	363.542	322.613	277.87	252.182	224.069	366.947	174.789	216.35	385.923	378.739	230.6	328.4	290.833	321.176	258.64	210.706	206.526	276.273	326.909	364.471	277.818	359.679	312	220.267	231.538	337.714	196.241	312.931	371.5	333	225.467	149.077	248.619	306.429	198.231	418.25	255.36
802	220.889	239.969	244	368.04	234.318	333.76	245.778	213.048	341.591	280.04	295.56	261.1	243.393	411.444	164.765	222.556	439.357	367.067	220.111	318	275.696	302.765	262.35	221.438	220.652	258.568	348.071	342.059	293.846	369.348	345.143	232.923	230.64	323.955	173.667	311.654	392.6	324.875	244.417	136.935	238.929	326.038	198.688	394.5	266.786
803	232.909	230.194	216.412	436.36	225.88	344.316	225.688	195.607	351.233	287.483	285.417	264.5	230.31	405.739	168.867	226.208	420.471	365.818	212	290.118	259	289.962	281.786	200.286	228.692	282	315.556	334	305.105	373.2	353.05	196.692	242.444	333	192.444	318	348.28	351.053	252.421	140	265.294	294.581	192.744	395.429	233.864
804	222.118	253.2	257	413.037	214.852	326.241	262.375	207.222	378.389	270.29	274.179	285.619	244.32	377.842	164.625	225.333	404.043	345	227.5	335	304.125	304.9	279.867	225.632	218.371	256.724	322.773	338.647	264.75	340.211	342.5	190.25	215.074	300.619	198.68	339.091	398.444	323.789	256.789	158.038	261.467	289.917	204.121	424.917	229.172
805	222	255.257	233.25	383.545	238.103	331.143	237.955	209.154	349.389	290.75	281.467	271.875	255.182	350.462	152.167	229.034	416.148	325.462	214.389	351.08	326.176	305.571	273.278	234.316	195.043	269.686	325.444	313.3	313.105	363.765	339.083	226.467	228.571	335.375	195.367	303.308	405.893	365.813	237	147.192	270.6	275.417	211.611	444.696	242.69
806	246.235	292.121	221.889	389.577	240.235	303.722	221.5	213.6	372	275.906	289.955	253.8	244.107	372.682	167.824	218.7	421.565	356.24	205.714	313.043	292.286	325.75	259.348	206.643	213.381	256.743	345.462	313	306.375	369.182	325.765	246.364	236.059	316.6	180.8	328.12	387.276	324.35	246	141.69	295.95	270.429	202.4	466.318	243.409
807	227.769	275.769	246.182	379.188	228.667	311.65	233.381	206.458	368.724	267.233	270.875	254.208	244.074	363.813	157	232.81	451.774	342.091	230	323.45	306.067	327.333	246.609	217.077	200.81	286	321	336.765	291.917	371.111	314.267	236.75	243.417	330.944	197.759	336.556	416.905	359.043	246.929	149.679	312.552	315.5	199.171	423.72	251.885
808	236.083	273.03	265.857	418.808	233.292	369.882	215.625	210.367	356.269	273.345	274.733	247	276.259	377.389	158.955	227	396.067	374.952	208.133	327.913	310.059	331.818	255.471	216.708	205.875	294.794	334.423	335.2	296.222	401.36	325.615	234	250.586	327.211	191.71	327	386.042	347.207	246.813	137.926	287.4	272.259	213.85	421.231	236.208
809	275.364	274.2	256.75	432.036	231.538	317.8	232.474	228.957	349.037	299.697	286.2	266.846	266.174	415.267	167.1	221.565	398.75	357.923	241.353	318.182	290.72	305.381	246.842	217.9	211.481	270.467	336.714	335	321.5	404.619	323.143	234.55	253.639	343.32	209.419	334.632	380.36	361.571	258.368	139.966	296.063	306.379	189.182	462	249.435
810	227.083	257.5	283.286	396.966	228.429	324.308	210.286	203.15	364.208	308.259	271.667	283.926	279.828	379.769	157.474	221.304	441.389	378.19	213.333	318.348	272.591	318.769	266.55	201.5	207.45	265.667	340.2	324.64	311.6	383.652	333.286	230.5	245.556	322.32	198.875	322.121	364.667	338.593	243.833	147.967	307.313	290.32	200.528	426.75	242.522
811	202.4	246.694	241.769	369.083	220.346	333.76	226.304	222.222	312.407	312.444	258.222	252	255.36	380.6	165.409	207.87	388.265	333.071	220.133	328.538	288.842	300.95	229.095	228.842	189.05	271.818	309.44	316.095	303.308	325.955	349.2	199.818	239.44	322.13	187.36	317.15	405.933	368.708	228.235	137.615	241.522	269.12	199.632	397.409	224.95
812	256.941	243.879	233.727	352.76	222.759	341	242.043	186.813	344.895	309.08	278.889	247.786	222.963	373.667	156.167	208.273	408.367	306.381	218.167	342.273	291.375	288.048	228.333	220.455	213.875	294.464	335.25	335.9	274.556	368.429	315.636	227.364	253.355	315.179	200.24	311.938	370.36	331.625	211.192	135.808	246.6	245.182	188.765	387.917	212.857
813	187	228.938	261.6	364.531	238.083	337	249.231	199.536	337.64	285.483	281.2	260.63	263.529	348.714	168.75	213.25	399.323	334.765	226.667	331.852	297	304.905	230.789	206.2	187.947	265.742	327.522	295.063	295	330.45	336.636	214.882	223.348	335.714	179	338	375	326.087	238.167	142.214	242.35	266.375	205.971	381.143	243.583
814	230.273	265.268	254.563	381.207	222.917	315.889	238.087	202.741	334.353	289.4	263.708	256.5	244.258	342.778	172.947	226.474	404.133	342.955	176.286	312.105	289.1	317.115	241.667	200.7	194.727	259.533	319.478	360.533	271.1	334.148	323.769	217.563	239	339.478	191.522	328.316	375	363.636	214.476	148.607	270.176	257.185	210.361	435.524	216.077
815	243.222	267.935	272.273	348.7	202	321.818	244.15	206.81	345.143	279.192	285.524	269.643	233.6	402.588	172.632	201.053	402.781	335.333	215.077	286.905	305.333	298	252.667	198.059	191.294	274.517	342.84	346.368	274.556	340.706	311.133	225.625	223.242	341.75	173.357	329.048	376.75	341.833	236.481	143.25	249.222	284.926	196.694	391.867	228.722
816	215.75	264.719	259.4	362.217	204.034	312.944	246.727	200.219	347.381	292.778	260.174	237.118	236.633	402.643	191.25	214.19	405.206	344.318	193.176	294.6	304.905	330.273	255.842	187.538	212.36	273.424	327.909	312.353	289.333	358.357	297.7	224.231	250.609	330.778	180.923	327.52	401.185	343.217	224	133.6	275.471	264.548	210.107	431.957	240.35
817	235.833	255.621	208.333	369.037	227.37	338.435	252	204.038	363.625	286.926	258.387	247.792	237.231	370.95	186.556	242.941	395.065	380.632	209.667	333.474	277.214	331.941	250.476	224	188.385	246.733	328.81	336.125	277.5	343.238	364.727	219.2	242.76	324.824	186.208	310.25	365.217	329.563	242.611	138.286	284.167	261.25	210.3	437.76	240.261
818	222.889	251.026	236.875	385.84	217.25	353.95	215.421	213.9	327.087	319.286	274.96	258.739	233.304	384.588	191.222	215.091	376	395.955	195.875	338.231	284	327.25	267.421	192.286	196.077	276.929	314.565	325.105	289.824	334.192	325.125	251.8	233.758	326.35	203.609	304.903	367.538	335.571	227.938	146.083	288.045	270.393	188.5	397.8	224.95
819	212.429	240.811	233	366.029	231.48	347.688	236.789	193.304	348.9	293.852	284.296	256.8	238.696	365.722	172	208.188	413.739	348.25	207	313.208	272.067	300.864	239.786	209.737	206.72	279.406	311.643	345.684	284.182	360.529	315.938	217.308	248.576	322.421	197.808	307	390.308	318	227.667	159.071	259.421	308.96	178.457	437.667	247.1
820	215.75	246.357	237.2	319.84	200.263	266.733	236.75	193.941	327.846	270.789	245.053	246.733	229.167	348.7	153.286	211.842	358.727	346	210.875	303.938	268	307.4	243.923	192.875	193.316	256.765	355.25	324	264.75	349.5	335	231.8	235.333	316	183.136	338.308	346.412	327.286	240.333	144.259	220.938	297.789	196.813	440.35	235.167
821	216.857	233.833	211.889	368.714	239.588	320.529	224.667	198.857	321.167	279	249.8	282.4	232	330.154	160	200	391.889	304.625	249	320.563	271.667	331.688	248.444	166.688	198.143	280.586	308.5	331.118	274.357	317.727	296.615	195.167	237.231	313.294	176.067	306	357.714	343.889	206.563	138.474	268.333	275.071	184.923	379	226.684
822	260.2	253.28	239.714	364.087	212.583	304.75	225.5	203.5	349.833	256.867	259.353	267.333	228.211	387.294	163	225.947	377.278	371.533	153.833	293.643	250.286	302.917	234.2	190.545	183	266.4	307.533	324.182	270.857	344	282.333	194.75	249.368	277.357	194.435	248.111	373	295.533	228	126.364	248.75	289	189.609	392.538	238.111
823	173.625	239.731	236.7	373.269	251	343.214	223.182	201.069	363.714	253.474	277.364	240.75	224.44	395.933	144.533	203.643	410.263	338.188	203.5	330.643	275.222	299.818	256.231	193.25	229.765	253.8	308.5	313.412	293.5	335.6	313.833	192.857	213.783	290.056	191.522	329.231	369.647	307.333	221.5	150.286	267.7	271.737	207.296	431.556	238.857
824	196.5	254.964	223.571	348.333	233.92	330.944	248.692	201.118	323.682	269.292	257.583	267.143	227.2	337.091	153.667	224.765	399.125	351.222	200.364	324.643	286.077	276.167	250.211	206.889	204.286	259.4	318.846	329.3	284.444	340.667	311.786	220.4	214.727	335.765	168.353	317.333	351.688	352.933	226.786	139.364	285.125	263.882	188.714	410.615	239.238
825	238.333	258.783	209.625	356.19	223.292	287.556	220.238	195.476	322.857	270.8	286.045	242.083	242	325	141.438	216.476	379.958	298	187.083	344.091	285.111	325.375	282.667	218.4	196.364	291.056	331.133	345.095	273.5	405.267	315.1	240	240.533	318.545	190.87	310.278	370.25	324.333	220.188	141.706	256.455	274.3	206.846	406.083	247.714
826	196.8	269.682	225.857	360.409	241.353	319.778	211	205.273	354.625	269.842	240.722	247.471	229	349.5	150.154	234.474	383.889	343.5	207.5	286.625	305.706	313.533	234.636	223.714	165	255.65	314.071	323	305.286	388.118	273.636	238.364	235.64	340.438	179.76	308.545	351.652	328.063	247.5	144.16	284.833	284.04	215.923	394.357	237.625
827	208.909	258.938	243.333	378.765	215.267	310.214	219	212.333	332.895	279	271.174	247.5	246.7	301	153.333	207.688	407.609	318.909	229	309.95	281.8	306.067	253.941	215.5	211.65	267.269	355.25	327.375	283.75	379.7	318.917	224.556	247.04	335.063	181.875	326.333	370.789	333	221.75	138.76	268.467	271.538	219.346	379.357	249.55
828	207.833	206.158	239.636	429.136	241.706	321.333	227.385	219	351.133	282.227	287.04	262.647	258.44	348.389	138.462	221.091	411.789	350.947	205.286	302.059	285.063	295.545	240.857	207.308	227	277.448	311.176	376	300.154	418.941	299.2	248.429	235.458	344.6	180.611	332	382.778	321.364	259.7	131.895	269.733	261.038	205.517	431.2	239.824
829	254.615	273.394	251.25	365.615	207.346	300.056	234.615	198.192	376.842	299.769	279.833	256.138	245.259	340.1	164	201.75	405.952	348.067	179.143	329.16	310.8	302.3	238.105	219.233	192.9	259.091	332.261	336.944	291.563	358.417	307.1	214.071	232.733	334.348	185.931	357.391	348.652	340.7	224.895	129.095	276.222	261.065	193.6	418.45	218.643
830	234.133	259.556	242.4	375.886	218.393	373.842	239.833	191.346	367.105	293.28	270.458	254.957	244.519	374.875	156.773	227.65	415.148	312.593	216.25	330.619	297.7	338.095	260.842	190.421	190.565	268.613	329.481	310.167	277.059	334.4	278.583	240	239.636	320.913	194.185	313.773	374.333	358.192	226.542	141.37	265.25	234.087	195.727	424.5	221.45
831	224.8	237.156	257.462	374.087	205.778	343.7	239.636	184.87	321.35	301.043	267.409	256.478	235.5	381.25	159.87	211.545	407.63	317.24	190.154	296.778	287.813	283.111	248.524	221.267	191.667	271.091	324.913	328.563	249	331.067	288.471	188.563	238.6	333.56	187.84	321.583	382.594	349.346	233.6	145.25	266.188	263.586	184.257	427.833	240.929
832	228.615	222.028	255.308	375.583	210.818	332.821	232.647	205.481	366.182	310.476	266.158	262.833	241.405	371.619	161.8	213.64	402.654	312.909	198.778	325.682	289.632	323	236.4	196	198.727	263.724	336.444	311.889	299.833	349.316	313.917	198.364	242.37	335.565	192.2	305.435	352.071	322.783	223.095	152.538	254.882	275.893	211.063	414.625	227.36
833	252.25	262.567	232.857	366.5	214.68	337.6	248.2	202.88	356.227	284.903	279.5	265.25	220.667	364.059	163.773	212.571	420	310.304	193	300.696	288.19	296.423	252.667	213.3	202.964	266.732	328.773	321.682	288.786	353.619	255.25	243.267	227.952	330.52	186.13	327.208	394.7	344.4	204.381	145.281	286.333	280.333	190.923	382.818	235.455
834	242.385	260.771	246.308	353.207	209.444	312.143	236.5	185.783	337.731	292.167	259.643	238.091	226.444	361.579	179.438	211	439.2	355.963	191.167	334.762	308.071	314.158	282.133	206.75	190.231	290.033	358.111	317.5	285.063	338.667	322.615	218.75	245.029	324.28	195.458	299.389	383.741	327.143	224.105	144.08	281.96	284.591	204.281	405.296	224.524
835	245.438	239.8	256	381.7	211.607	326.048	239.583	193.846	382.81	316.125	248.923	236.563	215.571	381.32	190	220.5	344.154	390.962	213.667	306.667	296.389	335.889	248.091	220.048	206.789	284.281	317.909	345.476	299.333	355.609	312.231	219.867	233.188	331.957	175.913	308.16	378.923	296.818	234.579	161.52	262.708	275.714	215.194	397.36	213.92
836	231.125	243.211	240.067	361.433	214.296	308.391	241.25	211.273	365.278	305	280.897	240.188	221.143	372.167	175.938	218	415.697	384.45	213.143	329.174	292.4	320.885	256.471	215.842	196.05	295.333	311.852	334.765	297	359.826	315.875	238.875	212.138	351.211	193.207	350.966	379.226	340.808	243	141.667	247.923	277.067	206.718	402.72	249.593
837	208.7	263.972	211.167	379.6	238.321	335.9	249.696	196.808	363.542	291.037	264.759	258.524	222.75	401.45	176.5	211.6	406.424	354.864	208.556	313.808	298.214	305.391	250.278	246.636	210.533	269	319.52	328.294	297.385	374.042	332.733	238.8	246.88	333.045	180.429	327.258	403.862	343.48	241.292	146.273	251.526	288.619	198.343	415.867	238.714
838	228.875	263.25	203.083	350.36	222.864	354.176	237.947	218.44	328.429	279.429	266.679	269.75	228.24	364.588	164.278	217.92	445.588	355.348	223.643	314.7	264	317.238	261.421	227.545	195.348	265.545	327.652	341.786	318.667	352.909	276.2	249.273	244.448	332.885	181.069	333.579	380	356.864	236.905	150.344	260.842	311.115	205.444	432.263	250.619
839	234.938	247.344	234.625	367.696	236.261	349	243.313	200.583	354.682	288.652	280.84	273.381	247.96	399.692	179.96	212.611	446.696	326.6	200.2	304.6	271.688	306.158	261.722	216.133	220.962	278.194	331.1	320	260.182	371.952	356.133	217.5	247.2	338.136	194.633	312.318	392.789	361.28	225.333	146.031	250	281.083	204.839	453.391	242.333
840	252.313	234.833	208.3	367.143	225.222	344.913	228.214	212.095	342.348	294	263.913	263.6	239.115	403.867	167.611	234.115	418	348.905	222	331.667	288.467	321.471	271.042	219	210	299.633	343.474	352.438	304.818	367.455	331.786	250.818	262	332.63	197.259	299.696	371.042	363.077	225.632	139.207	263.294	280.25	215.414	423.143	234.962
841	274.167	263	229.714	391.964	231.077	342.609	236.524	223.864	336.846	285.129	259.259	282.769	241.545	361.1	153.706	246.211	398.767	338.792	221.267	335.75	289.05	326.5	268.765	221.889	206.773	283.026	319.56	320.857	272.857	388.053	307.125	238.188	229.85	329.714	188.484	323.857	382.778	337.526	238.5	138.87	264.895	279.636	205.281	417.571	239.958
842	204.444	273.824	247	378.241	224.414	337.909	251.522	228.75	350.227	299.12	269	267.318	247.96	367.1	178.429	230.933	418.448	344.2	199.909	312.227	277	323.652	259.28	206.4	199.792	272.8	302.64	335.5	300.143	419.65	304.053	194.857	231.633	365.136	200.31	311.739	393.36	356.92	243.545	139.161	266.385	270.833	205.575	437.176	253.708
843	218.818	289.5	257.133	383.481	235.067	336.788	251.95	196.278	367.92	297.452	286.4	280.188	246.636	339.133	169.261	214.435	413.794	366.652	210.529	303	291.556	307.32	258.05	228.4	200.6	288.5	337.273	313.353	309.278	378.25	280.9	220.5	254.444	342.417	194.25	333.265	381.964	371.4	229.174	143.833	299.176	304.273	223.111	420.5	259
844	242.133	258.818	265.818	386.467	244.583	313.059	198.176	198.154	356.182	307.233	289.6	274.727	257.1	353.19	175	215.941	400.643	358.5	200.818	313.7	261.182	340.727	256.65	221.381	201.72	263.472	334.947	366.571	297.5	396.538	322	247.533	244.379	311.609	198.324	303.4	382.935	370	239.263	155.4	310.095	287.333	204.794	434.04	242.154
845	250.462	269.119	256.727	406.147	232.613	337.273	243.545	233.65	339.667	317.552	301.846	282.471	239.8	376.684	201.077	224.056	431.067	349.091	194.917	353.083	262.722	354.042	287.8	224.857	219.5	256.731	332.682	314.8	324.357	422.789	333.769	254.818	252.067	328.2	189.962	314.815	363.281	350.7	235.519	157.5	278.091	298.375	215.429	444.435	232.08
846	233	261.6	250.833	384.36	219.25	353.875	217.5	215.636	387.333	316.542	280.37	256.792	259.143	377.056	187.857	237.333	429.148	380.6	219.923	325.267	293.889	330.783	258.556	210.143	196.478	286.118	324.238	322.056	289.875	442.579	311.417	261.833	247.516	332.818	189.968	316.071	387.75	346.364	247.7	148.444	282.529	303.966	218.222	456.167	256.846
847	223.167	241.632	260.222	365.8	236.05	350.333	253.9	208	358.905	292.423	274.36	265.741	238.727	387.952	182.957	205.885	401.179	330.947	195.818	313.714	286.909	292.333	242	189.667	187.818	257.657	323.583	354.391	286.455	332.65	327.071	210.091	249.577	307.846	177.926	348.771	370.967	352.5	215.5	148.84	272.591	241.6	189.974	400.722	224.222
848	235.563	224.5	274.5	354.765	232.4	296.727	255.833	210.348	339.765	270.333	256.926	266.167	248.524	356.5	161.667	213.684	410.345	342.313	219.222	325.087	306.783	283.056	245.667	216.636	214.714	260.424	312	304.588	282.077	328.947	299.143	218.75	260.577	319.846	179.893	321.538	358.64	312.053	202.25	134.379	269.952	273.091	207.964	405.7	216.32
849	211.824	230	234.462	358.364	239.52	343.565	240.708	185.778	364.455	271.933	270.2	263.227	229.03	355.714	166.529	213.56	399.846	343.654	225.545	322.875	258.063	292.167	244.15	232.25	212.156	262.743	327.385	307.833	281.909	334.091	305.417	211.462	248.778	293	173.176	324.692	352.75	348.65	231.185	143.32	246.583	269.519	182.553	374.111	223.481
850	247	237.24	261.429	341.19	222.105	270.5	247.733	209.765	304.077	278.2	254.5	247.222	226.15	375	136.9	213.813	343.714	328.929	157.8	303.188	282.545	298	260.889	204.769	184.583	267.185	323.063	327.684	227.5	350.813	257.375	207.5	237.632	310.5	178.529	283.941	381.238	310.105	222.143	134	236.455	272.7	181.895	418.5	214.542
851	226.429	259.818	239	372	245.75	317.16	247.05	201.296	361.038	281.846	281.821	228.444	241.531	379.4	155.375	196.263	367.731	345.476	198.071	301.333	277	324.522	283.105	206.368	181.696	269.973	312.208	308.45	305.455	366.85	284.8	225.176	226.556	290.667	189.889	321.6	358.194	342.8	224.118	140.214	250.941	269.5	195.667	449.529	233.96
852	229.538	273.526	245.125	392.727	249.515	331.091	244.333	203.913	366.267	286.52	270.143	280.529	229.069	400.409	163.923	221.909	310.118	355.684	208	313.042	287.294	327.6	252.864	219.111	197.647	265.806	341.481	306.105	280	346.714	313	215.75	239.292	321.235	179.88	342.087	376.733	357.731	245.688	124.893	253.231	260.091	207.758	428	235.5
853	210	254.767	220	379.769	247.643	323.478	229.864	195.552	354.308	276.111	274.958	235.192	227.581	393.769	147.938	229.143	431.538	356	197.692	286.824	270.353	318.3	247.136	220.364	196.25	285.514	331.407	296.1	289.733	351.8	304.3	202	227.565	309.231	207.077	328.895	374.594	363.958	248.294	144.767	281.692	280.517	212.206	423.68	242.581
854	234	224.892	256.444	371.31	219.654	286.75	256.143	203.214	343	314.333	286.364	241.947	234.857	400	151.619	229.172	409.743	364.913	234.154	312.037	264.48	297.421	242.273	206.409	198.68	296.769	324.759	365.25	298.1	347.053	314.538	202.071	227.286	338.318	174.92	313.48	400.355	362.667	229.862	152.5	265.421	284.406	197.833	455.87	222.952
855	250.4	254.765	221.462	379.211	234.708	331.5	236.308	199.318	346.13	297.12	278.304	248.154	218.233	364.95	161.389	233.636	414.154	360.32	228.538	324.444	279.733	326.542	249.5	212.667	217.071	284.05	337.048	347.143	293.727	360.818	315.769	221	262.8	319.667	189.826	318.25	377.714	359.722	242.2	150.037	254.235	288.071	195.2	418.208	248.083
856	219.071	251.143	252.154	379.32	237.115	322.409	253	210.793	366.261	289.208	267.281	267.375	241.348	393.143	199.462	226.5	444.05	377.5	218.5	354.045	289.286	276.167	267.278	179.444	223.259	273.484	336	355.692	290.19	363.12	317.75	244.286	247.132	319.966	192.37	333.286	385.63	304.429	211.611	151.724	276.567	289.276	210.069	409.952	245.077
857	286.5	244.714	238.7	354.64	212.391	340.682	234.056	214.278	346.609	299.233	288.76	270.333	236.306	371.458	171.8	214.053	453.548	360.263	185.636	364.182	241.875	317.353	268.375	230.318	225.7	287.658	349.308	311.19	275.667	379.821	328.643	234.8	251.379	346.864	192.485	331.64	380.714	373.318	254.647	143.464	303.826	286.387	212.914	408	257.4
858	261.231	235.032	258.333	382.174	229.423	348.783	241.556	193.762	338.647	287.071	283.459	244.083	246.03	356.25	163.636	230.688	434.731	344.619	235.2	320.55	296.76	321.077	255.684	218.789	214.857	275.903	349.083	306.722	321	379.429	287.5	201.059	257.853	350.833	192.517	327.071	380.13	367.421	206.167	142.308	305.667	290.81	213.448	440.25	227.435
859	242	260.353	241.545	383.286	232.2	346.222	256	210.8	362.45	262.414	280.103	271.542	239.629	415	177.5	226.353	430.154	322.75	213.765	337.636	263.389	331.077	249.842	228.941	208.3	304.926	341.778	337	297.692	353.714	336.813	219.846	248.548	338.808	190.25	317.962	373.172	350.136	253.889	155.567	268.143	293	184.909	456.571	266.545
860	245.429	294	283.545	372.667	216.864	343.412	228.619	222.065	335.091	285.08	287.313	257.409	259.043	377.667	180.538	228.118	403.194	363.75	212.875	345.722	291.286	339.353	270.929	198.938	211.909	273.452	355.333	338.364	302.5	391.296	304.571	217.769	253.96	346.25	200.839	322.677	414.36	358.238	248.5	150.455	274.067	303.25	210.486	464.056	238.286
861	241.818	296.594	233.5	387.115	238.355	353.9	260.944	214.923	350	294.643	268.897	261.154	247.929	387.05	162.833	232.087	423.389	317.529	199.563	324.333	271.375	316.217	267.941	224.125	228.105	278.893	343.824	330.571	277.722	409.167	316.556	266.474	237.121	333.042	193.464	354.739	380.533	341.704	241.857	142.773	291.167	296.536	199.452	427.385	271.625
862	237.909	271.912	271.385	406.704	236.36	325.346	221.941	215.069	359.286	291.913	270	255.6	248.71	378.391	185.111	233.36	397.231	389.7	187.222	335.75	245.947	325.091	277.333	238.684	212.964	282.071	320.32	352.929	301.786	391.667	333.8	249.25	241.029	347.8	197.742	333.957	400.367	334.346	263.267	152.063	289.5	283.815	206.735	440.526	235.333
863	245.231	260.429	226.692	409.875	228.423	365.579	257.591	223.174	336.36	288.286	273.095	275.429	260.71	387.05	165.75	226.143	432.9	398.95	192.333	318.545	284.923	312.583	264.5	222.696	206.042	278.361	321.483	352.611	285.143	398.35	324.538	244.389	266.296	339.783	187.853	312.261	385.115	374.885	230.632	149.333	292.471	290.524	215.054	449.75	241.95
864	239.944	262.818	257.8	410.926	235	360.56	212.308	210.25	357.167	297.387	281.826	273.846	247.484	359.474	168.95	241.789	434.083	342.65	223.706	321.667	291.316	320.37	261.263	230.083	195.875	288.882	297.37	327.125	270.273	401.063	352.063	253.222	256.5	371.158	202.423	342.158	392.448	362.217	241.063	158.75	264.188	289.75	214.941	457.368	235.609
865	185.769	244.303	231.538	388.867	216.154	366.389	252.542	207.345	372.348	271.97	263.375	235.158	239.182	359.167	166.75	220.656	398.968	320.478	182.438	309.917	268.368	301.579	273.167	211.391	178.238	275.781	320.579	334.087	289.071	337.524	328.75	193.875	230.045	320.708	196.042	310.4	372.387	328.95	230.308	129.2	261.333	307.346	203.065	423.714	199.391
866	244	232	242.583	379	227.077	355.55	241.545	200.96	342.706	293.032	266.912	254.5	226.214	371.111	162.35	208.417	411.621	316.556	227.714	315	309.846	308.818	244	207.4	200.105	288.69	336.96	329.773	296.214	335.045	357.154	191.714	228.182	299.857	181.296	334.321	381.036	341.095	230.25	136.556	253.647	267	201.4	413.25	214.367
867	236.636	241.935	243.4	375.923	231.316	303.5	245.739	200.862	371.769	299.714	256.933	249	223.207	419.1	160.737	218.722	376.6	349.111	216.538	329.833	275.643	285.083	251.333	225.696	211.769	278.257	313.318	316.87	279.688	334.1	321.364	197.8	221.792	308.81	179.429	324.95	380.2	315.609	199.714	143.968	230	285.952	188.677	413	225.423
868	221.667	249.865	235.273	344.423	243	296.458	246.333	201.85	330.04	298.467	266.813	247.5	241.174	357.909	165.381	218.353	398.161	325.667	217.556	312.75	301.133	304.862	262.391	219.667	185.1	274.588	347.421	332.471	267.917	355.087	298	208	231.233	331.13	185.217	314.364	366.385	342.043	239.04	145.967	263.6	259.385	185.536	439.692	243.087
869	228.867	237.023	236.875	389.481	277.5	359.524	239.462	203.375	366.32	308.276	274	237.591	221.429	395.833	184.792	206.4	441.97	342.292	178.4	293.158	271	297.056	247.368	205.941	204.067	274.742	345.038	296.773	261.615	333.682	284.583	207.556	239.906	315.667	194.607	301.238	343.76	316.148	240.789	139.52	278.929	278.545	209.867	404.667	238.036
870	220.214	249.525	236.167	367.152	272.083	299.188	252.885	176.583	352.579	278.543	263.853	253.667	229.871	362.789	166.733	215.12	407.125	368.526	189.643	309.333	292.529	307.762	262.429	234.143	229.353	279.759	314.083	319.692	277.941	353.542	305.222	212.917	216.767	347.75	184.593	314	361.5	336.821	229.862	135	248.765	252.857	206.31	404.318	255.538
871	246.467	251.703	210.143	382.909	265.093	325	252.85	205.857	330	278.385	272.667	249.227	239.154	378.25	155.2	231.533	390.625	328.111	178.65	326.375	263.938	304.048	229.786	219.882	226.815	261.545	349.783	326.053	279.538	333.357	344.833	241.385	217.615	307.55	208.708	336.8	386.917	330.737	233.762	127.75	256.263	265.643	206.2	386.111	261.688
872	232	237.242	252.333	375.074	224.444	330.5	241.32	183.611	338.96	287.583	292.393	251	226.5	404	172.632	215.1	392	368.353	192.333	347.2	296.333	305.455	236.769	218.107	218.45	270.405	313.636	307.389	279.938	354.667	350.267	205.818	221.087	302.556	206.519	325.867	373.258	323.19	228.688	139.077	232.235	295.967	186.208	422.632	235.087
873	212.273	247.486	214.417	373.061	225.591	340.1	252.182	221.731	341.591	278.423	283.786	259.947	231.885	382.294	184.059	222.346	428	335	213.1	298	278.846	303.15	270.533	208.053	210.263	264.053	327.25	322.636	300.818	385.667	314.529	184.545	245.409	333.68	192.04	306.182	406.655	307.625	223.05	139.577	264.294	289.81	197.189	438.72	236.679
874	255	242.656	226.067	362.808	233.474	313.05	255.708	198.35	344.053	283.885	260.542	264.636	231.111	370.217	171.25	245.429	418.839	346.13	218.429	340.636	312.5	318.952	253.571	200.091	218.296	264.69	365.35	341.9	299.632	365.778	345.5	246.571	231.31	309.591	194.724	334.286	375.552	347.909	258.909	150.48	272.238	294.565	205.871	420	246.172
875	240	241.629	242	377.933	222.259	323.824	241.538	201.304	363.842	294.25	269.741	247.091	245.909	386.64	149.333	208.762	415.111	347.333	214.286	320.429	285.684	324.526	266.267	210.2	219.923	278.333	341.038	317.882	256.308	354.391	311.333	234.2	244.303	346.12	187.963	339.714	396.111	381.389	247.556	151.852	288.6	300.893	199.424	407.952	240.905
876	245.25	229.974	255.529	386.923	239.96	308.958	245.375	195.808	365.333	278.967	282.44	269.28	252.469	377.647	153.467	229.667	409.929	335.5	198.769	315.583	268.65	306.048	272.625	226.071	214.792	277.811	333.808	329.952	299.091	369.8	339.5	234.529	231.767	317.045	194.32	342.267	394.483	328.625	227.176	135.893	279.864	300.667	196.278	416.263	229.067
877	245.636	227.722	231	366.423	242.826	350.35	269.765	197.727	357.846	289.387	271.778	268.667	249.483	374.353	155.4	215.15	439.536	330.385	174	319.059	267.6	305.55	242.526	228.067	202.2	270.667	359.148	316.333	296.2	372.808	298.083	237.133	225.8	348.714	197.393	318.967	386.871	348.682	245.059	146.107	281.762	286.29	220	434.909	247.208
878	273.091	259.31	245.118	367.148	234.133	336.429	239.875	223.238	357.783	302.304	258.821	263.952	245.364	428.263	191.917	232.353	426.765	337.778	208.5	325.654	294.524	301.826	278.95	212.8	203.36	272.313	338.789	292.545	288.55	369.208	302.158	224.067	258.069	310.333	190.483	315.682	399.5	354.36	244.143	148.467	292.313	297.516	224.139	448.619	247.516
879	244.786	264.5	223.556	368.727	224.364	375.577	223.286	216.313	347.824	303	287.667	259.217	257.652	377.556	188.882	231.033	439.6	354.409	198.714	316.75	303.231	329.227	286.167	228.471	214.958	274.472	333.739	324.524	285.882	387.429	342.8	239.667	254.71	354.731	180.2	327.476	392.536	369.2	224.4	153.464	270.105	276.727	201.724	388	250.65
880	209.067	266.053	219.917	360.25	233.857	324.053	220.364	216.731	376.818	272.552	277.115	294.81	235.375	378.048	164.857	222.158	421.786	334.789	211.267	351.682	311.792	322.75	293.294	204.222	205.194	277.321	352.25	319.923	281.714	401.81	332.462	224.182	248.067	349.818	196.606	339.167	398.727	364.727	226.824	149.76	289.947	290.212	199	429.346	239
881	245.273	279.395	232.5	393.033	226.417	361.455	245.588	210.423	385.875	302.692	271.1	247.16	265.769	408.2	154.5	210.077	412.933	383.684	246.923	363.833	302	353.125	308.5	226.333	199.8	269.063	348.476	330.333	296.95	376.667	338.867	257.818	242.679	314.261	194.852	336.44	407.5	344.8	255.962	163.12	275.333	290.321	224	421.783	250.478
882	231.4	259.316	249.222	413.25	246.556	364.522	208.176	219.323	354.818	291.692	298.45	255.778	272.353	405.857	167.111	218.3	410.125	382.217	195.462	341.571	286	335.958	260.706	220.286	217.042	258.424	343	348.238	290.2	366.1	308.737	252.111	262.154	341.85	201.379	335.103	384.379	363.35	247.75	161.786	275.056	278.458	237.324	464.808	252.654
883	240.6	224.848	231.857	371.364	240.565	327.517	252.348	207.667	325.652	278.241	267.107	241.455	218.417	365.235	162.958	201.286	402.88	359.19	208.929	349.692	251.154	302.318	265.154	210.955	207.043	263.065	312.375	336.2	274.333	327.217	330.083	213.5	249.875	312.524	196.083	321	370.926	353.211	224.889	148.083	263	258.455	202.318	425.826	231.444
884	240.083	228.917	238	370.12	227.387	326.25	250.211	203.71	340	271.72	260.394	242.522	229.323	364.12	169.5	215.611	376.815	340.577	202.769	305.929	285.526	294.583	247.227	206.208	198.381	279.8	332.25	286.526	274.176	343.737	313.462	201.833	240.545	342.474	201.423	301.778	365.893	363.042	224.357	133.893	258.704	244.875	219.944	413.792	221.8
885	218.222	222.222	233.75	333.963	235.258	329.708	238.556	203.96	339.828	288.455	286	247.778	231.1	323.737	174	218.125	401.3	351	220.4	310.278	296.211	321.529	248.571	201.227	188.76	272.194	318.609	325.882	283.545	331.318	326.222	210.2	249.071	302.792	191.5	286.864	344.652	342.864	233.316	151.867	272.1	251.182	200.242	406.583	231.955
886	224.929	234.235	264.333	390.207	229.074	314.133	248.333	221.107	358.9	275.739	262.308	265.652	239.92	378.778	161.762	201.765	369.625	298.105	199.25	318.813	264.273	342.72	248.75	224.364	190.607	271.026	310.556	309.542	278.462	327.462	326.733	235.643	233.788	300.952	182.581	298.48	346.63	305.111	216.679	143.643	279.15	253.967	203.921	380	244.652
887	197.909	267.629	233.846	407.708	238.143	303.556	258.042	217.786	347.316	273.103	276.36	251.952	235.355	363.471	170.611	197.346	390.077	301.292	236.929	305.08	273.095	320.588	228.375	193.8	201	258.861	343.667	314.444	267.385	318.048	314.125	219.636	225.481	306.857	188.774	289.095	351	333.16	226.739	149.03	247.826	277.565	198.471	431.519	238.08
888	207.889	242.452	204.667	344.211	209.438	285	221.786	206.077	349.842	255.571	281.667	264.077	211.05	325.077	167.643	191.111	398.786	329.905	182.214	274.125	270.933	284.364	247.333	224.667	191.944	232.292	330.462	283.154	290.824	310.056	282.455	167.5	216	296.091	186.625	343	334.333	307	198.182	143.12	265.727	247.722	204.909	375.684	242.85
889	236.636	262.148	241.938	387.423	247.237	324.905	228.909	226.267	354.28	290.5	282.952	252.905	232.95	319.467	169.923	208	392.556	321.6	194.176	293.227	274.455	298.368	262.882	213.789	222.474	265.424	337	327.333	264.867	352.722	312.909	216.5	210.077	332.08	194.87	326.368	361.514	331.304	253.737	147.862	260.238	282.36	194.615	383.364	231.261
890	220.667	260.867	237.222	316.333	214.96	306.938	224.313	181.261	328.357	279.609	288.588	235.389	205.722	359.471	164.692	207.632	380.059	348	203	281.067	287.769	269.438	256.5	177.077	190.375	253.091	326.125	319.583	253	334.733	300.111	205.875	208.222	331.385	180.231	305.211	356.545	297.571	219	144.522	266.75	308.4	178.571	358.5	213.5
891	233.286	254.355	241.563	367.286	193.136	316.708	228.267	172.333	374.583	295.464	271.929	252.591	230.923	359.947	163.421	196.125	381.571	311.067	204.692	320.52	268.833	293.357	251.786	204.75	195.6	262.053	324.217	353.308	294.75	359.231	275.25	212.4	222.464	293.882	195.313	343.833	366.393	349.364	234.609	145.75	261.714	288.656	188.167	400.455	231.96
892	193.917	241.791	249.667	352.815	209.56	334.842	236.76	195.048	341	295.138	274.344	269.105	243.452	377	168.25	207.952	404.968	356.6	190	308.6	300.389	313.8	263.4	206.947	219.588	269.161	335.429	305.438	278.3	357.792	293.125	218.083	216.759	315.136	205.15	340.579	365.565	308.2	250	158.909	268.063	286.526	201.636	419.167	229.538
893	228.125	251.032	221	379.258	221.64	363.45	250.042	194.6	328.263	301.161	278.37	268.318	242.955	378.895	160.938	213.783	400.971	367.643	223.857	327.556	287.938	316.353	276.19	213.333	208.2	298.774	320.65	279.182	318.316	404.375	357.8	222.211	256.484	339.435	202	318.355	415.333	327.556	226.143	139.333	260	290.733	208.515	426	248.136
894	236.944	229.222	256.556	396.222	223.846	345.565	211.417	205.857	322	291.343	262.345	264.524	237.435	383.933	172.909	234.519	405.962	333.04	226.769	317.846	273	338.222	270.684	228.875	228.722	288.588	347.87	366.385	310.188	355.696	296.538	242	217.727	347.722	186.04	313.87	392.75	336.714	238.913	130.647	264.765	298.684	200.879	406.55	230.179
895	236.917	240.436	235.538	408.84	220.828	314.579	217.75	222.526	368.68	297.324	276.071	261.538	245.765	409.75	150.5	238.577	419.577	341.556	220.667	326.818	289.8	295.952	264.909	210.208	202.833	278.571	328.619	298	291.5	407.938	306.438	234.25	254.375	310.76	182.174	341.346	376.655	347.52	226	152.542	282	309.958	210.031	454.35	247.929
896	230	252.031	224.867	395.613	233.5	349.136	246.778	213.208	339.174	295.607	268.621	257.828	254	414.471	164.524	214.522	411.1	364.389	192.231	309.389	274.733	320.429	274.2	221.467	208.286	281.656	326.615	343.619	280.727	335.455	334.818	227.9	261.92	333.2	186.708	321.739	393.348	350.3	229.9	142.08	302.412	285.615	204.5	436.952	253.517
897	251.077	270.333	228.944	368.478	235.885	358.25	225.222	222.043	356.318	292.625	261.931	293.607	260.37	338.235	199.467	205.053	442.636	377.217	224.455	328.96	293.15	319.4	285.611	221.053	188.231	272.263	332.955	332	295.143	346.72	317.235	231.438	250.75	315.136	192.733	352.346	366.8	349.5	236.348	148.778	283.762	271.652	207.263	445.593	247
898	251.308	262.914	256	394.348	241.531	343.833	229.095	233.25	349.864	297.182	286.625	264.333	240.111	359.905	173.077	217.455	444.179	354.821	235.889	353.1	293.222	327.85	265.611	216.375	207.792	262.394	319.654	326.409	299.231	380.231	348.933	250.846	244.424	358.679	185.067	355.464	380.971	380.762	229.833	136.133	307.769	287.44	217.909	437.409	245.304
899	254.118	274.031	266.7	377.174	242.125	333.409	235.778	209.16	386.08	309.842	277.375	268.667	256.444	364.563	172.176	234.8	430.516	348.222	228.1	283.25	292.909	329.222	295.706	212.111	214.19	276.857	323.353	355.083	302	359.5	364.727	253.214	244.387	324.68	176.484	331.962	393.577	393.333	256.714	153.094	304.421	290.68	231.111	425.063	261.25
900	211.917	258.559	242.5	405.621	229.24	364.84	205.955	229.296	347.909	294.696	272.519	271.3	239.485	345.571	160.722	239.222	430.231	349.409	200.923	319.28	276.905	316.619	261.214	237.368	209.87	267.333	352.727	336.667	320.4	340.444	325.706	214	252.393	335.889	195.292	354.25	402.968	322.65	250.375	147.8	291.737	288.636	220.032	454.955	240.826
901	231.462	232.429	264.286	360.324	218.088	319.3	250.238	208.406	356.609	283.179	252.933	241.84	241.962	359.545	172.688	213.818	385.2	329.952	194.5	329.759	294.737	316.19	261.55	219.368	173.5	283.026	324	320.8	264.133	339.524	342	199.182	214.4	326.222	172.852	287.348	364.548	351.75	244.467	142.56	243.65	272.077	198.639	421.1	223
902	225.429	219.2	244.3	354.2	221.08	320.714	234.19	222	327.609	273.593	237.444	244.435	267	391	166.692	211.261	385.733	322.13	176.889	310.238	288.267	305.476	265.783	203.905	170.864	246.458	327.958	312	246.071	323.524	325.385	214.091	219.063	315.269	191.333	331.913	356.56	273.913	242.682	144.818	258.909	258.406	204.576	431.792	232.174
903	203.3	235.781	231.692	379.083	208.045	317.353	234.55	225	368.091	271.045	256.75	223.24	231.88	390.5	180.667	225.591	412.133	337.647	209.846	354.762	282.522	285.762	243.455	221.542	189.105	263.406	343.867	333.238	239.105	340.8	291.429	239.083	213.833	311	169.733	314.95	384.414	341.167	228.143	151.241	262.174	260.346	204.868	428.571	234.414
904	217.571	238.4	242.6	349.464	206.519	329.769	249.931	230.882	338.393	282.867	272.452	269.636	245	353	152.529	207.833	378.735	337.429	186.4	329.857	263.25	324.346	266.9	225.833	180.957	272.45	331.409	326.9	280.167	345.625	300.316	192.917	246	340.96	191.778	307.292	380	330.8	236.56	141.75	261.316	262.923	202	422.333	247.115
905	218.917	246.519	212.067	384.292	232.095	295.783	263.462	237.957	380	275.622	269.08	243.68	236.207	422.588	165.611	239.368	415.067	355.231	209.889	308.652	263.875	299.765	245.063	210.118	208.455	268.625	328.613	315.103	286.5	341.04	301.333	230.083	219.778	330.409	185.12	306.429	359.64	316.458	236.556	132.032	271.429	274.227	181.083	403.55	230.529
906	229.944	250.414	229	401.688	231.107	323.684	208.174	215.667	311	273.481	267.565	267.625	240.359	379	161.737	201.5	388.091	361.048	175.75	303.739	273.955	302.174	259.786	222.278	190.333	251.371	325.455	318.889	253.786	331.227	297.6	204.706	241.704	315.429	185.176	354.923	364.444	359.231	266.083	135.96	245.526	284.8	201.722	392.24	219.808
907	223.583	244.714	248.833	359.143	231.955	323.105	237.632	215.419	347.3	286.476	268.808	240.524	231.16	372.455	170.1	216.773	399.429	350.522	212.947	321.387	296.357	304.042	237.5	212.474	185.038	281.816	338.5	321.864	254.444	333.037	324.471	217.917	225.207	349.75	190.429	320.464	387.704	327.808	244.462	141.276	275.733	264.393	198.806	436.042	224.37
908	206.769	264.459	257.222	385.786	212.92	312.8	236.292	199.083	331.684	280.133	263.5	260.731	213.261	408.667	168.412	203.783	413	324.857	207.563	323.333	271.765	304.8	247.375	202.125	202.652	247.1	345.304	334.667	301.8	350.632	295.895	205.692	231.458	300.913	189.258	325.211	355.607	338.37	221.944	138.5	276.952	285.207	201.9	425.833	237.185
909	227.25	273.767	242.6	375.069	214.087	341.813	238.909	187.56	364.182	290.833	264.762	240.522	242.031	402.222	180.545	201.261	404.259	372.833	201.75	321.611	287.267	308.6	256.063	228.278	192.85	283.094	318.273	314.35	277.688	353.391	286.6	218.5	224.767	316.72	182.852	331.923	382.824	338.8	250.714	128.786	256.217	267.967	210.862	406.652	233.08
910	225.625	245.935	239.9	377.429	231.567	345.679	234.714	212.091	340.522	287.448	257.962	243.833	216.955	393.667	177.545	211.471	404.314	364.875	189.917	324.24	306.471	311.667	258.4	224.571	199.571	269.853	329.417	331.5	316.5	351.136	335	211.143	229.286	329.4	198.882	322.593	375.968	317.625	254.25	145.844	248.55	286.857	202.868	402.333	214
911	206.8	281	245.733	388.593	228.545	337.458	220.75	205.68	320.381	291.364	268.654	266.563	238.957	336.643	159.857	192.316	406.969	379.667	205.6	320.667	281.714	337.941	257.947	217.15	213.722	265.25	339.208	316.154	274.636	343.955	325.833	222.692	232.444	355.316	180.412	294.28	397.5	281.773	236.368	139.75	277.045	293.5	215.727	427.12	248.036
912	245.474	234.5	233.75	389	221.208	335.182	234.111	200.926	362	282.304	264.5	253	242.56	383.615	181.739	222.619	404.613	348.077	233.6	327.25	314.545	321	283.143	227.35	225.955	289.286	338.455	325.706	289.615	326.72	308.125	232.125	232.909	345.16	198.6	315.167	397.909	373.381	237.05	142.138	282.455	280.409	221.154	410.286	251.714
913	235.455	248.042	229.75	362.04	217.778	353.857	203.25	194	314.231	272.261	234.864	227.667	229.833	345.5	176	205.786	430.368	329.389	214.667	314.895	281.333	326.4	265.313	196	196.588	258.217	321.19	353.917	297.8	346.182	327.778	212.333	221.619	302.867	176.929	277.25	385.667	300.643	230.357	124.389	257.533	249.615	192.588	396.696	276
914	253.474	235.914	247.167	402.935	232.75	328.368	230.739	200.714	352.652	278.37	258.095	251.714	227.409	361.688	160.619	217.625	396.4	364	201.857	332.3	277.24	308.375	236.882	227.905	217.815	264.806	335.875	337.438	286.733	358.556	306.444	213	253.036	345.529	184.8	321.69	383.429	356.75	252.765	148.583	273.5	282.722	204.839	413.783	249.4
915	202.091	270	243.278	393.64	221.04	327.952	218.154	200.387	355.24	296.92	286	266.048	225.37	369.6	165	199.824	380.172	356.917	191.067	323.75	277.045	323.417	258.842	217.174	228.286	287.484	332.25	358.174	304	353.32	326.875	205.083	252.533	297.417	202.357	357.12	390.571	319.292	224.762	140.407	295.44	258.25	212.111	406.5	248.391
916	244.133	270.929	224.462	374.414	232.5	351.963	205.077	208.875	369.25	299.182	271.696	246.81	246.793	386.05	157.611	234.308	420.857	355.92	224.533	325.632	257.188	315.56	274.368	246.15	213.8	266.333	349.615	348.55	297.545	349.211	296.5	231.818	249.25	316.963	188.92	303.893	358.931	334.125	264.68	154.464	283.727	267	204.441	421.84	262.5
917	258.833	266.576	260.25	375.577	233.889	337.957	229.059	220.12	358.158	307.321	280.5	264.19	258.792	376.375	165.357	229.588	399.393	363.333	207.438	295.571	271.9	314.053	281.389	231	219.526	287.167	340	359.529	286.818	398.35	338.692	234.455	243.639	335.409	203.037	338.542	426.429	322.263	259.9	139.786	287.762	302.333	211.966	432.727	269.069
918	211.167	279.941	234.273	360.583	235.222	367.64	222.842	205.96	333.762	305.724	258.625	267.13	226.172	392.85	166.05	237.85	429.56	355.364	232.944	320.043	293.333	314.773	294.4	223.056	212.565	255.379	312.762	334.385	302.333	357.955	372.2	225.071	236.788	325.947	200.214	304.739	393.179	337.55	257.556	161.697	290.545	320	226.514	434.947	261.045
919	230.75	247.97	267.583	386.125	225.321	317.458	227.15	198.778	353.727	266.714	257.923	242.875	225.762	342.8	169	202.091	364.615	320.737	200.091	344.091	296.412	282.227	251.385	220.643	199.259	269.706	347.8	306.769	261.636	340.348	349.077	214.611	217.733	319.192	182.13	326.818	362.871	348.048	218.684	122.5	235.714	279.731	223	412.318	234.292
920	235.692	228.806	222.692	370.929	228.824	311.947	255.222	198.962	335.75	278.846	242.083	250.583	243.32	361.87	155.412	197.3	401.581	317.176	170.643	299.348	264.5	306.739	267.95	201.952	188.75	250.765	336.12	325.773	313.2	316.188	333.077	221.357	240.444	306.852	194.222	327.263	371.304	269.241	241.538	138.071	254.455	286.929	209.794	408.923	229.897
921	233.167	239.077	268.833	340.148	226.839	335.045	244.625	198.815	354.737	289.682	246.515	252.955	215.286	388.091	151.091	201.731	407.81	336.917	207	305.696	281.067	298.174	255.389	201.444	174.6	273.185	323	319.087	267.143	318.88	338	211.1	225.931	304.714	188.303	324	360.257	348.346	230.379	133.914	261.3	278.692	201.188	430.37	226.517
922	241.083	232.548	228.364	372.75	221.706	305.722	244.739	192.346	304.517	286.227	249.346	247.053	234.36	410.55	156.45	194.636	424.8	313.667	169.25	320.536	260.13	314.889	276.235	195.467	223.625	277.879	325	306.652	275.833	312.48	311.438	206.8	195.233	347.476	194.161	345.577	368.577	306.136	247.444	139.92	252.467	291.655	180.742	423.077	239.111
923	228.385	248.353	218.571	379.061	213.955	330.583	255.95	215.267	330.821	247.72	281.423	252.45	209.828	373.632	173.714	207.368	382.531	342.481	199.125	309.125	260.125	327.526	256.818	221.2	188.333	279.25	315.1	311.267	262.235	324.95	362.909	202	238.677	323.905	182.885	309.864	362.296	352.773	208.722	152.609	264.75	274.348	178.813	416.296	235.36
924	212.667	247	248.647	395.31	221.885	311.077	228.037	201.571	348.45	289.071	246.483	262.821	237.138	367.08	176.5	189.955	405.179	353.263	197.3	323.417	265.05	323.136	268.5	201.96	197.368	282.579	313.346	343.053	310.154	340	280.75	187.867	235.844	315.783	183.455	339.346	401.4	332.95	196.154	146.733	261.583	284.571	206	382.3	232.917
925	219.588	242.382	235.867	364	220.282	296.1	244.087	221.1	374.241	282.304	285.29	240.1	232.808	366.813	166.615	182.4	421.966	325.182	181.667	322.292	261.667	309.364	264.313	202.737	217.24	285.771	318.958	329.826	258.917	354.88	328.222	211.273	221.5	352.762	199.037	281.211	386.167	349.913	236.556	133.292	289.2	269.038	187.517	398.615	215.517
926	234	252.65	206.75	371	230.615	327.333	239.64	212.409	338.238	307.346	253.893	234.5	214.233	357.875	174.217	201.25	405.103	337.407	208.143	355.333	299.889	307.455	258.6	193.955	210.118	276.871	347.684	312.267	318.5	338.55	319.706	209.429	237.115	327.316	204.118	331.464	336.842	346.435	228.15	151.522	262.462	252.071	203.714	435.04	239
927	247.529	259.111	249.889	383.229	223.633	305.778	251.963	211.909	308.92	286.424	268.75	270.84	235.261	384.037	169.815	211.731	426.219	340.182	205.571	338.81	283.353	324.583	240.9	205.643	208.591	288.719	310.263	346.286	285.444	351.36	329.357	203.867	243.76	342.773	186.138	321.375	405.767	339.579	230.3	136.241	291.063	264.478	186.552	434.95	266.909
928	249.538	254.719	247.071	370.045	222.655	324.5	218	211.68	341.7	291.333	248.054	244.895	231.25	392.611	174.048	208.261	438.214	340.75	215.8	348.393	271.938	303.05	250.421	243.688	201.75	275.258	325.55	299.5	275.778	375	286.313	220	229.458	359.074	194.148	287.04	372.12	371	233.2	137.533	273.895	253.5	204.176	443.421	242.5
929	226.188	249	239.727	395	225.174	296.739	217.222	177.95	325.714	312.762	254.615	237.5	240.429	401	165.667	207.333	417.6	332.565	199	312.391	288.882	321	253.6	238.952	216.636	258.1	321.115	321.727	304.588	349.267	301.231	232.688	228.375	343.28	196.72	322.353	377.37	313.64	252.25	124.217	276.696	262.84	203.188	441.913	246.222
930	233.727	230.794	248.125	394	235.767	341.75	246.375	203.192	346.8	280.037	269.696	261.6	218.133	359.269	158.167	237.348	415.765	352.87	208	360.864	276.647	286.87	255.071	221.45	218.176	286.903	323.5	321.467	286.143	354.95	346.133	208.167	234.033	341.28	193.619	285.077	391.88	342.042	244.625	139.889	270.316	264.897	214.833	415.667	214.964
931	238.714	259.188	231.071	377.621	204.792	379.08	237.818	208.214	358.259	290.583	270.241	259.611	224.536	353.824	150.526	205.619	417.125	323	205.706	314.286	251.867	334.857	261.286	231.882	209.864	275.4	322.55	351.5	261.6	364.471	321	224.667	240.957	298.25	195.6	312.292	417.316	357.08	230.786	143.185	273.636	245.381	202.182	452	250.5
932	241.429	243.829	253.615	382.52	230.172	333.4	223.619	210.28	346.565	277.792	272.519	265.68	218.96	395.381	141.067	208.455	451.143	366.5	228.063	326.727	251.286	316.048	242.556	232	189.478	284.1	368.348	321.278	260.818	341.44	339.875	219.529	251.462	322.235	196.972	306.905	426.583	315.5	228.824	148.552	270.833	300.944	231.484	419.069	238
933	249.615	264.026	232.643	413.481	224.417	325.391	240.529	211.81	387.565	280.964	248.48	235.688	223.346	381.9	148.174	218.882	395	341.773	205.308	333.107	273.471	324.792	246.688	249	223.895	285.133	343.667	336.5	291.125	371.08	360.615	216.214	239.034	342	189.069	305.12	403.154	323.583	244.158	149.867	253.235	298.769	235.091	441.75	243.481
934	219.308	270.889	234.214	415.806	218.4	331.556	208.565	199.839	343.778	277.192	251.957	238.182	229.625	382.444	162.913	210.3	408.815	356.842	213.882	311.118	273.438	337.278	253.917	229.294	203.826	278.607	333.529	359.6	285.643	364.7	323.615	236.765	227.759	324.905	185.625	334.96	378.182	316.375	253.68	136.871	301.833	282.172	192.517	428.375	256.125
935	211.923	290.61	237.533	393.227	226	320.05	224	211.808	371.9	280.469	268.533	271.741	242.6	382.563	146	210.8	413.214	377.571	205.167	329.826	270.25	327.412	238.643	225.857	203.105	272.419	300.842	368.087	283.769	363.036	316.2	244	220.385	350.692	203.929	338.179	434.967	309.579	245.364	132.222	292.7	307.808	216	443.375	269.476
936	236	239.429	261.583	380.391	234.034	334.88	224.35	214.65	368	286.588	246.379	253.481	246.474	396.235	170.174	218.481	409.321	342.926	219.048	314.438	311.313	339.391	298.294	214.292	215.542	284.394	338.692	324.056	292.6	366.524	338.9	230.923	266.267	337.476	197.188	321.32	394.345	314.579	236.5	153.517	296.346	299.333	223.903	425.6	267.105
937	240.867	232.556	254.154	378.5	211.844	304.731	238.526	193.036	309.577	316.514	270.593	230.611	227.929	367.889	155.211	206.273	380.125	350.28	219.4	327.087	245.75	291	242.533	212.933	231.696	260.023	294.917	296.08	296.875	341.464	320.182	219	221.172	305.762	187.355	298.571	376.033	301.409	206.625	139.441	229.5	278.885	190.676	386.885	227.087
938	247.273	242.714	251.579	370.08	204.769	316.545	275.214	201.375	334.045	312.2	279.364	247.615	229.444	396.929	170.864	189.12	400.742	338.333	190.714	337.6	286.842	287.87	265.857	214.28	182.333	255.438	333.36	296.273	260.857	329.957	272.2	251.933	228.724	323.958	200.931	303.158	421.917	332.458	214.526	138.774	249.529	260.75	196.6	394.227	219.125
939	228.273	244.972	240.833	382.028	195.161	316.962	255.706	177.652	339.571	289.36	232.786	256.412	223.182	346.6	179.545	199.353	406.2	356.917	231	326.955	307.214	291.15	231.652	216.375	182.296	262	338.633	319.654	253.333	340.12	313.588	253.308	222.714	330.1	192.963	311.652	414.594	319.55	244	141.852	270.909	279.778	200.194	384.714	218.357
940	249.267	253.432	251.4	378.125	203.56	344.833	252.421	202.438	346.429	293.818	238.2	253.962	215.071	336.188	158.231	189.923	393.333	314.739	213.071	284.647	273.682	302.542	252.944	229.545	197.409	258.586	310.25	352.133	261	352.529	279.9	209.625	227.875	331.9	176.654	312.4	336.941	340.2	266.35	143.148	249.067	286.304	205.581	401.32	204.778
941	244.267	247.69	245.4	387.966	201.676	344.45	227.545	222.063	353.333	282.848	276.931	258.583	225.208	362.65	169.786	210.48	391.233	302.435	195.316	308.45	287.3	309.12	273.231	210.526	203.692	256.314	331.682	311.143	286	354.81	307.455	221.143	229.609	357	185.867	339.115	391.8	317.333	216.571	150.793	274.5	254.452	209.706	418.654	209.741
942	237	236.387	233.875	399.538	226.516	322.067	240.286	213.192	336.211	289.692	267.696	257.318	243.68	395.75	179.5	213.238	380.211	362.826	201.308	302.5	283	312.273	275.063	239.412	200.481	266.912	327.053	307.579	243.75	347.45	340.625	195.765	227.077	342.8	190.143	304.895	374.963	342.1	224.933	141.267	279.19	257.583	208.923	410.684	234.167
943	242.154	237.618	216.143	370.379	225	320.4	245.263	209.087	361.923	281.417	219.111	263.429	215.962	387.706	171.652	196.875	411.167	341.357	187.182	350.909	271.118	311.409	257.909	200.667	199.542	253.967	300.045	292.1	280.769	358.421	299.714	230.909	234.964	346.393	173.762	336.941	386.103	306.96	251.842	142.276	256.889	268.105	205.389	381.583	237.692
944	224.75	235.973	232.75	365.448	230.333	311.077	247.889	187.483	366.828	285.382	267.483	252.429	240.467	391	147.636	212.762	393.25	364.286	209.154	320.739	285.211	315.895	269.8	226.12	196.13	275.364	346.941	352.087	267.857	358.031	305	216.857	227.813	328.217	187.174	305.286	370.676	336.524	218.074	146.531	291.211	275.25	190.647	385.821	249.286
945	215.875	252.438	218.929	383.864	208.962	325	234.036	204.964	343.125	300.645	269.214	255.952	233.52	407	159.722	219.158	387.821	357.964	221.273	324.706	289.231	314.273	290.15	228	213.609	269.321	313.44	346.286	289.188	334.852	310.5	226.857	239.444	329.92	213.125	307.348	377.029	374.412	240.238	139.8	239.438	282	206.189	438.545	236.259
946	226.385	254.5	256.667	398.806	241.03	360.143	239.632	212.304	329.174	305.577	244.806	264.391	216.792	387.842	167.696	239.385	437.786	322.429	229.8	321.143	297.125	312.84	274.667	213.882	207.059	264.912	314.778	307.313	265.125	375.708	304.118	221	242.828	329	196	326.174	389.867	325.944	224.688	146.24	274.857	260.182	203.667	407.346	235.857
947	224.154	268.897	225	375.25	224.174	345.12	224.222	187.52	347.85	283.56	238.207	248.542	239.25	386.15	160.2	214.276	436.85	368.167	237.5	338.429	293.81	321.696	259.4	217.458	217.167	272.143	321.25	298.333	293	337.5	311.231	233.867	238.143	349.19	204.88	320.077	407.269	364.083	232.625	154.667	250.789	278.483	205.063	444.63	248.68
948	244.333	253.056	240.462	345.25	208.786	333.115	225.4	205.957	353.28	295.548	247.593	252.423	249.08	364.947	161.882	221.667	400.625	377.316	205.385	332.276	274.125	305.923	270.583	236.5	202.294	272.759	334.8	307.773	279.429	366.32	323.5	203.267	226.692	362	184.6	298	411.586	330.235	248.348	142.926	259.182	292.346	203.4	428.045	231.36
949	246.625	242.872	216.364	379.968	217.8	327.905	216.15	228.769	345.038	296.182	260.786	258.45	248.269	396.95	163.929	226.591	420.179	340.179	228.2	317.2	273.391	289.556	264.059	226	193.478	283.375	322.222	337.727	276.667	362.636	314.143	214.286	228.455	364.455	182.645	333.739	415.379	298.353	242.4	134.111	271.167	277.148	221.657	434.5	229
950	238.667	265.077	240.143	380.71	227.938	357.846	237.917	204.654	351.72	279.44	247.083	243.042	263.636	391.154	153.882	208.933	428.148	352	211.737	329.625	285.632	314	264.412	208.409	218.1	254.625	331	312.313	280.733	351.276	328.462	196.143	237.303	317.762	204.793	325.52	413.783	381.692	244.875	153.741	288.095	276.355	221.344	452.192	242.087
951	232.2	276.222	230.769	377.87	229.848	357.333	258.5	201.5	362.667	295.654	258.323	254.393	245.379	307.611	156.647	213.8	430.103	348.364	227.25	337.8	283.941	330.625	272	238.1	199.895	272.548	332.955	306.5	265.667	307.7	307.364	241.333	249.308	350.278	195.147	329.389	376.2	347	224.313	157.52	304.941	306.4	212.722	430.913	253.174
952	233.3	286.45	235.556	397.75	205.889	307.071	192.222	200.765	345.077	265.833	255.727	263.35	242.038	398.053	139.813	203.19	370.762	310.077	208.3	315.214	269.118	301.571	284.385	185.273	203.538	267.556	295.263	306.813	266.2	336.333	272.6	201	232.556	324.111	195.519	339	365.267	312.933	214.385	142	295.563	273.143	188.364	413.133	263.875
953	260.588	258.385	252.375	403.536	241.778	324.167	229.167	215.692	357.474	277.7	272	253.042	239.913	373.286	175.95	222.125	417.154	330.2	231	336.636	271.462	297.893	284.947	215.882	213.789	261.719	316.087	388	288.071	344.364	319.923	238.455	222.591	345.833	186.481	335.842	361.581	345.64	258.364	133.848	305.909	305.071	239.677	432.609	258.459
954	213.714	244.364	214	349.944	227.579	322.882	235.571	207.412	351.471	272.471	266.857	229.4	241.278	368.842	147.2	206.722	385.765	353.421	216.1	304.125	295.667	302.944	288.118	254.5	204.056	278.25	312.737	350.667	281.615	336.462	270.545	240.636	242.684	330.882	188.526	305.682	358.611	305.5	211.529	130.056	258.667	285.667	216.84	409.412	236.111
955	224.533	226.927	237.643	396.435	206.727	314.417	250.455	189.92	339.375	305.484	268.08	245.64	243.96	363.864	154.182	210.333	411.826	337.133	178.429	353.778	278.947	266.136	241.438	222.222	172.318	264.806	305.227	290.5	250.267	329.895	321.091	193.308	218.76	307.704	183.88	296.429	400.2	318.25	206.059	134.76	263.632	262.194	195.222	401.692	214
956	207.778	233.333	246.133	362.593	228.038	309.217	234.824	198.821	323.737	286.615	256.929	239.526	233.556	362.563	167.81	181.211	424.619	313.409	210.067	327.619	273.75	312.833	231.706	215.435	189.391	267.667	316.818	327.895	254.467	295.727	294.917	204	219.167	347	180.2	320.476	398.345	307.375	196.167	137.966	277.1	268.214	200.553	405.524	216.556
957	229.462	237.207	261.357	384.929	217.75	318.565	245.19	180.286	330.556	275.571	258.952	239.962	226.897	356.5	178.208	201.905	400.154	329.81	172.4	327.833	289.143	287.444	225.4	228.059	179.76	279.125	315.214	335.92	305.091	349.316	259.923	255.533	227.6	350.208	185.103	320.762	409	326.05	206.647	143.37	265	263.846	209.425	398.296	214.567
958	214.429	226.226	247.538	353.957	212.043	308.684	233.435	201.875	335.333	287.333	260.966	266.423	236.4	350.7	164.3	207.045	425.75	299.15	184.231	299.741	272.708	294.235	266.278	227.368	187.643	244.125	324.615	308.583	269.929	389.5	317.556	257.167	249.931	367.429	189.065	300.926	412.636	328.524	227.75	136.174	260.389	301.857	186.216	411.25	206
959	232.75	256.633	264.467	362	225.536	330.5	225.611	201.36	319.44	284.324	256.276	267.48	218.897	409.45	174.65	188.231	402.5	333.19	219.231	301.667	263.176	288.864	256.667	227.565	196.444	240.714	313.182	357.625	281.733	332.68	291.692	243.455	225.065	314.857	196.68	310.045	375.621	319.269	229.7	145.188	286.2	279.409	188.286	406.182	233.133
960	259.857	232	250.882	373.152	205.633	300.115	237.3	196.643	353.381	279.516	272.517	248.862	232.031	389.28	168.833	206.5	402	337.818	203.929	330.591	283.7	302.267	255	239.909	191.667	253.41	294.444	333.9	285.636	351.609	322.923	206.733	224.292	346	193.467	319.37	405.188	321.913	212.8	143	276.25	264.375	197.645	405.808	230.923
961	258.625	243.971	235.308	370.6	228.067	308.423	235.68	192.433	354.722	248.536	249.125	239.231	239.759	342.7	170.375	222.464	395.857	318.591	204.667	335.615	265.211	317.667	248.762	216.04	189.724	266.278	344.667	354.25	304.091	336.45	321.154	219	225.154	310.609	191.111	310.111	374.864	321.75	243.545	144.176	253.385	285.6	210.487	419.929	231.5
962	224.429	243.238	244.25	376.091	218.25	334.556	236.524	200.208	339.389	275.2	246.667	251.636	251.565	377.238	153.905	195.963	394	340.393	185.167	326.87	292.2	306.524	253.933	240.111	189.429	268.054	299.577	346.222	286.083	336.083	296.3	229.143	234.7	343.517	189.821	314.08	359.759	319.682	227.077	138.536	282.889	283.333	196.571	420.773	257.286
963	224.357	261.625	245.875	392.75	229.412	285.368	224.739	221.56	319.474	278.781	299.3	265.556	245.103	358.222	155.864	208.087	417.296	329.905	195	335.667	279.333	315.87	254.625	207.579	176.5	290.567	334.19	313.813	285.692	355.273	295.083	228	235.241	329.125	204.793	333.944	345.75	314.9	242.864	141.826	260.526	244.783	193.04	426.905	236.28
964	252.111	238.281	236.333	393.088	234.692	340.381	247.292	207.269	343.217	289.563	278	261.92	226.741	364.917	143.579	195.958	420.231	350.346	204.067	320.704	268.316	295.478	266.308	206.111	203.409	265.091	341.182	328.222	267.077	356.727	330.571	203.846	219.857	351.478	196.364	309.474	356.935	354.476	226.133	152.219	270.16	243.1	189.941	405.238	227.952
965	240.105	229.909	228.8	370.966	235.192	302.077	210.3	204.615	365.115	304.919	260.862	255.957	245.414	402.727	150.294	200.143	386.63	339.731	228.643	336.143	259.333	289.304	262.7	223.586	191.731	278.607	302.333	348.611	280.833	361.5	336	206.769	224.296	330.375	203.69	332.107	387.219	333.714	258.742	150.7	258.364	270.519	200.941	436.607	212.923
966	234.667	252.789	257.444	377.64	243	330.833	230.458	213.864	350.778	299.464	242.857	267.64	236.25	371.429	151.5	207	382.833	339.069	206.692	328	273.529	304.28	279.688	219.389	209.269	280.781	306.85	314.636	293	348.889	301.357	215.833	241.609	361.2	197.88	304.708	402.438	339.043	242	154.4	289.955	293.875	225.027	432.48	235.565
967	231.111	237.281	244.133	380.455	232.781	355.481	226.944	214.759	339.25	284.654	265.043	251.682	240.645	422.588	170.9	211.118	422.839	369.192	215	345.65	310.25	314.714	292.316	222.263	215	271.29	325.696	294	268.462	354.88	296.3	215.75	239.481	343.952	193.962	314.174	378.824	322.565	218.045	135.32	266.833	305.593	223.471	421.893	237.708
968	231.438	239.182	250.214	386.462	214.846	347.28	226.625	217.957	345.6	266.233	255.214	254.391	248.848	396.438	148.087	224.481	425.75	357.174	197	323.059	284.167	337.929	243.13	247.211	216.217	259.853	325.565	303.25	282.455	370.111	282.455	216.786	241.96	337.875	204.16	336.095	385.304	330.263	245.381	167.524	258.5	273.964	202.265	433.9	257.333
969	232.467	279.742	250	362.826	236.656	335.952	231.296	206.194	348.95	297.154	246.607	254.045	236.2	392.222	150.941	213.737	412.207	357.909	218.917	306.318	290	326.067	258.737	229.826	187.5	273.643	342.172	311.462	297	378	326.353	228.385	219.781	306.429	200.8	331.7	401.931	360.765	229.381	155.931	284	297.161	238.269	418.136	256.381
970	236.125	264.07	210.6	382.645	224.273	325.286	217.455	190.895	349.259	283.833	265.759	277.292	237.462	419	149.25	205.45	406.5	310.522	231.438	329.143	285.867	334.611	250.667	178.842	191.381	266.424	315.1	332.188	249.727	319.75	342.688	240.083	211.704	338.941	180.731	330.381	395.913	329.88	244.167	132.9	277.75	279.741	195.316	399	261.808
971	241.563	263	219.9	369.387	231.618	320	217.32	185	354.345	274.581	252.6	265.273	242.871	407.76	152.105	219.273	417.154	362.708	224.167	326.4	279.316	301.783	310.467	235.143	202.48	261.818	339.667	331.611	258.286	329.833	351.583	224.063	256.419	332.742	186.633	348.25	401.483	312.682	246.389	130.897	322.5	302.759	229.765	429.632	265.32
972	256.923	272.974	218.75	389.308	234.429	356.556	201.059	216.48	375.269	291.593	261.364	252.087	236.519	370.8	155.682	221.25	423.227	340.87	208.625	322.7	255.125	312.167	340.294	235.75	188.826	267.882	313.542	328.882	292.071	370.13	336.8	233.611	242.962	330.762	193	321.481	371.269	345.16	251.25	139.407	288.053	284	235.25	449.905	232.5
973	237.476	268.606	248.875	418.379	223.667	376.152	199.8	219.04	341.829	306.966	312.464	277.273	261.188	406.667	166.462	241.6	411.241	397.893	225.25	309.957	285.3	330.238	277.563	244.7	213.407	276.903	322.96	337.944	284.385	413.586	300.1	248.462	263	368.318	200.806	343.2	422.974	363.682	257.545	159.063	275.824	306.217	213.697	486.219	241.421
974	241.778	254.655	264.174	408.636	257.188	336.063	238.133	223.947	366.444	316.957	319.886	279.96	261.333	379	186.286	252.625	433.846	384.333	222.929	329.773	294.444	319.68	277	247	202.839	267.167	345.941	353	306.2	406.261	341.563	247.5	267.97	361.125	190.857	351.929	410.963	330.611	269.727	147.394	284.269	300.636	200.045	462.75	247.789
975	250.957	262	290.636	420.029	255.257	382.353	254.833	227.393	354.774	341.423	305.538	296.182	275.259	363	179.091	253.242	391.765	383.63	232.75	369.773	283.15	346.609	289.833	251.063	220.036	280.107	344.97	342.273	308.348	397.464	326.214	267.643	256.909	359.909	215.111	360.393	424.296	344.391	263.429	144.167	320.625	319.2	232.828	455.903	304.1
976	249.167	265.452	304.375	440.094	280	335.045	212.636	218.37	353.864	319.214	300.963	296.667	310.806	368.176	172.778	246.516	416.967	387.077	261.765	330.909	311.417	349.111	292.727	244.688	201.682	301.5	337.8	369.538	311.308	420.935	316.882	268.278	254.032	332.458	210.471	345.533	414.583	373.24	245.059	148.828	320.357	314.333	215.342	478.63	275.4
977	247.304	291.321	272.059	422.542	261.31	356.458	254.231	225.625	361.917	300.407	302.263	294.28	277.04	361.25	174.947	252.282	463.893	370.583	261.429	341.3	300.375	335.48	277.2	246	220.292	287.567	336.933	350	290.533	389.536	378.733	241.909	262.387	335.44	225.485	375.892	401.094	381.792	268.75	147.429	304.85	313.875	216.03	467.097	277.067
978	248.563	253.857	271.455	411	235.214	331.875	237.067	212.056	341.762	287.625	315.4	274.438	290.545	405.579	156.5	227.8	461.118	369.4	234.556	331.348	275.933	332.737	283.105	233.556	220.471	294.583	320.607	337.643	330.556	380.714	290.083	223.5	281.826	336.789	195.136	340.412	401.095	346.25	250.313	139	285.933	304	203.667	461.348	277.727
979	229.263	277.44	274.955	434.179	247.143	375.406	247.222	229.567	381.406	311.737	301.033	290.955	273.774	393.059	183.5	257	449.484	379.476	234.154	380.421	306.56	345.913	286.364	219.091	228.367	288.5	310.324	358.56	334.867	412.682	297.833	285.5	291.5	356.958	207.531	353.032	401.556	352	267.346	136.094	310.952	334.864	218.241	461.703	278.519
980	242	307.7	270.583	418.267	257.765	360.895	239.909	217.04	384.609	323.619	267.529	262.818	278.4	417.462	182.917	241.44	436.333	404.053	236.636	353.846	300.722	317.267	306.813	203.222	196.143	303.353	314.96	356.7	283.167	388.773	344.2	248.444	283.353	324.65	190.467	319.261	372.333	372.417	252.182	161.409	297.083	287.1	208.19	464.05	265
981	267.15	311.462	275.056	458.333	233.769	414	244.143	207.517	399.963	345.792	308.656	307.222	310.323	387.45	159.35	239.094	435.207	422.429	230.909	339.962	289.231	364.1	290.053	220.786	219.519	272.781	340.368	373.059	333.133	435.519	371.333	287.467	274.9	362.643	206.889	363	382.318	376.346	281.35	159.394	319	356	244.417	495.588	270.526
982	234.385	281.217	275.867	435.038	237.647	329.55	258	224.846	406.385	287	301.238	282.2	276.947	438.625	161.316	233.154	448.462	401.3	224.143	351.765	271.9	283.727	299.467	270.818	211.13	237.733	345.207	310.769	305.5	413.154	348.833	218.909	263.038	342.429	208.6	325.684	367.65	343.625	227.182	161.815	294.071	312.556	207.476	469.227	255.571
983	240.909	272.923	293	390.65	227.6	359.16	223.273	227.533	365.042	342.882	321.059	264.813	290.529	357.75	166.5	250.955	411.692	370.364	238.75	333.267	279.273	330.938	284.357	261.9	190.81	268	345.722	316.231	298.429	384.947	312.333	264	263.053	336.263	198.292	335.48	375.2	330.071	240.467	155.545	285.059	329.353	227.885	476.273	246.938
984	231.154	256.421	287.929	413.333	233.5	373.95	224.889	224.529	396	302.571	326.045	279.462	289.25	356.2	183.5	222.182	436.071	370.889	228.667	308.563	300.563	329.364	285.778	221.375	241.167	264.684	322.769	381.857	290.556	382.071	303.571	219.923	254.952	275.7	204.107	314.913	381.3	381.294	242.308	150.75	285.65	276.773	234.452	450.696	229.8
985	260.727	282.667	278.545	396.813	232.105	372.65	241	209.615	375.476	335.833	307.105	280.769	300.909	346.533	161.077	224.647	409.174	401.143	230.364	298.063	278.357	331.882	316.583	238.667	188	300.955	294.476	326.286	303.125	404.067	340.7	256.25	272.778	360.143	209.048	310.211	410.176	369.067	235.25	144.857	298.375	295.727	231.75	495.947	214.625
986	237	285.96	263.556	424.611	250.364	390.316	239.182	203.938	369.6	302.81	290	297.25	290.55	409.222	181.455	235.467	393.933	366.7	230.917	302.923	287.133	362.643	298.125	191.222	204.063	275.739	349.696	298.25	288.667	378.5	335.667	241.625	239.706	309.733	225.778	349.286	387.765	341	280.571	131.938	312	284.895	242.48	545.591	255.333
987	253.176	257.636	267	419	267.292	370.579	226.357	182	359.808	293.75	326.739	295.647	285.714	402.071	161.714	205.125	422.545	318.714	215.75	336.1	283.75	317.231	279.167	284.5	225.067	285.35	339.632	351.636	294.786	400.923	346.769	244.923	244.143	283	212.625	352.9	401.933	363.188	252.083	139.053	280.333	288	230.652	488.214	250.579
988	246.909	281.5	272.556	396.583	253.55	323.056	263.083	218.222	338.35	326.136	319.55	315.308	280.529	445.941	195	231.72	417.318	372.583	250.222	365.5	317.786	306.706	295.357	238.167	202.375	273.81	333.625	359.154	286.727	387.211	363.6	275.625	264.636	307.722	218.667	362.9	418.81	339.778	263.667	140.368	295.083	281.357	229.414	519.444	245.375
989	253.765	259.267	261.375	403.708	234.84	356.1	197.143	214.5	380.826	313.8	366.333	323.133	300.19	426	148.25	223.294	423.368	367.563	226.5	375.2	299.583	352	275.647	272.4	187.133	282.682	322.111	400.143	307	398.294	344.625	217.75	261.765	301.571	204.75	349.294	436.45	339.25	290	150	315.563	293.75	231.8	488.571	244.455
990	230.462	272.409	271.625	452.556	237.875	337.524	228.6	203.105	416.056	366.688	354.684	314	325.238	408.778	159.563	238.053	411.563	404.591	224.3	342	297	330	269.667	273	212.944	274.75	327.667	358.818	288.8	377.214	347.636	233.4	235.19	324.2	209.35	341.4	429.263	356.143	259.615	146.133	355.667	329.778	240.75	457.1	273.647
991	198.571	225.1	260.714	409.059	225.063	354.286	274.2	207.786	358.429	279.182	304.833	283.083	258.263	414.2	154	230.8	407.857	372.444	228.8	289.188	293.538	302.176	239.294	245.444	211.231	267.4	300.955	352.105	250	366.25	299.8	234.333	237.864	368.5	202.9	318.286	365.381	318.188	250.167	144.905	263.444	268.455	196.222	446.053	237.111
992	229.944	256.067	264.048	399.345	222.344	367.083	215.5	218.844	361.531	319.696	308.967	291.435	279.452	392.75	179.739	242.346	419.862	412.444	254.867	311.85	307.882	330.107	266.043	234.063	224.08	292.818	350.379	363.158	295.75	385.704	345.133	232.412	278.885	344.704	197.194	371.781	380.27	378.731	272.967	165.324	322.818	322.414	220.306	459.222	268.1
993	236.588	273.485	273.857	418.607	271.36	362	234.5	239	338.968	315.567	304.167	282.667	282.194	418.556	180.222	238.222	406.793	369.591	259.833	344.28	287.667	338.478	265.824	242.625	218.435	283.371	347.061	332.563	324.6	427.87	336.65	226.308	290.467	366.607	221.96	348.103	392	406.783	284.833	154.704	323.875	297.15	214.029	438.107	257.792
994	253.143	279.5	270.737	439.966	250.767	379.063	235.533	230.192	360.143	337.4	297.72	286.16	285.382	401.867	175.111	257.607	468.613	387	224.571	336.048	355.333	370.609	284.826	241.526	205.828	281.538	352.121	336	338.25	391.857	336.333	293.6	283.485	362.273	219.444	346.906	396.677	361.208	268.071	152.821	321.714	309.462	202.977	468.065	257.32
995	257.917	295.233	254.923	402.735	234.37	363.862	235.333	214.308	339.586	324.52	295.844	303.5	283.818	384.588	171.35	268.133	416	389.192	262.235	349.136	312.8	337.842	270.389	240.467	219.852	263.882	340	374.4	319.846	378.63	336.929	216.5	288.583	367.96	216.133	355.867	371.483	354.042	260.238	154	325.278	329.947	211.951	474.033	274.524
996	269.95	291.548	259.545	429.897	244.029	369.933	249.333	215.476	397.182	333.441	318	293.517	299.765	408.091	183.32	251.036	499.323	411.652	260.476	345.696	291.522	349.333	278.913	239.333	232.609	299.128	364.125	378.737	324.9	430.73	378.75	240.625	297.641	362.833	221.857	373.769	409.593	398.833	263.429	151.625	332	344.071	223.735	477.889	296.905
997	245.55	299.567	279.294	429.097	270.893	402.37	230.071	225.214	384.03	308.846	328.929	307.231	292.771	420.292	203.13	231.367	460.786	408.704	237.063	349.308	315.5	354.5	302.913	247	235.586	289.286	352.8	362.688	294.5	404.067	349.278	287	282.455	389.286	210.4	357.879	415.767	343.615	273.208	151.714	325.556	323.565	219.571	499.615	266.2
998	253.25	302.706	295.813	409.692	254.581	372.769	255.533	232.435	427.833	322.857	323.556	311.393	287.172	388.059	175.739	244.071	440.444	405.476	230.182	356.417	272.762	357.367	301	231.059	230.826	285.912	354.793	341.25	317.923	406.24	368.813	274.929	277.25	345.846	217.393	364.829	388.893	396.44	266.409	153.444	303.381	349.375	217.714	458.222	288.182
999	258.565	299.065	295.385	447.786	244.69	382.971	269.294	209.4	396.591	349.16	310.31	301.962	309.833	407.769	175.348	249.964	470.296	382.421	237.533	362.059	285.333	343.875	284.455	227.826	231.864	283.385	340.071	359.37	310.077	473.75	357.357	267.688	273.941	355.381	220.308	367.355	404.552	388.588	267.667	143.806	303.143	363.31	228.1	496.844	266.714
1000	278.25	311.519	297.524	468.4	245.946	381.235	258.6	202.4	388.171	349.286	317.537	322.161	304.149	422.917	162.2	224.208	458.241	378.55	262.75	355.731	330.515	352.833	315.828	242.238	243.318	318.03	338.806	392.679	335.043	435.233	376.786	250.875	296.5	355.44	230.15	368.235	382.361	378.538	280.444	162.313	299.792	315.2	247.042	495.37	248.538
1001	286.091	305.778	298.286	428.222	259.4	360.027	278	209.6	356.848	360.517	309.771	312.444	320.576	406.105	177.611	254.467	463.759	388.4	243.933	362	325	374.769	313.821	271.143	214.821	315.967	340.914	381.682	291.909	434.28	369.5	254.455	268.7	353.423	216.938	360.481	413.824	370.962	267	156.214	279.462	303.15	248.361	486.343	268.421
1002	261.111	295.571	306.909	451.676	253.2	386.391	263.833	243.103	397.577	346.536	310.923	316.111	320.065	397.458	180.429	253	444.206	395.348	264.375	369.412	294.7	359.208	288.417	253.917	222.929	290.857	344.607	339.182	326.158	408.385	350.308	234.733	289.382	320.417	229.19	369.742	447.432	396.033	285.364	167.704	299.857	292.65	242.333	481.462	284.786
1003	258.667	296.923	282.955	449.76	246.676	370.115	285	215.333	378.931	326.7	338.917	297.185	315.174	392.667	190.263	253.333	435.5	387.857	239.85	341.571	291	367.25	294.5	248.789	208.217	313.875	359.316	346.2	304.313	439.696	373.667	244.929	283.9	333.522	219.485	388.161	432.778	373.103	268.16	159.957	302.524	319.583	260.258	521.171	254.045
1004	279.438	335.733	300.273	446.848	264.971	404.364	291.136	213.5	392.909	333.28	319.742	324.129	312.364	393.35	205.292	250.182	448	402.947	252.438	380.867	311.375	361.929	312.706	259.316	226.217	300.043	354.406	353.591	313.545	440.63	395.857	280.214	249.286	408.882	231.259	411.345	411.667	408.92	268.435	150.957	333.4	338	241.69	506.345	272.571
1005	254.765	336.5	294.773	453.906	243.533	404.556	261	230.679	376.419	336.686	363.8	325.909	305.909	407.579	185.636	247.487	435.522	357.704	251.529	368.808	296.789	368.345	286.455	264.455	251.448	300.92	338.219	368.211	350.938	401.087	402.4	239.538	264.438	367.542	217.37	383.069	458.08	408.276	267.684	158.231	300.76	350.652	264.719	500.633	286.368
1006	288.158	288.182	284.577	440.542	249.844	401.636	222.071	234.15	361.903	342.292	333.655	316.273	310.286	423.952	185.217	237.844	458	391.286	263.231	390.95	270.393	381	299.783	270	225.76	287.133	366.074	383.15	273.917	434.767	348.533	242.222	295.731	345	217.348	363.655	458.933	373.577	276.4	143.2	339.158	322.9	266.938	521.031	274.792
1007	286.227	285.32	273.895	438.72	239.548	367.923	276.643	225.417	371.806	364.643	347.88	329.071	318	451.786	196.139	270.214	460.107	417.75	274.818	369.933	262.222	373.143	297.12	289.143	219.842	299.69	349	346.842	315.286	427.667	414.125	235.308	301.343	357.625	235.828	368.6	474.065	433.103	296.857	165.519	321.563	337.714	257.833	511.529	277.409
1008	282.81	286.367	298.815	445.929	260.583	389.806	259.857	216.31	393.577	332.625	378.848	333.95	326.543	403.136	180.074	253.516	445.697	407.818	228.357	390.739	269.056	374.722	289.238	289.941	230.76	274.667	370.194	386.6	324.667	402.895	401	264.833	271.448	381.174	236.556	361.725	445.917	385.208	294.043	166.692	340.238	295.045	232.867	530.793	271.207
1009	230.231	273.2	275.957	411.3	232.968	342.063	253.826	209.348	365.094	332.385	308.143	298.069	282	422.381	168.368	231.607	424.813	369.333	208.375	346.409	299.241	322.088	247.292	243.063	219.833	301.829	329.962	348.19	320.389	378.533	326.826	240.813	266	342.931	202.15	351.963	402.107	348.762	255.524	145.429	323.76	318.2	231.974	463.111	270.941
1010	224.636	250.64	265.857	435.032	217.227	334.043	223.5	185.81	344.45	301.917	294.2	255.067	245.895	351.727	157.556	205.818	419	335.2	218.833	341.444	256.625	327.333	254.667	217.6	225.4	268.067	325.136	314.545	278.111	385.929	334.933	216.778	269.235	323.476	212.643	327.864	395.158	318.118	240.167	137.808	287.846	317.786	200	457.04	269
1011	245.308	279.515	315.76	449.286	238.417	377.457	253.833	201.143	377.533	322.8	298.594	274	263.405	427.667	154.286	237.735	456.909	365.083	245.059	340.613	298.476	326.333	289.4	219.167	217.719	283.815	329.094	359.92	348.941	387.633	344.9	252.412	262.786	364.889	205.138	364.8	410.242	360.043	262	150.391	290.423	311.053	209.27	478.719	271.2
1012	225.786	265.222	262.636	411.52	241.429	358.192	224.778	233.273	335.773	326.65	280	261.727	244.565	360.048	169.214	235.588	370.55	342.643	206.857	339.9	316	302.5	297.455	227.2	199.615	242.833	335.261	308.25	293.875	393.786	389.8	226.25	273.588	309.643	213.042	337.667	366.643	314.667	244.444	140	294.308	297.471	220.818	450.714	271.5
1013	248.792	292.16	278.316	417.452	258.481	393.2	239.563	212.96	353.265	317.042	306.524	279.357	296.423	380.182	171.269	251.846	436.097	394.107	252	356.478	275.44	324.828	306.536	232.611	233.241	298.1	321.027	369.421	306.368	403.259	319.8	258.059	272.935	367.345	221.094	339.5	394.152	358.333	290.333	157.615	313.529	321.19	213.256	462.613	280.529
1014	245.733	278.5	287.826	424.4	244.9	390.618	255.563	221.276	366.906	320.192	287.935	283.375	297.848	405.759	162.731	260.724	474.156	410	235.308	356.864	293	332.391	296.952	262.75	219.345	268.667	331.419	340.947	376.6	429.458	322.706	261.286	268.69	344.278	210.056	347.944	384.828	368.346	253.857	148.862	288.412	319.304	220.667	480.469	305.55
1015	257.625	284.061	272.889	442.714	252.9	410.219	245.818	241.929	384.065	330.036	310.733	291.478	279.655	389.625	174.091	227.839	426.8	422.136	277.5	345	287.727	345.81	306.5	237.588	215.778	281.647	356.292	351.409	325.545	441.452	342.647	244.571	264.344	347.952	212.154	370.267	428.967	354.828	216.611	142.323	296.75	353.381	214	469.538	277.143
1016	233.273	292.556	271.833	448.233	251.7	386.423	286	239.154	373.424	345.538	333.226	302.154	271.192	421.6	200.941	243.423	432.241	390.636	253.136	344.806	282.176	363.56	283.81	215.4	230.304	291.129	351.417	358.348	331.143	414.893	373.643	242.231	252.118	344.655	215.96	383.808	411.406	385.158	276.263	145.588	314.81	334.13	230.694	488.607	257.833
1017	246.65	311.129	320.063	439.545	246.667	369.538	250.611	223.233	430.125	338.308	323.704	302.636	296.714	389.875	189.632	248.063	416.25	399.423	262.786	344.607	300.385	354.625	282.682	246.105	248.24	285.759	340	336.045	319.882	389.091	428.105	266.471	275.619	358.048	223.067	368.528	404.586	378.731	269.2	148.667	306.25	327.267	232.472	498.654	288.5
1018	264.1	303	286.467	417.083	222.263	415.286	222.875	212.556	406.714	316.643	324.167	292.286	303.227	385.125	173.043	224.188	423.64	370.467	207.667	365.35	273.235	358.905	254.063	215.1	194.357	275.12	348.5	323.529	308.333	391.867	359.714	253.333	261.391	339.5	203.2	349.684	380	368.813	258.154	137.625	285.385	318.158	234.483	484.941	280.846
1019	277.389	306.621	290.4	425.893	258.364	386.583	247.625	235.333	402.829	372.174	293.364	290.727	324.111	405.696	171.105	250.345	450.4	402.522	236.176	339.769	313.955	369.962	288.783	232.364	216.185	285	352.645	322.412	307.727	403.148	354.158	270.944	292.923	371	202.143	373.969	393.545	366.069	291.84	173.212	302.688	365.478	236.543	478.607	273.368
1020	236.6	277.05	283.333	435.944	248.909	379.474	255.364	225.923	366.692	326.222	292.765	300.083	285.563	330.625	175.2	230.143	400.5	402.158	232.846	344.667	288.455	350.818	277.625	266.556	202.188	287.917	346.87	340.111	316.333	380.579	337.364	220.2	259.481	334.9	194.615	326.556	405.75	329.5	269.444	154	314.571	268	241.483	475.65	248.824
1021	271.5	312.303	272.136	445.967	248.457	386.3	244	216.208	374.857	339.438	298	294.5	320.655	363.143	177.727	259.793	440.5	395.409	224.308	359.862	291.167	344.742	311.529	258	229.773	306.704	354.441	374.417	291.769	415.552	390.667	252.294	274.433	332.115	201.8	357.303	411.656	371.964	262	170.912	322.25	305.667	245.27	506.724	237.059
1022	260.296	288.276	284.375	463.1	262.059	398.143	262.25	204.739	389.786	319.571	355.5	313	320.036	368.737	187.286	257.12	461.111	427.714	247.9	354.087	320.04	369.125	304.6	249	239.231	303	363.167	330.692	316.143	409.636	337.133	212	280.476	356.75	212.914	396.447	406.294	428.379	259.682	145.857	318.684	314.611	271.189	488.967	262.933
1023	272.565	304.643	272.375	442.606	253.353	372.581	278.222	226	409.2	333.125	373.32	315.296	316.548	422.278	187.529	245.7	432.444	370.667	255.882	336.579	340.211	346.04	279.158	245.533	234	293.9	351.579	354.882	328.688	435	314	243.615	283.189	333.05	215.848	365.138	418.036	383.556	257.05	157.618	316.44	311.136	238.688	512.625	274.727
1024	243.214	290.154	294.471	404.179	263.565	393.852	284.118	223.556	392.667	354.783	369.64	328.385	319.423	401.875	179.818	248	408.222	421.048	247.737	372.222	333.667	339.292	288.875	238.333	205.679	306.367	340.529	331.455	369.818	456.136	375.235	251.571	284.588	365.263	231.971	388.962	429.964	403.045	278.095	172.37	297.652	336.842	273.256	504.92	278.684
1025	254.706	300.607	287.5	447.355	259.969	399.281	266.944	220.037	390.267	359.222	359.091	314.533	292.571	405.19	175.5	231.543	462.941	456.762	252.6	401.6	285.68	367.25	290.957	248.824	212.926	310.92	367.143	381.286	327	422.429	362.765	248.308	306	359.16	227.3	376.433	431.364	395.462	285.286	149.097	342.316	345.632	271.718	484.5	300
1026	263.524	301.207	303.1	449.844	272.563	375.462	259.765	220.652	385.882	331.3	377.029	318.138	308.8	383.81	200.824	244.031	459.219	358.053	239.333	368.955	298.947	354.636	291.25	263.462	229.667	268.269	351.424	368.409	295.909	422.84	379.4	245.154	295.333	344.857	220	372.632	452.269	424	285.333	161.3	325.8	321.133	251.175	504.111	280.045
1027	221.826	262.036	292.357	394.286	258.862	366.077	224.5	205.5	362.931	322.379	292.778	274.96	290.324	376.955	164.308	229.091	411.972	375.304	219.211	344.583	299.35	319.654	275.5	218.429	185.87	296.867	336.885	333	316.294	400.333	369.813	241.688	268.321	335.591	201.625	326.333	383.759	337.731	254.769	150.25	270.636	315	224.975	471.786	274.87
1028	241.462	257.824	273.409	426.423	234	325.95	230.111	194.583	341.923	276.4	266.136	265.667	252.833	380.067	159.429	238.115	435	345.579	175.6	269.071	293.615	316.462	265	229.8	208.688	277.208	338.429	349.385	300.6	409.571	318.375	231.25	260.882	344.25	196.3	321.353	366.471	302.6	263	144.217	297.867	307.429	203.111	446.115	246.682
1029	235.167	271.552	268.65	393.037	245.273	359.71	258.25	209.68	349.371	312.923	288.875	285.619	276.941	403.941	170.263	235.188	462.129	424.444	220.765	372.864	316.095	324.167	283.429	220.444	213.552	300.393	341.042	325.556	331.75	383.5	370	253.769	247.895	379.719	210.741	343.536	427.815	358.571	274.44	153.694	290.55	301.95	206.235	466.639	265.448
1030	231.611	264.043	285.833	447.52	253.767	381.35	242.176	224.182	383.297	311	312.194	286.423	288.639	395.133	183.333	249.25	427.813	377.654	229.933	351.48	310.071	330.429	280.905	240.95	223.8	294.633	334.577	353.063	326.714	399.292	377.923	263.167	275.548	366.286	178	341.032	423.704	357.571	276.55	153.8	266.87	308.85	221.963	460.194	257.706
1031	246.063	289.375	291.474	419.414	232.714	370.259	277.538	229.148	364.88	320.423	332.179	301.346	295.2	390.563	171.632	240.769	443.793	374.174	234.1	334.593	300.565	348.455	275.6	220.733	225.727	301.897	335.781	333.471	335.059	380.905	380.6	243.636	271.839	333.292	207.333	352.162	423.964	379.222	255.067	153.679	299.19	310.704	220.865	452.44	274
1032	237.083	288.129	280.179	414.469	254.548	364.267	243	225.75	382.731	304.696	309.567	302.909	296.5	388	178.556	252.68	449.306	388.111	233.4	360.333	281.28	338.476	297.5	271.556	211.905	270	310.121	361	336.692	428.08	325	250.789	263.147	323.174	217.533	367.481	404.914	367.04	243.4	144.091	298.15	347.889	230.897	456.606	281.471
1033	258.909	289.171	294.714	415.32	246.2	376.5	262.933	213.464	375.5	323.208	302.727	306.185	300.139	409	169.941	243.741	441.16	398.083	227.842	355.333	304.917	351.273	276.143	235.444	224.789	298.741	321	357.875	328.077	376.813	336.75	254.389	276.222	369.963	207.625	363.243	413.276	380.905	244.905	147.971	327.348	325.643	207.447	471.161	273.571
1034	241.238	301.545	284.375	409.111	251.357	379.486	256.786	246.967	404.25	337.824	289.577	300.261	282.733	407.273	179.294	238.231	470.056	400.25	244.583	337.323	286.792	350.567	282.421	254.571	205.083	298	345.156	351.182	299.143	403.385	369.294	230.308	274.806	345.3	216.516	347.714	401.387	354.148	262.3	151.333	312.5	310.368	222.576	481.045	288.929
1035	269.75	311.381	300	443.156	249.567	392.484	257.882	221	412.848	330.636	321.577	275.25	277.586	352.5	187.462	244.435	485.516	422.207	209.385	359.25	272.385	337.231	283.714	225.737	225.692	287.381	328.25	369.75	312.833	429.077	368	274.063	284.138	326.5	207	343.029	387.84	351.1	244.412	165.6	311.533	344.857	220.962	466.032	303.778
1036	271.316	318.148	289	445.813	231.258	403.115	249.077	224	400.893	301.043	304.286	295.364	327.28	387.105	182.821	254.867	442.526	425.421	229.45	351.778	299.414	348.964	277.143	259.263	250.885	283.516	335.528	338.056	341.786	423.577	363.929	261.118	262.286	305.44	206.314	343.5	415.063	403.52	247.4	147.286	277.056	347.2	253.743	492.935	276.652
1037	269.95	302.043	303.333	427.121	262.333	390.133	257.882	218.69	397.741	340.174	299.12	307.32	285.25	416.565	175.636	257.4	470.697	422.333	237.75	360.333	311.577	365.84	313.059	243.917	232.778	305.069	353.118	360.125	348.25	408.476	357.875	272.765	273.857	377.28	208.974	334.684	405.964	384.286	269.65	156.581	311.556	322.654	235	488.939	263.529
1038	284.067	303.162	299.517	449.577	259	354.156	246.4	221.229	389.563	347.4	323.31	321.957	280.333	374.294	180.091	260.379	457.939	390.853	248.444	345.455	308.333	367.708	298.565	259.647	234.375	293.448	348.217	352.864	318.2	401.48	360.154	264.25	295.559	351.042	227.806	384.778	428.091	384.167	265.929	159.735	298	314.385	236.412	496.607	252.8
1039	248	297.25	269.786	429.944	209.941	370.778	286.75	217.588	343.278	324.105	325.053	307.222	320.368	380	173.882	244.3	377	374.118	240	360.533	312.083	322.381	292.636	226.467	217.611	289.308	325	325.706	314.455	376.824	325.8	224.444	288.826	321.643	201.783	379.235	395.15	338.833	236.692	146.296	299.583	322.111	222.067	488.423	245.353
1040	243.182	261.783	284.429	419.346	225.588	386.13	222.154	201.706	348.524	316.25	314.25	282.643	319.545	347.813	184.167	228.591	451.533	386.471	259.286	337.733	275.588	301.875	275.077	233.571	206.471	285	324.762	329.563	355.333	343.462	336.833	208.222	242.579	311	232.5	338.438	417.733	371	244.25	151.773	268.267	270.611	248.679	485.176	212.182
1041	247.063	267.111	279.071	398.176	245.824	369.071	252.75	220.643	339.294	294.929	339.714	234.182	293.579	385.071	158.929	236.625	446.067	344.136	269.4	313.385	320.333	328.529	242	233.182	221.563	291.727	335.222	365.867	321.143	399.765	345.667	259	240.905	338.308	224.136	361.444	425.778	355.938	248	159.579	275.1	306.944	227.679	463.053	276.5
1042	262.692	265.476	251.467	406.36	254.348	389.333	249.143	219.5	377.278	348.364	363.714	292.6	293.941	393.647	181.75	243.519	416.3	365.842	233.889	322.176	313.857	360.947	257.25	259.429	215.6	276.368	324.091	373.875	290.25	365.294	375.067	223.75	273.542	347	222.421	319.579	407.316	367.063	253.438	143.826	321.111	353.143	238.462	453.5	261.667
1043	277.476	308.645	245.417	436.839	263.923	396.516	265.063	217.897	384.038	349.583	369.2	347.143	336.4	425.25	193.577	238.423	451.419	401.24	242.235	406.667	278.188	366.409	294.667	282.857	224.852	283.897	360.767	361.08	352.438	423.217	350.909	250.556	294.8	344.7	210.68	366.8	446.654	427.207	266.895	159.481	330.7	297.526	240.488	498.735	251.25
1044	252.538	285.105	254.524	403.818	231.714	350.524	244.286	195.765	366.286	298.235	356.632	284.857	304.619	387.75	167.583	231.2	428.938	352.692	219.875	397.857	277	349.875	282.214	276.25	225.313	295.765	369.81	380.909	334.615	426.154	314	227	261.818	364.5	206.842	352.412	383	387.818	258.389	156.692	310.727	302.421	233.68	466.846	261.643
1045	245.955	274.893	298.389	423.188	232.405	352.103	262	210.643	316.692	309.44	281.731	287.36	267.667	395.667	194.65	231.353	430.656	376.64	217.133	333.895	288.591	348.129	289.393	241.188	216.1	299.206	335.714	339.952	326.75	396.815	357.3	244.333	259.538	352.826	196.444	349.417	370.545	386.826	253.957	155.417	273.091	358.278	209.077	450.9	260.261
1046	225.81	291.423	274.813	432.471	247.8	372.846	233.688	215.909	350.5	301.478	294.962	269.75	267.514	393.793	146.294	239.469	453.929	408.444	225.471	368.233	289.667	349.364	294.158	236.235	228.833	294.118	327.8	350.478	307	394.25	300.091	261.786	266	328.826	216.139	355.357	399.963	343.556	250.458	150.515	287.889	321.542	217.946	476.652	263.737
1047	238.1	263.826	232.474	409.692	253.857	365.423	246.9	226.727	366.361	339.667	292.929	300	273.353	389.944	167.765	248.321	464.862	361.75	217.333	376.909	315.364	323.381	280	218.588	231.625	295.385	343.97	339.318	287.333	389.833	373.385	227.933	288.781	337.115	202.973	367.552	410.6	377.083	252.643	155.656	310.9	342.905	215.677	476.333	274.227
1048	221.389	286.724	239.778	437.129	251.857	370.563	254.8	215.333	388.636	327.833	283.952	292.9	299.529	394.143	176.435	237.103	490.941	397.667	227.714	332.565	281.55	358.4	295.75	241.056	206.857	309.706	335.757	362.857	321.8	405.348	356.067	261.952	273.538	374.381	208.033	360.355	405.914	376.053	280.952	153.643	305.818	307.381	241.027	454.444	256.524
1049	259.778	287.31	259.875	433	232.226	337.567	249.714	222.609	372.433	302.25	303.069	290.846	272.192	404.5	165.839	252.133	441.647	400.789	224.333	357.667	290.154	347.559	296.65	264.385	229.171	288.788	319.35	338.529	328	393.864	380.611	271.471	263.704	320.542	216	343.424	412.692	371.8	266.167	140.333	288.438	339.32	206.771	451.781	265.706
1050	228.688	264.353	274.077	403.571	250.917	365.048	231.667	202.4	320.091	307.364	294.889	266.6	297.25	372.313	171.895	222.12	432	419.65	209.2	318.167	280.8	334.75	275.143	226.375	206.273	280.389	332.045	398.25	294.222	374.957	307.1	268.875	246.071	333.882	209.118	328.375	345.444	316.4	262.385	149	292.667	391.923	208.769	468.1	274.438
1051	230.278	292.767	278.409	420	251.75	376.387	243.471	210.13	367.84	324.37	299.12	292.464	283.2	397.45	171.824	242.467	440.071	384.107	220.846	329.115	300.714	365.318	306	243.8	228.524	297.871	343.8	345	318.063	397.069	330.462	238	273.375	345.556	201.778	365.032	383.677	376.37	258.48	160.821	334.563	328.842	220.886	496.875	243.615
1052	216.526	333.95	261.063	415.308	226.471	338.261	229	206.276	353.556	298.125	278.947	259.467	295.667	332.636	162.824	232	430.923	394.222	232	325.938	316.864	330.143	274.786	193.273	198.533	298.3	296.545	318.417	292.222	399	365.2	240.231	257.929	376.444	202.167	317.857	381.762	310.368	244.917	149.238	298.176	265.8	243.522	420.188	283.636
1053	261	303.034	263.667	422.182	257.765	368.588	245.813	216.654	409	327.407	325.111	276.385	285.667	431.826	171.167	261.032	430.393	409.12	227.333	331.857	287.381	348.852	298.053	242.167	227.556	274.367	351.267	354.792	313.154	422.458	343.5	250.619	255.933	352.682	203.424	366.684	426.063	369.97	268	162.724	305.625	356.476	236.733	465.543	266.536
1054	240.941	308.679	266.647	451.433	251.6	398.5	271.563	220.207	398.143	294.625	333.107	305.045	290.629	376.476	176.286	255.56	434.897	404.583	229.563	369.85	291.778	350.739	329.882	262.933	200.435	279.226	376.297	349.048	322.944	418.407	354.923	277.2	266	351.2	204.395	377.136	419.828	387.72	272.778	139.636	286.429	340.222	236.528	490.613	254.563
1055	266	348.292	273.4	458.885	241.52	389.043	234.5	219.516	385.867	324	311.4	282.769	299.714	366.8	190.421	251.345	451.037	388.24	243.053	395.333	310.647	367.143	270.5	227.231	224.194	291.345	335.594	380.313	332.059	415.538	410.071	261.313	290.605	347.767	231.844	370.684	405.065	406.483	279.609	168.846	300.647	344.75	243.927	489.083	278.545
1056	258.478	297.143	298.9	450.593	248.68	398.793	233.6	211.077	396.5	347.962	343.355	315.833	325.923	381.211	204.947	258.5	447.5	400.852	262.059	365.929	325.87	361.5	283.409	236.733	211.609	283.258	345.2	356.75	314.5	398.75	345	260.938	270.967	340.273	227.516	379.417	400.028	380.786	270.261	165.704	317.85	339.16	238.513	523.31	268.381
1057	234.6	305.226	279.833	449.735	243.194	399.731	249.9	227.923	401.515	323	293.636	321.321	313.75	388.2	190.8	256.129	471	419.923	268.125	362.391	327.222	361.208	287.417	254.462	245.476	280.56	360.433	355.545	333.429	399.667	374.813	255.5	274.061	380.818	217.429	374.156	397.793	387.125	261.56	173.875	282.048	290	253.559	474	272.286
1058	220.375	330.292	253.889	424.174	250.563	396.906	271.471	213.923	384	322.545	325.452	304.476	296.909	392.857	198.091	265.645	451.25	396.435	259.389	366.481	304.667	366.633	298.941	229.941	228.643	247.828	362.25	378.529	331.188	407.893	346.059	271.667	250.714	359.778	204.778	355.556	417.407	359.708	267.063	159.429	297.87	315.333	256.667	489.586	251.875
1059	260.944	290.704	263.947	441.036	266.828	420.594	254.813	219.462	374.552	325.043	329.273	291.958	307.462	380.529	191.417	252.167	440.531	424.96	220	364.633	300.455	340.897	284.955	244	213.125	276.483	361.263	394.316	318.25	437.826	364.267	256.133	285.594	362.048	206.69	368.914	425	395.409	280.913	164.242	329.364	327.643	225.813	484.121	271.609
1060	267.321	298.538	260.692	466.107	247.419	411.364	256.929	218.12	388.32	351.227	387.261	307.739	325.516	385.8	194.81	253.481	469.789	425.962	238.2	385.64	297	370.333	290.619	291.091	238.333	275.308	355.094	349.625	302.2	401.567	362	256.2	288.552	360.424	244.71	380.852	440.844	406.526	275.55	163.633	333.318	322.318	243.265	492.043	277.864
1061	251.35	295.559	276.786	479.125	256.818	401.148	264.714	229.257	383.171	357.241	343.885	309.238	322.885	396.364	205.9	234.485	474.853	433.552	249.467	401.333	301.292	371.31	293.409	246.714	250.458	304.609	377.056	345.769	297	394.08	376.857	218.143	311.406	373.375	223.7	372	474.242	390.968	274.565	157.545	331.5	334.154	266.743	517.125	276.625
1062	259.955	314.552	250.077	471.607	224.929	412.29	242.955	223.571	401.265	335.69	351.818	292.394	326.481	399.5	183.364	229.917	417	368.045	262.294	381.19	297.647	367.533	313	241.571	228.826	280.971	370.615	375.5	354.588	434.679	370.2	243.636	285.31	375.5	236.933	326.4	440.31	404.92	286.429	152.174	317.529	338.8	239	490.1	265.174
1063	238.174	267.48	276.038	420.76	243.706	338.387	253.923	210.96	342.7	288.905	293.115	280.667	280.692	382.222	174	254.6	427.1	374.043	209.118	314.762	262.773	334.276	302.857	212.824	197.92	296.156	347.559	339.24	313.053	388.75	324.308	251.5	265.773	345.87	209.167	335.12	411.706	346.346	248.538	152.036	279.143	295.13	210.286	456.273	250.095
1064	244.458	282.969	282.938	405.286	242.969	372.313	225.235	205.429	363.1	293.481	279.143	260.85	268.4	404.545	167.222	239	451	428.115	225	345.071	299.458	355.423	272.533	218.933	238.045	288.154	349.516	318.833	285.1	370	368.421	269.462	276.806	358.818	223.862	336.438	389.483	359.04	266.636	141.433	297.526	322.185	204.103	445.917	243.368
1065	256.458	279.75	273.222	419.586	239.677	343.2	216.929	229.455	374.567	316.739	287.714	276.722	283.786	372.6	172.313	241.16	446.606	382.929	221.609	375.3	298.111	328.069	297.941	251.182	231.786	298.037	351.455	344.053	314.833	413.885	371.588	239.435	267.607	333.059	206.387	333.135	394.483	373.286	267.464	143.571	307.278	290.55	227.5	493.938	280.095
1066	245.667	267.393	278.65	435.276	232.867	354.571	235.462	213.222	353.621	313.5	299.52	295.6	283.645	360.25	165.053	263.258	438.515	391.179	233.667	352.407	300.524	337.333	300.478	240.143	209.667	303.844	357.923	339.65	328.833	433.88	323.444	247.579	241.471	359.038	194.485	359.71	432.806	371.64	269.25	151.543	281.043	322.316	212.031	479.5	269.273
1067	264.9	253.76	278.526	437.192	255.222	364.76	249.563	217.75	379.455	330.724	311.333	284.778	299.308	409.292	167.458	240.406	461.179	375.955	228.19	367.905	292.864	366.905	297.417	249.688	214.185	284.5	337.033	349.632	337.167	391	361.471	258	264.903	340.762	200.727	355.452	444.963	368.455	259.893	153.29	303.308	347.04	220.444	449.563	241.625
1068	249.188	281.333	282.6	433.344	237.769	367.731	211.545	218.462	357.759	320.864	305.5	281	289.094	423.25	185.381	235.667	464.244	348.909	236.188	391.375	334.467	337.778	288.316	226.824	202.818	291.1	341.571	363.636	298.923	375.417	394.625	286	275.167	330.4	217.031	383.966	435.806	402.5	254.813	167.871	284.762	343.188	237.9	462.8	276.4
1069	230.5	294.462	271.056	419.727	243.259	370.192	231.846	216.607	389.069	334.154	322.44	317.143	273.286	393.652	178.542	237.848	453.364	389.056	249.364	331.261	302.842	320.833	297.4	227.467	218.286	278.321	330.714	360.824	310.647	393.409	394.813	260.556	265.235	364.696	203.528	376.094	399.152	372.12	277.579	146.241	297.6	326.375	215.931	465.345	264.19
1070	241	285.13	245.2	411.368	237.778	357.833	209.833	204.885	367.688	285.467	286.368	282.563	275.333	353.417	158.353	228.684	440.2	397.938	232	347.813	309.6	330.778	274.538	214.5	195.471	269.385	323.654	325.375	302.727	374.6	356.889	239	239.542	343.643	199.375	358.294	354.19	320.813	264.133	165.333	326.667	343.5	209.731	427.368	255.333
1071	272.042	295.111	249.524	437.879	250	344.857	261.611	208.433	385.545	311.808	315.135	291.88	304.625	404.579	188.158	242.207	404.846	397.655	266.6	362.667	306.292	350.16	287.455	258.643	223.833	272.969	316.806	366.1	309.688	387.304	345.333	238.6	278.303	332	225.645	364.056	413.188	393.692	249.818	148.893	312.043	371.423	227.833	488.971	254.818
1072	248.941	326.708	253.467	395.444	243.95	338	220.25	204	394.556	285.833	314.533	273.176	286.5	414.5	168	237.053	457.333	385.278	250.111	366.6	292	355	281.875	227.8	210.545	251.35	293.19	332.857	377.167	383.5	360.714	214.6	270.857	322.714	219.545	354.625	416.133	352.429	274	146.095	312.263	336.188	245.742	446.75	268.5
1073	258.55	308.846	261.81	434.481	252.536	394	227.235	232.345	378.929	359.118	302.786	284.4	284.967	412.211	183.174	253.793	458.885	446	244.9	376.37	298.278	371.391	291.609	272.412	202.667	289.625	324.97	353.75	354.833	417.448	368.688	230.818	293.821	302.346	219.033	358.862	433.034	351.885	289.133	169.086	310.294	335.652	243.139	480.081	282.375
1074	266.789	300.583	272.714	444.44	253.276	387.111	251.067	225.292	379.531	359	332.586	314.379	299.727	371.64	199.417	243.375	446.296	403.5	251.158	384.905	312.4	328.364	307.895	262.556	231.318	293.103	343.471	376.588	314.947	414.042	341	254.471	291.185	367.611	230.538	370.618	438.357	376	262.7	159.966	340.5	328.84	249.189	487.393	272.526
1075	247	282.091	245.611	398.714	227.588	324.375	222.143	222.16	351.737	321.273	307.952	303.929	289.429	335.556	174.385	219.76	445.15	400.318	267.3	357.857	293.667	355.923	292.533	212.625	210.667	256.875	328.526	327.5	310.692	375.8	339.25	231	273.421	344.526	216.524	358.55	400.182	344.8	273.25	146.714	288.688	317.455	235.2	496.958	248.333
1076	268.8	303.65	249.083	413.75	253.667	351	234.75	230.636	349.708	299.412	327.167	276.25	307.35	343.579	195.231	224.19	421.813	391.421	232	266.923	273.556	346.727	296.933	258.25	211.857	248.885	323.955	355.692	301.75	359	325.5	256.636	242.737	342.313	205.895	298.214	396.227	348.75	266.154	147.429	295.333	344.176	250.56	445.435	244.538
1077	268.667	263.895	272.833	403.565	238	381.063	249.769	223.8	330.313	288.727	352.429	288	295.95	351.4	182.5	240.208	410.556	412.25	229.545	337.762	303.813	345.875	263.5	209.375	225.438	281.55	330.167	388.846	300	378.375	307.143	241.5	235.45	370.429	202.95	309.167	423.65	386.556	252	156.75	308.588	297.5	206.391	487.813	268.833
1078	273.45	280.885	296.217	467.703	243.5	359.806	263.769	216.032	390.231	335.818	363.219	332.04	341.444	433.85	186.318	243.029	432	411.19	256.125	371	282.037	352.375	289.484	277.571	240.192	301.467	362.241	376.059	333.067	425.667	387.278	216.7	261.829	345.593	208.966	358.1	417.607	406.483	273.524	164.143	322	323.111	227.438	522.955	260.882
1079	258.25	332.667	242.35	442.56	259.576	356.719	273	227	383.448	345.846	359.2	333.889	334.5	401	199.421	256.571	469.222	418.367	260.625	422.286	315.714	355.414	304.84	248.4	240	294.464	360.75	370.818	326.467	441	410	229.923	293.027	367.909	243.037	357.853	448.088	412.207	282.84	160.054	311.8	343.25	260.618	490.625	285.917
1080	286	312.219	270.688	425.314	229.231	393.788	259.571	216.355	396.273	344.542	396.519	337.143	314.483	393.857	207	273.667	445.452	392.6	240.769	392.72	332.714	373.962	312.05	254.412	224.333	293.769	345.118	363.929	315.286	428.429	390	256.273	267.656	344.385	227.472	370.688	438.618	407.844	252.391	174.345	334.632	311.348	244.727	505.742	252.16
1081	258.364	249.958	268.706	424	232.103	370.462	260.417	219	325.069	324.241	298.939	274.12	278.486	409.864	163.48	236.833	441.25	382.75	205.188	362.556	293.333	325.963	268.5	217.833	206.857	292.25	338.294	346.444	332.3	374.64	370.867	253.143	261.4	343	191.303	323.788	400.091	334.96	250.158	156.63	280.381	322.294	231.486	490.885	257.278
1082	243.8	259.042	305.059	437.436	256.111	368.097	232.059	219.696	359.333	332	309.818	273.88	261.355	400.706	185	242.393	417.273	373	220.083	366.417	289.75	318.2	282.6	255.417	227.704	299.87	332.643	386.455	321.125	396.889	355.588	272.722	265.226	333.778	202.296	329.563	414.654	369.76	269.739	145.654	285.381	293.895	208.636	453.143	276.7
1083	244.75	269.96	248.211	446.636	233.848	378.2	253.05	215.528	382.838	332.85	300.609	280.87	273.242	376.476	170.412	233.519	427.735	361.909	224.773	357.808	299.043	342.462	306.444	195.471	218.611	297.5	326.034	369.148	314.067	393.519	359.6	245.706	256.148	346.346	210.267	346.484	406.657	335.6	279.76	155.6	282.952	292.476	222.135	462.267	277.125
1084	237.591	264.333	251.958	426.4	232.967	335.094	254.923	215.345	388.828	307.741	311.321	291.591	267.75	387.267	174.955	233.912	473.28	372.12	211.647	352.042	263.25	337.179	257.04	227.933	212.25	289.448	329.242	335.81	299.833	421.909	340.364	244.583	252.313	391.72	212.344	334.389	394.75	341.842	275.737	149.5	300.375	299.65	220.737	472.81	280.158
1085	269.136	271.84	258.455	435.281	234.4	364.063	220.778	234.206	400.912	334.643	315.19	271.762	270.184	384.893	170.364	233.034	444	384.08	256.6	356.522	265.591	342.696	291.833	243.462	243.682	310.242	350.033	368.714	343.286	405.625	410.063	259.313	273.219	338.043	219.9	325.694	419.529	340.423	284.963	148.839	326.778	342.778	229.556	449.115	283.8
1086	256.375	272.3	259.333	396.9	250.069	368.321	249.154	219.655	355.2	295.467	312.048	293.429	278.212	386.174	178.143	237.667	442.774	396.048	236.938	366.565	299.6	367.095	287.579	209.095	237.29	286.611	323.682	380.8	310.4	422.636	373	213.75	270.345	351.211	211.214	363.906	401.034	372.407	277.786	154.467	323.176	315.652	207.6	452.889	275.818
1087	250.579	268.76	284.4	413.364	235.235	360.875	238.733	207.419	359.793	323.2	321.84	285.955	285.971	390.8	182.909	242.324	456.75	379	229.294	349.926	301.05	375.357	302.45	241.905	220.875	286.484	339.344	353.391	308.286	408.448	333.308	281.857	276.781	366.828	205.194	358.419	433.346	375.433	273.5	151.16	301	364.529	226.179	493.154	257.625
1088	286.667	294.111	245.333	416.12	254.786	351.087	253.308	215.318	418.731	324.846	311.52	308.269	297.167	390.154	175.609	242.387	438.512	372.24	240.2	366.88	318.619	339.565	304.765	233.75	231.217	283.059	342.552	342.136	338.263	376.261	359.182	266.688	265.667	344.2	231.8	342.375	387.526	348.435	274.696	153.606	313.269	331.667	214.951	479.595	265
1089	277.458	305.897	242.4	440.44	256.588	397.933	232.563	210.375	403.344	313.107	299.939	289.462	305.179	353.542	172.905	233.28	481.545	384.517	225.083	328.5	315.458	386.16	290.833	243.867	219.5	285.75	342.846	348.304	331.25	434.304	360.846	238.875	268.909	331.88	211.438	363.1	402.55	381.476	276.333	151.034	309.762	350.063	230.5	486.5	269.857
1090	266.056	309	247.611	411.206	257.586	379.828	220.769	204.867	384.853	324.5	316.538	293.069	296	336.667	186.5	256.645	448.667	397.786	224.2	380.714	293.417	373.75	300.944	239.176	235.071	281.394	330	341	313.571	422.148	361.857	263.667	276.516	346.556	228.4	352.083	421	356.391	242.438	148.24	319.412	331.952	239.229	460.581	262.059
1091	292.478	290.192	277.522	434.237	260.152	396.794	260.667	224.929	407.813	309.8	317.586	286.88	293.457	414.391	188.556	254	427.077	419	235.471	396.615	284.92	371.879	291.857	220.333	206.588	294.08	346.444	344.65	321.125	393.214	339.429	248.6	285.333	315.759	229.889	328.061	406.833	370.944	263.087	157.667	300.7	332.667	245.941	495.37	263.762
1092	263.059	302.45	282.476	456.778	252.474	406.087	255.143	231.75	397.179	355.484	343.423	288.84	292.212	361.188	192.688	229.25	457.242	367.5	233.722	364.471	294.5	339	329.688	239.5	231.5	271.242	330	384.905	304.357	385.727	372.353	282.083	314.912	316.44	224.172	359.556	445.517	342.455	293.917	169.385	323.632	318.8	251.27	478.867	279
1093	232.471	285.903	253.727	431.786	246.743	363.643	258.75	202.08	381.609	332.296	314.429	279.944	302.84	357.688	169.143	228.5	433.31	418.423	230.333	340.15	291.133	344.143	304.5	234.857	225.444	270.259	354.75	373.923	296.429	388.37	398.538	255.867	264.241	347.381	223.267	377.148	438.531	366.385	293.529	176.92	306.556	337.471	242.595	502.607	262.364
1094	234.929	270.583	299.467	429.609	252.125	376.769	242.941	229	365.281	321.385	321.926	291.28	287.788	405.579	177.526	251.667	464.971	421.545	172.5	403.519	262.667	363.3	323.917	235.571	239.233	277.214	343.25	384.444	301.889	418.833	359.063	249.167	252.5	355.95	218.083	356.52	448.964	386.194	294.75	168.097	332.6	318.619	237.429	486.267	251.438
1095	268.722	319.206	285.842	454.97	248	400.043	274.077	231.692	354.242	332	352.613	301.607	312.188	378.4	174.278	241.88	450.586	422.15	229.526	374.04	287.222	337.679	318	259.214	266.962	293.069	330.821	355.063	313	409.429	314.529	237.824	262.433	349.56	223.148	333.367	405.074	321.308	274.053	158.649	347.222	324.917	213.412	504.968	275.588
1096	275.217	307.2	289.5	437.516	231.806	395.636	285	189.316	338.5	331.75	395.778	316.8	304.552	399.833	179.85	227.5	455.563	415.8	252.733	368.364	289.5	374.3	291.111	257.357	243	287.889	345.44	395.636	319.286	408.067	374.077	233.235	293.5	329.226	224.545	355.941	446.741	411	307.417	148.5	329.4	348.647	235.969	496.167	282.84
1097	287	292.389	260.632	450.586	250.483	411.038	275.133	228.286	354.893	354.261	361.652	322.769	330.419	391.176	200.842	242.5	447.667	400.964	246.8	393	313.682	379.222	286.941	299.833	226.667	290.433	353.031	364.087	319.267	428.6	373.357	238.857	286.316	395.609	236.935	378.222	450.939	425.391	289.32	146.92	328.588	324.25	257.114	480.406	295.1
1098	275.261	301.794	257.5	433.971	244.781	415.857	246.625	227.704	381.2	339.5	389.615	318.56	325.469	387.4	168.053	230.097	414.97	393.478	242.643	409.68	310.048	372.308	295.813	249.643	210.842	304.154	369.533	352.087	312.714	405.941	370.625	253.231	244.519	371.095	238.621	351.679	427.842	409.478	296.429	143.5	338.043	324.387	243.372	500.364	264.444
1099	254.722	258.37	271.955	429.875	237.226	361.086	217.6	217.444	368.966	308.833	282.107	280.2	268.289	367.85	169.6	248.03	442.233	361.214	227.938	357.44	300.158	346.952	280.407	238.769	206.444	276.867	332.452	312	302.538	365.889	362.588	267.667	251.567	358.63	214.387	340.324	408.115	371.5	270.565	151.559	293.909	315.688	215.553	458.407	246.85
1100	256.727	277.643	258.444	436.972	243.297	338.037	265.056	218.318	354.241	346.765	285.484	283.808	274	393.571	175.92	240.71	395.37	388.565	220.111	348.409	290.579	322.576	290.727	213.067	218.68	290	349.969	341.87	315.667	391.621	342.882	258.412	261.75	321.52	192.966	353.765	394.97	376.522	245.889	156.138	311.304	322.714	228.422	451.677	252.682
1101	220.5	254.591	238.071	407.043	254.077	342	221.429	200.045	363.063	309.5	317.909	275.952	261.7	378.947	142.083	255	395.211	349.65	188.4	315.667	303.1	310.389	246.5	223.4	222.353	284.87	327.231	294.684	308.3	334.154	300.2	259.714	253.714	325.222	212.929	367.65	368.238	340.692	250.75	150.579	293	355.769	228.069	443.52	265.45
1102	307.077	284.9	258.357	408.31	232.077	351.813	259.929	206.414	360.852	329.231	295.032	296.2	261.806	357.045	179.414	245.036	449.432	396.346	248.929	350.192	297.381	344.424	302	260.357	240.613	294.194	345.636	325.067	301.556	368.522	372.944	268	263.594	355.769	190.1	353.111	390.722	355.923	225.381	154.115	299.478	346.545	228.241	445.9	272.733
1103	244.063	283.385	245.462	414.267	247.161	357.621	241.083	208.688	355.235	306.25	300.619	275.25	299.111	371.882	192.167	249.094	429.839	400.92	194.353	333.421	310.636	370	297.316	259.533	212.6	293.281	327.563	358.905	312.591	376.84	367.273	246.929	267.486	368.65	217.441	370.607	395.281	374.852	298.526	150.156	320.368	310.84	239.813	463.815	281.125
1104	272.053	271.529	241.542	409.036	229	391.448	270.091	212.758	351.043	328.267	307.87	303.391	283.636	366.167	192.611	254.962	459.969	371.227	222.462	363.464	287.708	356.364	299.3	239	225.231	272.273	347.103	370.1	332	401.308	361.263	230	252.29	363.571	209.967	360.031	410.235	358	266.182	163.556	316.88	311.708	218.774	433.242	269.125
1105	263.136	274.708	248.4	424.107	260.361	369.167	235.75	227.379	377.867	323.37	300.344	276.435	287.111	367.762	189.261	241.258	457.925	385.714	247	361.043	307	352.741	299.571	257	231.419	309.462	346.692	347.944	334.636	402.167	366.917	240.692	280.933	320.222	212.031	377.536	423.297	377.172	248.667	147.593	333.947	310.2	210.8	480.433	268.304
1106	253.647	296.794	251.059	429.514	254.563	404	225.438	208.967	363.5	304.385	300.091	269.231	286.667	396.381	199.111	247.72	453.8	408.25	215.214	345.286	288.308	330.464	289.588	254.952	229.043	262.64	328.724	370.708	340.8	439.321	383.231	259	266.36	336.792	216.394	371.656	415.081	408.88	257.36	147.767	285.933	324.444	228.263	451.571	256.81
1107	236.65	331.81	278.273	434.897	246.027	385.581	238.619	208.593	403.882	322.759	319.914	293.577	285.55	399.412	171.611	250.441	474.697	375.87	236.706	336.143	285.625	381.688	287.15	249.273	231.379	294.031	335.029	343.75	337.273	391.4	336.111	260.438	236.778	331.667	227.483	374.355	405.032	337.636	263.08	150.074	316.5	339.682	221.543	494.25	284.833
1108	270.833	331.917	270.759	430.074	237.129	346.935	228.462	208	411.292	320.115	287.438	288.115	302.065	349.5	173.926	237.103	451.056	432.571	226.824	373.409	289.286	370.464	301.684	266.545	224.16	287.407	360.032	380.857	301.611	409.2	385.067	240.375	278.176	322.154	222.655	358.324	428.107	355.966	282.136	148.387	300.583	341.65	228.326	473.483	266.143
1109	275	308.281	284.783	422.135	261.833	365.643	230.529	221.88	420.517	320.788	311	293.621	280.4	387.75	175.722	242.72	439.3	419	219.222	399.8	284.636	366.071	314.962	236.875	240.16	256.081	360.108	382.467	314.846	387.923	394.625	254.789	273.909	361.053	218.586	374.25	419.767	379.12	272.95	148	283.5	329.467	249.243	501.472	261.929
1110	248.5	302	282.333	411.032	275.613	390.571	252.615	216.103	392	356.08	328	305.55	300.655	350.526	185.842	247.267	473.286	414.759	223.235	374.16	302.037	384.833	290.958	252.294	200.72	264.6	367.556	373.294	315	382.741	363.154	267.688	274.563	361.6	216.943	361.345	402.094	368.043	285.12	161.543	316.269	319.895	254.622	481.25	267.04
1111	280.333	318.645	265.417	424.387	259.912	399.407	252.529	245.966	371.686	309.769	314.588	314.619	299.531	384.294	182.1	242.25	461.472	380.174	254.429	359.909	299.1	354.88	301.235	258.25	249.375	264.483	347.344	340.957	290.688	410.357	391.333	281	258.731	354.542	211.929	368.767	430.455	358.704	280.105	155.364	324.273	336.409	257	497.147	251.391
1112	241.5	295.2	270.364	441.188	231.871	411.056	253.824	224.476	386.423	324.741	302.97	296.455	315.467	363.5	193.4	237.379	448.267	387.042	240.571	396.238	312.75	360.792	319.458	254.947	239.593	296.828	318.862	379	317.875	433.621	399.167	260.722	243.136	357.364	205.656	362.231	440.786	396.458	277.318	151.417	309.8	336.783	230.545	503.765	244.5
1113	216.067	268.036	266.333	418.233	238.344	400	272	216.25	378.423	355.667	323.481	302.5	346.174	385.895	194.143	256.042	426.885	373.5	243.5	409.889	289.474	393.81	302.579	249.278	249.05	293.233	360.789	351.5	312.846	427.259	353.583	264.813	286.125	366.2	225.115	338.889	451.128	356.462	267.632	161.222	312.5	328.2	259.158	511.333	260.833
1114	249.409	265.897	262.75	452.276	250.667	401.229	229.182	234.407	376.938	351.091	360.875	312.227	308.903	391.722	194.261	246.588	445.276	428.421	274.474	417.933	284	375.769	298.824	251.588	231.375	275.909	370.793	364.25	317.833	434.6	373.438	210.375	286.633	350.8	232.207	356.704	434.207	387.143	302	158.952	355.714	294.045	254.459	490.026	260.174
1115	294.35	302	262.188	448	248	385.813	276.846	249.75	380.172	356.893	357.821	318.467	328.385	354.65	195.056	259.933	457.619	372.533	263.333	417.316	309.429	387.387	297.6	242.944	258	293.29	374.318	364.222	372.909	414.48	357.8	242.375	283.733	386.933	232	368.483	453.029	419.28	300.45	150.968	310.333	334.211	249.107	469.207	278.538
1116	296.346	297.579	261.25	453.5	254.483	382.6	252.588	233.5	386.759	348.75	371.231	306	325.348	394.944	210.333	249.594	418.793	434.571	263.333	388.923	316.727	332.52	311.75	226.643	224.586	296.243	371.68	353.941	326.071	400.36	348.714	222.875	252.519	413.8	220.556	359.969	441.111	421.818	293.909	171.973	342.059	329.115	260.793	491.414	288.304
1117	235.318	269.655	283.048	448.862	220.483	348.727	233.067	232.094	351.28	293.524	293.692	285.522	272.069	379.421	165.158	239.154	428.731	390.333	238.632	338.455	280.632	297.571	297.346	228	199.069	302.75	326.5	360.438	310.6	411.931	348.333	246.385	261.276	350.92	223.852	350.059	376.417	374.25	270.083	143.545	302.182	278	228.541	445.767	246.158
1118	229	287.586	260.588	429.733	222.821	357.29	236.882	221	366.833	306.24	283.407	286.045	257.029	410.692	155.786	247.233	427.233	349.48	218.5	336.625	310.652	329.571	280.118	256.091	224.931	278.241	328.516	378.778	346.182	395.56	351.4	251.25	257.242	365.519	193.692	363	387.25	369.192	261.952	152	288.5	329.706	218.85	435.222	271.038
1119	226.125	226.071	251.625	405.818	231.682	311.4	247.444	205.762	351	285.125	282.611	277.364	283.667	363.727	154.429	212	448.2	359.118	184.833	294.3	297.846	326.933	265.583	188.417	214.706	266.143	292.263	330.462	235.571	363.538	333.667	205.111	258.269	319.471	203.067	336.688	355.3	333.769	246.214	137.056	290.857	319.5	200.583	449.6	251.579
1120	245.421	273.452	256.72	406.452	238.7	344.071	245.455	221.613	365.258	301.211	275.76	282.783	288.414	403.9	175.75	251.912	444.4	416.409	243.286	313.941	279.857	333.318	306.821	238.615	212.808	285.1	330.533	351.056	305.214	380.522	365.75	268.5	269.333	386.533	196.281	337.258	398.458	354.316	242.714	163.143	290.577	296	232.488	445.69	280.381
1121	235.364	313.704	259.862	420.156	250.553	343.276	228.286	201.389	359.903	321.515	308.385	295.611	278.972	376.65	179.615	237.75	448.679	401.276	240.389	384.63	279.038	366.968	316.632	240.632	244.556	303.538	327.714	375.773	304.688	396.394	373.2	254.6	285.75	348.097	207.676	341	418.056	351.421	238.821	133.233	287.227	335.583	225.905	432.844	267.793
1122	230.467	274.594	256.25	413.774	244.387	368.207	239.357	212.407	369.071	321.759	314.742	291.133	282.771	408.294	174.217	251	478.455	378.625	225.529	384.714	291.714	350.033	281.87	258.8	238.519	287.613	328.697	357.087	325.889	382.556	399.824	270.636	270.583	355.76	198.406	360.767	425.531	376.261	269.667	148.969	311.125	333.636	206.216	475.944	259.842
1123	273.136	273.536	273.7	419.273	255.111	371.838	231.2	229.758	391.846	301.88	297.323	281.576	278.575	417.667	180.611	260.032	450.429	395.75	225.333	354.71	307.538	360.821	301.45	251.714	220.966	270.643	342.457	372.25	315.692	388.034	346	252.786	273.771	376.407	223.583	349.484	397.629	372.037	262.68	167.32	324.63	354.952	220.25	461.938	259.889
1124	267.227	298.917	287	403.133	248.4	381.379	221.25	216.577	379.107	315.4	314.68	289.222	283.75	387.8	190.474	233.211	469.24	378.379	216.368	376.16	307.833	352.333	294.737	221.412	242.852	265.125	346.267	377.947	284.533	402.765	401.846	255.2	281.839	361.364	209.167	365.966	396.969	387.958	273.773	149.621	312.6	335.8	231.25	481.895	287.864
1125	253.944	321.667	276.6	396.643	219.476	361	188.4	205.81	385.625	304.063	264.13	278.316	271.593	364.882	172.125	215.167	457.824	385.4	192.1	399.7	290.444	325.778	286.333	246.5	212.704	262.947	318.857	344.188	290.429	392.813	315.133	213.364	251.542	352.947	227.85	321.357	430.2	334.611	270	135.346	336.583	336.571	222.308	470	278.111
1126	263.167	302.563	241.842	414.848	250.519	364.941	246	232	414.5	324.5	276.208	300.846	293.536	387.273	176.45	234.828	475.677	392.516	234.7	401.92	289.208	356.44	303.583	234.474	228.826	260.059	329.294	352.857	322.429	379	356.333	232.895	280.811	369.96	202.067	335.267	430.517	350.741	283	154.031	296.941	325.95	248.892	495.75	288.643
1127	208.063	269.857	277.692	392.957	261.765	331.684	226.5	208.652	380.5	305.538	295.118	246.357	270.136	334.167	186.308	219.87	453.923	356.722	209.833	372.571	272.889	354.353	292	227.75	215.769	259.556	324.917	356.417	294.8	395.75	342.167	253.667	237.103	326.923	201.615	353	399.273	330.733	260.429	129.958	303.533	331.267	241.364	461.867	248.417
1128	238.81	314.115	273.571	416.514	261.25	384.16	239.313	217.906	381.581	341.792	329.935	301.808	322.531	377.654	178.696	250.032	453.148	401	187.833	351.909	296.7	355.645	312.333	227.526	219.458	255.462	334.969	329	326.769	409.318	370.733	251.8	274.519	387.947	233.379	344.212	405.147	357	268.4	147.833	300.318	313.192	224.968	507.194	297.5
1129	268.909	323.333	258.818	398.853	245.706	395.64	258.833	231.774	396.531	355.571	294.409	310.483	324	385.696	179.76	259.355	483	415.2	240.357	376.414	316.957	362	304.4	237.833	225.581	267.355	333.833	398.857	325.25	402.815	357.563	241.368	233.433	350.286	226.367	362.889	420.897	403.148	271.5	142.258	316.5	313.5	236.429	497.903	285.143
1130	261.588	316.75	299.105	407.135	219.829	391.912	251.625	223.5	373.25	329.893	311.667	300.556	302	366.684	213.48	242.903	480.103	388.5	254.417	354.84	295.478	377.76	329.286	267.611	244.571	261.219	340.939	370.304	316.364	455.462	357.125	232.444	272.733	370.667	222.733	361.71	394.935	378.536	266.211	158.074	336.9	317.367	242.156	481.625	284.12
1131	250.261	302.471	259.353	459.31	246.943	385.455	278.429	214.308	387.875	340.313	322.056	308.231	300.714	379.167	203.273	247.656	481.348	424.75	269.05	399.692	324.632	365.167	301.429	267.929	244.778	283.938	340	383.864	308.118	447.52	376.25	245.733	273.294	359.211	208.925	369.852	417.857	389.792	271.867	158.25	328.44	296.24	239.342	476.667	246.2
1132	272.647	319.25	267.059	449	249.639	364.484	267.154	227.129	383.68	339.133	352.045	304.5	307.333	366.704	187.818	242.118	434.267	389.783	248.474	366.7	326.235	339.148	277.867	261.857	244.967	281.357	346.148	318.211	314.313	430.36	355.143	237.667	284.833	382.828	227.297	359.735	451.097	376.105	263.632	150.259	339.267	289.095	246.795	488.786	275.588
1133	274.417	316.793	249.533	471.333	260.333	382.577	280.526	219	385.241	331.345	368.043	308.759	328.293	396.167	201.333	243.853	421.742	409.391	237.188	377.68	309.577	355.121	319	291.071	249.5	269.086	354.323	337.778	331.842	428.893	364.714	242.071	273.483	398.65	222.258	367.615	467.115	410.333	283.52	164.259	309.556	295.455	246.8	517.4	285.071
1134	281.294	312.886	249.824	453.083	236.784	378.387	233.1	243.143	393.8	338.185	374.567	309.519	319.424	365.455	194	249.586	460.438	375.7	241.667	382.92	309.286	351	291	249.286	251.818	277.938	352.28	376.368	337	397.81	393.222	229.077	295.036	370.05	228.706	361.233	438.182	411.16	289.261	155.148	334.636	272.579	226.865	516.467	274.211
1135	256.045	251.161	231.632	409	228.276	361.844	232.846	228.286	350.652	296.84	290	286.696	263.833	386.167	187.95	234.036	425.258	358.208	216.765	360.654	288.348	348.364	285.235	254.059	214.818	282.818	337.469	362.708	303.412	395.296	371.2	271.053	260.071	379.174	198.333	311.607	394.5	368.958	253.609	140.241	294.45	312.63	214.158	436.406	271.8
1136	224.333	283.96	260.364	403.697	244.943	358.844	240.444	204.045	376.229	294.63	301.344	266.192	245.935	346.579	188.333	230.769	409.903	358.833	212.545	356.304	292.5	326.263	259.24	222.429	230.227	300.76	344.161	365.6	321.625	333.133	362.875	221.8	241.675	335.895	198.966	337.563	380.065	369.833	240.591	153.189	322.591	314.35	207.75	459.1	275.286
1137	233.556	251.233	276.333	393.333	235	371.611	246.5	228.032	388.667	301.727	285.083	282.476	268.815	358.6	173	236.037	441.944	394.143	251.556	334.654	292.84	305.538	258.611	251.059	213.583	278.76	326.759	349.72	317.652	403.069	377.045	237.105	256.857	338.294	225.037	354.484	409.935	344.042	244.5	144.036	286.708	291.25	216.086	469.759	276.409
1138	255.13	257.133	244.211	400.903	239.027	377.4	230.85	231.333	381.567	287.435	304.607	286.348	285.607	351.389	170.16	233.571	454.12	402	223.8	318.739	290.647	336.947	296.688	241.813	234.174	281.643	357.393	311.158	322.647	411.143	321	271.833	267.419	384.962	210.897	351.448	387.541	328.391	271.909	158.586	294.421	313.542	238.548	451.121	286.444
1139	238	289.806	248.188	433.419	238.471	364.6	212.75	233.25	352.269	302.95	303.385	315.739	287.667	363.875	180.522	247.286	426.286	359.815	214.692	363.957	301.308	361.111	292.19	245.286	211.458	274.6	358.462	333.188	311.615	353.542	347.429	228.688	268.29	368.417	196.9	331.485	413.429	375.607	270.875	149.815	304.182	316.963	248.556	448.455	277.8
1140	254.143	273.045	231.714	382.941	241.696	350.55	222.625	228.5	371.867	288.056	292.389	282.25	272.636	336.412	177.313	225.381	429.3	375.421	196.182	349.733	263.615	329.75	262.1	208.333	193.125	250.263	350.3	360.4	309.533	387.842	374.8	271.455	249.261	317.278	228.133	364.833	372.45	348.353	264.8	145.952	251.333	369.938	226.577	441.273	257.5
1141	268.5	278.256	269.76	391.324	239.031	377.452	254.733	214.08	383.6	293.24	288.889	275.826	265.258	350	187.5	247.241	441.316	404.136	195.412	316.214	315.944	348.739	290.947	246.8	216.133	284.71	332.4	349.833	295.235	416.444	369.214	255.786	271	335.4	228.071	390.375	391.424	348.875	230.609	158.478	316.423	349.107	232.667	450.784	309.286
1142	247.714	258.556	275.6	364.913	252.074	326.5	227.444	231.75	346.25	298.625	304.364	294.429	289.364	354.286	166.333	242.087	430.571	367.385	216.417	313.688	289.923	340.444	263.091	236	187.077	284.76	322.706	333	312.231	399.364	340.125	218.667	262.182	319.85	215.783	366.042	418.273	346.263	237.938	136.563	306.846	301.182	228.19	454.308	286.286
1143	249.269	298.906	276.6	432.379	251.208	367	219.947	231.619	369.704	340.652	309.679	303.556	301.31	388.25	167.211	228.621	439.032	385.96	201	361.095	308.478	335.8	302.5	239	219.448	282.7	368.828	366.5	315.933	368.067	369.429	244.583	261.31	287.917	221.962	343.032	415.154	383.708	262	151.935	326.952	310.174	236.472	500.394	278.636
1144	231	297.933	252.2	447.88	248.261	336.875	198.2	216.2	356.389	305.895	272.708	246.1	266.095	353.773	185.478	254.04	412.053	410.429	191.444	381.857	260	319.313	267.615	213.273	203.895	265.071	336.44	367.455	276.6	389.733	372.556	213.5	256.25	327.471	198.158	338.474	410.96	306.917	246	146	293.75	285.25	223.727	438.148	255.778
1145	249.571	273.56	252.333	387.65	257.19	395.111	230.636	208.5	376.5	305.4	305.231	303.273	280.188	382.182	189.412	217.333	419.5	332.353	223.667	364.167	298.364	336.6	259.9	222.875	187.8	259.111	329.565	338.091	287.556	380.125	370.667	262.143	243.81	297.8	186.4	326.474	379.5	323.409	281.8	142.941	271.125	321.556	221.684	467.667	261.417
1146	250.714	302.143	262.933	431.667	243.238	389.833	231.286	231.8	356	318.35	309.955	282.846	298.167	346.077	160.857	237	427.278	331.846	242.6	350.867	275.308	318.591	279.917	229.5	212.95	251	322.741	320.7	317.154	352.733	353	238	277.176	310.083	209.429	338.667	399.235	399.154	234.5	161.059	260.3	306.467	232.56	454.19	257.231
1147	262.667	312.412	264.5	421.263	255.8	370.571	261.875	206.533	384.632	311.714	292.167	254	281.682	329.882	156.313	240.389	416.313	374	226.5	334.176	264.455	320.833	276.182	235.455	191.4	255.136	323.08	352.5	289.125	366.429	374.889	259	239.615	353.077	212.588	343.857	380.333	352.8	200.313	154.167	270.125	322.929	243.074	450.5	284.739
1148	204.6	265.381	246.313	427.143	246.692	365.05	233.444	218.917	377.182	286.471	288.565	257.533	261.118	341.563	169.632	232.263	460.308	386.565	228.667	349	301.545	337.063	284.063	201	207.435	286.053	341.667	366.4	266.7	385.455	342.5	198.333	251.955	302.438	199.174	332.5	406.762	365.5	282.9	147.944	315.643	314.889	239.1	483.7	256.444
1149	261.222	268.81	251.538	421.208	240.864	362.25	250.25	215.706	380.786	310.143	292.625	275.15	292.889	376.273	196.375	225.579	436.947	415.5	226.5	395.933	276.538	321.412	280.154	239.077	219.75	262.579	351.2	350.333	272.917	392	341.4	215.889	251.294	338.714	221.174	343.667	430.05	330.5	263.308	143.389	321.857	305.85	250.48	458.474	269.364
1150	233.25	274.2	247.462	413.278	216.808	339.533	242.6	207.762	369.667	306.316	307.05	279.625	304.571	404.158	203.133	243.571	473.647	428.667	219.875	399.4	297.455	323.769	279.545	215.222	225.158	246.783	353.2	320.538	302.091	365.188	289	206.25	259.118	334.933	213.091	311.643	409.48	365.083	258.471	145.947	286.818	328.611	233.217	482.45	246.786
1151	253.056	286.222	245.211	432.087	243.409	319.368	262.2	213.905	365.833	326.563	310.522	268.333	301.962	410.563	189.389	213.55	448.158	371.611	170.3	406.286	300.176	355.667	272.9	262.167	227.25	273.294	358.333	259.077	284.556	385.55	336.375	231.364	234.24	347.87	206.263	327.8	414.2	365.6	260	166.522	317.1	210.25	246.2	467.565	265.294
1152	253.273	241.211	257.25	423.429	228.185	370.9	264.5	221.158	408.727	331	328.789	304.929	314.44	404.056	179.533	253.815	454.208	379.941	232.857	371.85	304.385	309.067	278.167	260.75	219.929	283	370.75	340.118	354.444	406.25	340.75	230.375	256.074	355.333	198.6	325.889	421.444	367.882	262.154	145.762	308.786	316.667	233.952	486.3	252.2
1153	236.5	226.429	249.286	406.458	235.7	327.778	231.444	192.211	351.158	301.3	271.357	269.538	227.063	405.5	156.267	232.294	402.071	397.4	186.778	329.563	288.385	285.231	261.417	217	171.773	243.588	320.929	300	302	387.941	314.364	240	248.435	304.429	186.45	319.471	387.208	339.833	235.133	154.333	281.538	303.222	206.846	401.739	229.25
1154	243.8	278.962	236.176	437.25	240.906	395.379	247.778	209.581	348.571	305.087	305.179	273.708	249.387	381.789	169.826	210.452	421.781	344.957	228.364	329.12	305.438	339.048	279.391	220.412	198.423	276.576	367.433	336.864	331.588	400.227	418.462	255.412	257.548	363.179	212.394	360.031	420.37	376.308	246.591	160.629	287.304	318.435	222.552	447.667	285.85
1155	281.857	244.788	228.923	440.7	245.536	363.226	254.25	215.818	381.321	306.76	275.808	280.682	272.133	384.737	173.316	229.156	444.097	387.08	232.313	332.222	298.909	309.25	278	223	211.714	289.75	365.28	334.75	326.412	374.231	374.75	242.133	270.568	353.452	194.64	353.903	387.4	342.429	263.643	160.615	305	295.963	224.258	434.357	271.542
[truncated: 6,621 more rows]
